# Supplementary material for: Kras oncogene ablation prevents resistance in advanced lung adenocarcinomas
Source: J Clin Invest. 2023 Apr 3;133(7):e164413. doi: 10.1172/JCI164413 (PMC10065067; doi:10.1172/JCI164413)
Supplement: Supplemental table 1 [file jci-133-164413-s192.xlsx]

## Sheet: Table 7
Upregulated in resistant clones
Downregulated in resistant clones
FDR=0.05
Name	locus	log2(fold_change)	test_stat	p_value	q_value	significant
Nkx2-1	chr12:56531934-56536908	-7.21022	-5.02722	0.00015	0.0143853	yes
Il5ra	chr6:106710378-106749037	-5.9966	-3.94371	0.0002	0.0179648	yes
Car8	chr4:8141492-8239041	-5.78134	-4.22302	5e-05	0.00607381	yes
Hpn	chr7:31098724-31115290	-5.68163	-3.13351	0.00035	0.0277283	yes
Krt23	chr11:99477972-99493110	-5.55848	-3.79603	5e-05	0.00607381	yes
Cxcl15	chr5:90794533-90803067	-5.37388	-3.27995	0.00045	0.0327986	yes
Aqp5	chr15:99591027-99594829	-5.10981	-5.51555	5e-05	0.00607381	yes
Gata5	chr2:180325087-180340732	-4.95827	-3.06151	0.00065	0.0427358	yes
Stac	chr9:111561433-111690216	-4.7652	-3.02127	0.0008	0.049534	yes
Slc5a7	chr17:54273589-54299034	-4.54276	-2.80015	0.0003	0.0246871	yes
Lpar1	chr4:58435251-58553491	-4.52104	-3.54647	5e-05	0.00607381	yes
Mt2	chr8:94172617-94173567	-4.25905	-4.32294	5e-05	0.00607381	yes
Gnb4	chr3:32583527-32616535	-4.15829	-2.82645	0.0001	0.0104549	yes
Akap5	chr12:76324890-76334151	-4.13051	-2.95432	0.00055	0.0377164	yes
Emb	chr13:117220572-117274415	-4.03869	-2.66248	0.00035	0.0277283	yes
Col4a3	chr1:82586920-82722059	-3.97719	-2.60264	0.00055	0.0377164	yes
Igfbp4	chr11:99041259-99052643	-3.93116	-5.61754	5e-05	0.00607381	yes
Slc16a3	chr11:120948483-120959000	-3.77562	-3.68918	5e-05	0.00607381	yes
Igfbp3	chr11:7206090-7213923	-3.75473	-3.8579	5e-05	0.00607381	yes
Itih5	chr2:10153542-10256529	-3.75308	-2.23216	0.00015	0.0143853	yes
Clic6	chr16:92498146-92541241	-3.66438	-3.05741	5e-05	0.00607381	yes
Srgap3	chr6:112717971-112947266	-3.63072	-3.07208	5e-05	0.00607381	yes
Spp1	chr5:104435110-104441053	-3.62696	-4.74466	5e-05	0.00607381	yes
Bgn	chrX:73483634-73495936	-3.56783	-4.2342	5e-05	0.00607381	yes
Etv5	chr16:22381312-22439570	-3.50846	-3.79586	5e-05	0.00607381	yes
Gcnt3	chr9:70031495-70038088	-3.43498	-3.16829	5e-05	0.00607381	yes
Crlf1	chr8:70493155-70504081	-3.39114	-2.9946	5e-05	0.00607381	yes
Crisp1	chr17:40293757-40319207	-3.38143	-1.99201	0.0008	0.049534	yes
Acan	chr7:79053482-79115099	-3.38086	-3.42029	5e-05	0.00607381	yes
Kbtbd11	chr8:15011024-15033332	-3.30396	-2.73313	5e-05	0.00607381	yes
Sorcs2	chr5:36017180-36398139	-3.23405	-2.6926	0.0008	0.049534	yes
Tns4	chr11:99065677-99089306	-3.23157	-3.29179	5e-05	0.00607381	yes
Clic5	chr17:44188571-44280168	-3.22944	-2.4865	5e-05	0.00607381	yes
Klf2	chr8:72319061-72321654	-3.22757	-2.46193	0.0001	0.0104549	yes
Samd5	chr10:9627258-9675208	-3.14217	-2.59335	5e-05	0.00607381	yes
Sh3kbp1	chrX:159627407-159975917	-3.12765	-2.80342	5e-05	0.00607381	yes
Vcam1	chr3:116110019-116129688	-3.06489	-3.80894	5e-05	0.00607381	yes
Gpx3	chr11:54902853-54910382	-3.02844	-2.04926	0.00075	0.0480716	yes
Tnnt2	chr1:135836385-135852261	-2.99072	-3.28141	5e-05	0.00607381	yes
S100a16	chr3:90541222-90543151	-2.92397	-3.84029	5e-05	0.00607381	yes
Lgr6	chr1:134986352-135105276	-2.90265	-2.55419	0.0001	0.0104549	yes
Mylk	chr16:34784949-35002434	-2.89112	-2.42505	0.00015	0.0143853	yes
S100a4	chr3:90603769-90606045	-2.86294	-3.0597	5e-05	0.00607381	yes
Ptges	chr2:30889470-30903297	-2.85498	-3.15054	5e-05	0.00607381	yes
Areg	chr5:91139614-91148432	-2.84579	-2.93028	5e-05	0.00607381	yes
Aldh1l2	chr10:83487446-83534140	-2.81011	-2.57207	0.0008	0.049534	yes
Nes	chr3:87971092-87980451	-2.78588	-3.52226	5e-05	0.00607381	yes
Ucp2	chr7:100493344-100502173	-2.78245	-3.91769	5e-05	0.00607381	yes
Cth	chr3:157894247-157925063	-2.75483	-2.92486	5e-05	0.00607381	yes
Cdyl2	chr8:116568723-116732991	-2.60815	-2.07409	0.00025	0.0212583	yes
Tln2	chr9:67217084-67559703	-2.56371	-2.63594	0.0001	0.0104549	yes
Parvb	chr15:84232042-84315609	-2.54363	-3.27307	5e-05	0.00607381	yes
Prkg2	chr5:98929772-99037079	-2.5013	-3.39203	5e-05	0.00607381	yes
Gzme	chr14:56117618-56120625	-2.45854	-2.01976	0.00075	0.0480716	yes
Ramp1	chr1:91179821-91225196	-2.42145	-1.75023	0.00075	0.0480716	yes
Kcnn4	chr7:24370262-24385212	-2.38998	-3.01	5e-05	0.00607381	yes
Il1rn	chr2:24336859-24351491	-2.32518	-2.79936	5e-05	0.00607381	yes
Cpe	chr8:64592550-64693040	-2.31779	-2.91339	5e-05	0.00607381	yes
Col4a1	chr8:11198422-11312826	-2.25269	-3.42791	5e-05	0.00607381	yes
Ccnd1	chr7:144929930-144939925	-2.2465	-3.58095	5e-05	0.00607381	yes
Mt1	chr8:94179088-94180327	-2.22896	-3.31788	5e-05	0.00607381	yes
Arap3	chr18:37972622-37998969	-2.20814	-2.58	5e-05	0.00607381	yes
Cyp1b1	chr17:79706952-79715041	-2.17274	-2.63293	0.0001	0.0104549	yes
Plxnd1	chr6:115954810-115995005	-2.16722	-2.58221	0.00015	0.0143853	yes
F2r	chr13:95601788-95618433	-2.16139	-2.71626	0.00015	0.0143853	yes
Sh3bp1	chr15:78899785-78912052	-2.13816	-2.14026	0.0004	0.030369	yes
Col4a2	chr8:11312828-11449287	-2.10118	-3.22264	5e-05	0.00607381	yes
Chsy1	chr7:66109514-66173798	-2.07818	-2.83838	5e-05	0.00607381	yes
Antxr1	chr6:87133852-87335775	-2.0773	-2.50634	0.0001	0.0104549	yes
Etv4	chr11:101769741-101785310	-2.05764	-2.41465	0.0002	0.0179648	yes
Gatm	chr2:122594472-122611277	-2.05519	-2.33945	0.00045	0.0327986	yes
Tnfaip2	chr12:111442660-111455018	-2.05506	-2.67828	5e-05	0.00607381	yes
Slc7a11	chr3:50364935-50443613	-2.0513	-2.9773	5e-05	0.00607381	yes
Sprr1a	chr3:92483953-92485881	-2.03776	-2.29832	0.00065	0.0427358	yes
Fkbp11	chr15:98724367-98728198	-2.01667	-2.04762	0.0006	0.0402789	yes
Fam84a	chr12:14147597-14152038	-2.01251	-2.41193	5e-05	0.00607381	yes
Gja1	chr10:56377299-56390419	-2.00936	-2.62057	5e-05	0.00607381	yes
Pcsk6	chr7:65862135-66050386	-1.98846	-2.54458	5e-05	0.00607381	yes
Hmga2	chr10:120361274-120476935	-1.98547	-2.72238	5e-05	0.00607381	yes
Plek2	chr12:78888696-78906938	-1.97054	-2.29272	0.00055	0.0377164	yes
Ctsh	chr9:90054266-90076095	-1.91402	-2.40515	5e-05	0.00607381	yes
Cxcr7	chr1:90204002-90216288	-1.8742	-2.17758	0.00045	0.0327986	yes
Thbs1	chr2:118111921-118127133	-1.86477	-2.31206	5e-05	0.00607381	yes
Slc12a2	chr18:57878677-57946821	-1.85348	-2.93677	5e-05	0.00607381	yes
Mmd	chr11:90249475-90278573	-1.85219	-2.62557	5e-05	0.00607381	yes
2010300C02Rik	chr1:37611675-37719811	-1.82329	-2.06836	0.0006	0.0402789	yes
Gpr116	chr17:43389465-43459557	-1.82158	-2.64399	5e-05	0.00607381	yes
Eya2	chr2:165655297-165771631	-1.79427	-2.28493	5e-05	0.00607381	yes
Grasp	chr15:101221190-101232756	-1.79089	-2.12593	0.0005	0.0352348	yes
Ssx2ip	chr3:146404641-146440137	-1.78563	-2.54122	5e-05	0.00607381	yes
Itgb5	chr16:33829664-33949338	-1.77688	-2.50097	5e-05	0.00607381	yes
Sec14l1	chr11:117115171-117159268	-1.76166	-2.74107	5e-05	0.00607381	yes
Nudt19	chr7:35547184-35555928	-1.73433	-2.04973	0.00065	0.0427358	yes
Cx3cl1	chr8:94772179-94782426	-1.72431	-2.37308	0.00035	0.0277283	yes
Npnt	chr3:132882695-132950291	-1.70569	-2.84813	5e-05	0.00607381	yes
Suox	chr10:128669886-128673918	-1.70446	-2.34166	0.00015	0.0143853	yes
Il4ra	chr7:125552281-125579474	-1.68969	-2.46014	0.0001	0.0104549	yes
St3gal6	chr16:58470540-58523312	-1.65216	-2.10489	0.0004	0.030369	yes
Cotl1	chr8:119809213-119840579	-1.64506	-2.45022	5e-05	0.00607381	yes
Sec24d	chr3:123267495-123365636	-1.57253	-2.06602	0.00055	0.0377164	yes
Phlda1	chr10:111506285-111508649	-1.56827	-2.46224	5e-05	0.00607381	yes
Itga6	chr2:71787082-71856758	-1.56023	-2.62549	5e-05	0.00607381	yes
Lmna	chr3:88481148-88503332	-1.54165	-2.47607	5e-05	0.00607381	yes
Plac8	chr5:100553732-100572205	-1.5404	-2.12208	0.00025	0.0212583	yes
Casp3	chr8:46617448-46638708	-1.53905	-2.51972	5e-05	0.00607381	yes
Sgms2	chr3:131318985-131344923	-1.51693	-2.35719	0.00025	0.0212583	yes
Perp	chr10:18845070-18857072	-1.4988	-2.17675	0.0005	0.0352348	yes
Ehd2	chr7:15948986-15967535	-1.49676	-2.40075	5e-05	0.00607381	yes
Bok	chr1:93685693-93695762	-1.48164	-1.91819	0.0008	0.049534	yes
Slc29a1	chr17:45585199-45599603	-1.45962	-2.14052	0.00075	0.0480716	yes
Podxl	chr6:31519492-31563937	-1.42133	-2.31294	5e-05	0.00607381	yes
Emp1	chr6:135362930-135383173	-1.41923	-2.33938	0.0001	0.0104549	yes
Dap	chr15:31224384-31274338	-1.41101	-2.28573	0.0001	0.0104549	yes
Adam9	chr8:24949610-25016922	-1.38404	-2.3044	5e-05	0.00607381	yes
Tgfb1	chr7:25687001-25704996	-1.37984	-1.96342	0.0005	0.0352348	yes
Capg	chr6:72544438-72562980	-1.35978	-2.16909	0.0004	0.030369	yes
Dusp6	chr10:99263230-99267489	-1.29218	-2.1145	0.00035	0.0277283	yes
1110012J17Rik	chr17:66336981-66449750	-1.28169	-2.10814	0.0004	0.030369	yes
Pam	chr1:97821093-98095632	-1.27991	-2.13398	0.00025	0.0212583	yes
Ctsc	chr7:88278092-88310875	-1.24699	-1.94028	0.0002	0.0179648	yes
Sep15	chr3:144570426-144597676	-1.21463	-2.05432	0.0005	0.0352348	yes
Amotl2	chr9:102717803-102733417	1.25819	2.01459	0.0004	0.030369	yes
Zyx	chr6:42349827-42358395	1.3512	2.15776	0.0005	0.0352348	yes
Lrp1	chr10:127538157-127621148	1.35615	2.11749	0.00045	0.0327986	yes
Dsp	chr13:38151293-38198577	1.3596	2.18948	0.00015	0.0143853	yes
Lamb3	chr1:193301993-193343878	1.37833	2.12268	0.0002	0.0179648	yes
Uap1l1	chr2:25361491-25365626	1.40884	2.30456	0.0001	0.0104549	yes
Rnd3	chr2:51130438-51149111	1.43435	2.13277	0.0004	0.030369	yes
Cat	chr2:103453903-103485153	1.46298	2.30808	0.00015	0.0143853	yes
Trp53inp2	chr2:155381855-155389847	1.47264	2.32475	0.0001	0.0104549	yes
Clmn	chr12:104763113-104865076	1.50484	2.2563	0.00045	0.0327986	yes
2010011I20Rik	chr2:172345576-172355749	1.54278	2.05207	0.00045	0.0327986	yes
Zfp704	chr3:9427009-9610085	1.55033	2.19616	0.00025	0.0212583	yes
Bicc1	chr10:70925095-71159634	1.56221	2.40274	5e-05	0.00607381	yes
Klf4	chr4:55527136-55532475	1.58368	2.12117	0.0002	0.0179648	yes
Fabp5	chr3:10012605-10016610	1.59422	2.393	5e-05	0.00607381	yes
Lbh	chr17:72918304-72941946	1.60816	2.32685	0.00015	0.0143853	yes
Lgr4	chr2:109917646-110014257	1.63533	2.2712	0.0001	0.0104549	yes
Lipa	chr19:34492315-34527474	1.69964	2.45846	5e-05	0.00607381	yes
Zcchc11	chr4:108459425-108559415	1.77463	2.48258	5e-05	0.00607381	yes
Gnai1	chr5:18265134-18360413	1.78086	2.55996	5e-05	0.00607381	yes
Slc40a1	chr1:45908069-45925594	1.78649	2.47519	5e-05	0.00607381	yes
Ptgs2	chr1:150100123-150108012	1.80341	2.11509	0.00065	0.0427358	yes
Pik3ap1	chr19:41274217-41385070	1.92801	2.2044	0.0002	0.0179648	yes
Bmf	chr2:118528756-118549678	1.93803	2.71217	5e-05	0.00607381	yes
Cmtm3	chr8:104340593-104347672	1.95158	2.62999	0.0002	0.0179648	yes
Apob	chr12:7977676-8016839	1.96193	2.60317	5e-05	0.00607381	yes
Cdh6	chr15:13034199-13173639	2.01249	2.24094	0.0001	0.0104549	yes
Akr1c12	chr13:4268171-4279399	2.02373	1.98588	0.00045	0.0327986	yes
Akr1c13	chr13:4191186-4205603	2.04099	2.54895	5e-05	0.00607381	yes
1110032A04Rik	chr3:69819538-69859896	2.14458	2.38619	0.00015	0.0143853	yes
Scrn1	chr6:54508815-54566382	2.15852	2.13152	0.0003	0.0246871	yes
Dlc1	chr8:36567738-36952442	2.18326	2.17096	0.0006	0.0402789	yes
Amot	chrX:145446423-145487046	2.21608	3.25207	5e-05	0.00607381	yes
1190002N15Rik	chr9:94517863-94538081	2.31875	2.68803	0.0001	0.0104549	yes
Epha7	chr4:28813144-28967499	2.35831	2.31387	5e-05	0.00607381	yes
Uchl1	chr5:66676120-66687234	2.45607	2.56247	0.0002	0.0179648	yes
Pla1a	chr16:38396116-38433145	2.52841	2.13875	0.0004	0.030369	yes
Rbp1	chr9:98422960-98446550	2.55806	2.9398	5e-05	0.00607381	yes
Thbd	chr2:148404470-148408188	2.56543	2.57344	0.0001	0.0104549	yes
Serpinb9b	chr13:33027413-33040558	2.59578	2.99176	5e-05	0.00607381	yes
Chn1	chr2:73596525-73775346	2.67919	2.26861	0.00015	0.0143853	yes
Akr1c14	chr13:4059590-4090422	2.7091	2.73543	5e-05	0.00607381	yes
Mcam	chr9:44134657-44142726	2.74427	2.53727	0.00055	0.0377164	yes
Lbp	chr2:158306492-158332852	2.76228	3.43406	5e-05	0.00607381	yes
Cyp3a13	chr5:137892932-137921619	2.76329	2.89843	0.0001	0.0104549	yes
Spon2	chr5:33213517-33218238	3.00439	3.50545	5e-05	0.00607381	yes
Dsg2	chr18:20558115-20604526	3.08441	4.4918	5e-05	0.00607381	yes
Serpina1b	chr12:103728155-103738189	3.2744	2.88869	0.00025	0.0212583	yes
Afp	chr5:90490713-90508907	3.34147	4.16694	5e-05	0.00607381	yes
Pkhd1l1	chr15:44457552-44597135	3.41414	2.84689	5e-05	0.00607381	yes
Csf1r	chr18:61105571-61131139	3.41419	2.09803	0.0003	0.0246871	yes
Adamts1	chr16:85793827-85803115	3.51511	3.89662	5e-05	0.00607381	yes
Hey1	chr3:8663358-8667038	3.93841	2.58799	0.00025	0.0212583	yes
Fras1	chr5:96373954-96784728	4.01265	2.59464	0.0003	0.0246871	yes
Ugt2b34	chr5:86889769-86906937	4.04033	4.55365	5e-05	0.00607381	yes
Pipox	chr11:77880614-77893872	4.26815	2.93175	0.0005	0.0352348	yes
Tff1	chr17:31161395-31165053	4.32539	5.03176	5e-05	0.00607381	yes
Sim2	chr16:94085259-94127032	4.36907	2.61441	0.00035	0.0277283	yes
Il11	chr7:4772377-4778141	4.47329	2.68849	0.0008	0.049534	yes
Fgfr3	chr5:33721723-33737068	4.4876	4.23537	5e-05	0.00607381	yes
Adamts15	chr9:30899154-30922452	4.5536	3.40941	0.0002	0.0179648	yes
Tm4sf4	chr3:57425409-57441675	4.60988	3.10491	0.00035	0.0277283	yes
Hpgd	chr8:56294551-56321046	4.76206	3.67101	0.0001	0.0104549	yes
Hpgds	chr6:65117292-65144730	5.09342	3.3032	0.0007	0.0457872	yes
Tff2	chr17:31141061-31144282	5.10385	4.6527	5e-05	0.00607381	yes
Gc	chr5:89417510-89457898	5.14277	4.46873	5e-05	0.00607381	yes
Hpx	chr7:105591610-105600116	5.19807	3.4327	0.0003	0.0246871	yes
Ambp	chr4:63143278-63154142	5.26472	3.49203	0.00025	0.0212583	yes
Ugt2b35	chr5:87000859-87013274	5.45763	3.5322	5e-05	0.00607381	yes
Npr3	chr15:11839896-11905674	5.51098	3.41481	0.0008	0.049534	yes
Ttr	chr18:20665249-20674326	5.65691	3.85043	5e-05	0.00607381	yes
Col12a1	chr9:79598990-79718678	6.26539	4.13834	5e-05	0.00607381	yes
Alb	chr5:90460888-90476603	6.84544	4.66888	5e-05	0.00607381	yes
0610007N19Rik	chr15:32240567-32244662	-inf	-nan	5e-05	0.00607381	yes
Cbln1	chr8:87468852-87472592	-inf	-nan	5e-05	0.00607381	yes
E030019B13Rik	chr12:56490427-56529420	-inf	-nan	5e-05	0.00607381	yes
En1	chr1:120602486-120607991	-inf	-nan	5e-05	0.00607381	yes
Grem1	chr2:113748674-113758648	-inf	-nan	5e-05	0.00607381	yes
Il1rl2	chr1:40324626-40365471	-inf	-nan	5e-05	0.00607381	yes
Ntm	chr9:28995963-29963129	-inf	-nan	5e-05	0.00607381	yes
Sftpc	chr14:70520941-70524081	-inf	-nan	5e-05	0.00607381	yes
Siglec15	chr18:78043613-78057268	-inf	-nan	5e-05	0.00607381	yes
Ccl7	chr11:82045711-82047523	inf	-nan	0.0006	0.0402789	yes
Ch25h	chr19:34473783-34475135	inf	-nan	5e-05	0.00607381	yes
Dmrt3	chr19:25610536-25623921	inf	-nan	5e-05	0.00607381	yes
Mir5122	chr4:133369771-133423698	-19.6389	-9.56242e-05	0.4957	0.998635	no
Snora26	chr5:74093082-74094336	-15.7155	-4.26385e-05	0.4067	0.998635	no
Mir719	chr14:60219467-60251378	-11.2119	-0.00353433	0.4825	0.998635	no
Mir22	chr11:75461538-75466690	-10.8623	-0.0103366	0.43945	0.998635	no
Shisa6	chr11:66211724-66526126	-9.31196	-2.17186	0.15255	0.874972	no
Tfap2b	chr1:19208913-19238734	-8.61916	-2.76099	0.15855	0.889708	no
Btg3	chr16:78359859-78376785	-8.48414	-0.251025	0.41555	0.998635	no
Aldh1a3	chr7:66390892-66427477	-8.18257	-5.06455	0.00275	0.102263	no
St8sia6	chr2:13654935-13793520	-7.91809	-4.56709	0.02045	0.346713	no
Csgalnact1	chr8:68356780-68735146	-7.84765	-2.42595	0.26395	0.998635	no
Adam19	chr11:46055986-46147342	-7.84177	-1.66844	0.15255	0.874972	no
Bcat1	chr6:144993834-145076157	-7.79733	-4.54433	0.19935	0.940769	no
Gng4	chr13:13784538-13827895	-7.78224	-1.78245	0.15255	0.874972	no
Cd53	chr3:106758860-106790149	-7.69769	-1.98367	0.15255	0.874972	no
Fam38b	chr18:63010212-63387183	-7.67769	-4.56424	0.0075	0.190184	no
Sftpb	chr6:72303247-72314370	-7.60666	-3.73637	0.0499	0.553456	no
Fam78b	chr1:167001416-167091302	-7.59442	-1.01666	0.31395	0.998635	no
Mdk	chr2:91922188-91932282	-7.56446	-2.35507	0.02895	0.412578	no
Pid1	chr1:84036292-84284645	-7.51574	-3.2012	0.25275	0.992841	no
Chst1	chr2:92599706-92615252	-7.49558	-3.70237	0.06725	0.633511	no
Ranbp17	chr11:33211793-33513746	-7.39421	-1.74096	0.15255	0.874972	no
Tmem163	chr1:127490341-127678021	-7.27678	-1.87538	0.14935	0.871436	no
Enpp2	chr15:54838897-54920146	-7.10461	-4.5218	0.00095	0.0553299	no
Slc14a1	chr18:78100090-78142119	-7.05452	-2.65261	0.1106	0.788543	no
Igfbp6	chr15:102144185-102149512	-6.98003	-2.76008	0.24655	0.988603	no
Dmbt1	chr7:131032075-131121628	-6.97395	-3.66953	0.0039	0.126255	no
Cpeb1	chr7:81347025-81454758	-6.93956	-0.840735	0.4317	0.998635	no
Dpep2	chr8:105985056-105996423	-6.90879	-3.15742	0.1102	0.787368	no
Fbln5	chr12:101746564-101819055	-6.53946	-3.89087	0.00245	0.0961531	no
Vsig2	chr9:37539254-37544205	-6.42351	-1.74728	0.2992	0.998635	no
Ppm1n	chr7:19276806-19280049	-6.41041	-1.52587	0.34215	0.998635	no
Pcdhga3	chr18:36930284-37841872	-6.39329	-0.363482	0.14895	0.870296	no
Pcdhga7	chr18:36930284-37841872	-6.10782	-0.325848	0.41315	0.998635	no
Adh7	chr3:138210716-138239663	-6.08526	-3.59765	0.0058	0.160824	no
Nptx1	chr11:119538718-119547820	-6.02591	-3.46768	0.00695	0.181654	no
Klhl1	chr14:96105264-96519034	-5.9255	-3.497	0.2208	0.956625	no
Scnn1g	chr7:121734506-121768477	-5.92114	-2.9023	0.03625	0.464692	no
Disp2	chr2:118779718-118795175	-5.8586	-3.26828	0.0177	0.322981	no
Cldn18	chr9:99690796-99717267	-5.83806	-3.99876	0.001	0.056942	no
1190003J15Rik	chr7:140835495-140846769	-5.82352	-2.82835	0.0291	0.413791	no
Gpx7	chr4:108400216-108406713	-5.81701	-2.27453	0.228	0.964449	no
Dio3os	chr12:110275384-110278129	-5.81672	-2.69506	0.22265	0.9577	no
Trib2	chr12:15791726-15816785	-5.81143	-3.36703	0.00495	0.147862	no
Cd300lb	chr11:114922780-114934386	-5.80915	-3.12746	0.01055	0.237328	no
Fgf2	chr3:37348652-37404830	-5.6635	-1.86769	0.1216	0.814605	no
Krt13	chr11:100117595-100121495	-5.61771	-1.24732	0.1512	0.872832	no
Dio3	chr12:110279229-110281097	-5.58756	-2.91111	0.2516	0.99234	no
Unc13c	chr9:73479423-73933567	-5.57084	-2.67067	0.2484	0.9888	no
Tmem200a	chr10:25991185-26079447	-5.52544	-3.3525	0.2497	0.9888	no
Mafb	chr2:160363676-160367065	-5.46046	-1.9361	0.22705	0.964051	no
Kcnq1	chr7:143107253-143427042	-5.3666	-0.373031	0.2312	0.967815	no
Gm9767	chr10:25991185-26079447	-5.35866	-0.873227	0.37835	0.998635	no
Islr	chr9:58156263-58159221	-5.34796	-1.49472	0.37505	0.998635	no
Mcpt1	chr14:56017963-56020391	-5.29795	-2.94004	0.22525	0.962485	no
Ppp2r2c	chr5:36868569-36955078	-5.23595	-2.06876	0.43095	0.998635	no
Stc2	chr11:31359440-31370061	-5.15521	-3.22157	0.00145	0.071964	no
Tc2n	chr12:101648601-101718502	-5.14838	-2.72067	0.00265	0.100597	no
Sulf1	chr1:12692429-12860372	-5.12799	-1.77621	0.0819	0.697819	no
Rbms3	chr9:116572746-117629913	-5.10386	-2.19063	0.05175	0.565129	no
E130310I04Rik	chr16:34784949-35002434	-5.05727	-0.62938	0.0627	0.608166	no
Cox6b2	chr7:4751793-4753094	-5.01691	-1.92465	0.20775	0.948747	no
Kirrel3	chr9:34488730-35036307	-4.9594	-3.0558	0.00145	0.071964	no
Ehd3	chr17:73804840-73832093	-4.91715	-2.35557	0.03555	0.460813	no
Ern2	chr7:122169892-122186216	-4.88521	-2.12807	0.0423	0.509477	no
Ceacam1	chr7:25379526-25566417	-4.88481	-0.966253	0.00655	0.174416	no
Hnmt	chr2:24002912-24049379	-4.87516	-2.43838	0.1922	0.939036	no
Tgfb1i1	chr7:128246870-128253712	-4.8545	-2.34157	0.01485	0.293971	no
Mfi2	chr16:31878809-31899019	-4.81844	-2.33772	0.01475	0.293047	no
Mia1	chr7:27179740-27181149	-4.79936	-1.38472	0.15125	0.872832	no
Spock3	chr8:62951231-63357096	-4.79553	-1.8323	0.3199	0.998635	no
Lipo1	chr19:33555280-33590311	-4.77279	-2.94783	0.0015	0.0730248	no
Gabrp	chr11:33550780-33578957	-4.76948	-2.09838	0.02975	0.417449	no
5930403L14Rik	chr4:154316124-154636873	-4.71222	-1.79819	0.19945	0.940769	no
Tmem47	chrX:81070643-81097875	-4.67299	-2.77143	0.2558	0.99402	no
Pyy	chr11:102106675-102107776	-4.63154	-2.67564	0.3528	0.998635	no
Olfml2a	chr2:38931979-38960585	-4.63131	-2.01433	0.04265	0.512114	no
Upb1	chr10:75407033-75440195	-4.62855	-1.70916	0.4992	0.998635	no
Klk6	chr7:43824543-43832027	-4.57134	-1.28494	0.0892	0.726066	no
Slc7a2	chr8:40862366-40922070	-4.56997	-3.16391	0.021	0.350596	no
Fcgr3	chr1:171051168-171059403	-4.51334	-2.44834	0.00525	0.152885	no
Gm19990	chr12:56253242-56266381	-4.47824	-1.45301	0.10525	0.775542	no
Gm15772	chr11:68901565-68904534	-4.47797	-0.0389092	0.3488	0.998635	no
Fut2	chr7:45648594-45666308	-4.46398	-2.46381	0.00625	0.168183	no
Penk	chr4:4133535-4138445	-4.45102	-1.63794	0.4708	0.998635	no
Nr2f1	chr13:78188972-78236564	-4.45102	-2.16511	0.2391	0.980477	no
Ccdc80	chr16:45094052-45127924	-4.42591	-2.60924	0.0036	0.122122	no
Mmp3	chr9:7445821-7455974	-4.42381	-2.31515	0.25795	0.995512	no
Nat8l	chr5:33995983-34005916	-4.41968	-2.22657	0.00555	0.157662	no
Tmem59l	chr8:70483866-70487358	-4.29536	-1.98471	0.2538	0.992903	no
Fam176a	chr6:82041627-82093099	-4.28946	-2.02854	0.25335	0.992861	no
Zfp518b	chr5:38668483-38684826	-4.2798	-2.41426	0.39805	0.998635	no
Fes	chr7:80377757-80387946	-4.22433	-2.33991	0.0085	0.209705	no
Myl7	chr11:5896636-5898782	-4.20532	-2.23096	0.0135	0.27773	no
Mgp	chr6:136872434-136875805	-4.20408	-2.03186	0.02625	0.392519	no
Pde8a	chr7:81213803-81333622	-4.19612	-2.13988	0.0132	0.273766	no
Gpx2	chr12:76792334-76795554	-4.14664	-1.98772	0.23955	0.980571	no
Ush1g	chr11:115307162-115332303	-4.12619	-2.13046	0.0063	0.169172	no
1700112E06Rik	chr14:22019711-23094571	-4.08753	-1.49604	0.36175	0.998635	no
Gzmd	chr14:56129567-56132593	-4.07614	-1.59873	0.2279	0.964449	no
Serping1	chr2:84765359-84775429	-4.07504	-1.70188	0.1123	0.792249	no
A830082K12Rik	chr13:78188972-78236564	-4.06471	-1.30753	0.16215	0.897717	no
Fam101a	chr5:125003474-125012547	-4.04391	-2.11715	0.01245	0.264226	no
Ifitm3	chr7:141009589-141010744	-4.01184	-1.8372	0.0194	0.337121	no
Scn1b	chr7:31116523-31126945	-3.99103	-1.88496	0.0042	0.132931	no
4930461G14Rik	chr9:58455172-58469623	-3.98037	-2.32512	0.0022	0.0914039	no
Rec8	chr14:55618165-55625395	-3.96245	-1.96797	0.00445	0.138102	no
Mir546	chr10:126978716-126999975	-3.96056	-0.0908696	0.341	0.998635	no
Esr1	chr10:4612045-5003761	-3.95124	-2.15119	0.01015	0.233267	no
Nebl	chr2:17346733-17731068	-3.93118	-2.30919	0.00235	0.0957644	no
Hspb8	chr5:116408494-116422864	-3.86443	-2.09359	0.00555	0.157662	no
Htra4	chr8:25024927-25038962	-3.8482	-1.90973	0.0141	0.284566	no
Gfra4	chr2:131040175-131043088	-3.84444	-1.11411	0.24885	0.9888	no
Slc6a15	chr10:103367807-103419379	-3.81239	-2.09041	0.23255	0.969655	no
Zfp775	chr6:48613179-48623227	-3.81076	-1.69432	0.2529	0.992841	no
Cspg4	chr9:56865103-56899870	-3.79032	-1.86347	0.0084	0.208447	no
Cdh13	chr8:118283754-119323448	-3.78454	-2.32493	0.00305	0.108667	no
Cadps	chr14:12372562-12823079	-3.74258	-2.17039	0.2006	0.941262	no
Neto2	chr8:85636587-85691009	-3.73847	-2.54506	0.0009	0.053393	no
Dcaf12l1	chrX:44786566-44790197	-3.72592	-1.74524	0.4789	0.998635	no
Slc22a29	chr19:8160167-8218839	-3.71903	-1.66316	0.204	0.945733	no
6330406I15Rik	chr5:149411805-149431703	-3.71531	-2.12096	0.00705	0.18277	no
A930038C07Rik	chr6:65671610-65706930	-3.68984	-2.39141	0.0019	0.0827116	no
Oit1	chr14:8348947-8378763	-3.68477	-1.59603	0.0709	0.651485	no
Adra1d	chr2:131127411-131604824	-3.67681	-0.193908	0.17355	0.917673	no
Stra6	chr9:58129087-58153997	-3.66112	-2.48791	0.00205	0.0874507	no
Thpo	chr16:20724453-20742384	-3.65355	-1.28133	0.1722	0.916317	no
Klk8	chr7:43797576-43803822	-3.63855	-1.74305	0.2671	0.998635	no
Cthrc1	chr15:39076931-39087119	-3.62734	-2.08135	0.005	0.14866	no
Dhdh	chr7:45473562-45488796	-3.58041	-2.00047	0.00565	0.159437	no
Gjb2	chr14:57098601-57104702	-3.57391	-1.55235	0.2548	0.993572	no
Stc1	chr14:69029288-69041401	-3.56133	-2.15493	0.00305	0.108667	no
Aqp8	chr7:123462293-123468003	-3.4753	-2.06932	0.4224	0.998635	no
Layn	chr9:51056779-51077094	-3.47421	-2.08405	0.0031	0.109835	no
Kcnn3	chr3:89520163-89672494	-3.46815	-2.49802	0.00145	0.071964	no
Pcdhga5	chr18:36930284-37841872	-3.44456	-0.688258	0.40445	0.998635	no
Agphd1	chr9:54917289-54949924	-3.4445	-2.06182	0.003	0.108399	no
Acsm3	chr7:119760922-119794058	-3.43611	-1.24903	0.14095	0.8602	no
Ildr1	chr16:36694037-36726741	-3.42416	-1.6097	0.21365	0.956625	no
Arhgap6	chrX:168795098-169304435	-3.42013	-2.28207	0.00305	0.108667	no
Rian	chr12:109603944-109661711	-3.40663	-1.83927	0.004	0.128838	no
Slc26a9	chr1:131744021-131770405	-3.4019	-1.84624	0.08845	0.723656	no
Slc1a3	chr15:8634123-8710807	-3.39832	-1.70365	0.009	0.218657	no
Gpr132	chr12:112850875-112860916	-3.38932	-1.53376	0.02105	0.350971	no
Mfsd2a	chr4:122946850-122961188	-3.38375	-2.13287	0.00625	0.168183	no
Ank1	chr8:22974881-23150496	-3.37135	-2.54047	0.00175	0.0788737	no
Onecut3	chr10:80494905-80517260	-3.36565	-2.25837	0.0016	0.0753063	no
Phactr2	chr10:13207716-13474396	-3.36427	-2.37178	0.0441	0.519866	no
Slc2a3	chr6:122727808-122742745	-3.35717	-1.84331	0.01445	0.289795	no
Ppp1r1b	chr11:98348737-98358283	-3.3191	-2.20149	0.002	0.0861824	no
Egr3	chr14:70077444-70080157	-3.3079	-1.46515	0.0651	0.620591	no
4930452B06Rik	chr14:8431171-8666290	-3.30763	-1.99104	0.00615	0.167256	no
Angptl2	chr2:33136972-33371478	-3.28542	-1.8956	0.2554	0.993785	no
Prl2c2	chr13:12996123-13005330	-3.28507	-1.78617	0.0156	0.300571	no
D14Ertd668e	chr14:59347406-59365490	-3.23765	-1.71514	0.01295	0.270782	no
Rab26	chr17:24529053-24533747	-3.22511	-1.52609	0.032	0.43794	no
Aox1	chr1:58029968-58106410	-3.21676	-2.04288	0.009	0.218657	no
Susd3	chr13:49230830-49248706	-3.19819	-1.34108	0.21205	0.956625	no
Mcpt4	chr14:56059743-56062310	-3.17957	-1.41	0.29555	0.998635	no
Gp49a	chr10:51480678-51486219	-3.15459	-1.24467	0.49235	0.998635	no
Padi4	chr4:140745507-140774203	-3.15457	-1.93747	0.00925	0.222611	no
Pla2g7	chr17:43568450-43612201	-3.14967	-2.00121	0.00815	0.203034	no
Chst13	chr6:90308350-90325185	-3.13895	-1.75198	0.02925	0.415461	no
AU021092	chr16:5211818-5222299	-3.1388	-2.19216	0.0036	0.122122	no
Fmo4	chr1:162793882-162812549	-3.10648	-1.48733	0.0343	0.452427	no
Psapl1	chr5:36017180-36398139	-3.10191	-0.924206	0.49125	0.998635	no
Lman1l	chr9:57607032-57620774	-3.08248	-1.54193	0.02205	0.358734	no
AI507597	chr4:141614232-141618633	-3.07653	-1.02147	0.51425	0.998635	no
Klk10	chr7:43781053-43785410	-3.06843	-1.52123	0.26935	0.998635	no
A630001G21Rik	chr1:85717082-85736606	-3.06796	-1.77138	0.01715	0.319341	no
Insm1	chr2:146221996-146225018	-3.05533	-1.48593	0.0276	0.401412	no
Gjb5	chr4:127354808-127358164	-3.0519	-1.6379	0.03375	0.449551	no
Ido1	chr8:24584140-24597009	-3.04946	-1.34168	0.26605	0.998635	no
Slc44a4	chr17:34914465-34930436	-3.03369	-2.04035	0.0049	0.146712	no
Cox6a2	chr7:128173945-128206366	-3.02131	-1.33241	0.2817	0.998635	no
Paqr6	chr3:88364588-88368541	-3.01711	-1.5569	0.0266	0.392689	no
Derl3	chr10:75893397-75895941	-3.01459	-1.37533	0.2834	0.998635	no
Bpifb4	chr2:153940861-153963852	-3.00957	-1.48697	0.02675	0.394447	no
Hecw1	chr13:14226437-14523226	-3.00203	-1.76692	0.00995	0.231592	no
Tspan1	chr4:116161880-116167598	-2.99771	-2.08605	0.00255	0.0976734	no
Grb10	chr11:11930498-12037420	-2.99533	-1.59048	0.00935	0.224172	no
Avil	chr10:127000708-127020994	-2.97571	-1.78928	0.0042	0.132931	no
Adcyap1	chr17:93199421-93205489	-2.96282	-1.38635	0.27405	0.998635	no
Celf5	chr10:81459227-81482709	-2.94217	-1.70123	0.0187	0.33075	no
Man1c1	chr4:134561689-134704290	-2.93799	-1.89364	0.0104	0.235494	no
Gm8580	chr10:93641048-93745972	-2.91307	-0.500127	0.21905	0.956625	no
Zfp709	chr8:71882067-71892565	-2.90288	-1.39275	0.27545	0.998635	no
Col4a4	chr1:82450722-82586849	-2.90172	-1.90585	0.00635	0.169799	no
Rasgrf2	chr13:91880406-91988042	-2.90111	-1.75424	0.00465	0.142574	no
Eml1	chr12:108410654-108702306	-2.89812	-1.18902	0.0326	0.442354	no
Synm	chr7:67730160-67759742	-2.88653	-2.07804	0.00375	0.124886	no
Frmpd1	chr4:45184905-45285936	-2.8849	-1.77738	0.0047	0.142892	no
Noxa1	chr2:25080322-25095205	-2.86957	-0.875859	0.1461	0.86664	no
1700066B19Rik	chr18:35726988-35730869	-2.85503	-1.46505	0.0249	0.379904	no
Scin	chr12:40059770-40134228	-2.85233	-1.40248	0.25685	0.995512	no
Ly6g6d	chr17:35071347-35074464	-2.82421	-1.25683	0.14425	0.864816	no
Gstt2	chr10:75831844-75834881	-2.81529	-1.6328	0.01995	0.342019	no
1700001O22Rik	chr2:30795562-30803664	-2.81511	-1.24975	0.03665	0.467004	no
Selp	chr1:164115263-164220274	-2.8106	-0.0934099	0.38945	0.998635	no
Adh1	chr3:138277644-138290691	-2.80479	-1.54986	0.0161	0.307879	no
Arhgdib	chr6:136923708-136941717	-2.80408	-1.49957	0.0289	0.412326	no
Alpl	chr4:137741731-137796377	-2.78377	-1.36849	0.0448	0.522851	no
Ace	chr11:105967944-105989964	-2.77751	-1.91618	0.0068	0.178833	no
Hopx	chr5:77086985-77115123	-2.77444	-1.42377	0.30665	0.998635	no
9530026P05Rik	chr6:92940581-93111749	-2.77095	-1.26522	0.08685	0.718866	no
Slfn9	chr11:82980302-82991830	-2.76825	-1.77803	0.01005	0.232224	no
Agtr1a	chr13:30336355-30382867	-2.75919	-1.49177	0.02155	0.354214	no
B4galt4	chr16:38742263-38769045	-2.75076	-1.85154	0.0085	0.209705	no
Peli2	chr14:48120868-48260883	-2.74351	-1.83766	0.07355	0.66299	no
Lrig3	chr10:125966218-126015359	-2.73619	-1.76398	0.0058	0.160824	no
Irx3	chr8:91798510-91801654	-2.71287	-1.67339	0.00425	0.133519	no
Homer2	chr7:81600480-81706925	-2.71032	-2.15307	0.00285	0.10416	no
Fgf11	chr11:69798201-69801625	-2.70849	-1.22094	0.26755	0.998635	no
Chrd	chr16:20724453-20742384	-2.69839	-1.31513	0.1655	0.902888	no
Npy	chr6:49822728-49829505	-2.69265	-1.3109	0.3222	0.998635	no
Fndc3c1	chrX:106420042-106485229	-2.69013	-1.3354	0.2067	0.947685	no
Cxcl17	chr7:25379526-25566417	-2.68227	-0.724976	0.33595	0.998635	no
Kif1a	chr1:93015455-93101865	-2.68168	-1.60481	0.0909	0.730521	no
Gprc5b	chr7:118842217-118995211	-2.67992	-1.61782	0.2319	0.967894	no
Tnip3	chr6:65590397-65634040	-2.67327	-1.77198	0.01535	0.297552	no
Nhedc2	chr3:135307699-135342767	-2.66813	-1.4113	0.2379	0.97839	no
Padi3	chr4:140785368-140810648	-2.64836	-1.1962	0.2812	0.998635	no
Repin1	chr6:48593882-48599082	-2.64592	-1.26927	0.3216	0.998635	no
Ppyr1	chr14:34145645-34152419	-2.64541	-1.44967	0.02745	0.400143	no
P2ry6	chr7:100937633-100964366	-2.61789	-1.26709	0.02295	0.364542	no
Ivl	chr3:92570901-92573715	-2.61095	-2.20877	0.00105	0.0579773	no
Thrb	chr14:17660959-18038088	-2.60344	-1.77305	0.00185	0.0827116	no
Klf12	chr14:99870639-100149796	-2.60145	-1.3344	0.04275	0.512114	no
Etv1	chr12:38780257-38868215	-2.59978	-1.36623	0.01585	0.304468	no
Gm5424	chr2:31470269-31520670	-2.59976	-0.733119	0.32595	0.998635	no
Pax9	chr12:56695638-56711230	-2.58459	-1.67082	0.0228	0.363517	no
1810013A23Rik	chr17:28232753-28301469	-2.56677	-0.197598	0.5267	0.998635	no
Gypc	chr18:32528319-32560034	-2.56635	-1.31008	0.02075	0.348245	no
Casp12	chr9:5345475-5373034	-2.56421	-1.25719	0.026	0.390444	no
Stk39	chr2:68210446-68471981	-2.5621	-1.72173	0.0166	0.314144	no
Adora2a	chr10:75316942-75334788	-2.56164	-1.51573	0.02335	0.36769	no
Unc93b1	chr19:3935185-3949340	-2.5468	-1.65346	0.01815	0.326061	no
Cftr	chr6:18170686-18322769	-2.54483	-2.0799	0.0017	0.0774411	no
Muc20	chr16:32735885-32797435	-2.53743	-0.863712	0.2889	0.998635	no
Mecom	chr3:29951295-30013204	-2.53243	-0.853477	0.05725	0.591791	no
Pygl	chr12:70190814-70227683	-2.52581	-1.24247	0.0196	0.339155	no
1190005I06Rik	chr8:120608601-120634382	-2.5038	-1.48151	0.02535	0.384013	no
Lypd3	chr7:24636569-24641118	-2.50231	-1.20934	0.30015	0.998635	no
Ccdc141	chr2:77009905-77170635	-2.49415	-1.44522	0.02825	0.406692	no
Phospho1	chr11:95824499-95845731	-2.4922	-0.645821	0.29985	0.998635	no
Megf10	chr18:57133089-57297467	-2.49184	-1.52151	0.016	0.306887	no
Dagla	chr19:10245264-10304877	-2.47593	-2.23017	0.0016	0.0753063	no
Prodh	chr16:18071725-18089190	-2.45588	-1.98924	0.00085	0.0513827	no
D430036J16Rik	chr9:81631391-81645156	-2.44886	-0.795127	0.1618	0.897717	no
Phlda2	chr7:143501547-143502524	-2.44644	-2.15873	0.00175	0.0788737	no
D630039A03Rik	chr4:57908383-57916264	-2.44592	-1.49461	0.0173	0.321182	no
6030419C18Rik	chr9:58488602-58499742	-2.44156	-1.24137	0.2733	0.998635	no
Notch3	chr17:32120892-32166852	-2.43903	-1.35913	0.0335	0.447896	no
Plvap	chr8:71497752-71511769	-2.42036	-1.28448	0.0459	0.528866	no
Prr15	chr6:54039931-54430221	-2.4194	-0.523054	0.30975	0.998635	no
Pglyrp1	chr7:18884689-18890438	-2.41268	-1.39308	0.03175	0.435922	no
Scube3	chr17:28142525-28171345	-2.40957	-1.08571	0.2602	0.996544	no
Prex1	chr2:166566344-166713832	-2.40857	-1.5882	0.0188	0.33075	no
1810014F10Rik	chr7:140099469-140102406	-2.40731	-1.48577	0.02785	0.402295	no
Sh2d1b1	chr1:170277323-170285662	-2.39877	-1.35518	0.2837	0.998635	no
Lepr	chr4:101717406-101815354	-2.39199	-1.65402	0.01005	0.232224	no
Pogk	chr1:166379166-166409828	-2.38476	-1.52602	0.07195	0.656427	no
Gipc2	chr3:152093840-152165900	-2.38296	-2.25018	0.0025	0.0969225	no
Dnaja4	chr9:54699558-54716317	-2.37724	-1.43814	0.0253	0.383712	no
Mamstr	chr7:45639976-45645768	-2.37684	-1.43345	0.0246	0.377131	no
Capn6	chrX:143802236-143827412	-2.37526	-1.61259	0.0139	0.283218	no
Apoc2	chr7:19671578-19676864	-2.37469	-1.67984	0.0147	0.293047	no
Gfra1	chr19:58236691-58454466	-2.36872	-1.20022	0.0617	0.60403	no
1700071M16Rik	chr17:43568450-43612201	-2.36447	-0.544505	0.27385	0.998635	no
Pde6h	chr6:136954522-136963483	-2.34461	-0.968143	0.16095	0.896079	no
1700030C10Rik	chr12:20804391-20815779	-2.34016	-1.22676	0.05235	0.569731	no
Pla2r1	chr2:60417542-60553308	-2.33349	-1.4636	0.0104	0.235494	no
4931408A02Rik	chr16:90830858-90904885	-2.33022	-1.96734	0.00425	0.133519	no
Slco4a1	chr2:180460977-180474853	-2.32572	-2.03745	0.00355	0.12107	no
Rnf144b	chr13:47122719-47247991	-2.3185	-1.43794	0.03105	0.430014	no
Hmha1	chr10:79697304-80369637	-2.31848	-0.179267	0.1236	0.822388	no
Cwh43	chr5:73406077-73453425	-2.3108	-1.5475	0.0192	0.335474	no
Radil	chr5:142484840-142551077	-2.30905	-1.16265	0.13105	0.836112	no
Megf6	chr4:154170712-154275721	-2.30616	-1.46576	0.02755	0.401142	no
P2ry1	chr3:61002794-61008979	-2.29948	-1.45684	0.027	0.397215	no
Sgcb	chr5:73632748-73647731	-2.29539	-1.92884	0.00215	0.0905058	no
Prr15l	chr11:96929323-96935647	-2.28713	-1.44823	0.0222	0.359591	no
Casp1	chr9:5298516-5307281	-2.2844	-1.09179	0.04615	0.529355	no
Ly6d	chr15:74762055-74763567	-2.27981	-1.1039	0.34105	0.998635	no
Tmem82	chr4:141614232-141618633	-2.27765	-1.08554	0.16995	0.912337	no
Adcy3	chr12:4133396-4240123	-2.27614	-1.15393	0.28395	0.998635	no
Fam198b	chr3:79885929-79946278	-2.27284	-1.31782	0.04555	0.526259	no
9230112J17Rik	chr9:60523966-60545882	-2.26431	-1.28841	0.0219	0.357205	no
1110059M19Rik	chrX:45090903-45092790	-2.26298	-1.09571	0.05755	0.593256	no
Fam83f	chr15:80671846-80700425	-2.26113	-0.97559	0.2453	0.986893	no
Snhg11	chr2:158375637-158386145	-2.24837	-1.29975	0.0391	0.485609	no
Calcrl	chr2:84330626-84425266	-2.24734	-1.31394	0.02875	0.411106	no
Spry4	chr18:38586264-38601268	-2.23423	-1.98523	0.00265	0.100597	no
Klra2	chr6:131219234-131247362	-2.2293	-1.21223	0.2205	0.956625	no
D5Ertd605e	chr5:147418619-147423044	-2.22257	-1.1972	0.04805	0.541411	no
Nqo1	chr8:107388224-107403205	-2.21172	-2.00212	0.00165	0.0768093	no
Hsd3b2	chr3:98711106-98724543	-2.21154	-1.04314	0.17785	0.924283	no
1700019N12Rik	chr19:6922425-6925380	-2.21149	-0.963669	0.14995	0.872542	no
Lhpp	chr7:132610642-132706419	-2.20181	-1.30835	0.0414	0.503391	no
Dhh	chr15:98893026-98898540	-2.1953	-1.91739	0.00275	0.102263	no
Akr1b3	chr6:34303929-34317489	-2.18389	-0.426326	0.545	0.998635	no
Serpind1	chr16:17280350-17430826	-2.17534	-0.208743	0.31875	0.998635	no
Myo7b	chr18:31959233-32036931	-2.17467	-1.13354	0.065	0.620101	no
Wnt10b	chr15:98771751-98778150	-2.16476	-1.10379	0.08025	0.692476	no
Gpr124	chr8:27085840-27123436	-2.16446	-2.27613	0.00105	0.0579773	no
Def6	chr17:28207777-28228608	-2.16286	-1.33489	0.04815	0.541666	no
Mall	chr2:127704389-127729897	-2.14708	-1.91662	0.00485	0.145557	no
Tmem117	chr15:94629184-95096097	-2.14442	-1.30543	0.0423	0.509477	no
Pcolce2	chr9:95637627-95695551	-2.13891	-2.12237	0.00125	0.0653432	no
Krtap1-5	chr11:99579976-99581016	-2.13523	-1.09263	0.06575	0.623999	no
Anxa10	chr8:62057520-62123118	-2.12926	-2.11905	0.00205	0.0874507	no
Klra18	chr6:129972081-130386874	-2.12048	-1.36505	0.2599	0.996544	no
Mctp1	chr13:76384960-77031810	-2.11949	-1.34768	0.03815	0.481309	no
Creb3l4	chr3:90237499-90243512	-2.11492	-1.08316	0.07895	0.686908	no
Podnl1	chr8:84125988-84132517	-2.1127	-1.00025	0.26875	0.998635	no
Fxyd5	chr7:31032722-31042322	-2.11143	-1.64889	0.01225	0.262603	no
Esam	chr9:37528088-37538319	-2.09979	-1.11623	0.0859	0.714147	no
Rnf183	chr4:62427541-62434726	-2.09616	-1.23037	0.0578	0.593256	no
Cd74	chr18:60803848-60812652	-2.0853	-1.10664	0.04495	0.522851	no
Nexn	chr3:152236983-152266320	-2.08279	-1.32368	0.05235	0.569731	no
Bmyc	chr2:25706878-25707719	-2.08155	-1.45648	0.0425	0.511403	no
Unc13a	chr8:71626711-71671757	-2.07961	-1.2941	0.04735	0.5378	no
Car5b	chrX:163976821-164028010	-2.07269	-1.79932	0.0081	0.202977	no
Btbd11	chr10:85386813-85660292	-2.06972	-1.18214	0.05445	0.580209	no
2010005H15Rik	chr16:36221561-36257427	-2.06886	-0.909839	0.20665	0.947685	no
Lhx9	chr1:138825185-138847579	-2.05564	-1.16238	0.19605	0.939036	no
Col6a2	chr10:76595755-76623404	-2.05403	-1.07738	0.07025	0.650201	no
Slc25a45	chr19:5878465-5885768	-2.05201	-1.25058	0.0543	0.579579	no
Gm16596	chr12:108410654-108702306	-2.05188	-0.325493	0.2051	0.946592	no
Atp8a1	chr5:67618140-67847431	-2.05047	-2.09006	0.0015	0.0730248	no
Gcnt4	chr13:96924688-96950914	-2.04972	-2.1514	0.00115	0.0618914	no
Acsl6	chr11:54303823-54361539	-2.04095	-1.27122	0.03445	0.452533	no
Slc5a5	chr8:70882888-70892757	-2.03783	-1.04309	0.08585	0.714147	no
Qrfp	chr2:31806167-31810518	-2.0358	-1.22118	0.03035	0.424002	no
Rasa4	chr5:136083915-136111860	-2.03161	-1.54605	0.00505	0.14945	no
Gdf15	chr8:70629393-70631635	-2.02967	-1.55544	0.00455	0.139844	no
9930013L23Rik	chr7:83932856-84086505	-2.0274	-1.26581	0.04015	0.492891	no
Ckb	chr12:111669354-111672338	-2.02666	-1.92352	0.00245	0.0961531	no
Dmd	chrX:82948869-85205050	-2.02487	-1.40252	0.033	0.445413	no
Gulp1	chr1:44551670-44796836	-2.01999	-1.72841	0.0171	0.31934	no
Faim3	chr1:130865776-130880790	-2.01889	-0.837347	0.5472	0.998635	no
Kazald1	chr19:45076138-45079289	-2.00931	-1.07454	0.08305	0.70368	no
Glod5	chrX:8004200-8018492	-2.00913	-0.994366	0.10825	0.782562	no
Zic2	chr14:122475383-122480328	-2.00708	-1.00669	0.0941	0.740892	no
Fam26e	chr10:34037596-34109815	-2.00341	-1.11693	0.1646	0.901769	no
Dkk3	chr7:112116018-112159057	-1.99607	-1.10745	0.1112	0.789291	no
Gstp2	chr19:4040287-4042221	-1.99285	-1.05303	0.10785	0.782167	no
Col6a1	chr10:76708791-76726044	-1.97849	-1.7101	0.00585	0.161858	no
Foxf2	chr13:31625815-31631406	-1.97298	-1.72199	0.0074	0.188397	no
Pla2g1b	chr5:115466265-115474717	-1.97145	-1.2686	0.08145	0.695378	no
Pxdn	chr12:29938035-30017658	-1.9704	-1.99505	0.0013	0.0668609	no
Oasl1	chr5:114923239-114937911	-1.96682	-1.19108	0.0471	0.536873	no
Zcchc24	chr14:25711639-25768856	-1.96373	-1.63115	0.00535	0.154039	no
Gm15706	chr6:145250551-145251856	-1.96351	-0.952686	0.12395	0.822571	no
Atp10a	chr7:58658201-58829426	-1.96272	-2.04525	0.0023	0.0943296	no
Prom2	chr2:127526952-127541417	-1.95626	-0.906241	0.6068	0.998635	no
Crabp2	chr3:87948692-87953372	-1.95175	-0.992055	0.1159	0.80299	no
Gm9920	chr15:55099916-55254202	-1.95079	-0.234057	0.30935	0.998635	no
Pbp2	chr6:135309128-135310384	-1.94231	-2.01706	0.0012	0.0632479	no
Serpine2	chr1:79794320-79858665	-1.9387	-1.65041	0.0098	0.229778	no
Camkv	chr9:107935919-107949691	-1.93573	-1.07222	0.0734	0.662105	no
Cd38	chr5:43868826-43912374	-1.93285	-1.66175	0.00985	0.230104	no
D16Ertd472e	chr16:78540335-78576688	-1.92779	-1.73336	0.0192	0.335474	no
Ablim3	chr18:61799392-61911852	-1.92429	-1.01065	0.08975	0.727757	no
Prss27	chr17:24038242-24045949	-1.91638	-1.11062	0.03095	0.429095	no
Bnipl	chr3:95241292-95251193	-1.91529	-1.04497	0.0976	0.752969	no
Fa2h	chr8:111345137-111393821	-1.89142	-1.16666	0.05935	0.598016	no
Naprt1	chr15:75890963-75894481	-1.88638	-1.28124	0.045	0.522851	no
Bend6	chr1:33852051-33907621	-1.88059	-0.988898	0.10235	0.764777	no
H1fx	chr6:87980420-87981482	-1.87875	-1.10803	0.07115	0.651485	no
Cd302	chr2:60251992-60284418	-1.87426	-1.20422	0.05165	0.565005	no
Pnck	chrX:73655991-73660070	-1.87334	-0.87256	0.36815	0.998635	no
Cldn2	chrX:139800807-139811388	-1.87172	-2.21036	0.001	0.056942	no
Arid5a	chr1:36307732-36324029	-1.86831	-1.58131	0.01375	0.28061	no
Gm15401	chr6:72626379-72788956	-1.86397	-0.419249	0.26795	0.998635	no
Hmgcll1	chr9:76014976-76136350	-1.85674	-1.64156	0.0068	0.178833	no
Itga7	chr10:128933812-128960988	-1.85528	-1.25294	0.035	0.457403	no
1600029D21Rik	chr9:50488798-50505639	-1.85103	-1.13963	0.06165	0.60403	no
Nnat	chr2:157556361-157566361	-1.84187	-0.887826	0.3837	0.998635	no
Hspb2	chr9:50751071-50752354	-1.84175	-1.16862	0.1776	0.92423	no
Fst	chr13:114452261-114458730	-1.83827	-0.989449	0.27735	0.998635	no
Dram1	chr10:88322803-88357075	-1.83739	-1.06707	0.08125	0.695378	no
Ptplad2	chr4:88412929-88438926	-1.83667	-1.02083	0.09135	0.731313	no
Creb3l1	chr2:91982327-92024170	-1.83553	-1.62334	0.01135	0.248318	no
Bend7	chr2:4717830-4802146	-1.82332	-1.13974	0.1887	0.933769	no
Apoc1	chr7:19689480-19692658	-1.82121	-0.931049	0.36115	0.998635	no
Tmem171	chr13:98686237-98694831	-1.81897	-1.56181	0.01455	0.291343	no
Bmp8b	chr4:123105164-123126091	-1.80885	-1.00533	0.11475	0.799801	no
Mst1	chr9:108080435-108085027	-1.8062	-0.849911	0.09355	0.740027	no
Mcpt2	chr14:56042122-56044634	-1.80589	-0.955869	0.11665	0.803386	no
Mxra7	chr11:116803399-116828046	-1.80438	-1.19197	0.05555	0.586835	no
Slc27a6	chr18:58556239-58612869	-1.80116	-1.07177	0.07505	0.669771	no
Prrx2	chr2:30845366-30881247	-1.798	-1.7955	0.0019	0.0827116	no
Sigirr	chr7:141091174-141100546	-1.79729	-2.02347	0.00085	0.0513827	no
Rassf2	chr2:131992849-132029988	-1.79407	-1.39607	0.0127	0.26775	no
Angptl6	chr9:20868641-20879710	-1.79036	-0.960361	0.16705	0.904765	no
Tnfrsf26	chr7:143607684-143627845	-1.78879	-1.40895	0.0074	0.188397	no
Acap1	chr11:69881566-69895539	-1.7879	-0.887219	0.10955	0.786774	no
Akap2	chr4:57845247-57896984	-1.78358	-1.86543	0.0038	0.125567	no
Amhr2	chr15:102445366-102454639	-1.78228	-1.11558	0.0547	0.580931	no
Tspan2	chr3:102720230-102772310	-1.77988	-2.06265	0.00145	0.071964	no
Klhl34	chrX:157818434-157820369	-1.77549	-1.03343	0.11195	0.791008	no
Guca1a	chr17:47394557-47400584	-1.76876	-1.17884	0.0266	0.392689	no
Tppp3	chr8:105467491-105471422	-1.76395	-1.01498	0.09215	0.734427	no
4831426I19Rik	chr12:104929948-105009809	-1.7568	-1.41427	0.01835	0.328728	no
Sipa1l2	chr8:125418062-125492710	-1.75623	-1.03514	0.08775	0.720239	no
1110021L09Rik	chr10:23796985-23827968	-1.74633	-1.49529	0.01685	0.316994	no
Sulf2	chr2:166073898-166155683	-1.73547	-1.02308	0.2405	0.981625	no
Add2	chr6:86078083-86119555	-1.73271	-1.75581	0.00575	0.160824	no
Slc35d1	chr4:103171717-103214884	-1.72712	-2.01022	0.00155	0.0743243	no
Prss22	chr17:23993533-23998100	-1.72684	-1.6013	0.0086	0.211355	no
Car12	chr9:66713685-66766845	-1.71289	-1.6835	0.0074	0.188397	no
Krt79	chr15:101929331-101940324	-1.7093	-1.45257	0.0161	0.307879	no
Gm9846	chr3:90212666-90213648	-1.70602	-0.176823	0.3621	0.998635	no
Tuba8	chr6:121210769-121226097	-1.70567	-1.03605	0.0759	0.67323	no
Snai2	chr16:14705858-14709382	-1.70426	-1.35809	0.0187	0.33075	no
Phyhd1	chr2:30266528-30282149	-1.7042	-1.44341	0.02605	0.390444	no
Apcdd1	chr18:62922326-62953195	-1.70108	-1.30883	0.0173	0.321182	no
Rasl11b	chr5:74195325-74199477	-1.70057	-1.67874	0.0053	0.152945	no
Ripply3	chr16:94328421-94336935	-1.69986	-1.43658	0.01965	0.339155	no
Mgat5	chr1:127204985-127482972	-1.69916	-1.71859	0.00625	0.168183	no
Scn5a	chr9:119483407-119579016	-1.69907	-1.16566	0.06465	0.619542	no
Cand2	chr6:115774556-115808743	-1.69873	-0.287949	0.3875	0.998635	no
Rasef	chr4:73714578-73790602	-1.6983	-1.16308	0.0771	0.679591	no
Ppp1r14a	chr7:29289319-29293390	-1.69805	-0.840057	0.1293	0.832448	no
Osbp2	chr11:3703730-3863903	-1.69596	-1.01845	0.0591	0.597796	no
Samd12	chr15:53461800-53902436	-1.68996	-0.83989	0.17365	0.917673	no
Nlrx1	chr9:44252712-44268599	-1.68861	-0.874362	0.12825	0.83234	no
Nradd	chr9:110621134-110624393	-1.6859	-1.47857	0.02695	0.396937	no
Htatip2	chr7:49759105-49773999	-1.68511	-1.83666	0.0041	0.130739	no
Dmpk	chr7:19083848-19093820	-1.68391	-1.39221	0.02275	0.363174	no
Klhl3	chr13:58004956-58102428	-1.67811	-0.834936	0.19325	0.939036	no
Fam132a	chr4:155962311-155966629	-1.67017	-0.963226	0.10535	0.775831	no
Synj2	chr17:5941279-6079739	-1.6683	-1.37025	0.1321	0.838276	no
Arrdc3	chr13:80883421-80896043	-1.66661	-1.84345	0.00155	0.0743242	no
C3ar1	chr6:122847139-122856157	-1.66622	-0.950774	0.05795	0.593256	no
3830431G21Rik	chr12:80692600-80724216	-1.66547	-0.905319	0.13335	0.842448	no
Matn2	chr15:34306680-34436240	-1.66518	-1.57024	0.00415	0.132003	no
Laptm5	chr4:130913333-130936148	-1.66407	-0.984833	0.10025	0.758794	no
Cntnap2	chr6:45060060-47301371	-1.66004	-0.939431	0.68955	0.998635	no
Dock8	chr19:24999528-25202432	-1.65881	-1.62529	0.00965	0.228359	no
5430435G22Rik	chr1:131688694-131713464	-1.65739	-0.980494	0.10485	0.774833	no
Il34	chr8:110741828-110805903	-1.65718	-1.0872	0.0682	0.639156	no
Cabp1	chr5:115168690-115186121	-1.65655	-0.843398	0.18035	0.924928	no
Plag1	chr4:3901157-3938405	-1.651	-1.03626	0.0725	0.658176	no
Ptprm	chr17:66666847-67354459	-1.64674	-1.3508	0.0148	0.293583	no
Gata3	chr2:9857077-9878600	-1.64548	-0.825311	0.15685	0.885231	no
Kctd14	chr7:97451333-97459557	-1.64279	-0.968946	0.0547	0.580931	no
Tprg	chr16:25286816-25422344	-1.63868	-0.809045	0.14875	0.870296	no
Foxred2	chr15:77940521-77956722	-1.63515	-1.38268	0.02465	0.377444	no
Cbr3	chr16:93683218-93690991	-1.63271	-0.952719	0.10565	0.776088	no
Snord69	chr14:30999825-31019089	-1.62701	-0.0903129	0.43335	0.998635	no
Aspa	chr11:73304987-73324634	-1.62592	-1.14053	0.08655	0.717262	no
S100a14	chr3:90526848-90528835	-1.62567	-1.73267	0.00315	0.11038	no
Rnf152	chr1:105276916-105356710	-1.62443	-1.00571	0.0872	0.719841	no
Snord35b	chr7:45122387-45124389	-1.62355	-0.395993	0.5283	0.998635	no
AA467197	chr2:122637886-122641076	-1.62089	-0.786518	0.2019	0.941707	no
Cldn8	chr16:88560825-88563183	-1.61242	-0.849514	0.3671	0.998635	no
Ak1	chr2:32621757-32635058	-1.61229	-1.26385	0.04475	0.522851	no
Ifi27l1	chr12:103434188-103440245	-1.60743	-1.54136	0.0095	0.226491	no
Syt7	chr19:10389089-10453181	-1.60731	-1.08386	0.11645	0.803131	no
Hmga1	chr17:27556573-27563672	-1.60529	-0.674574	0.09185	0.733532	no
Paox	chr7:140125684-140134334	-1.60155	-1.99126	0.0012	0.0632479	no
Lrrc51	chr7:101912988-101933857	-1.60047	-0.889232	0.1325	0.839145	no
Ism1	chr2:139678177-139758581	-1.59903	-0.969121	0.0908	0.730236	no
Ccdc64b	chr17:23660522-23677449	-1.59787	-0.157305	0.57445	0.998635	no
Adssl1	chr12:112620046-112641355	-1.59774	-1.81215	0.00255	0.0976734	no
Slain1	chr14:103650242-103704799	-1.59626	-0.965745	0.105	0.775253	no
Pir	chrX:164269430-164373013	-1.59433	-1.61291	0.0102	0.233575	no
Mir5121	chr7:45125562-45128745	-1.59232	-0.0397506	0.43825	0.998635	no
Klra4	chr6:129972081-130386874	-1.58649	-0.303937	0.48855	0.998635	no
Arhgap8	chr15:84714628-84772207	-1.58361	-1.04136	0.057	0.591791	no
Fosb	chr7:19302695-19310045	-1.58332	-0.972695	0.09585	0.748137	no
Odz4	chr7:96210636-96908554	-1.58319	-1.29626	0.02295	0.364542	no
Hs3st1	chr5:39613934-39644631	-1.58232	-1.61021	0.01045	0.235494	no
6430531B16Rik	chr7:139972302-139978755	-1.5823	-0.826852	0.19375	0.939036	no
Sprr2k	chr3:92432581-92433927	-1.58085	-0.747329	0.57575	0.998635	no
P2rx7	chr5:122643910-122691432	-1.57737	-0.857312	0.072	0.656427	no
Cort	chr4:149125190-149126741	-1.57636	-0.702984	0.2944	0.998635	no
Tcf7	chr11:52252603-52282571	-1.57606	-1.57204	0.00815	0.203034	no
Rpp25	chr9:57504101-57505447	-1.57016	-0.976285	0.10835	0.782562	no
Itga1	chr13:114958080-115101964	-1.56942	-1.13312	0.159	0.890274	no
Hmga1-rs1	chr17:27556573-27563672	-1.56883	-1.83502	0.00235	0.0957644	no
Cnksr2	chrX:157821572-158043110	-1.56723	-1.27804	0.02205	0.358734	no
Nup210l	chr3:90104131-90212017	-1.56454	-0.943211	0.11485	0.800061	no
Serpinb5	chr1:106861179-106883348	-1.56421	-0.989843	0.076	0.673599	no
Osbpl6	chr2:76406537-76600647	-1.56397	-1.50299	0.0074	0.188397	no
Apobr	chr7:126585007-126589092	-1.55247	-1.42192	0.0279	0.402562	no
Glt28d2	chr3:85869845-85887518	-1.54748	-0.906776	0.11725	0.804641	no
Cyp21a1	chr17:34801347-34804426	-1.546	-0.781463	0.14405	0.864816	no
Tppp	chr13:74009418-74035753	-1.54375	-0.838409	0.1341	0.842999	no
Six4	chr12:73100258-73113245	-1.53947	-0.917827	0.1098	0.786797	no
Xdh	chr17:73883907-73950182	-1.53752	-1.3253	0.02865	0.410596	no
Gm10825	chr10:22402812-22407470	-1.53626	-0.811209	0.18105	0.924928	no
Tmem86a	chr7:47050639-47054776	-1.53572	-1.7746	0.00455	0.139844	no
Scx	chr15:76380512-76477269	-1.53474	-0.45625	0.47385	0.998635	no
Abhd1	chr5:30950065-30960361	-1.53275	-0.291478	0.4311	0.998635	no
Itgb7	chr15:102215994-102231935	-1.53264	-1.2899	0.03515	0.457955	no
Fut8	chr12:77238103-77475996	-1.52836	-1.96396	0.0016	0.0753063	no
Mxra8	chr4:155839679-155844102	-1.52734	-1.94374	0.00165	0.0768093	no
Tnfrsf1b	chr4:145212367-145246870	-1.5205	-1.49588	0.0118	0.2551	no
Cdhr5	chr7:141269084-141276786	-1.51865	-1.1977	0.07335	0.662105	no
Car11	chr7:45699966-45704661	-1.51585	-0.772389	0.1792	0.924928	no
Flt3l	chr7:45131188-45136432	-1.50891	-0.887178	0.10625	0.777441	no
Dbp	chr7:45705246-45718002	-1.50787	-0.790602	0.2019	0.941707	no
Hspa12b	chr2:131127411-131604824	-1.50779	-0.211754	0.4509	0.998635	no
Tmem139	chr6:42261969-42264555	-1.50692	-1.01534	0.05075	0.558031	no
Lcp1	chr14:75004109-75388146	-1.49822	-0.879522	0.24805	0.9888	no
Tnnt3	chr7:142460869-142516009	-1.49172	-0.40698	0.32045	0.998635	no
Fam123a	chr14:60378285-60381003	-1.48962	-0.806066	0.2255	0.962485	no
Snora70	chrX:74270815-74273135	-1.48687	-0.03413	0.3386	0.998635	no
Tbc1d30	chr10:121263819-121311189	-1.48364	-0.913098	0.12115	0.813727	no
Pcdhgb2	chr18:36930284-37841872	-1.47895	-0.426666	0.61075	0.998635	no
Syt16	chr12:73997760-74267916	-1.47175	-0.890331	0.11655	0.803131	no
Pde9a	chr17:31386233-31476309	-1.46965	-1.19222	0.04965	0.552124	no
9530008L14Rik	chr13:41763147-41847616	-1.46948	-0.732791	0.16675	0.904564	no
Prkcdbp	chr7:105480615-105482197	-1.46932	-1.47678	0.01625	0.309356	no
Celf4	chr18:25477619-25753983	-1.46633	-1.3889	0.0432	0.514007	no
Sprr2h	chr3:92385684-92387319	-1.46518	-0.817963	0.14135	0.860886	no
Tm6sf2	chr8:70072931-70080052	-1.4572	-0.758295	0.21855	0.956625	no
Ephb3	chr16:21204794-21223304	-1.45663	-1.41146	0.0094	0.224947	no
Ddr2	chr1:169969408-170088944	-1.45647	-1.00747	0.3138	0.998635	no
Tmem45b	chr9:31426195-31464238	-1.45489	-0.85553	0.13125	0.836112	no
Gpd1	chr15:99717592-99725007	-1.45162	-1.65455	0.00805	0.202122	no
Sox13	chr1:133382299-133424212	-1.45107	-1.41555	0.0194	0.337121	no
Zfp503	chr14:21983961-21989601	-1.4503	-0.78862	0.17345	0.917673	no
Htr1b	chr9:81631391-81645156	-1.4438	-0.841175	0.29785	0.998635	no
Havcr2	chr11:46454930-46481254	-1.44238	-0.638378	0.3471	0.998635	no
Rtn2	chr7:19282666-19296160	-1.44092	-1.01505	0.11695	0.804641	no
Raet1c	chr10:22158608-22374139	-1.43905	-0.509676	0.56555	0.998635	no
Ttc36	chr9:44799399-44802951	-1.43858	-0.732022	0.229	0.965585	no
Mrc1	chr2:14229413-14332023	-1.43424	-1.64837	0.00575	0.160824	no
Nmb	chr7:80902226-80905071	-1.4314	-0.792249	0.1702	0.91291	no
Gramd1a	chr7:31130126-31151050	-1.43128	-1.16644	0.05235	0.569731	no
Pcdhgc5	chr18:36930284-37841872	-1.43118	-0.421607	0.4506	0.998635	no
Snord99	chr4:132308677-132311024	-1.42967	-4.1375	0.53915	0.998635	no
Bnip3	chr7:138890835-138909506	-1.42626	-1.77023	0.0037	0.123867	no
Tspan6	chrX:133891069-133898429	-1.42556	-0.851227	0.14715	0.868426	no
Tmem150c	chr5:100077872-100159808	-1.4254	-1.08805	0.0493	0.55015	no
Efnb1	chrX:99136129-99148991	-1.42463	-1.77639	0.0024	0.0959624	no
C920009B18Rik	chr10:22158608-22374139	-1.42238	-0.234549	0.5471	0.998635	no
P4ha1	chr10:59323295-59373304	-1.41981	-1.91136	0.0014	0.0711434	no
Spin4	chrX:95022506-95026682	-1.4147	-0.721422	0.2327	0.969747	no
Kiss1r	chr10:79697304-80369637	-1.41399	-0.0414429	0.4455	0.998635	no
Ccdc74a	chr16:17646469-17650738	-1.4105	-0.693692	0.2575	0.995512	no
Mmp23	chr4:155650654-155653384	-1.40821	-0.719917	0.24305	0.982693	no
Vtcn1	chr3:100825458-100896922	-1.40772	-0.76899	0.17975	0.924928	no
Aldh1a7	chr19:20692952-20727556	-1.40644	-1.09341	0.0447	0.522851	no
Ccdc69	chr11:55049737-55078131	-1.40476	-0.715409	0.2553	0.993699	no
Csf2	chr11:54247269-54249899	-1.40418	-0.785316	0.101	0.76183	no
Gstt3	chr10:75774121-75781414	-1.39889	-1.34744	0.01795	0.324755	no
Trpm6	chr19:18749982-18892511	-1.39612	-0.83641	0.145	0.864816	no
Crip2	chr12:113140235-113145506	-1.39564	-1.67651	0.00315	0.11038	no
Gspt2	chrX:94636068-94638561	-1.3933	-0.654556	0.42425	0.998635	no
Il18rap	chr1:40515361-40549297	-1.39209	-0.966675	0.1073	0.781171	no
Gstk1	chr6:42245934-42250441	-1.38566	-0.932664	0.1184	0.806977	no
Ceacam16	chr7:19852096-19861299	-1.38431	-0.631282	0.3215	0.998635	no
Plxna4	chr6:32144556-32588192	-1.3843	-1.10086	0.07085	0.651485	no
Hist2h2bb	chr3:96269699-96270192	-1.38241	-0.648816	0.43965	0.998635	no
S100a13	chr3:90514434-90524581	-1.38119	-1.75314	0.00245	0.0961531	no
B4galnt3	chr6:120203809-120294559	-1.37977	-1.16266	0.05685	0.590971	no
AI428936	chr7:30314815-30319045	-1.37905	-0.734044	0.2165	0.956625	no
Aldh1a2	chr9:71215788-71296243	-1.37577	-0.651207	0.4103	0.998635	no
Epb4.1l4b	chr4:57061725-57143156	-1.37287	-1.59254	0.00565	0.159438	no
Mcpt8	chr14:56082163-56085197	-1.37185	-0.934221	0.12105	0.813727	no
Dlg4	chr11:70018604-70045531	-1.37034	-1.35449	0.0231	0.366013	no
Hspa1a	chr17:34969358-34972156	-1.37013	-0.672821	0.2031	0.944669	no
Chchd7	chr4:3938887-3943525	-1.36943	-1.21871	0.0773	0.679857	no
F3	chr3:121723536-121735052	-1.36582	-1.89695	0.0017	0.0774411	no
Nt5e	chr9:88327608-88372089	-1.36505	-1.72739	0.0024	0.0959624	no
Foxd1	chr13:98354244-98356705	-1.3619	-0.94372	0.16225	0.897717	no
Abi3	chr11:95824499-95845731	-1.36122	-1.00762	0.05725	0.591791	no
Gpsm3	chr17:34589805-34591754	-1.35996	-0.94719	0.0646	0.619529	no
Soat2	chr15:102150574-102163436	-1.35761	-1.08566	0.06525	0.621092	no
Col18a1	chr10:77052178-77166530	-1.35555	-1.92225	0.0024	0.0959624	no
Sox9	chr11:112782209-112787757	-1.35553	-1.69803	0.0055	0.157293	no
Hspb6	chr7:30553301-30555439	-1.35394	-1.48004	0.0144	0.289247	no
Epas1	chr17:86753863-86833410	-1.34949	-1.12869	0.0623	0.606593	no
Ecm1	chr3:95734147-95739569	-1.34946	-1.65895	0.0053	0.152945	no
Cdx2	chr5:147300899-147307249	-1.34901	-1.38015	0.02645	0.392576	no
6720489N17Rik	chr13:62603014-62624182	-1.34826	-0.770968	0.1896	0.934973	no
Agtpbp1	chr13:59449534-59557319	-1.34747	-1.54889	0.01205	0.259187	no
Bcar3	chr3:122419779-122530182	-1.345	-1.83568	0.00295	0.1072	no
Dse	chr10:34151392-34207551	-1.34329	-1.54514	0.01245	0.264226	no
Fam160a1	chr3:85660062-85746209	-1.34328	-1.3136	0.0223	0.359591	no
Lysmd2	chr9:75625731-75637773	-1.34203	-1.08654	0.0578	0.593256	no
Sdc2	chr15:32920722-33034721	-1.34096	-0.83434	0.1435	0.864816	no
Slc16a11	chr11:70213909-70216414	-1.33979	-0.759752	0.22165	0.957273	no
Gm12505	chr4:55410442-55418842	-1.33804	-1.4099	0.01475	0.293047	no
Gatsl3	chr11:4218250-4222409	-1.33789	-1.05408	0.06155	0.60403	no
Bmp5	chr9:75775364-75899017	-1.33467	-0.853802	0.1197	0.81082	no
Deptor	chr15:55099916-55254202	-1.33379	-1.23296	0.0439	0.518948	no
Tmtc2	chr10:105187663-105574479	-1.32978	-1.06715	0.0635	0.611739	no
Cyp26b1	chr6:84571413-84593908	-1.32785	-0.823064	0.17145	0.913735	no
Aldh3a1	chr11:61208741-61218416	-1.32466	-1.75507	0.00475	0.142892	no
Sema6b	chr17:56123084-56140343	-1.32437	-1.16839	0.0487	0.545842	no
Gm6634	chr3:70772378-70807291	-1.3221	-0.630082	0.23395	0.972522	no
Il33	chr19:29925113-29960715	-1.32124	-1.85672	0.0016	0.0753063	no
BC026585	chr1:157458581-157488733	-1.32116	-0.662691	0.2093	0.952304	no
Snap25	chr2:136713449-136782428	-1.31895	-0.684529	0.2511	0.991463	no
Kcne3	chr7:100176669-100184869	-1.31837	-0.639027	0.3329	0.998635	no
Pim3	chr15:88862193-88865726	-1.31522	-1.98986	0.00085	0.0513827	no
Rnf125	chr18:20944624-20983848	-1.30814	-0.804816	0.1551	0.880419	no
Spry1	chr3:37639949-37644599	-1.30765	-1.73161	0.00295	0.1072	no
2310002J15Rik	chr2:25238818-25239897	-1.3063	-0.778844	0.20945	0.952419	no
Taf9b	chrX:106206873-106221158	-1.30537	-0.700555	0.21345	0.956625	no
Nlrc4	chr17:74426294-74459108	-1.30138	-1.09142	0.05415	0.579579	no
Gpc4	chrX:52053017-52164923	-1.29649	-0.676565	0.20175	0.941707	no
Tle6	chr10:81590904-81600900	-1.29504	-1.11105	0.05635	0.58773	no
Pou2f2	chr7:25091114-25132460	-1.29202	-0.67595	0.2263	0.963003	no
Dll1	chr17:15367353-15375823	-1.29158	-0.746079	0.1939	0.939036	no
Ptpre	chr7:135537823-135686294	-1.29124	-1.645	0.00475	0.142892	no
Nrarp	chr2:25180757-25183332	-1.29085	-1.46265	0.01545	0.299036	no
Flt4	chr11:49609678-49652739	-1.28426	-1.20191	0.0341	0.452126	no
Vamp5	chr6:72368048-72380468	-1.2826	-1.55239	0.011	0.244009	no
Scd1	chr19:44394449-44407709	-1.28259	-1.90328	0.00095	0.0553299	no
Gda	chr19:21391306-21472661	-1.282	-1.0773	0.07085	0.651485	no
Irak3	chr10:120141653-120201537	-1.2808	-0.907696	0.08715	0.719841	no
Plce1	chr19:38524196-38785100	-1.27963	-1.59525	0.00505	0.14945	no
Aqp3	chr4:41092723-41098183	-1.27936	-0.739649	0.17885	0.924928	no
Gpx8	chr13:113042762-113046388	-1.27765	-1.25686	0.03305	0.445616	no
Fam102b	chr3:108970996-109027607	-1.27754	-1.83877	0.0019	0.0827116	no
Plscr4	chr9:92457377-92492516	-1.27573	-1.29556	0.03055	0.425864	no
Dpy19l1	chr9:24411778-24503140	-1.27415	-1.77037	0.00125	0.0653432	no
Tenc1	chr15:102102987-102116401	-1.27368	-1.6306	0.00365	0.122838	no
Porcn	chrX:8193849-8206525	-1.27196	-1.62193	0.0181	0.325621	no
Ldhb	chr6:142490248-142507943	-1.27176	-0.664124	0.1829	0.928213	no
Pdgfrl	chr8:40926232-40990770	-1.2703	-0.772762	0.1951	0.939036	no
Pdlim2	chr14:70164217-70177672	-1.26983	-1.39365	0.01875	0.33075	no
Trim47	chr11:116105749-116110235	-1.26851	-1.14234	0.0599	0.598765	no
Rab3b	chr4:108879069-108972077	-1.26816	-1.03792	0.0618	0.60403	no
Dock6	chr9:21800179-21852635	-1.26548	-1.11183	0.05795	0.593256	no
Dscaml1	chr9:45416625-45753713	-1.26478	-0.800047	0.3722	0.998635	no
Thsd4	chr9:59966930-60511035	-1.26192	-1.9106	0.0013	0.0668609	no
Rnf130	chr11:50025330-50104733	-1.25757	-1.05133	0.0802	0.692476	no
Sned1	chr1:93235896-93296448	-1.25514	-0.754863	0.18625	0.932616	no
Bcam	chr7:19756137-19770532	-1.25166	-1.95414	0.0011	0.0599594	no
Plcb1	chr2:134786163-135475258	-1.25077	-1.08166	0.1186	0.807136	no
Pitpnc1	chr11:107207891-107470720	-1.24959	-1.58518	0.01	0.231909	no
Emp2	chr16:10281748-10313968	-1.24731	-1.53212	0.01045	0.235494	no
Raet1b	chr10:22158608-22374139	-1.2467	-0.287279	0.5425	0.998635	no
Terc	chr3:96414436-96414833	-1.24494	-0.496665	0.35835	0.998635	no
Cln3	chr7:126571399-126584280	-1.2439	-1.30657	0.20895	0.951502	no
Ldha	chr7:46845803-46855627	-1.24385	-1.98898	0.00085	0.0513827	no
Tnfrsf18	chr4:156026341-156028891	-1.2435	-0.653316	0.25905	0.995512	no
Ramp2	chr11:101246333-101248250	-1.24222	-0.664581	0.2863	0.998635	no
Cysltr1	chrX:106576516-106710557	-1.2422	-0.715232	0.2442	0.984642	no
Csgalnact2	chr6:118107451-118139140	-1.24061	-1.82518	0.0017	0.0774411	no
Mpzl2	chr9:45042343-45054043	-1.23632	-1.68139	0.00455	0.139844	no
Pstpip2	chr18:77794549-77882879	-1.234	-0.716008	0.22235	0.9577	no
Irx5	chr8:92357795-92361456	-1.23397	-0.942151	0.10865	0.783841	no
Pde4a	chr9:21165713-21213248	-1.23199	-1.28059	0.04515	0.523535	no
Anxa2	chr9:69453682-69491785	-1.23117	-1.86033	0.0012	0.0632479	no
Lamc2	chr1:153122755-153186447	-1.23032	-1.83287	0.00105	0.0579773	no
Btc	chr5:91357260-91402994	-1.22978	-1.47997	0.0095	0.226491	no
AI467606	chr7:127091435-127094049	-1.22887	-1.62565	0.0045	0.139314	no
Camk2d	chr3:126596972-126845054	-1.22846	-1.90501	0.0012	0.0632479	no
B630019K06Rik	chrX:8892352-8894964	-1.22828	-0.631628	0.3095	0.998635	no
Snora43	chr2:26637175-26640244	-1.22068	-0.179549	0.49345	0.998635	no
9430018G01Rik	chr6:43345006-43666175	-1.21957	-0.255777	0.5105	0.998635	no
Ndrg2	chr14:51905270-51913488	-1.21651	-1.55181	0.0097	0.229026	no
Mir5131	chr14:45593173-45658143	-1.21577	-0.0358612	0.5491	0.998635	no
Dnm1	chr2:32308470-32353304	-1.21509	-0.927041	0.0808	0.694477	no
Fam189a2	chr19:23972749-24031019	-1.21409	-1.03502	0.07405	0.665127	no
R3hdml	chr2:163492317-163541721	-1.21372	-1.32987	0.01975	0.339961	no
Gsg1	chr6:135237329-135254336	-1.21136	-0.562577	0.4993	0.998635	no
Fbxl16	chr17:25809084-25821265	-1.2094	-0.70881	0.2046	0.946563	no
Tmem79	chr3:88328652-88334433	-1.20877	-1.28534	0.02145	0.353939	no
Slc1a5	chr7:16781345-16798274	-1.20464	-1.89947	0.0015	0.0730248	no
Nov	chr15:54745927-54753761	-1.20147	-0.628011	0.2912	0.998635	no
Syce2	chr8:84872110-84893921	-1.2002	-0.618643	0.317	0.998635	no
Celsr2	chr3:108390847-108415494	-1.1959	-0.961695	0.0835	0.704393	no
Kcnab1	chr3:65109642-65378219	-1.19163	-1.11468	0.0675	0.63446	no
Fam129a	chr1:151571372-151719347	-1.19145	-1.78023	0.00325	0.112341	no
Jag2	chr12:112908589-112929495	-1.191	-1.55556	0.0047	0.142892	no
Sh3bgrl	chrX:109095406-109162467	-1.19084	-1.81669	0.0011	0.0599594	no
Lsp1	chr7:142460869-142516009	-1.18942	-0.758556	0.21015	0.953562	no
Rgs2	chr1:143999337-144004149	-1.18878	-0.588749	0.3211	0.998635	no
Slc26a2	chr18:61196853-61211596	-1.18795	-1.67525	0.00275	0.102263	no
Ereg	chr5:91074616-91093649	-1.1866	-1.30383	0.0295	0.417154	no
Aldh2	chr5:121567686-121593824	-1.18498	-1.93076	0.00085	0.0513827	no
Pik3r5	chr11:68432124-68497846	-1.18242	-0.955395	0.0937	0.740027	no
Dok7	chr5:35057083-35087831	-1.18215	-0.581549	0.3541	0.998635	no
Emp3	chr7:45918022-45921426	-1.17852	-1.61375	0.0091	0.21983	no
Chrm4	chr2:91922188-91932282	-1.17765	-0.144412	0.44035	0.998635	no
Rgs20	chr1:4909575-5070285	-1.17716	-0.622178	0.2703	0.998635	no
Ptpn18	chr1:34459745-34473779	-1.17703	-0.647909	0.27595	0.998635	no
Gm5148	chr3:37714189-37724360	-1.17558	-0.623613	0.3105	0.998635	no
A030009H04Rik	chr11:69340768-69342647	-1.1732	-0.646961	0.2717	0.998635	no
Rap2b	chr3:61364506-61368703	-1.172	-1.65687	0.0044	0.137218	no
Sod3	chr5:52363803-52369738	-1.17019	-0.595028	0.29545	0.998635	no
5330417C22Rik	chr3:108458068-108536522	-1.17018	-0.712111	0.22015	0.956625	no
Pdxk	chr10:78436746-78464948	-1.1696	-1.47268	0.01195	0.25747	no
Ankrd34a	chr3:96596635-96599778	-1.16698	-0.664235	0.23935	0.980477	no
Pof1b	chrX:112638426-112698651	-1.1664	-0.838216	0.13985	0.858592	no
Krt14	chr11:100203161-100207510	-1.1656	-0.743049	0.21575	0.956625	no
Gprc5a	chr6:135065661-135084708	-1.16512	-1.70535	0.005	0.14866	no
Tnfrsf23	chr7:143665806-143685872	-1.16393	-1.33338	0.02605	0.390444	no
Acsbg1	chr9:54604996-54661885	-1.15924	-1.44587	0.01715	0.31934	no
Nol3	chr8:105276446-105289528	-1.15618	-0.550501	0.3987	0.998635	no
1110046J04Rik	chr13:33917917-34002794	-1.15558	-0.119614	0.4269	0.998635	no
Gpr146	chr5:139359738-139460534	-1.1548	-0.518449	0.3986	0.998635	no
A330009N23Rik	chr15:101221190-101232756	-1.1547	-0.190188	0.371	0.998635	no
Fam20a	chr11:109672925-109722256	-1.15244	-0.910368	0.09065	0.730236	no
Timp3	chr10:86048745-86498896	-1.15033	-1.54538	0.00925	0.222611	no
Impa2	chr18:67289222-67318841	-1.14995	-1.12493	0.0589	0.597669	no
Fzd4	chr7:89404365-89410110	-1.14833	-1.03987	0.05555	0.586835	no
Lipt2	chr7:100159276-100160931	-1.14568	-0.820375	0.14685	0.868426	no
Dcp1b	chr6:118592295-119221614	-1.14458	-0.593605	0.3375	0.998635	no
Mta3	chr17:83706162-83814905	-1.14398	-1.45516	0.01765	0.322981	no
A730020M07Rik	chr3:121634935-121646453	-1.14383	-0.625741	0.2121	0.956625	no
Hpcal1	chr12:17690813-17791926	-1.14236	-1.7865	0.0015	0.0730248	no
Cav1	chr6:17306334-17341328	-1.14148	-1.68369	0.0052	0.152474	no
Figf	chrX:164373547-164402647	-1.14093	-0.569145	0.36285	0.998635	no
Pgap1	chr1:54472999-54557684	-1.14093	-1.86435	0.0017	0.0774411	no
Aqp11	chr7:97726378-97738247	-1.14029	-0.669586	0.2415	0.981933	no
Ano1	chr7:144588548-144738592	-1.13926	-1.76194	0.0027	0.10129	no
Socs2	chr10:95411489-95416857	-1.13867	-1.22008	0.0333	0.446626	no
Auts2	chr5:131437681-132542343	-1.13762	-0.815396	0.3831	0.998635	no
Hebp1	chr6:135137518-135168215	-1.13676	-0.898905	0.1317	0.83804	no
Oaf	chr9:43221277-43239816	-1.13576	-1.23539	0.0264	0.392576	no
Slc7a3	chrX:101079220-101085352	-1.13528	-0.579371	0.33835	0.998635	no
Hs2st1	chr3:144431106-144570216	-1.13302	-1.83499	0.0019	0.0827116	no
Mogat2	chr7:99219083-99238611	-1.13274	-0.712758	0.1885	0.933769	no
Rasip1	chr7:45627536-45639092	-1.1322	-0.70506	0.2481	0.9888	no
Fhl3	chr4:124700698-124708611	-1.13021	-1.37201	0.01865	0.33075	no
Runx1	chr16:92601465-92826066	-1.12808	-1.3969	0.0183	0.328293	no
Ttll7	chr3:146852366-146982750	-1.12503	-1.67514	0.003	0.108399	no
Bcl2l15	chr3:103832695-103854618	-1.12334	-0.805093	0.234	0.972522	no
Ppp3ca	chr3:136670769-136935779	-1.12314	-1.7117	0.0025	0.0969225	no
Car2	chr3:14886425-14900770	-1.12309	-1.40331	0.01845	0.329133	no
Mlf1	chr3:67374096-67400000	-1.12295	-0.777284	0.14175	0.861038	no
S100a1	chr3:90511033-90514330	-1.1226	-1.54162	0.0051	0.150232	no
Igf2bp2	chr16:22059008-22163299	-1.12216	-1.68053	0.00325	0.112341	no
Barx2	chr9:31846043-31913285	-1.12107	-0.568626	0.28305	0.998635	no
Raet1e	chr10:22158608-22374139	-1.11715	-0.538191	0.695	0.998635	no
Cd164l2	chr4:133220808-133224554	-1.11558	-0.538393	0.44345	0.998635	no
Cdk14	chr5:4803384-5380251	-1.1121	-1.50166	0.0107	0.239857	no
Klf5	chr14:99298690-99313409	-1.11137	-1.67232	0.00475	0.142892	no
Rcn1	chr2:105385947-105399319	-1.11017	-0.675927	0.2206	0.956625	no
Pla2g16	chr19:7557458-7588545	-1.10968	-0.870619	0.1436	0.864816	no
Arhgef19	chr4:141242883-141257562	-1.10894	-0.883278	0.1274	0.83234	no
Fcho1	chr8:71708386-71725681	-1.10568	-1.02843	0.10025	0.758794	no
Bmp4	chr14:46379523-46390599	-1.10153	-1.2024	0.0409	0.499693	no
Lrrk1	chr7:66258746-66388341	-1.10129	-1.68378	0.00365	0.122838	no
Lamb1	chr12:31265293-31329639	-1.0966	-1.69885	0.0039	0.126255	no
Cybrd1	chr2:71118053-71142926	-1.09639	-0.613872	0.29015	0.998635	no
AU021063	chr15:101221190-101232756	-1.09578	-0.138004	0.5192	0.998635	no
Satb2	chr1:56793980-56971334	-1.09498	-0.784854	0.1443	0.864816	no
Rilp	chr11:75510093-75513166	-1.09488	-0.646561	0.21175	0.956625	no
Slc35e3	chr10:117733677-117746358	-1.09171	-1.42918	0.01275	0.26836	no
Icam4	chr9:21029372-21030531	-1.09081	-0.613735	0.2624	0.997292	no
Cept1	chr3:106502259-106547761	-1.08657	-1.60177	0.0047	0.142892	no
A130040M12Rik	chr13:68233964-68450346	-1.08592	-1.5191	0.01085	0.241944	no
Hddc3	chr7:80343136-80346097	-1.08589	-1.08204	0.0618	0.60403	no
Tnfsf13	chr11:69682576-69696098	-1.08581	-0.320356	0.63615	0.998635	no
Pacrg	chr17:10403011-10840191	-1.0853	-0.622498	0.25445	0.993572	no
Nfic	chr10:81396190-81427173	-1.08343	-1.57942	0.00595	0.164269	no
Adcy7	chr8:88272402-88329962	-1.08307	-0.624748	0.2404	0.981531	no
4930583H14Rik	chr3:51388412-51396547	-1.08116	-0.536058	0.28145	0.998635	no
Pycr1	chr11:120635711-120643670	-1.0791	-1.04122	0.07715	0.679591	no
Appl2	chr10:83600033-83648664	-1.07904	-1.29148	0.02095	0.350219	no
Slc44a3	chr3:121459527-121532344	-1.07819	-1.23599	0.0232	0.366686	no
Nfix	chr8:84707598-84800340	-1.07552	-1.15908	0.06085	0.603063	no
Kras	chr6:145216698-145250231	-1.0753	-1.56035	0.00665	0.176343	no
Dear1	chr3:84815576-84979198	-1.07461	-0.19774	0.5118	0.998635	no
Zfp941	chr7:140809676-140822178	-1.07333	-0.598548	0.30785	0.998635	no
Col5a1	chr2:27886424-28039510	-1.0727	-0.998848	0.086	0.714147	no
Cab39l	chr14:59440980-59548903	-1.07242	-1.47977	0.0124	0.264043	no
E230025N22Rik	chr18:36684922-36695925	-1.07225	-0.540848	0.3592	0.998635	no
6330545A04Rik	chr4:141213955-141220114	-1.07224	-0.574108	0.3099	0.998635	no
Echs1	chr7:140105722-140116423	-1.07053	-1.6603	0.0041	0.130739	no
Ddit4	chr10:59949674-59951770	-1.06789	-1.42722	0.01295	0.270782	no
Shc1	chr3:89418550-89430029	-1.06756	-1.79172	0.0021	0.0889884	no
Snord8	chr14:52198150-52237572	-1.06685	-0.411786	0.5901	0.998635	no
Kctd15	chr7:34639015-34652841	-1.06584	-0.869669	0.14575	0.865475	no
Blvrb	chr7:27447977-27465981	-1.06525	-1.17144	0.0494	0.550303	no
Asph	chr4:9269316-9669162	-1.06407	-1.47478	0.0121	0.259824	no
Sec11c	chr18:65800577-65817657	-1.06184	-1.23154	0.02785	0.402295	no
Gabre	chrX:72257431-72274721	-1.06029	-0.713421	0.1598	0.892682	no
Lphn1	chr8:83900097-83941954	-1.06028	-1.36156	0.0202	0.344914	no
Raet1d	chr10:22158608-22374139	-1.06021	-0.442677	0.6438	0.998635	no
Pitpnm3	chr11:72047527-72135889	-1.05909	-0.993209	0.07605	0.673599	no
Papss1	chr3:131564767-131643671	-1.05891	-1.67546	0.00515	0.151355	no
Lrrk2	chr15:91673223-91816124	-1.0559	-1.17782	0.04425	0.520672	no
St6galnac4	chr2:32587489-32620804	-1.05474	-0.746028	0.2757	0.998635	no
Hlx	chr1:184727144-184732493	-1.05364	-0.759313	0.17375	0.917673	no
Slc20a2	chr8:22462613-22569616	-1.05298	-1.62368	0.0043	0.134758	no
Prpsap2	chr11:61729649-61762088	-1.05124	-1.18756	0.05845	0.594996	no
Spint2	chr7:29256329-29281977	-1.0501	-1.75693	0.00285	0.10416	no
Pcdh1	chr18:38196693-38209762	-1.04982	-1.21879	0.0359	0.462997	no
Gm19589	chr1:88551516-88562166	-1.04933	-0.535079	0.3791	0.998635	no
Atp6v1c2	chr12:17266594-17324730	-1.04861	-0.109194	0.52525	0.998635	no
Dnajb4	chr3:152183954-152210299	-1.04827	-1.33785	0.0255	0.384914	no
9430020K01Rik	chr18:4634928-4682869	-1.04825	-1.28965	0.0297	0.417449	no
Dhrs3	chr4:144892826-144927645	-1.04813	-1.36678	0.02055	0.346713	no
Epha2	chr4:141301220-141329384	-1.04568	-1.69935	0.00365	0.122838	no
BC030870	chr8:65085614-65129537	-1.04545	-0.531884	0.3784	0.998635	no
Twist2	chr1:91801476-91848027	-1.04446	-0.65455	0.31745	0.998635	no
Gadd45g	chr13:51846674-51848474	-1.04334	-0.791574	0.1794	0.924928	no
Rprd1a	chr18:24484961-24530204	-1.04324	-1.46015	0.0125	0.264407	no
Oplah	chr15:76294433-76307245	-1.04277	-1.12272	0.082	0.698164	no
Oma1	chr4:103313845-103366428	-1.04272	-1.0126	0.0835	0.704393	no
Tmie	chr9:110866045-110880083	-1.04228	-0.847115	0.1444	0.864816	no
Cib2	chr9:54545351-54560079	-1.04197	-0.657345	0.2658	0.998635	no
Cym	chr3:107211294-107221732	-1.04042	-0.573433	0.35065	0.998635	no
Tecpr1	chr5:144195346-144223578	-1.04015	-1.56122	0.00725	0.186439	no
Fsd1	chr17:55986510-55996881	-1.03965	-0.537179	0.33075	0.998635	no
Aim1	chr10:43950306-44004846	-1.0377	-1.41926	0.0119	0.256827	no
Sytl5	chrX:9885621-9994543	-1.03769	-0.832829	0.1434	0.864816	no
Slit2	chr5:47983154-48305778	-1.0374	-1.02361	0.0724	0.658176	no
Tnfsf9	chr17:57092022-57107757	-1.03609	-0.910784	0.10235	0.764777	no
Cks1b	chr3:89415471-89418291	-1.03456	-1.70421	0.00305	0.108667	no
Hspa1b	chr17:34956428-34959238	-1.03317	-0.976281	0.0939	0.740562	no
Cd14	chr18:36725066-36726654	-1.03314	-1.39328	0.0177	0.322981	no
Ahcyl2	chr6:29768442-29912310	-1.03214	-1.59739	0.0062	0.168183	no
Ap4s1	chr12:51608540-51738939	-1.03147	-0.383768	0.6441	0.998635	no
Ifi47	chr11:49037659-49135387	-1.0307	-0.817696	0.16265	0.89786	no
Dhrs9	chr2:69380461-69403086	-1.03002	-0.802345	0.13355	0.842448	no
Ttc7	chr17:87282885-87381770	-1.02953	-1.29286	0.02155	0.354214	no
Ptpru	chr4:131768456-131838278	-1.02815	-0.572159	0.35475	0.998635	no
2610203C20Rik	chr9:41581338-41592487	-1.02808	-1.01861	0.295	0.998635	no
Nr1d1	chr11:98767934-98775242	-1.02777	-1.14057	0.047	0.536212	no
Snora17	chr2:26637175-26640244	-1.02764	-0.271983	0.5916	0.998635	no
Sdc3	chr4:130792536-130826318	-1.02677	-0.731626	0.20515	0.946592	no
Xkr5	chr8:18932728-18950973	-1.02675	-0.817417	0.427	0.998635	no
Zeb2	chr2:44983633-45114084	-1.02598	-0.96884	0.0775	0.679857	no
Fhod3	chr18:24709444-25168877	-1.02428	-0.423379	0.5793	0.998635	no
Ccdc109a	chr10:59446983-59616692	-1.02346	-1.59101	0.00625	0.168183	no
Ier5l	chr2:30472640-30474199	-1.0204	-0.929773	0.1038	0.770197	no
Dtx3l	chr16:35926514-35972621	-1.01743	-0.765948	0.18685	0.933742	no
Ifitm5	chr7:140948961-140950239	-1.01528	-0.500224	0.39785	0.998635	no
Fhdc1	chr3:84442195-84480439	-1.01506	-1.24325	0.0338	0.449551	no
Ccdc109b	chr3:129914959-129970206	-1.01289	-0.822668	0.15395	0.879439	no
Tbkbp1	chr11:97136170-97149712	-1.01249	-0.797382	0.16305	0.89786	no
Gstp1	chr19:4035410-4037912	-1.01233	-1.13327	0.05395	0.579579	no
Ugt1a7c	chr1:88055410-88220002	-1.01177	-0.510713	0.55685	0.998635	no
Snora21	chr11:97777525-97782439	-1.01137	-0.0716199	0.6199	0.998635	no
Sik2	chr9:50856934-51009073	-1.00857	-0.769878	0.202	0.941707	no
Clic3	chr2:25456842-25458772	-1.00808	-0.939485	0.0877	0.720239	no
Ehhadh	chr16:21761284-21787834	-1.00704	-0.580999	0.31815	0.998635	no
Fzd8	chr18:9212855-9216201	-1.00672	-0.613941	0.2617	0.996984	no
Casp4	chr9:5308859-5336791	-1.00529	-0.527636	0.3656	0.998635	no
Plac1	chrX:53070001-53114405	-1.00097	-0.470052	0.33495	0.998635	no
Pold1	chr7:44532743-44548815	-1.00091	-1.49115	0.01155	0.252058	no
Loxl1	chr9:58287722-58313212	-1.0007	-0.52652	0.3617	0.998635	no
Tmem40	chr6:115729136-115762466	-0.999256	-0.550495	0.5199	0.998635	no
BC017612	chr9:15505494-15545259	-0.998839	-0.713819	0.21515	0.956625	no
Hhat	chr1:192512827-192771219	-0.997356	-0.556274	0.34	0.998635	no
Rtkn2	chr10:67979597-68043864	-0.996093	-0.821073	0.14865	0.870138	no
Socs1	chr16:10783808-10785536	-0.996013	-0.582689	0.3103	0.998635	no
Tmsb4x	chrX:167207093-167209218	-0.995756	-1.26653	0.0283	0.406952	no
9130019O22Rik	chr7:127382259-127387166	-0.992418	-0.620314	0.26205	0.997043	no
Mycn	chr12:12936092-12941836	-0.992391	-0.604006	0.30115	0.998635	no
Oat	chr7:132557474-132576398	-0.990499	-1.50416	0.00685	0.179777	no
Lgals1	chr15:78926724-78930465	-0.989761	-1.51368	0.00665	0.176343	no
1700123M08Rik	chr4:11966573-11994295	-0.986147	-0.496692	0.41405	0.998635	no
Rasa3	chr8:13567217-13677587	-0.984211	-1.58712	0.00475	0.142892	no
Tmod3	chr9:75497783-75559657	-0.983545	-1.61566	0.0057	0.160493	no
Man2a2	chr7:80349096-80371375	-0.983512	-1.54285	0.006	0.164935	no
9030617O03Rik	chr12:100779122-100872610	-0.982467	-0.500531	0.40305	0.998635	no
Abhd14a	chr9:106440050-106447678	-0.982359	-0.879199	0.1572	0.886422	no
Tmem221	chr8:71554302-71558871	-0.981478	-0.496458	0.3433	0.998635	no
Tspan8	chr10:115817283-115849893	-0.978771	-1.53962	0.01045	0.235494	no
Raet1a	chr10:22158608-22374139	-0.977419	-0.190951	0.7293	0.998635	no
Tk1	chr11:117815518-117839908	-0.977322	-1.45287	0.01175	0.25445	no
Ncam1	chr9:49502145-49799069	-0.97732	-0.964261	0.10615	0.777441	no
Apoo-ps	chrX:94367109-94417092	-0.976202	-0.201275	0.78125	0.998635	no
Zfp13	chr17:23575851-23599487	-0.975813	-0.795527	0.18395	0.928782	no
Glt1d1	chr5:127632261-127707520	-0.975546	-0.553581	0.312	0.998635	no
Hist1h2bg	chr13:23571399-23572014	-0.974215	-0.507671	0.3578	0.998635	no
Cebpa	chr7:35119292-35121931	-0.974166	-1.09871	0.0572	0.591791	no
Lyrm1	chr7:119896291-119916750	-0.972667	-0.665338	0.1919	0.938889	no
Sftpd	chr14:41172211-41185198	-0.972505	-0.453459	0.19765	0.94058	no
Bdnf	chr2:109674699-109727043	-0.969193	-0.933521	0.11275	0.793582	no
Fam110c	chr12:31073967-31079940	-0.969045	-1.04236	0.0529	0.573271	no
Hif1a	chr12:73907866-73947530	-0.964104	-1.6249	0.00395	0.12755	no
Pigz	chr16:31933850-31946046	-0.963404	-0.41367	0.54215	0.998635	no
1700001L05Rik	chr15:83353846-83367297	-0.962873	-0.562611	0.33325	0.998635	no
Rnf186	chr4:138967111-138968366	-0.962	-0.434912	0.67085	0.998635	no
Hist1h3g	chr13:23535417-23535909	-0.959767	-0.665642	0.4389	0.998635	no
C230081A13Rik	chr9:56201128-56418050	-0.957977	-1.46952	0.0123	0.262791	no
Mdfi	chr17:47815331-47834691	-0.957181	-0.713725	0.18145	0.924928	no
Eps8	chr6:137477244-137649120	-0.955773	-1.54218	0.006	0.164935	no
Nav1	chr1:135434579-135585355	-0.955518	-1.17851	0.04545	0.52558	no
Atp1a1	chr3:101576218-101604707	-0.954702	-1.536	0.0088	0.215027	no
Cyp4f14	chr17:32905069-32917342	-0.953841	-0.570434	0.60115	0.998635	no
Cda	chr4:138338527-138367955	-0.952776	-0.784997	0.1749	0.918872	no
Oaz3	chr3:94433165-94436616	-0.95232	-0.462291	0.39085	0.998635	no
F2rl1	chr13:95511729-95525240	-0.951885	-1.41674	0.0129	0.270782	no
Snord16a	chr9:64173386-64178562	-0.951805	-0.0198295	0.52265	0.998635	no
Cdkn2a	chr4:89274472-89294619	-0.951061	-1.64393	0.00435	0.135991	no
Mfsd8	chr3:40818171-40846854	-0.950488	-0.76117	0.1707	0.913735	no
Ivd	chr2:118861999-118881357	-0.949191	-1.36259	0.0213	0.352833	no
Socs5	chr17:87107678-87137588	-0.948685	-1.41862	0.01625	0.309356	no
Vasp	chr7:19256929-19271854	-0.947035	-1.59665	0.0058	0.160824	no
Mir677	chr10:128083306-128090388	-0.946579	-0.198209	0.66015	0.998635	no
Fmnl1	chr11:103171137-103198900	-0.946127	-0.943731	0.1094	0.786498	no
Isg15	chr4:156199423-156200818	-0.945751	-0.511621	0.3751	0.998635	no
Cd97	chr8:83715176-83741311	-0.94569	-0.847684	0.21025	0.953677	no
Iqck	chr7:118842217-118995211	-0.944042	-0.139362	0.5459	0.998635	no
Birc3	chr9:7848700-7873170	-0.943244	-0.80702	0.1627	0.89786	no
Ly6a	chr15:74994876-74997888	-0.942795	-1.1106	0.05795	0.593256	no
Slc22a21	chr11:53950823-53980027	-0.941365	-0.475051	0.4286	0.998635	no
Cdkn2b	chr4:89306288-89311032	-0.941318	-1.48954	0.01125	0.246553	no
2610318N02Rik	chr16:17113397-17125106	-0.940654	-0.723463	0.17325	0.917673	no
Cblc	chr7:19779717-19796809	-0.938959	-0.915664	0.09495	0.745743	no
Sct	chr7:141278337-141279131	-0.938877	-0.512366	0.3731	0.998635	no
P4ha2	chr11:54100923-54131667	-0.938407	-1.18034	0.0428	0.512114	no
Sash1	chr10:8722218-8886070	-0.935979	-1.3024	0.0205	0.346713	no
Gpsm2	chr3:108653912-108722299	-0.93576	-1.16444	0.0417	0.504633	no
Heatr5a	chr12:51875872-51971321	-0.934368	-1.49881	0.00985	0.230104	no
Gpr4	chr7:19212537-19224176	-0.934101	-0.510267	0.39875	0.998635	no
Ly6c1	chr15:75044017-75048837	-0.932338	-0.889418	0.12395	0.822571	no
Zdhhc15	chrX:104536969-104671064	-0.931518	-0.72851	0.22335	0.959525	no
Arc	chr15:74669082-74672570	-0.931151	-0.483755	0.40885	0.998635	no
Hsd17b14	chr7:45554927-45567321	-0.92974	-1.19071	0.03315	0.446021	no
Ppa2	chr3:133310115-133378069	-0.929482	-1.38306	0.0168	0.31652	no
2810403D21Rik	chrX:108834477-108886896	-0.928072	-0.451101	0.46115	0.998635	no
Ankdd1b	chr13:96416133-96471160	-0.927462	-0.667738	0.2257	0.962485	no
Nrip1	chr16:76290861-76373049	-0.925996	-1.12674	0.05405	0.579579	no
Mob3b	chr4:34949073-35157484	-0.925689	-0.960022	0.087	0.71964	no
Syt8	chr7:142434976-142440398	-0.923982	-1.03266	0.07475	0.66814	no
Tigit	chr16:43648860-43664184	-0.921474	-0.923157	0.09225	0.734427	no
Ahcyl1	chr3:107663119-107696548	-0.921195	-1.55884	0.00605	0.165952	no
Anxa8	chr14:34051129-34102754	-0.920994	-1.35001	0.01655	0.313663	no
1700029G01Rik	chr4:126150601-126163341	-0.920063	-0.771964	0.26845	0.998635	no
Foxa3	chr7:19013282-19023539	-0.919599	-0.756002	0.18565	0.931536	no
Ethe1	chr7:24583837-24608926	-0.917164	-1.28869	0.0265	0.392576	no
2200002D01Rik	chr7:29238322-29248467	-0.916523	-1.2093	0.047	0.536212	no
Tssk6	chr8:69894181-69903518	-0.916041	-0.0982554	0.6495	0.998635	no
Prx	chr7:27499323-27520041	-0.915355	-0.924042	0.12155	0.814605	no
Trib1	chr15:59648653-59657099	-0.914842	-1.29322	0.0253	0.383712	no
Krtcap2	chr3:89246437-89249722	-0.914535	-1.48864	0.01025	0.234299	no
Pcsk9	chr4:106442333-106464325	-0.913695	-1.06512	0.0753	0.669771	no
Wls	chr3:159839694-159935175	-0.913484	-1.38205	0.0189	0.332052	no
Pkp1	chr1:135871394-135919024	-0.913411	-0.763352	0.17265	0.917064	no
Poc1b	chr10:99107170-99197988	-0.91255	-0.73512	0.2171	0.956625	no
Rbm12b	chr4:12140116-12146746	-0.910565	-0.448506	0.44525	0.998635	no
Tbc1d10c	chr19:4184356-4191047	-0.910204	-0.517316	0.33685	0.998635	no
Bmp7	chr2:172869686-172940293	-0.910047	-0.495455	0.38045	0.998635	no
Epor	chr9:21958898-21963576	-0.908953	-0.530734	0.3624	0.998635	no
Eid2	chr7:28267880-28269168	-0.908513	-0.523651	0.41805	0.998635	no
Psrc1	chr3:108383803-108388231	-0.908466	-0.851392	0.13235	0.838928	no
Spns2	chr11:72451637-72489904	-0.908334	-0.885893	0.1181	0.806747	no
Hebp2	chr10:18540122-18546076	-0.90809	-0.661599	0.2517	0.99234	no
Tiam2	chr17:3326572-3557713	-0.908037	-1.00514	0.1209	0.813333	no
Prl2c3	chr13:12790817-12800079	-0.90737	-0.54568	0.3473	0.998635	no
Pdlim5	chr3:142239584-142395696	-0.905133	-1.46253	0.01115	0.246052	no
Siah2	chr3:58674948-58692388	-0.904738	-1.00268	0.0874	0.720147	no
Fgd6	chr10:94036000-94145339	-0.904581	-1.12916	0.05135	0.562688	no
Ripk4	chr16:97741941-97763755	-0.904564	-1.40144	0.0156	0.300571	no
Scarf2	chr16:17797281-17808287	-0.903485	-1.18218	0.0503	0.555477	no
5730409E04Rik	chr4:126609853-126614371	-0.903423	-0.549758	0.3448	0.998635	no
Itpk1	chr12:102568582-102704869	-0.902475	-1.12669	0.047	0.536212	no
Sult1a1	chr7:126672869-126676357	-0.901984	-0.485819	0.41165	0.998635	no
Rasgef1a	chr6:118066384-118091546	-0.901845	-0.641719	0.22815	0.964547	no
Pls3	chrX:75785653-75875170	-0.900636	-1.42315	0.0152	0.295994	no
Cyb5r3	chr15:83153500-83172208	-0.89814	-1.48032	0.0091	0.21983	no
Cradd	chr10:95174745-95324097	-0.898106	-0.704948	0.2258	0.962485	no
Mical2	chr7:112225835-112355194	-0.898046	-1.42899	0.01315	0.273619	no
Elovl6	chr3:129532385-129638493	-0.897662	-1.4554	0.01105	0.244268	no
Tnc	chr4:63959784-64047015	-0.897271	-0.630674	0.26875	0.998635	no
Hcrtr1	chr4:130130216-130139162	-0.897077	-0.392304	0.5862	0.998635	no
Scel	chr14:103513340-103613346	-0.896871	-1.0026	0.07205	0.656427	no
Anp32e	chr3:95929256-95947387	-0.896032	-1.51272	0.00935	0.224172	no
Hist3h2ba	chr11:58948910-58949530	-0.895979	-0.441785	0.3588	0.998635	no
Hemk1	chr9:107327081-107338350	-0.895876	-0.640707	0.25455	0.993572	no
Exosc8	chr3:54728678-54735364	-0.895566	-1.25993	0.03295	0.445413	no
Il1a	chr2:129297369-129309972	-0.894748	-0.428906	0.65515	0.998635	no
Hgfac	chr5:35041552-35048436	-0.894021	-0.92596	0.0806	0.693693	no
Snhg8	chr3:123507551-123508336	-0.893551	-0.819823	0.13065	0.835948	no
D18Ertd653e	chr18:67933256-68255549	-0.892015	-0.821222	0.1376	0.852708	no
Nrn1l	chr8:105893569-105895015	-0.891914	-0.449151	0.4344	0.998635	no
Sorbs3	chr14:70180467-70207637	-0.891124	-1.32781	0.0193	0.3363	no
Hist1h1c	chr13:23738806-23740367	-0.890427	-1.13846	0.0432	0.514007	no
Mlkl	chr8:111311799-111337903	-0.890252	-1.08554	0.06165	0.60403	no
Ankrd27	chr7:35586246-35639237	-0.890096	-1.2139	0.0312	0.431155	no
Ripk3	chr14:55784994-55788857	-0.889841	-0.946369	0.101	0.76183	no
Sclt1	chr3:41626704-41742514	-0.889723	-0.896714	0.12085	0.813333	no
Cdkn1c	chr7:143458338-143461050	-0.888883	-0.463268	0.4555	0.998635	no
Mbnl1	chr3:60472829-60629748	-0.88717	-1.43821	0.01515	0.295471	no
Cadm4	chr7:24482022-24504533	-0.886786	-0.849816	0.1453	0.864816	no
Ecscr	chr18:35713088-35721491	-0.886439	-0.722148	0.22395	0.960485	no
Gm4013	chr18:42274379-42275197	-0.886342	-0.500404	0.3689	0.998635	no
Ltc4s	chr11:50236471-50238471	-0.885665	-0.497568	0.6654	0.998635	no
Hsd17b11	chr5:103989764-104021796	-0.884075	-1.27884	0.02215	0.359591	no
Dpm3	chr3:89266551-89267077	-0.884015	-0.853617	0.1395	0.858592	no
Cmbl	chr15:31568911-31590119	-0.883395	-0.954555	0.071	0.651485	no
Arntl	chr7:113207464-113314126	-0.883068	-0.945327	0.1098	0.786797	no
Rsrc1	chr3:66985671-67358403	-0.882809	-1.17986	0.0383	0.482079	no
Myl9	chr2:156775463-156781657	-0.882738	-0.462738	0.377	0.998635	no
Paqr5	chr9:61953737-62026790	-0.882653	-0.829389	0.1422	0.861235	no
Siva1	chr12:112644827-112649152	-0.87943	-1.16188	0.04295	0.512947	no
Mipol1	chr12:57230411-57457241	-0.878883	-0.35565	0.6513	0.998635	no
Rpl34-ps1	chr3:130726830-130730329	-0.878196	-1.36229	0.0207	0.347864	no
Ankrd37	chr8:45996907-45999850	-0.877994	-0.610204	0.2301	0.96752	no
Rassf3	chr10:121410350-121476250	-0.877241	-1.34988	0.0187	0.33075	no
1500011K16Rik	chr2:127791376-127792488	-0.877184	-0.82811	0.15575	0.882145	no
Tmtc4	chr14:122918974-122983261	-0.87657	-1.26879	0.02505	0.38128	no
Fut10	chr8:31187331-31261483	-0.875923	-0.943103	0.1017	0.764249	no
Ptk7	chr17:46564450-46629504	-0.873684	-1.22259	0.0345	0.452724	no
Bmper	chr9:23223075-23485202	-0.872995	-0.614446	0.242	0.981933	no
Slc6a9	chr4:117835257-117872470	-0.872281	-1.12129	0.0538	0.579577	no
Rab25	chr3:88542028-88548279	-0.871858	-0.789909	0.14715	0.868426	no
Ppm1j	chr3:104781055-104786017	-0.86961	-0.676371	0.20645	0.947685	no
Sept10	chr10:59141626-59221847	-0.869149	-1.19332	0.0366	0.467004	no
Fuz	chr7:44896078-44929490	-0.86809	-0.356213	0.7381	0.998635	no
Pde5a	chr3:122729157-122859374	-0.867421	-1.04931	0.07045	0.650201	no
A230050P20Rik	chr9:20868641-20879710	-0.865315	-0.356007	0.7114	0.998635	no
BC068157	chr8:4209542-4217312	-0.864703	-0.511145	0.3625	0.998635	no
2210010C17Rik	chr7:19937304-19950743	-0.86453	-0.437181	0.4692	0.998635	no
Fam151b	chr13:92449619-92484031	-0.863244	-0.612763	0.26125	0.996984	no
Nfatc1	chr18:80606204-80713071	-0.862148	-0.971672	0.09255	0.735499	no
Nfe2l2	chr2:75675518-75704641	-0.861934	-1.4222	0.0132	0.273766	no
Dlk2	chr17:46297420-46328023	-0.861092	-0.40344	0.61885	0.998635	no
Atp2c2	chr8:119700008-119757718	-0.860857	-0.679893	0.2415	0.981933	no
Gstcd	chr3:132982550-133091740	-0.859633	-1.21219	0.03425	0.452235	no
Tomt	chr7:101899807-101911903	-0.859433	-0.149843	0.6347	0.998635	no
Jph1	chr1:16994939-17097889	-0.85907	-0.686926	0.23945	0.980477	no
Tmem179	chr12:112500183-112511160	-0.858478	-0.454866	0.3946	0.998635	no
Spef1	chr2:131127411-131604824	-0.857921	-0.0973312	0.57775	0.998635	no
Tlcd2	chr11:75468078-75470644	-0.856507	-0.658515	0.2366	0.97622	no
Gm5480	chr16:5007287-5008308	-0.856423	-0.512918	0.5493	0.998635	no
Golm1	chr13:59634995-59675784	-0.856085	-1.44123	0.01105	0.244268	no
Fam162a	chr16:36043843-36071515	-0.855302	-1.20174	0.03555	0.460813	no
Susd1	chr4:59314682-59438633	-0.855078	-0.805835	0.16945	0.910803	no
Cenpo	chr12:4133396-4240123	-0.854406	-0.726923	0.19155	0.938631	no
Hspa4l	chr3:40745612-40790365	-0.853927	-1.33007	0.01915	0.335474	no
Fam63a	chr3:95282934-95307176	-0.853837	-1.21925	0.0389	0.484541	no
Cbx7	chr15:79915806-79932646	-0.853235	-0.941283	0.0943	0.741551	no
Osmr	chr15:6813576-6874313	-0.850992	-0.62687	0.29455	0.998635	no
Muc1	chr3:89229051-89233369	-0.850694	-0.838691	0.10775	0.782167	no
Mapk4	chr18:73928485-74064949	-0.84942	-0.560103	0.3354	0.998635	no
Ece1	chr4:137862236-137965229	-0.848909	-1.3425	0.01765	0.322981	no
Tnfaip8l1	chr17:56162490-56173955	-0.848511	-0.891464	0.1115	0.790456	no
Iqgap2	chr13:95627176-95891922	-0.848347	-1.11176	0.0539	0.579579	no
C330021F23Rik	chr8:3567997-3584776	-0.847344	-0.41102	0.50425	0.998635	no
Vcl	chr14:20929432-21033673	-0.846593	-1.40781	0.01405	0.284006	no
Zfp36l2	chr17:84183927-84187947	-0.844915	-1.45027	0.0109	0.242212	no
Sema7a	chr9:57940134-57962865	-0.844855	-0.654881	0.22005	0.956625	no
Hbegf	chr18:36504926-36515805	-0.844669	-1.27718	0.03095	0.429095	no
Capns1	chr7:30186941-30195048	-0.843869	-1.38069	0.0142	0.286131	no
Zfp334	chr2:165377435-165388259	-0.843837	-0.67479	0.25365	0.992903	no
4933436C20Rik	chr8:92326032-92356120	-0.843302	-0.473145	0.3776	0.998635	no
Ppard	chr17:28232753-28301469	-0.842182	-1.11612	0.0472	0.537532	no
Per3	chr4:151003654-151044622	-0.841564	-0.789152	0.15645	0.883647	no
Ypel3	chr7:126776974-126780514	-0.840618	-1.03704	0.08375	0.705524	no
A730098P11Rik	chr16:24392555-24992578	-0.840574	-0.226512	0.7469	0.998635	no
Cc2d2a	chr5:43662378-43740970	-0.839834	-0.919562	0.0964	0.749745	no
Cd9	chr6:125460265-125494755	-0.839696	-1.42179	0.01295	0.270782	no
Rnaset2b	chr17:8128590-8147832	-0.838312	-0.418881	0.48115	0.998635	no
Mgat3	chr15:80173720-80215519	-0.837838	-1.25954	0.0259	0.389569	no
Fbxo31	chr8:121549442-121578806	-0.837449	-1.05683	0.05965	0.598765	no
Ints12	chr3:133091952-133110985	-0.837186	-1.18111	0.0436	0.516358	no
Irf7	chr7:141263182-141266424	-0.837024	-0.479652	0.36635	0.998635	no
Cd81	chr7:143032620-143067930	-0.836384	-1.38379	0.01425	0.286686	no
Rap1gap	chr4:137664725-137729861	-0.836061	-1.11881	0.05435	0.579627	no
Gm11110	chr17:57092022-57107757	-0.833698	-0.340696	0.7418	0.998635	no
Mir682	chr13:75645045-75645141	-0.832807	-0.466773	0.55625	0.998635	no
Gar1	chr3:129824911-129831396	-0.829462	-1.24204	0.029	0.412829	no
Gramd2	chr9:59707763-59716424	-0.829013	-0.57265	0.29235	0.998635	no
Eef2k	chr7:120842854-120907219	-0.82875	-1.05296	0.07285	0.660413	no
Btg1	chr10:96617000-96622811	-0.828718	-1.37198	0.01495	0.293971	no
Cnnm4	chr1:36471596-36508776	-0.828301	-1.15058	0.0411	0.501176	no
Csn3	chr5:87908587-87979351	-0.82582	-0.556458	0.335	0.998635	no
Nrbp2	chr15:76085593-76090013	-0.825567	-0.487714	0.37945	0.998635	no
Pstk	chr7:131371145-131387838	-0.825467	-0.873646	0.1277	0.83234	no
H2afz	chr3:137864598-137866922	-0.825387	-1.344	0.014	0.283444	no
Bbx	chr16:50191843-50432389	-0.824792	-1.11261	0.0552	0.584781	no
Slc7a5	chr8:121881145-121907686	-0.82463	-1.35166	0.0181	0.325621	no
Pcdh18	chr3:49743295-49757316	-0.823324	-0.468742	0.393	0.998635	no
Ern1	chr11:106397619-106487796	-0.82238	-1.08267	0.0584	0.594996	no
Trib3	chr2:152337424-152344060	-0.821016	-1.00381	0.08205	0.698164	no
Slc39a4	chr15:76612382-76616852	-0.819853	-1.15807	0.0482	0.541666	no
Dusp7	chr9:106368631-106375723	-0.8193	-0.962586	0.0693	0.645664	no
Galc	chr12:98202299-98259337	-0.819051	-1.09083	0.0588	0.597129	no
Ppap2b	chr4:105157346-105232767	-0.818878	-0.988458	0.09075	0.730236	no
Hsf4	chr8:105269800-105275845	-0.818514	-0.505131	0.41025	0.998635	no
Itih2	chr2:10094590-10130683	-0.817145	-1.11457	0.05265	0.571533	no
E030011O05Rik	chr9:96685422-96752831	-0.815723	-0.322691	0.77035	0.998635	no
Foxg1	chr12:49382882-49386867	-0.814164	-0.86736	0.1282	0.83234	no
Sh3bgrl2	chr9:83548337-83600291	-0.813572	-1.22258	0.0364	0.465679	no
Dennd2d	chr3:106481985-106501054	-0.812806	-0.786186	0.1793	0.924928	no
Arhgap42	chr9:8994952-9260885	-0.812801	-1.12644	0.05035	0.555549	no
Acaa1b	chr9:119148042-119157093	-0.812377	-0.454162	0.4461	0.998635	no
Mpzl1	chr1:165592180-165634541	-0.812007	-1.24893	0.0319	0.43704	no
Mrpl23	chr7:142533116-142540742	-0.810436	-0.969	0.0972	0.751385	no
Nphp3	chr9:104002543-104043811	-0.810254	-0.614327	0.2796	0.998635	no
H60b	chr10:22158608-22374139	-0.809557	-0.365317	0.63165	0.998635	no
Piga	chrX:164419786-164433915	-0.808071	-0.800859	0.171	0.913735	no
Hkdc1	chr10:62383136-62422457	-0.807552	-0.437597	0.4644	0.998635	no
Lrrc26	chr2:25289910-25319163	-0.80737	-0.359964	0.62295	0.998635	no
Tspan4	chr7:141475235-141539857	-0.806437	-0.991197	0.092	0.733871	no
Arhgap29	chr3:121953325-122016153	-0.806416	-0.923509	0.11585	0.80299	no
Pcdhb19	chr18:36930284-37841872	-0.805699	-0.170703	0.79255	0.998635	no
Errfi1	chr4:150855090-150868880	-0.803694	-1.20629	0.03515	0.457955	no
Tmem181b-ps	chr17:6439001-6450994	-0.80247	-0.645031	0.2727	0.998635	no
Ostc	chr3:130695916-130709444	-0.802385	-1.28493	0.02125	0.352833	no
Plb1	chr5:32232707-32364356	-0.80232	-0.321898	0.65725	0.998635	no
Sepw1	chr7:15917207-15922371	-0.801999	-1.05723	0.06925	0.645664	no
Fam117a	chr11:95337017-95381872	-0.799607	-0.962723	0.08525	0.711625	no
Usp18	chr6:121245905-121270917	-0.798927	-0.414413	0.49155	0.998635	no
Anxa5	chr3:36448923-36475887	-0.798568	-1.31384	0.02	0.342416	no
Dag1	chr9:108205957-108263736	-0.797853	-1.34458	0.01755	0.322981	no
Tmem173	chr18:35733677-35740554	-0.797298	-0.744967	0.2074	0.948747	no
Rfc4	chr16:23107478-23127730	-0.797286	-0.459752	0.4235	0.998635	no
Serp1	chr3:58521970-58557501	-0.797242	-1.08869	0.06165	0.60403	no
Efna1	chr3:89271729-89280951	-0.797076	-0.982354	0.0958	0.748137	no
Ifrd2	chr9:107587717-107593038	-0.796162	-1.08933	0.05365	0.578449	no
S100a11	chr3:93520495-93526288	-0.795937	-1.24123	0.0338	0.449551	no
Bend4	chr5:67392146-67427799	-0.795659	-0.87514	0.11705	0.804641	no
Chid1	chr7:141475235-141539857	-0.795511	-0.756221	0.1875	0.933742	no
Net1	chr13:3882560-3918220	-0.795164	-1.3783	0.017	0.318875	no
Ccdc114	chr7:45928397-45948956	-0.79446	-0.458587	0.4092	0.998635	no
Cacnb2	chr2:14604305-14987908	-0.793952	-0.864761	0.11885	0.807635	no
Ubash3b	chr9:41013640-41157494	-0.792568	-0.495267	0.36875	0.998635	no
Slc39a14	chr14:70303466-70351424	-0.791512	-1.01752	0.0922	0.734427	no
Aifm3	chr16:17489690-17507482	-0.790505	-0.562148	0.29395	0.998635	no
Slc5a3	chr16:92058321-92112227	-0.790318	-0.810303	0.18075	0.924928	no
Bzw2	chr12:36091834-36156825	-0.789274	-1.28183	0.02575	0.38777	no
AW554918	chr18:25169019-25467321	-0.788652	-0.753719	0.1935	0.939036	no
S100g	chrX:162407199-163352564	-0.788262	-0.053325	0.59875	0.998635	no
2010002N04Rik	chr18:60474190-60501983	-0.788153	-0.949131	0.09795	0.75346	no
Dixdc1	chr9:50662752-50727984	-0.787835	-0.630828	0.25245	0.992841	no
Rbpj	chr5:53555778-53657445	-0.787221	-1.27456	0.02975	0.417449	no
Rps19	chr7:24884713-24889802	-0.786529	-1.34626	0.01705	0.31934	no
Plk4	chr3:40799950-40816883	-0.785328	-1.16727	0.0453	0.524797	no
Heg1	chr16:33684465-33768195	-0.784409	-0.88222	0.12735	0.83234	no
E330016A19Rik	chr9:78430517-78443147	-0.783064	-0.469672	0.39775	0.998635	no
Mei4	chr9:81863743-82027491	-0.780331	-0.450394	0.40885	0.998635	no
Dcbld1	chr10:52233618-52321377	-0.777989	-0.858814	0.1414	0.860886	no
Zfp365	chr10:67886104-67912662	-0.777732	-0.645704	0.22545	0.962485	no
Setd7	chr3:51515317-51567116	-0.777694	-1.29196	0.02405	0.374966	no
Zbtb38	chr9:96685422-96752831	-0.777564	-0.983492	0.09255	0.735499	no
Jam2	chr16:84774122-84826375	-0.777067	-0.777799	0.1648	0.901769	no
Ftl1	chr7:45457943-45459886	-0.776967	-0.988265	0.0889	0.725364	no
Psd4	chr2:24385396-24408729	-0.776612	-0.879107	0.1152	0.801097	no
S100a6	chr3:90612893-90614414	-0.776429	-1.00403	0.09285	0.737423	no
Rgs3	chr4:62559846-62703019	-0.776242	-0.694901	0.19705	0.94058	no
Sh3glb1	chr3:144688843-144720323	-0.775961	-1.3123	0.0201	0.343667	no
Snord83b	chr15:80077780-80083406	-0.775501	-0.121603	0.7293	0.998635	no
Phgdh	chr3:98313170-98339969	-0.775395	-1.27961	0.02395	0.374966	no
Cdh2	chr18:16588876-16809049	-0.775358	-0.948797	0.09685	0.750294	no
Fetub	chr16:22918381-22939768	-0.775009	-0.49082	0.4685	0.998635	no
Mettl10	chr7:132827460-132852647	-0.774443	-0.812555	0.14825	0.869579	no
Galnt4	chr10:99107170-99197988	-0.774317	-0.756857	0.2008	0.941619	no
Txnip	chr3:96555767-96566801	-0.77392	-1.19491	0.0473	0.537711	no
Zfp52	chr17:21535538-21562601	-0.773834	-0.86278	0.1429	0.863425	no
Sh3rf2	chr18:42053709-42158695	-0.77268	-0.787557	0.1655	0.902888	no
S100a2	chr3:90590246-90591508	-0.772337	-0.35576	0.5521	0.998635	no
Slc22a15	chr3:101855770-101924453	-0.771952	-0.617705	0.27915	0.998635	no
Prss35	chr9:86743632-86757506	-0.771491	-0.623202	0.2611	0.996984	no
Uap1	chr1:170142002-170174946	-0.771248	-1.15262	0.04425	0.520672	no
1700113I22Rik	chr11:101418813-101435665	-0.77124	-0.274691	0.75115	0.998635	no
Cldn23	chr8:35824708-35826559	-0.769496	-0.382855	0.5141	0.998635	no
Serinc2	chr4:130253496-130275586	-0.769247	-0.820366	0.13715	0.851161	no
Rpp21	chr17:36255672-36257846	-0.769092	-0.932305	0.11025	0.787368	no
Mfsd4	chr1:132026620-132068062	-0.768682	-0.769652	0.1882	0.933769	no
Armcx2	chrX:134804141-134809221	-0.767373	-0.531883	0.37595	0.998635	no
L1cam	chrX:73853779-73880834	-0.766507	-0.412257	0.485	0.998635	no
Pold4	chr19:4231898-4233634	-0.766471	-0.919333	0.11655	0.803131	no
Sdf2l1	chr16:17130137-17132383	-0.766136	-0.962077	0.08765	0.720239	no
Prox2	chr12:85086813-85106431	-0.765329	-0.538546	0.306	0.998635	no
Srd5a1	chr13:69573448-69611463	-0.764922	-0.937772	0.10295	0.766491	no
Sh2b3	chr5:121817214-121836801	-0.764897	-0.861749	0.1102	0.787368	no
Tmem107	chr11:69070808-69073293	-0.764821	-0.726723	0.19875	0.940769	no
Cdkn1a	chr17:29090985-29100722	-0.764244	-0.812002	0.16015	0.893854	no
Spred3	chr7:29158828-29168647	-0.763156	-0.887547	0.11635	0.803131	no
Cttnbp2	chr6:18366476-18514825	-0.762822	-0.534911	0.3661	0.998635	no
Msra	chr14:64122620-64455903	-0.760929	-0.680064	0.2615	0.996984	no
Marveld1	chr19:42147388-42151703	-0.760187	-1.00192	0.08075	0.694477	no
Mapk3	chr7:126759625-126765816	-0.760025	-1.2605	0.0273	0.399325	no
Pkm2	chr9:59656367-59679375	-0.758914	-1.11896	0.0524	0.569789	no
Sdc1	chr12:8771395-8793687	-0.75774	-1.15375	0.04115	0.501307	no
Cxx1b	chrX:53669176-53670408	-0.757136	-0.423628	0.4867	0.998635	no
Ifi27l2b	chr12:103450897-103457223	-0.756472	-0.537696	0.33455	0.998635	no
Fmnl2	chr2:52857867-53134202	-0.756469	-0.982194	0.081	0.694792	no
Gamt	chr10:79697304-80369637	-0.756187	-0.0493704	0.64375	0.998635	no
Ngef	chr1:87476828-87573870	-0.755433	-0.80588	0.1807	0.924928	no
Neu3	chr7:99811438-99828417	-0.754588	-0.53948	0.34035	0.998635	no
Spire1	chr18:67488208-67552721	-0.753923	-1.03604	0.07295	0.660785	no
Rai14	chr15:10568977-10714631	-0.753837	-1.14695	0.04475	0.522851	no
Crmp1	chr5:37242079-37292133	-0.75349	-0.467831	0.83435	0.998635	no
Gnpat	chr8:124863032-124890057	-0.753004	-1.20291	0.0294	0.417127	no
Nsmce1	chr7:125467639-125491542	-0.752661	-1.11157	0.04615	0.529355	no
Inhba	chr13:16014474-16027211	-0.752256	-0.542948	0.3517	0.998635	no
Prdm5	chr6:65778961-65936377	-0.751922	-0.690362	0.1983	0.940769	no
Klf10	chr15:38294412-38300707	-0.751816	-1.03526	0.05945	0.598016	no
Zfp703	chr8:26977335-26981462	-0.751662	-1.15289	0.04675	0.534795	no
Itgb3bp	chr4:99765401-99829118	-0.751251	-0.59846	0.3036	0.998635	no
Zik1	chr7:10487223-10495381	-0.75002	-0.521253	0.3347	0.998635	no
Iqgap1	chr7:80711582-80803331	-0.749859	-1.2159	0.0316	0.43433	no
Naaa	chr5:92257659-92278181	-0.749315	-1.00637	0.08035	0.692476	no
Fmnl3	chr15:99317222-99370466	-0.748326	-1.15353	0.0428	0.512114	no
Mthfd1l	chr10:3973074-4167081	-0.748322	-1.13558	0.05145	0.5633	no
Metrn	chr17:25794570-25797045	-0.747726	-0.889455	0.12285	0.819107	no
Fam89a	chr8:124740256-124751809	-0.747592	-0.373382	0.52915	0.998635	no
2610528J11Rik	chr4:118527274-118530217	-0.747522	-0.393212	0.43195	0.998635	no
Mif	chr10:75859352-75860250	-0.74716	-1.25543	0.0271	0.397768	no
Rnf43	chr11:87663086-87735539	-0.747032	-0.578133	0.31545	0.998635	no
Mvd	chr8:122433595-122443422	-0.746953	-1.13366	0.0459	0.528866	no
Dus2l	chr8:106011506-106053819	-0.746602	-0.715571	0.2222	0.9577	no
Lynx1	chr15:74747855-74752979	-0.745334	-0.69223	0.2331	0.970046	no
Nudt6	chr3:37404983-37419590	-0.743165	-0.582132	0.32735	0.998635	no
Trim71	chr9:114511272-114564369	-0.743135	-0.434202	0.4694	0.998635	no
Csda	chr6:131364857-131388450	-0.740817	-1.21612	0.03445	0.452533	no
Grin2d	chr7:45832482-45866681	-0.740498	-0.442036	0.421	0.998635	no
Mprip	chr11:59662494-59780860	-0.739666	-1.19187	0.044	0.519167	no
Pdia6	chr12:17266594-17324730	-0.73933	-1.24309	0.0312	0.431155	no
Fanci	chr7:79392337-79466273	-0.738059	-0.623556	0.29325	0.998635	no
Chn2	chr6:54039931-54430221	-0.737044	-1.05586	0.06175	0.60403	no
Scarna13	chr12:105030616-105032279	-0.736493	-0.151343	0.7478	0.998635	no
Esyt2	chr12:116281221-116373098	-0.735457	-1.22927	0.03245	0.440788	no
Galnt1	chr18:24205343-24286816	-0.735284	-1.19929	0.0391	0.485609	no
Klf13	chr7:63886350-63938915	-0.735065	-1.17774	0.03975	0.489866	no
Leprotl1	chr8:34135571-34146739	-0.735064	-1.0773	0.06095	0.603117	no
Lbr	chr1:181815314-181842401	-0.734611	-1.18084	0.0363	0.464866	no
Myc	chr15:61985340-61990361	-0.734203	-1.21544	0.03445	0.452533	no
Grik5	chr7:25009850-25072369	-0.734179	-0.835357	0.1637	0.899609	no
Slurp1	chr15:74726643-74728026	-0.73296	-0.370176	0.61675	0.998635	no
Ercc1	chr7:19345070-19359483	-0.732885	-0.594159	0.28235	0.998635	no
Krt7	chr15:101412402-101427806	-0.732195	-0.857201	0.12385	0.822571	no
Tspo	chr15:83563572-83574203	-0.731901	-1.18882	0.0385	0.482385	no
Rfx2	chr17:56775896-56831008	-0.731151	-0.543254	0.30845	0.998635	no
4931406C07Rik	chr9:15283336-15357788	-0.730785	-0.61283	0.29675	0.998635	no
Tipin	chr9:64281606-64304792	-0.73058	-1.02086	0.0698	0.64702	no
Zbtb20	chr16:43247283-43619123	-0.730204	-0.556286	0.3918	0.998635	no
Sept9	chr11:117199660-117362325	-0.730189	-1.10552	0.05485	0.581556	no
Ptp4a2	chr4:129820478-129850003	-0.729913	-1.26235	0.02845	0.408189	no
B3gnt3	chr8:71691719-71701800	-0.729764	-1.12161	0.04935	0.550227	no
Spry2	chr14:105891946-105896819	-0.729711	-1.0423	0.05605	0.587566	no
2210016F16Rik	chr13:58380045-58385225	-0.729064	-0.724048	0.16765	0.906944	no
Rab38	chr7:88430272-88491572	-0.72853	-0.764105	0.1836	0.928782	no
Enpp1	chr10:24641410-24712102	-0.728046	-1.01822	0.0774	0.679857	no
Nudt17	chr3:96696374-96708560	-0.727916	-0.333721	0.68205	0.998635	no
Adm2	chr15:89322971-89324730	-0.727889	-0.54046	0.28125	0.998635	no
Cetn4	chr3:37308626-37312446	-0.726884	-0.487514	0.32145	0.998635	no
Ssr3	chr3:65379656-65392553	-0.725916	-1.23174	0.02965	0.417449	no
St6gal1	chr16:23224739-23360350	-0.725545	-1.15531	0.0539	0.579579	no
Pde4dip	chr3:97689828-97888707	-0.725314	-1.04467	0.0668	0.630669	no
Fbln2	chr6:91212763-91272540	-0.724053	-1.0908	0.052	0.567374	no
4931417G12Rik	chr6:113596761-113600715	-0.723702	-0.376073	0.5369	0.998635	no
Pvrl1	chr9:43744575-43807461	-0.722847	-0.406031	0.3977	0.998635	no
Acot11	chr4:106733914-106799831	-0.72267	-0.458232	0.42605	0.998635	no
Mnd1	chr3:84087933-84155786	-0.722505	-0.686477	0.22715	0.964051	no
Itpr1	chr6:108213095-108551116	-0.722238	-0.929051	0.1057	0.776088	no
Slc25a37	chr14:69241850-69285103	-0.721645	-1.02195	0.0752	0.669771	no
Rbp4	chr19:38116619-38125321	-0.721513	-1.10859	0.06135	0.60403	no
Zbtb7c	chr18:75820177-76148564	-0.720197	-0.715939	0.1916	0.938631	no
Kitl	chr10:100015823-100100412	-0.71748	-1.12994	0.04395	0.519058	no
Cdca7	chr2:72476218-72486890	-0.717065	-1.07203	0.06	0.598826	no
Gm5901	chr7:105371210-105400054	-0.717004	-0.155036	0.67795	0.998635	no
Actb	chr5:142903115-142906724	-0.716849	-1.00797	0.0715	0.653751	no
Mtg1	chr7:140137563-140154659	-0.716574	-0.754749	0.1844	0.928919	no
Hivep1	chr13:42052020-42185026	-0.71647	-0.998652	0.07245	0.658176	no
Chst11	chr10:82985496-83195891	-0.716303	-0.406952	0.4455	0.998635	no
Phc2	chr4:128654701-128752881	-0.716209	-1.15451	0.03665	0.467004	no
Slc35e4	chr11:3907021-3914664	-0.715007	-1.03572	0.06835	0.639622	no
D8Ertd82e	chr8:36094827-36147787	-0.71322	-0.978169	0.09135	0.731313	no
Med13l	chr5:118560718-118765437	-0.712533	-0.945764	0.09295	0.737758	no
Gjb3	chr4:127325234-127330836	-0.711719	-0.748642	0.19165	0.938631	no
Trim46	chr3:89234176-89245897	-0.711608	-0.866407	0.13485	0.846046	no
Anubl1	chr6:116264234-116329626	-0.711535	-0.520146	0.3786	0.998635	no
Dyrk3	chr1:131128440-131138234	-0.711234	-0.686092	0.21235	0.956625	no
Nucb2	chr7:116504373-116540588	-0.711151	-0.822633	0.1499	0.872542	no
2810047C21Rik1	chr7:8086046-8093037	-0.711131	-0.38559	0.5223	0.998635	no
Mtmr10	chr7:64287669-64340806	-0.711042	-0.969775	0.0956	0.748017	no
Rrm2	chr12:24708253-24714146	-0.71098	-1.15038	0.04265	0.512114	no
Zfp719	chr7:43579585-43593710	-0.7109	-0.758636	0.1832	0.928511	no
9530077C05Rik	chr9:22411576-22444679	-0.710834	-0.360225	0.5524	0.998635	no
Fzd6	chr15:39006279-39038190	-0.710659	-1.01393	0.0798	0.691004	no
Pura	chr18:36281161-36288244	-0.710288	-0.87187	0.13115	0.836112	no
Far1	chr7:113513861-113570458	-0.710031	-1.20769	0.03615	0.464692	no
Saal1	chr7:46686107-46710651	-0.709375	-0.868033	0.13695	0.851161	no
Abcb1b	chr5:8798146-8866314	-0.708893	-1.09312	0.0559	0.586835	no
Lmcd1	chr6:112273757-112330423	-0.708597	-0.523424	0.37415	0.998635	no
Ero1l	chr14:45283086-45318572	-0.708449	-1.13644	0.0408	0.498949	no
Otub2	chr12:103376893-103406350	-0.707151	-0.662459	0.2212	0.957273	no
Map3k2	chr18:32163088-32236751	-0.70669	-1.14581	0.04955	0.551492	no
Fermt1	chr2:132904178-132946036	-0.706469	-1.13868	0.04435	0.521368	no
Ankrd13c	chr3:157947465-158006837	-0.706423	-1.05102	0.065	0.620101	no
Spcs2	chr7:99837568-99858883	-0.706419	-1.18578	0.03685	0.468318	no
Rabac1	chr7:24969749-24972728	-0.705607	-1.01778	0.0647	0.619556	no
Eri2	chr7:119760922-119794058	-0.704737	-0.752135	0.16945	0.910803	no
Syn1	chrX:20848542-20920918	-0.702735	-0.222908	0.76585	0.998635	no
Stard10	chr7:101321318-101346312	-0.701281	-1.18264	0.0368	0.468318	no
Bace1	chr9:45838528-45862484	-0.701245	-0.98003	0.0843	0.708285	no
Amotl1	chr9:14541966-14615000	-0.700996	-0.966456	0.07865	0.685636	no
Rnf141	chr7:110816534-110844381	-0.700871	-0.740577	0.18285	0.928213	no
Cdc45	chr16:18780446-18811972	-0.699557	-0.887303	0.12695	0.83234	no
AI316807	chr8:22462613-22569616	-0.698179	-0.293864	0.82925	0.998635	no
Rgs10	chr7:128373624-128418172	-0.698133	-0.406029	0.48595	0.998635	no
Gadd45a	chr6:67035095-67080652	-0.697433	-0.812784	0.15185	0.874972	no
Mettl22	chr16:8470812-8490197	-0.697356	-0.548608	0.347	0.998635	no
Matn3	chr12:8947928-8972028	-0.697344	-0.360615	0.547	0.998635	no
l7Rn6	chr7:89918688-89941185	-0.696989	-0.910756	0.10685	0.780121	no
Col8a1	chr16:57624255-57754737	-0.696972	-0.748728	0.1796	0.924928	no
Mapk6	chr9:75386900-75410014	-0.696867	-1.13639	0.05335	0.576189	no
Gdpd5	chr7:99381548-99460984	-0.696693	-0.634416	0.268	0.998635	no
4930558J18Rik	chr1:57359221-57377544	-0.696419	-0.398402	0.4577	0.998635	no
Dhx34	chr7:16197220-16222032	-0.696068	-0.819298	0.14525	0.864816	no
Nadk	chr4:155562391-155591001	-0.695804	-1.1746	0.04165	0.504633	no
Sesn1	chr10:41810573-41908436	-0.69466	-0.659245	0.25075	0.990804	no
Rnf181	chr6:72355482-72362381	-0.69459	-1.02764	0.0722	0.657324	no
1700120C14Rik	chr15:99224975-99262041	-0.694228	-0.055018	0.72285	0.998635	no
Sirt5	chr13:43370715-43395203	-0.693426	-0.594104	0.27805	0.998635	no
Depdc7	chr2:104721786-104742801	-0.692288	-0.845949	0.14395	0.864816	no
Uhrf1	chr17:56303336-56323486	-0.691582	-1.12365	0.05305	0.574408	no
Itga3	chr11:95044481-95076714	-0.69063	-1.04522	0.05565	0.586835	no
Mettl9	chr7:121034444-121076835	-0.690283	-1.06861	0.0591	0.597796	no
Arhgap18	chr10:26772511-26918648	-0.690283	-1.04619	0.05805	0.593291	no
Cd24a	chr10:43579168-43584265	-0.690076	-1.0421	0.07375	0.663836	no
Pigyl	chr9:22055459-22389206	-0.689741	-0.230666	0.78475	0.998635	no
Gm7334	chr16:78359859-78376785	-0.689192	-1.00731	0.0794	0.689882	no
Gas6	chr8:13465373-13494535	-0.68906	-0.556387	0.3536	0.998635	no
Ptgfrn	chr3:101040235-101110166	-0.689	-1.15876	0.04005	0.492137	no
Rab4b	chr7:27168432-27178883	-0.688923	-0.855952	0.13895	0.857015	no
Tgm4	chr9:123034740-123067558	-0.688811	-0.550412	0.31995	0.998635	no
Nars2	chr7:96951526-97064757	-0.688215	-0.65908	0.2402	0.981232	no
Plekha2	chr8:25039143-25101811	-0.686928	-1.13662	0.0445	0.522169	no
Rras	chr7:45018006-45021644	-0.68684	-1.01831	0.07125	0.651932	no
Mamdc2	chr19:23302608-23448322	-0.686637	-0.359426	0.54225	0.998635	no
Asns	chr6:7675170-7693182	-0.686549	-1.15671	0.04025	0.493169	no
Camta1	chr4:151059522-151861768	-0.686223	-0.548709	0.3397	0.998635	no
S100a10	chr3:93555116-93564645	-0.685746	-1.16174	0.04325	0.514123	no
Oaz1	chr10:80826655-80829290	-0.685738	-0.954833	0.1002	0.758794	no
1110020G09Rik	chr15:9071259-9110487	-0.684803	-0.996052	0.07875	0.685636	no
Arl4a	chr12:40033290-40037987	-0.68444	-0.663519	0.2569	0.995512	no
Mylip	chr13:45389741-45411940	-0.683083	-0.274062	0.53915	0.998635	no
Csrp2	chr10:110920175-110939514	-0.683046	-0.859699	0.13075	0.835948	no
Hdac6	chrX:7930121-7947889	-0.683005	-0.947145	0.1022	0.764552	no
Mboat1	chr13:30136489-30246694	-0.682993	-1.12186	0.0454	0.525478	no
Trpv4	chr5:114622153-114658421	-0.682916	-0.405711	0.44325	0.998635	no
Bcr	chr10:75060895-75184923	-0.681851	-1.04862	0.066	0.624967	no
Cela1	chr15:100674421-100687920	-0.681299	-0.546258	0.35765	0.998635	no
Nkx2-3	chr19:43612324-43615892	-0.681291	-0.369172	0.49285	0.998635	no
Sfxn5	chr6:85213050-85333422	-0.681008	-0.642609	0.2705	0.998635	no
Rap1a	chr3:105728281-105801336	-0.680053	-1.07653	0.06305	0.608783	no
Plch1	chr3:63696233-63850991	-0.680038	-1.00433	0.08035	0.692476	no
Prkacb	chr3:146729578-146812946	-0.679954	-1.09709	0.05585	0.586835	no
Aldoc	chr11:78324197-78326760	-0.679061	-0.869776	0.12825	0.83234	no
Spcs3	chr8:54520432-54529998	-0.676717	-1.11277	0.045	0.522851	no
Nkain1	chr4:130530130-130574036	-0.676267	-0.991076	0.0731	0.660785	no
Ccdc101	chr7:126649308-126672779	-0.675793	-0.719317	0.2004	0.940781	no
Efnb2	chr8:8617438-8660773	-0.675085	-1.07113	0.06375	0.613684	no
Nup37	chr10:88146991-88178395	-0.674682	-0.826673	0.1453	0.864816	no
Snx25	chr8:46033260-46124146	-0.673866	-0.704781	0.228	0.964449	no
Gjb4	chr4:127351085-127354081	-0.673295	-0.700593	0.19845	0.940769	no
2810055F11Rik	chr12:72073427-72085313	-0.673222	-0.481799	0.3765	0.998635	no
Man2a1	chr17:64601648-64755110	-0.672487	-0.941702	0.1051	0.775253	no
Fam117b	chr1:59913005-59985346	-0.672129	-1.03787	0.06915	0.645664	no
Sat1	chrX:155213138-155216409	-0.671513	-1.05242	0.06025	0.599913	no
Lass2	chr3:95315251-95357202	-0.669775	-0.952177	0.1033	0.767827	no
Pcbp3	chr10:76761853-76961947	-0.669431	-0.408516	0.4784	0.998635	no
Stard4	chr18:33201420-33213816	-0.669308	-1.01453	0.06795	0.637281	no
Rnf26	chr9:44110780-44113051	-0.668749	-0.970765	0.0877	0.720239	no
Dnajc22	chr15:99099483-99104707	-0.667496	-0.867985	0.14135	0.860886	no
Tef	chr15:81802672-81826863	-0.667045	-0.991696	0.0891	0.725716	no
Parva	chr7:112427705-112591688	-0.666518	-1.11852	0.0459	0.528866	no
Ruvbl2	chr7:45421897-45434464	-0.666416	-1.06833	0.0624	0.607103	no
Dctd	chr8:48099091-48141667	-0.66553	-0.871234	0.15115	0.872832	no
Dok1	chr6:83030935-83033471	-0.665296	-0.874079	0.1221	0.81624	no
Ube2t	chr1:134962576-134974137	-0.665165	-0.722808	0.199	0.940769	no
Rhoa	chr9:108306204-108337939	-0.665134	-1.13348	0.0418	0.505364	no
2310008H04Rik	chr16:15887285-16146833	-0.664989	-0.724381	0.2033	0.944669	no
Reep5	chr18:34344885-34373415	-0.664618	-1.04144	0.0599	0.598765	no
Chadl	chr15:81663935-81697287	-0.663845	-0.168471	0.73235	0.998635	no
Rarg	chr15:102234939-102257483	-0.663678	-0.92564	0.10815	0.782447	no
Aldh16a1	chr7:45141839-45160064	-0.6626	-0.757739	0.1779	0.924283	no
Cnn2	chr10:79697304-80369637	-0.662453	-0.177898	0.7378	0.998635	no
Zfp558	chr9:18454053-18473559	-0.661628	-0.465351	0.37885	0.998635	no
Anks1b	chr10:89873508-90972984	-0.660936	-0.398534	0.47965	0.998635	no
Josd2	chr7:44467979-44471658	-0.659546	-0.596234	0.3546	0.998635	no
Pgm2l1	chr7:100227606-100278872	-0.65886	-0.68606	0.21335	0.956625	no
Orai2	chr5:136147460-136170656	-0.658657	-0.704763	0.2243	0.96134	no
Rab21	chr10:115289861-115315591	-0.658045	-0.91209	0.11155	0.790456	no
D3Ertd751e	chr3:41742617-41758939	-0.657496	-0.538824	0.3832	0.998635	no
Mest	chr6:30733505-30748466	-0.657328	-0.580557	0.3153	0.998635	no
Phf19	chr2:34893754-34913976	-0.657086	-0.505311	0.378	0.998635	no
Ltbp1	chr17:75005528-75392967	-0.65706	-1.0185	0.0795	0.690281	no
Cul9	chr17:46500604-46546388	-0.656655	-0.47713	0.40405	0.998635	no
Hk1	chr10:62268854-62379908	-0.656551	-1.10753	0.0545	0.580257	no
Epn2	chr11:61517248-61579687	-0.656393	-1.01199	0.089	0.725364	no
Fkbp7	chr2:76663033-76673098	-0.656332	-0.597606	0.2623	0.997209	no
Pfkp	chr13:6548156-6648724	-0.65609	-0.425971	0.4982	0.998635	no
Tmprss2	chr16:97564681-97611195	-0.655508	-0.965506	0.0812	0.695378	no
Ldlrap1	chr4:134745411-134768004	-0.65544	-0.895914	0.1155	0.801961	no
Atp10d	chr5:72203328-72298771	-0.655383	-0.408212	0.46945	0.998635	no
Cybasc3	chr19:10577722-10589830	-0.655252	-0.831008	0.1409	0.8602	no
Pml	chr9:58217179-58249786	-0.655077	-0.895644	0.1275	0.83234	no
Eepd1	chr9:25481596-25604110	-0.655031	-0.686927	0.21485	0.956625	no
Snord100	chr10:23785182-23787209	-0.654944	-0.0148644	0.7289	0.998635	no
Sike1	chr3:102995739-103003914	-0.654113	-0.857798	0.1286	0.83234	no
Elk3	chr10:93247415-93311159	-0.654105	-0.98424	0.0738	0.663836	no
Fgd2	chr17:29360913-29379535	-0.654062	-0.396848	0.7257	0.998635	no
Cdt1	chr8:122568014-122573130	-0.653112	-1.0076	0.0811	0.695182	no
Bhlhe40	chr6:108577038-108666925	-0.651543	-0.945264	0.09565	0.748017	no
Gins2	chr8:120488865-120589075	-0.649545	-0.496104	0.3744	0.998635	no
1810062G17Rik	chr3:36475936-36482299	-0.649264	-0.37329	0.48715	0.998635	no
Bcat2	chr7:45567794-45589710	-0.649172	-0.947016	0.117	0.804641	no
Gm10389	chr15:10568977-10714631	-0.648652	-0.115829	0.6624	0.998635	no
Ptprn	chr1:75247040-75264208	-0.648599	-0.92705	0.1088	0.784479	no
Gng7	chr10:80948623-81014925	-0.647547	-0.520371	0.36465	0.998635	no
Snta1	chr2:154376313-154408084	-0.647406	-0.612611	0.3028	0.998635	no
Furin	chr7:80389193-80405431	-0.646304	-1.05379	0.06605	0.624976	no
BC024978	chr7:27187005-27204320	-0.645197	-0.264792	0.77515	0.998635	no
Enpp3	chr10:24773813-24836195	-0.643788	-0.465506	0.38645	0.998635	no
Ltbp4	chr7:27305140-27337612	-0.643494	-0.831137	0.14445	0.864816	no
Pck2	chr14:55540265-55550017	-0.642462	-1.07176	0.05265	0.571533	no
9930014A18Rik	chr15:60818995-60831400	-0.642383	-0.393322	0.5152	0.998635	no
Anxa9	chr3:95282934-95307176	-0.641883	-0.211974	0.7404	0.998635	no
Xpot	chr10:121587379-121626316	-0.641792	-1.0629	0.06125	0.60403	no
2310010J17Rik	chr7:90124835-90129936	-0.64155	-0.424473	0.39285	0.998635	no
Nupr1	chr7:126623245-126625470	-0.641386	-0.838822	0.14515	0.864816	no
Snapin	chr3:90476200-90491013	-0.641382	-0.637361	0.273	0.998635	no
1110057K04Rik	chr12:8208106-8285759	-0.64051	-0.934562	0.09895	0.756827	no
Spata24	chr18:35656688-35662186	-0.640213	-0.479404	0.4976	0.998635	no
Rangrf	chr11:68968130-68973820	-0.640158	-0.686482	0.23835	0.978485	no
Ccdc40	chr11:119228571-119265212	-0.639668	-0.376993	0.48805	0.998635	no
Ankrd50	chr3:38449260-38484816	-0.639595	-1.02525	0.0648	0.619583	no
Mgat4a	chr1:37439339-37536259	-0.639592	-0.686681	0.23735	0.977526	no
Eml2	chr7:19181169-19206482	-0.63871	-0.945398	0.09945	0.757162	no
Erbb3	chr10:128569367-128589501	-0.638486	-0.752074	0.1944	0.939036	no
2310044H10Rik	chr7:44489937-44496513	-0.637535	-0.992501	0.085	0.711353	no
Spata1	chr3:146450492-146499753	-0.637241	-0.301625	0.72105	0.998635	no
Rps16	chr7:28350688-28352698	-0.636872	-1.06324	0.06305	0.608783	no
Zcchc14	chr8:121598702-121651933	-0.635776	-0.986192	0.09145	0.731313	no
Elof1	chr9:22055459-22389206	-0.635762	-0.342548	0.5448	0.998635	no
Baiap2	chr11:119943091-120006782	-0.635743	-0.852254	0.1511	0.872832	no
A930012L18Rik	chr18:44425059-44812182	-0.635701	-0.168073	0.7449	0.998635	no
Syngr1	chr15:80091333-80119501	-0.634729	-0.689526	0.21885	0.956625	no
Ston1	chr17:88626554-88645724	-0.634471	-0.980835	0.0906	0.730236	no
Gchfr	chr2:119167787-119172389	-0.634216	-0.611412	0.29175	0.998635	no
Sept1	chr7:127214441-127218445	-0.634162	-0.32845	0.5777	0.998635	no
Pou6f1	chr15:100575317-100586365	-0.634014	-0.470618	0.4271	0.998635	no
Slc35f2	chr9:53771534-53818161	-0.63394	-0.513108	0.35705	0.998635	no
Clcn2	chr16:20695056-20716636	-0.633867	-0.732167	0.2091	0.951845	no
Rps6ka6	chrX:111388191-111537945	-0.633556	-0.571469	0.31685	0.998635	no
R74862	chr7:143032620-143067930	-0.633465	-0.114201	0.67915	0.998635	no
Prelid2	chr18:41875695-41951194	-0.633442	-0.358203	0.49295	0.998635	no
Anln	chr9:22055459-22389206	-0.632348	-0.799166	0.17565	0.918872	no
Casp7	chr19:56397128-56442343	-0.631882	-0.539228	0.33035	0.998635	no
AI480653	chr16:30312423-31275697	-0.631538	-0.182264	0.75515	0.998635	no
Rilpl2	chr5:124463264-124478235	-0.631393	-0.940367	0.09955	0.757162	no
Slc48a1	chr15:97784364-97844502	-0.631328	-0.538208	0.41495	0.998635	no
Elfn1	chr5:139907942-139974724	-0.631033	-0.310146	0.5062	0.998635	no
Mxi1	chr19:53310505-53375810	-0.63101	-0.913894	0.10935	0.786498	no
Ccdc90b	chr7:92561148-92582294	-0.630465	-0.732068	0.18535	0.93113	no
Rplp2	chr7:141447649-141451342	-0.630365	-1.082	0.05925	0.598016	no
Alg14	chr3:121291816-121362011	-0.630058	-0.577149	0.32495	0.998635	no
Rapgef3	chr15:97744769-97767666	-0.629766	-0.60948	0.2891	0.998635	no
Nedd4	chr9:72662346-72749848	-0.629605	-0.929058	0.0959	0.748137	no
Efna3	chr3:89314950-89322879	-0.629569	-0.35793	0.50635	0.998635	no
Exosc7	chr9:123113230-123136129	-0.629531	-0.756557	0.19225	0.939036	no
Snord32a	chr7:45125562-45128745	-0.628023	-0.0135553	0.736	0.998635	no
Micu1	chr10:59702634-59864122	-0.627764	-1.00838	0.0725	0.658176	no
AI413582	chr17:27563768-27565727	-0.627345	-0.621448	0.26345	0.998635	no
Eri3	chr4:117550493-117674281	-0.626833	-0.796843	0.16275	0.89786	no
Flnb	chr14:7817956-7951587	-0.625665	-1.009	0.07315	0.660785	no
Pold2	chr11:5861865-5878256	-0.625519	-0.91166	0.11165	0.790725	no
Btbd1	chr7:81792073-81829431	-0.62518	-0.927002	0.103	0.766491	no
Antxr2	chr5:97884687-98030962	-0.624979	-0.996007	0.0893	0.726417	no
Bnip2	chr9:69989500-70008317	-0.624712	-0.788571	0.1714	0.913735	no
Zfp111	chr7:24193214-24208149	-0.624569	-0.668082	0.25385	0.992903	no
Msn	chrX:96096044-96168553	-0.624348	-0.813295	0.16045	0.894799	no
Ctf1	chr7:127712735-127718185	-0.624135	-0.452748	0.42835	0.998635	no
As3mt	chr19:46707442-46741095	-0.62396	-0.535518	0.32435	0.998635	no
Tsnax	chr8:125012996-125034192	-0.623688	-0.97178	0.0862	0.715292	no
Prmt3	chr7:49778357-49858265	-0.623483	-0.907703	0.10945	0.786498	no
Rps6ka2	chr17:7170114-7303316	-0.623459	-0.813364	0.1447	0.864816	no
Car13	chr3:14641726-14663002	-0.623361	-0.785374	0.16295	0.89786	no
Lpin1	chr12:16535668-16589770	-0.623198	-0.755473	0.20175	0.941707	no
1810008I18Rik	chr7:65804051-65806223	-0.623192	-0.309825	0.61205	0.998635	no
Kirrel	chr3:87078591-87174747	-0.623181	-1.08389	0.06065	0.601548	no
Rom1	chr19:8927381-8929356	-0.623152	-0.663625	0.24205	0.981933	no
Nap1l4	chr7:143513578-143549090	-0.623063	-1.04032	0.05815	0.593838	no
Prr7	chr13:55464266-55473155	-0.622962	-0.35357	0.50185	0.998635	no
Trappc6a	chr7:19508728-19516145	-0.622588	-0.74121	0.2099	0.953106	no
Zfp764	chr7:127403667-127406822	-0.622238	-0.471378	0.42005	0.998635	no
Pbk	chr14:65805910-65817822	-0.621658	-0.86977	0.13035	0.835065	no
Kdelc2	chr9:53384022-53401867	-0.621625	-0.848586	0.1369	0.851161	no
Manf	chr9:106887414-106891938	-0.621621	-0.973598	0.08725	0.719841	no
Parp9	chr16:35926514-35972621	-0.621334	-0.497335	0.3829	0.998635	no
Nxn	chr11:76257225-76399141	-0.621276	-0.791742	0.16795	0.906944	no
5730508B09Rik	chr3:127869687-127896323	-0.620873	-0.639649	0.22465	0.962189	no
Mthfd2	chr6:83305703-83317604	-0.620539	-1.00977	0.078	0.681899	no
Lrrc8c	chr5:105519470-105608954	-0.620317	-0.79428	0.15625	0.883017	no
Il6ra	chr3:89869323-89913162	-0.620161	-0.443951	0.41055	0.998635	no
Gm16617	chr14:51984832-52020733	-0.619798	-0.100672	0.6826	0.998635	no
Por	chr5:135689213-135735325	-0.619574	-1.03017	0.078	0.681899	no
Rpl18	chr7:45718070-45720835	-0.619466	-1.03458	0.0746	0.667714	no
Pdk1	chr2:71873271-71903858	-0.61912	-0.931464	0.08595	0.714147	no
Rab2a	chr4:8535643-8607702	-0.618751	-1.02418	0.0697	0.64702	no
Lipe	chr7:25379526-25566417	-0.618129	-0.551876	0.3394	0.998635	no
2810417H13Rik	chr9:65828925-65908794	-0.617382	-0.872503	0.13025	0.835065	no
BC048355	chr17:46496788-46499618	-0.616568	-0.741012	0.1981	0.940769	no
Ube2q2	chr9:55149368-55207529	-0.61574	-0.859364	0.12085	0.813333	no
Lcat	chr8:105939550-105943402	-0.615537	-0.30979	0.6237	0.998635	no
Pcdhga10	chr18:36930284-37841872	-0.615246	-0.204226	0.7531	0.998635	no
Tnni2	chr7:142442467-142444405	-0.615159	-0.383109	0.51885	0.998635	no
Gpr126	chr10:14402584-14545036	-0.615009	-0.816594	0.14835	0.869579	no
Tmem121	chr12:113185902-113189522	-0.614982	-0.454453	0.44575	0.998635	no
Frk	chr10:34483399-34611230	-0.61476	-0.867477	0.1335	0.842448	no
Hace1	chr10:45577828-45712345	-0.61428	-0.71201	0.19525	0.939036	no
4930579G24Rik	chr3:79629078-79632819	-0.614268	-0.720463	0.2018	0.941707	no
Tfap4	chr16:4544660-4559720	-0.614205	-0.64631	0.26835	0.998635	no
Tmco4	chr4:138972904-139059171	-0.613694	-0.530134	0.3445	0.998635	no
Clu	chr14:65968482-65981545	-0.613481	-0.434977	0.40735	0.998635	no
D430042O09Rik	chr7:125707875-125874797	-0.613333	-0.72156	0.2134	0.956625	no
Ass1	chr2:31470269-31520670	-0.612817	-0.357353	0.60755	0.998635	no
Nde1	chr16:14163274-14192923	-0.612683	-0.953429	0.1018	0.764249	no
1700037H04Rik	chr2:131127411-131604824	-0.612569	-0.301263	0.6181	0.998635	no
Bola1	chr3:96196587-96197586	-0.612465	-0.709593	0.19325	0.939036	no
Ddit3	chr10:127290792-127311786	-0.611556	-0.310455	0.712	0.998635	no
Gm10865	chr15:78947723-79011041	-0.611367	-0.148153	0.723	0.998635	no
Gan	chr8:117158134-117205186	-0.610692	-0.568268	0.30075	0.998635	no
Ctbs	chr3:146450492-146499753	-0.609916	-0.732155	0.1969	0.94058	no
Wwox	chr8:114439651-115352712	-0.609288	-0.585172	0.3129	0.998635	no
Arhgef2	chr3:88616206-88648052	-0.609165	-1.06934	0.0753	0.669771	no
Cux1	chr5:136248134-136567431	-0.608522	-0.941055	0.102	0.764326	no
Mir762	chr7:127704977-127708766	-0.607049	-0.118949	0.7192	0.998635	no
Zfp629	chr7:127607034-127614433	-0.605819	-0.579718	0.2951	0.998635	no
Tusc3	chr8:39005866-39130817	-0.605755	-0.8876	0.1294	0.832448	no
Fam122b	chrX:53243414-53269805	-0.605452	-0.522361	0.3609	0.998635	no
Ak4	chr4:101419288-101467771	-0.604711	-0.571859	0.3153	0.998635	no
Spata6	chr4:111720009-111829140	-0.604425	-0.642072	0.27175	0.998635	no
Tubb3	chr8:123411563-123422010	-0.604047	-0.490947	0.37975	0.998635	no
Gtf2a2	chr9:70012549-70022847	-0.603605	-0.826535	0.14345	0.864816	no
Fancf	chr7:51860576-51862267	-0.603298	-0.526632	0.35555	0.998635	no
Tmem30b	chr12:73543113-73546395	-0.603036	-0.451117	0.49785	0.998635	no
Phkg1	chr5:129846989-129879083	-0.602101	-0.248445	0.7755	0.998635	no
Card6	chr15:5097438-5108533	-0.600269	-0.697259	0.21475	0.956625	no
Dennd4b	chr3:90266533-90280665	-0.599719	-0.525615	0.35055	0.998635	no
Zfp639	chr3:32510549-32520833	-0.599512	-0.738678	0.2115	0.956625	no
Mpst	chr15:78406711-78414015	-0.599228	-0.708431	0.22255	0.9577	no
Stbd1	chr5:92603050-92606579	-0.598849	-0.589337	0.2703	0.998635	no
Atp1b3	chr9:96332674-96364299	-0.598648	-0.950464	0.0981	0.753774	no
Ttf2	chr3:100938859-100969663	-0.598192	-0.891369	0.11995	0.811559	no
Rps5	chr7:12922310-12926686	-0.597878	-0.99204	0.0775	0.679857	no
Det1	chr7:78827473-78847211	-0.597657	-0.561632	0.31695	0.998635	no
Zfp444	chr7:6172512-6193104	-0.59764	-0.701822	0.2379	0.97839	no
Nt5dc3	chr10:86779004-86838389	-0.597116	-0.77776	0.1747	0.918507	no
Iffo1	chr6:125145240-125161782	-0.596798	-0.425918	0.464	0.998635	no
Snord45c	chr3:153907288-153912966	-0.596791	-0.825158	0.72915	0.998635	no
Sema6d	chr2:124610295-124667770	-0.596155	-0.603355	0.4977	0.998635	no
Spire2	chr8:123332712-123369518	-0.595921	-0.748145	0.19755	0.94058	no
4930455H04Rik	chr3:116918261-116984406	-0.595461	-0.0926553	0.7477	0.998635	no
Fam83e	chr7:45721219-45729492	-0.59513	-0.367628	0.5203	0.998635	no
Chpt1	chr10:88459586-88503970	-0.594475	-0.557605	0.39085	0.998635	no
Ap3s1	chr18:46741916-46790826	-0.594274	-0.848095	0.148	0.869579	no
Snora81	chr16:23107478-23127730	-0.594198	-0.0362244	0.6875	0.998635	no
B230208H11Rik	chr10:12916645-12923127	-0.593957	-0.467041	0.44075	0.998635	no
Zfp526	chr7:25221450-25227505	-0.59362	-0.618467	0.24855	0.9888	no
Atg3	chr16:45158828-45188538	-0.593272	-0.722233	0.20545	0.94706	no
Ppp3cc	chr14:70217897-70289449	-0.593041	-0.421848	0.44535	0.998635	no
Tysnd1	chr10:61695513-61702773	-0.593006	-0.623418	0.25355	0.992903	no
Zfp524	chr7:5015507-5018488	-0.592935	-0.464181	0.4206	0.998635	no
B230217C12Rik	chr11:97840779-97843043	-0.592864	-0.317555	0.5731	0.998635	no
Usp10	chr8:119910851-119957557	-0.59266	-0.968289	0.0939	0.740562	no
Gnat2	chr3:108093067-108101285	-0.592637	-0.288086	0.6321	0.998635	no
Gyk	chrX:85701936-85776819	-0.591543	-0.770545	0.1924	0.939036	no
Bcl3	chr7:19808461-19822755	-0.591307	-0.775177	0.19315	0.939036	no
Umps	chr16:33955011-33967003	-0.591277	-0.909814	0.11355	0.795262	no
Neil1	chr9:57143255-57147034	-0.590937	-0.461935	0.42425	0.998635	no
Rap1gds1	chr3:138925905-139075199	-0.590551	-0.948274	0.10115	0.762437	no
Ick	chr9:78109191-78172109	-0.590332	-0.7925	0.169	0.909918	no
Nsmce4a	chr7:130532525-130547381	-0.590249	-0.898533	0.1029	0.766491	no
Nbl1	chr4:139082291-139092970	-0.59003	-0.559463	0.3057	0.998635	no
Cdk2ap2	chr19:4097350-4099017	-0.589535	-0.822416	0.1468	0.868426	no
Akt2	chr7:27591559-27639453	-0.589145	-0.964245	0.0889	0.725364	no
Rusc1	chr3:89083978-89093363	-0.588845	-0.716508	0.2164	0.956625	no
1810020D17Rik	chr7:97550330-97579497	-0.588211	-0.518723	0.41615	0.998635	no
Cntfr	chr4:41657497-41697091	-0.588117	-0.314564	0.6637	0.998635	no
Hmga2-ps1	chr1:176814811-177020432	-0.587814	-0.289121	0.67925	0.998635	no
Oaz1-ps	chr10:80826655-80829290	-0.586749	-0.519722	0.36665	0.998635	no
3110040N11Rik	chr7:81782186-81789453	-0.586625	-0.552465	0.34255	0.998635	no
Serpinh1	chr7:99345374-99353239	-0.586312	-0.977775	0.0953	0.747112	no
Pfkfb4	chr9:108991901-109032225	-0.585971	-0.499228	0.3634	0.998635	no
1810021B22Rik	chr15:89071197-89075854	-0.584946	-0.368088	0.47935	0.998635	no
Hist2h3c2	chr3:96238107-96239127	-0.584731	-0.299094	0.59665	0.998635	no
A230056P14Rik	chr7:55962530-56019573	-0.584639	-0.171697	0.8014	0.998635	no
Tgfbr2	chr9:116087694-116175363	-0.584541	-0.972355	0.0855	0.712779	no
Palmd	chr3:116918261-116984406	-0.584529	-0.755586	0.18635	0.932616	no
Lamtor3	chr3:137918554-137928762	-0.584518	-0.831133	0.1504	0.872634	no
Ctdsp2	chr10:126978716-126999975	-0.583829	-0.9974	0.0895	0.727408	no
Rgs11	chr17:26202961-26211324	-0.583826	-0.404717	0.42065	0.998635	no
Sh3rf1	chr8:61224170-61396072	-0.583321	-0.924264	0.1141	0.79745	no
Zfp9	chr6:118461949-118479273	-0.583249	-0.540789	0.3542	0.998635	no
Ephx2	chr14:66084376-66124500	-0.582768	-0.616792	0.27215	0.998635	no
Pdp1	chr4:11958184-11966450	-0.582632	-0.685862	0.23475	0.973201	no
E230016M11Rik	chr6:67035095-67080652	-0.582549	-0.315849	0.54615	0.998635	no
Klhl30	chr1:91351072-91362404	-0.582201	-0.510896	0.37285	0.998635	no
Mir703	chr5:98329303-98802019	-0.581828	-0.459618	0.40945	0.998635	no
Zeb1	chr18:5491500-5775468	-0.581788	-0.682411	0.2131	0.956625	no
Wdr92	chr11:17211892-17235200	-0.581751	-0.958949	0.085	0.711353	no
Rpl13a	chr7:45125562-45128745	-0.581388	-0.92877	0.0991	0.756827	no
Snora69	chrX:37082519-37085184	-0.580641	-0.101087	0.79715	0.998635	no
4732471J01Rik	chr7:25379526-25566417	-0.580529	-0.15457	0.76635	0.998635	no
Mbip	chr12:56328306-56345894	-0.580494	-0.72732	0.1833	0.928511	no
Adam8	chr7:139978940-139992488	-0.580049	-0.470169	0.3911	0.998635	no
Polr2h	chr16:20717825-20722265	-0.579954	-0.73016	0.1976	0.94058	no
Zdhhc3	chr9:123072309-123113205	-0.579909	-0.848644	0.13655	0.851161	no
Vim	chr2:13574310-13582826	-0.579636	-0.743901	0.19965	0.940769	no
Npw	chr17:24657329-24658425	-0.578469	-0.352327	0.53995	0.998635	no
Atp8b2	chr3:89939480-89963508	-0.578276	-0.866432	0.13225	0.838811	no
Lyst	chr13:13590408-13777440	-0.578141	-0.698289	0.2119	0.956625	no
Gng5	chr3:146499835-146505543	-0.577542	-0.978313	0.0838	0.705524	no
Grlf1	chr7:16494472-16614993	-0.576607	-0.954386	0.0974	0.752406	no
Atg9b	chr5:24364818-24392143	-0.57608	-0.593603	0.29365	0.998635	no
Slitrk5	chr14:111675114-111683135	-0.575918	-0.331855	0.52145	0.998635	no
Abcd4	chr12:84602530-84617466	-0.575434	-0.691446	0.22255	0.9577	no
Ccdc14	chr16:34690615-34725194	-0.575223	-0.617054	0.28655	0.998635	no
Uevld	chr7:46923215-46958518	-0.574772	-0.835215	0.14185	0.861038	no
Peg10	chr6:4747305-4760516	-0.574638	-0.423846	0.4251	0.998635	no
Ddx28	chr8:106009615-106011486	-0.574183	-0.604179	0.2993	0.998635	no
Gprasp1	chrX:135742691-135803468	-0.57403	-0.560038	0.36955	0.998635	no
Gnmt	chr17:46725663-46729165	-0.573689	-0.269107	0.52195	0.998635	no
Spred2	chr11:19924441-20022597	-0.57238	-0.852566	0.13105	0.836112	no
Camk2n2	chr16:20611600-20645915	-0.571778	-0.243004	0.74855	0.998635	no
Mettl14	chr3:123368294-123385990	-0.571332	-0.721819	0.1967	0.94058	no
Fundc2	chrX:75382398-75397158	-0.570996	-0.819148	0.1482	0.869579	no
Gfod1	chr13:43195518-43304172	-0.570857	-0.531802	0.3469	0.998635	no
Omd	chr13:49464058-49652731	-0.570553	-0.17323	0.7948	0.998635	no
Fancd2	chr6:113531681-113596285	-0.570452	-0.751096	0.1975	0.94058	no
4933405D12Rik	chr3:122882591-122924116	-0.569888	-0.190132	0.7678	0.998635	no
Ptpn6	chr6:124720717-124738709	-0.569849	-0.703304	0.2345	0.973201	no
Gart	chr16:91621396-91646972	-0.569773	-0.946311	0.09745	0.752406	no
Mob3a	chr10:80685252-80701820	-0.569472	-0.741509	0.18935	0.934298	no
Paics	chr5:76913248-76967505	-0.56932	-0.850282	0.14325	0.86472	no
Myl6b	chr10:128494156-128498685	-0.567268	-0.539415	0.35595	0.998635	no
A930005H10Rik	chr3:115881578-115888130	-0.566986	-0.381095	0.547	0.998635	no
Sema4b	chr7:80186840-80226524	-0.566595	-0.868415	0.1165	0.803131	no
Snx27	chr3:94497543-94582702	-0.566539	-0.893133	0.1108	0.788562	no
Psma5	chr3:108256925-108279952	-0.5665	-0.955379	0.08815	0.722592	no
LOC545261	chr18:61639652-61665538	-0.566446	-0.3286	0.6361	0.998635	no
Xrcc6bp1	chr10:126868427-126901371	-0.566181	-0.455121	0.41735	0.998635	no
Adam15	chr3:89339639-89350010	-0.566066	-0.912458	0.1132	0.794643	no
Rab11fip1	chr8:27138772-27174646	-0.56582	-0.764525	0.18155	0.924928	no
Samd11	chr4:156236009-156255338	-0.565498	-0.314283	0.5651	0.998635	no
Slc25a35	chr11:68968130-68973820	-0.565495	-0.212156	0.81505	0.998635	no
Rps12	chr10:23785182-23787209	-0.565214	-0.90929	0.112	0.791008	no
Lig1	chr7:13258966-13311427	-0.56443	-0.897862	0.13575	0.849603	no
Lrp12	chr15:39870602-39943757	-0.564057	-0.663897	0.24495	0.985906	no
Golph3l	chr3:95588933-95619247	-0.563746	-0.855121	0.14615	0.86664	no
Itm2a	chrX:107397194-107403360	-0.563632	-0.356012	0.5444	0.998635	no
Gphn	chr12:78226654-78684769	-0.563229	-0.649699	0.2576	0.995512	no
Fam86	chr16:5233620-5255956	-0.563136	-0.530908	0.36615	0.998635	no
1700113A16Rik	chr3:88171559-88177785	-0.562617	-0.445435	0.451	0.998635	no
1700001C19Rik	chr17:47412733-47470638	-0.562531	-0.0863236	0.72765	0.998635	no
Rad18	chr6:112619850-112696670	-0.56235	-0.744786	0.1961	0.939036	no
Grina	chr15:76246806-76249904	-0.56223	-0.917791	0.10915	0.786114	no
Cdr2l	chr11:115381915-115396132	-0.561876	-0.722786	0.2096	0.952761	no
Rps13	chr7:116331506-116334190	-0.561419	-0.961757	0.0849	0.711353	no
Tdrkh	chr3:94413317-94431499	-0.560897	-0.561184	0.3313	0.998635	no
Tmem123	chr9:7764076-7794332	-0.560877	-0.849762	0.1243	0.824037	no
Fam120c	chrX:151344222-151474134	-0.5607	-0.516824	0.37245	0.998635	no
Atf5	chr7:44812255-44849079	-0.560564	-0.426347	0.55695	0.998635	no
Mthfd1	chr12:76255231-76319820	-0.560508	-0.91199	0.10895	0.785117	no
Mef2a	chr7:67233826-67372858	-0.560403	-0.751289	0.1686	0.908915	no
Esd	chr14:74732344-74750443	-0.559502	-0.938121	0.09135	0.731313	no
Prkrir	chr7:98703362-98718061	-0.559229	-0.869273	0.1254	0.826603	no
Mrpl48	chr7:100549116-100641268	-0.559194	-0.311242	0.5893	0.998635	no
Rnf208	chr2:25242928-25244261	-0.55918	-0.316459	0.53745	0.998635	no
Etfb	chr7:43444142-43457782	-0.559131	-0.814587	0.1565	0.883647	no
Tdp1	chr12:99884514-99955216	-0.559033	-0.666896	0.242	0.981933	no
Bcl7c	chr7:127704977-127708766	-0.559015	-0.583616	0.3205	0.998635	no
Nras	chr3:103058284-103067914	-0.558673	-0.959737	0.0899	0.728047	no
Ttc12	chr9:49436960-49486225	-0.558564	-0.323288	0.54425	0.998635	no
Tm2d2	chr8:25017210-25023260	-0.558444	-0.803517	0.1443	0.864816	no
Zfp770	chr2:114193460-114201432	-0.558091	-0.651945	0.2556	0.99402	no
Zfand6	chr7:84615053-84679351	-0.557831	-0.90303	0.1174	0.804641	no
Rnf13	chr3:57736065-57835233	-0.55746	-0.800159	0.15015	0.872634	no
Tomm40	chr7:19701312-19715429	-0.556825	-0.93258	0.11275	0.793582	no
Anxa11	chr14:25842154-25886804	-0.556508	-0.924812	0.10805	0.782167	no
Pih1d1	chr7:45141839-45160064	-0.556374	-0.569132	0.31565	0.998635	no
Spg20	chr3:55112107-55137332	-0.555512	-0.858263	0.14	0.858592	no
Atp11c	chrX:60223289-60403981	-0.555508	-0.691284	0.2254	0.962485	no
Dzip3	chr16:48924227-48994112	-0.555448	-0.715808	0.2191	0.956625	no
Ikzf5	chr7:131388648-131410478	-0.555379	-0.711769	0.21995	0.956625	no
Rpl13	chr8:123102349-123105242	-0.555363	-0.884973	0.12775	0.83234	no
Cdk3-ps	chr11:116216001-116220287	-0.555283	-0.330507	0.5496	0.998635	no
Rnls	chr19:33137744-33392295	-0.554906	-0.310819	0.59915	0.998635	no
Arhgef9	chrX:95048943-95166486	-0.554812	-0.40042	0.4576	0.998635	no
Zfp94	chr7:24301703-24316666	-0.554646	-0.399594	0.5062	0.998635	no
Cebpg	chr7:35046421-35056566	-0.553931	-0.855624	0.12945	0.832448	no
Mesdc2	chr7:83891999-83901532	-0.553613	-0.860904	0.13595	0.850021	no
Cep57l1	chr10:41718839-41809868	-0.553458	-0.488348	0.45615	0.998635	no
Rwdd3	chr3:121155401-121171695	-0.553019	-0.289143	0.6109	0.998635	no
Gng10	chr4:59035155-59041899	-0.55274	-0.587429	0.3147	0.998635	no
Igsf3	chr3:101377124-101463060	-0.552691	-0.776925	0.1666	0.904519	no
Fam84b	chr15:60818995-60831400	-0.552681	-0.711189	0.20485	0.946592	no
Fam118a	chr15:85037061-85062830	-0.55222	-0.574819	0.32065	0.998635	no
Fhod1	chr8:105329159-105347970	-0.551811	-0.80298	0.1546	0.880419	no
Kif5c	chr2:49619313-49774778	-0.551768	-0.635403	0.2731	0.998635	no
Traf5	chr1:192054349-192092564	-0.551034	-0.351632	0.4887	0.998635	no
Slc39a3	chr10:81028539-81033912	-0.551027	-0.551306	0.33405	0.998635	no
Ect2	chr3:27097221-27153878	-0.55083	-0.907569	0.1154	0.801703	no
Apoa1	chr9:46228629-46230466	-0.55065	-0.323636	0.54565	0.998635	no
Fyco1	chr9:123789509-123851899	-0.550613	-0.646999	0.26135	0.996984	no
Hmg20a	chr9:56418845-56496936	-0.55036	-0.699545	0.22605	0.962694	no
Cttnbp2nl	chr3:105001914-105053146	-0.550278	-0.873988	0.1285	0.83234	no
Bckdk	chr7:127904072-127909664	-0.549998	-0.862459	0.1287	0.83234	no
Mcm4	chr16:15623896-15637400	-0.54933	-0.931546	0.09995	0.758794	no
Hsh2d	chr8:72189667-72200958	-0.549173	-0.302496	0.6176	0.998635	no
Ap1s2	chrX:163909159-163929546	-0.549002	-0.608556	0.29425	0.998635	no
B3galt6	chr4:155989465-155992678	-0.548838	-0.430902	0.4276	0.998635	no
Aldh1a1	chr19:20601981-20643462	-0.548828	-0.741892	0.1877	0.933742	no
Rad1	chr15:10486033-10493691	-0.548302	-0.646574	0.26645	0.998635	no
Lrrc40	chr3:158036702-158068478	-0.548247	-0.869882	0.111	0.78902	no
Gsr	chr8:33653237-33698162	-0.548188	-0.880343	0.12245	0.817294	no
Pla2g12a	chr3:129878621-129895821	-0.547842	-0.692681	0.2225	0.9577	no
Fam189b	chr3:89183224-89189289	-0.547717	-0.80464	0.16285	0.89786	no
Baiap2l1	chr5:144244436-144358112	-0.547673	-0.606916	0.3261	0.998635	no
Ulbp1	chr10:7444872-7473477	-0.547544	-0.586707	0.3017	0.998635	no
Fbxw7	chr3:84815576-84979198	-0.547235	-0.699441	0.23925	0.980477	no
Bmp6	chr13:38345715-38499728	-0.54582	-0.324166	0.55355	0.998635	no
Zfyve21	chr12:111814169-111828388	-0.54539	-0.590932	0.28715	0.998635	no
9130023H24Rik	chr7:128234450-128245100	-0.544759	-0.282397	0.7255	0.998635	no
Csde1	chr3:103020545-103058189	-0.54441	-0.927961	0.10205	0.764326	no
2810025M15Rik	chr1:157135182-157420236	-0.543761	-0.458934	0.42175	0.998635	no
2610002M06Rik	chrX:107782751-107816334	-0.543682	-0.595485	0.28675	0.998635	no
Ccne1	chr7:38097983-38107490	-0.542707	-0.679221	0.2155	0.956625	no
Bbs12	chr3:37312553-37321451	-0.542301	-0.512129	0.3615	0.998635	no
Tfb1m	chr17:3326572-3557713	-0.54202	-0.176829	0.7387	0.998635	no
Senp8	chr9:59734258-59750649	-0.54202	-0.441715	0.4843	0.998635	no
Hdgf	chr3:87906320-87916132	-0.541998	-0.905653	0.1208	0.813333	no
Plaur	chr7:24462499-24475873	-0.541246	-0.880765	0.12	0.811559	no
Adcy9	chr16:4287544-4419587	-0.54085	-0.403065	0.4776	0.998635	no
Ift80	chr3:68892498-69004570	-0.540388	-0.754382	0.17525	0.918872	no
Spred1	chr2:117121449-117179336	-0.540191	-0.83811	0.14185	0.861038	no
Rtkn	chr6:83135807-83152579	-0.539686	-0.705288	0.243	0.982693	no
Gnb1l	chr16:18498767-18566679	-0.539513	-0.442159	0.4446	0.998635	no
Abcc1	chr16:14361557-14474878	-0.539501	-0.853295	0.1326	0.839361	no
Tsen2	chr6:115544703-115578336	-0.539406	-0.570382	0.3247	0.998635	no
Dvl1	chr4:155847411-155863353	-0.539356	-0.765771	0.18235	0.927012	no
Snord33	chr7:45125562-45128745	-0.539227	-0.195261	0.81685	0.998635	no
Trnt1	chr6:106769137-106800074	-0.538859	-0.552628	0.3265	0.998635	no
Ifitm2	chr7:140954838-140955961	-0.538478	-0.788781	0.1668	0.904564	no
Lgals3	chr14:47373859-47386167	-0.537516	-0.858005	0.13475	0.845835	no
Slc2a1	chr4:119108744-119137329	-0.53723	-0.850113	0.11805	0.806747	no
Rps11	chr7:45122387-45124389	-0.537084	-0.914407	0.10415	0.771896	no
Alg5	chr3:54735538-54749795	-0.536889	-0.812071	0.13975	0.858592	no
Inf2	chr12:112588783-112615557	-0.536757	-0.890218	0.116	0.803131	no
Ptpn3	chr4:57190840-57301837	-0.536729	-0.693544	0.2258	0.962485	no
Msh5	chr17:35028604-35046723	-0.536476	-0.299802	0.60305	0.998635	no
Tmem158	chr9:123259056-123260789	-0.536432	-0.57659	0.29035	0.998635	no
Ino80c	chr18:24104760-24121819	-0.536387	-0.701357	0.20105	0.941707	no
Clcc1	chr3:108653912-108722299	-0.536176	-0.503212	0.39785	0.998635	no
Fdps	chr3:89093587-89101967	-0.53552	-0.917699	0.1062	0.777441	no
Jtb	chr3:90231596-90235840	-0.535483	-0.740966	0.18325	0.928511	no
Taf5l	chr8:123996312-124021309	-0.535423	-0.825656	0.15035	0.872634	no
Spice1	chr16:44347400-44388492	-0.535346	-0.498764	0.3612	0.998635	no
Lsm6	chr8:78804867-78821152	-0.534961	-0.787243	0.18415	0.928782	no
Arfip1	chr3:84496063-84582625	-0.534791	-0.853648	0.12355	0.822388	no
Mtfr1	chr3:19187328-19220817	-0.534694	-0.850558	0.14205	0.861038	no
Zfp414	chr17:33629091-33631714	-0.53465	-0.551648	0.35555	0.998635	no
Cyfip1	chr7:55842070-55962493	-0.534516	-0.821277	0.1475	0.86907	no
Mcph1	chr8:18595172-18803188	-0.534509	-0.523323	0.3084	0.998635	no
Hiat1	chr3:116631166-116662677	-0.534471	-0.864951	0.1257	0.828054	no
Gm9079	chr10:122078111-122079879	-0.534387	-0.276329	0.6483	0.998635	no
Gm15441	chr3:96555767-96566801	-0.534367	-0.05145	0.7426	0.998635	no
1520402A15Rik	chr4:116136727-116144616	-0.53433	-0.302651	0.5676	0.998635	no
Gm5512	chr19:12905230-12906985	-0.534047	-0.140234	0.8042	0.998635	no
Cldn7	chr11:69964778-69967886	-0.533996	-0.525136	0.33835	0.998635	no
2410006H16Rik	chr11:62602876-62604806	-0.533922	-0.748786	0.1897	0.934973	no
Taldo1	chr7:141392159-141402976	-0.533565	-0.885142	0.12115	0.813727	no
Slc25a1	chr16:17925210-17928219	-0.533028	-0.89313	0.10575	0.776088	no
Immp2l	chr12:41628763-41955586	-0.531509	-0.314217	0.55535	0.998635	no
Exog	chr9:119444922-119465518	-0.53132	-0.527451	0.35695	0.998635	no
Tcf19	chr17:35512734-35516824	-0.531289	-0.648904	0.2709	0.998635	no
Rps3a	chr3:86137939-86142668	-0.530871	-0.818092	0.1478	0.869445	no
Pmvk	chr3:89459117-89469009	-0.53054	-0.766915	0.18095	0.924928	no
Bco2	chr9:50533086-50555138	-0.530377	-0.290849	0.23975	0.980761	no
Tars2	chr3:95739973-95754977	-0.530269	-0.783527	0.17325	0.917673	no
Prr5	chr15:84680997-84703673	-0.529856	-0.607077	0.26405	0.998635	no
Kdelr1	chr7:45872839-45883726	-0.529644	-0.871725	0.1213	0.813878	no
Tbc1d2	chr4:46604389-46650199	-0.529589	-0.642445	0.2292	0.965886	no
Nudt16	chr9:105129337-105131805	-0.529065	-0.416419	0.45855	0.998635	no
Dctpp1	chr7:127256958-127260667	-0.528828	-0.770943	0.1793	0.924928	no
Slc39a13	chr2:91061790-91070221	-0.528637	-0.658441	0.2308	0.96752	no
U2af1l4	chr7:30563339-30565364	-0.528265	-0.568494	0.32865	0.998635	no
Sp140	chr1:85576898-85645036	-0.527956	-0.348875	0.51905	0.998635	no
Sgsm3	chr15:80977764-81190757	-0.527896	-0.555775	0.3308	0.998635	no
Phtf1	chr3:103914119-104007491	-0.527889	-0.5244	0.4131	0.998635	no
Chchd8	chr7:100537099-100539812	-0.527682	-0.380753	0.52315	0.998635	no
Npcd	chr15:79786350-79834333	-0.52743	-0.144469	0.78725	0.998635	no
Capza1	chr3:104822784-104864505	-0.526944	-0.913399	0.1098	0.786797	no
Sms	chrX:157443953-157492046	-0.526013	-0.808778	0.155	0.880419	no
Abhd2	chr7:79273265-79361601	-0.525182	-0.833583	0.14475	0.864816	no
1810037I17Rik	chr3:122924396-122926194	-0.525175	-0.782534	0.16495	0.901976	no
[truncated: 10,759 more rows]
