# Supplementary material for: Kras oncogene ablation prevents resistance in advanced lung adenocarcinomas
Source: J Clin Invest. 2023 Apr 3;133(7):e164413. doi: 10.1172/JCI164413 (PMC10065067; doi:10.1172/JCI164413)
Supplement: Supplemental table 2 [file jci-133-164413-s193.xlsx]

## Sheet: Sheet1
Chrom	Pos	Ref	Alt	Allele	Consequence	IMPACT	SYMBOL	Gene	Feature_type	Feature	BIOTYPE	EXON	INTRON	HGVSc	HGVSp	cDNA_position	CDS_position	Protein_position	Amino_acids	Codons	Existing_variation	DISTANCE	STRAND	FLAGS	VARIANT_CLASS	SYMBOL_SOURCE	HGNC_ID	APPRIS	ENSP	SIFT	DOMAINS	HGVS_OFFSET	AF	CLIN_SIG	SOMATIC	PHENO	MOTIF_NAME	MOTIF_POS	HIGH_INF_POS	MOTIF_SCORE_CHANGE	GO	MBE167-T1_DP	MBE167-T5_DP	MBE168-T1_DP	MBE189-T1_DP	MBE218-T1_DP	MBE266-T2_DP	MBE357-T1_DP	MBE362-T2_DP
chr1	3216126	T	C	C	missense_variant	MODERATE	Xkr4	ENSMUSG00000051951	Transcript	ENSMUST00000070533	protein_coding	3/3		ENSMUST00000070533.4:c.1840A>G	ENSMUSP00000070648.4:p.Arg614Gly	1990	1840	614	R/G	Aga/Gga			-1		SNV	MGI		P1	ENSMUSP00000070648	deleterious(0)	PANTHER:PTHR16024&PANTHER:PTHR16024:SF16										plasma membrane|membrane|integral component of membrane|engulfment of apoptotic cell|apoptotic process involved in development|molecular_function|phosphatidylserine exposure on apoptotic cell surface							218
chr1	9546518	A	-	-	frameshift_variant	HIGH	Rrs1	ENSMUSG00000061024	Transcript	ENSMUST00000072079	protein_coding	1/1		ENSMUST00000072079.8:c.998del	ENSMUSP00000071955.7:p.Lys333ArgfsTer17	1111	995	332	E/X	gAa/ga			1		deletion	MGI		P1	ENSMUSP00000071955		MobiDB_lite:mobidb-lite&Low_complexity_(Seg):seg	3									condensed nuclear chromosome|endonucleolytic cleavage in ITS1 to separate SSU-rRNA from 5.8S rRNA and LSU-rRNA from tricistronic rRNA transcript (SSU-rRNA, 5.8S rRNA, LSU-rRNA)|fibrillar center|ribosomal large subunit export from nucleus|ribosomal large subunit assembly|protein binding|mitotic metaphase plate congression|nucleolus|endoplasmic reticulum|nucleus|nucleoplasm|preribosome, large subun…	117	148	109
chr1	9546522	G	T	T	missense_variant	MODERATE	Rrs1	ENSMUSG00000061024	Transcript	ENSMUST00000072079	protein_coding	1/1		ENSMUST00000072079.8:c.999G>T	ENSMUSP00000071955.7:p.Lys333Asn	1115	999	333	K/N	aaG/aaT			1		SNV	MGI		P1	ENSMUSP00000071955	deleterious_low_confidence(0.02)	MobiDB_lite:mobidb-lite&Low_complexity_(Seg):seg										condensed nuclear chromosome|endonucleolytic cleavage in ITS1 to separate SSU-rRNA from 5.8S rRNA and LSU-rRNA from tricistronic rRNA transcript (SSU-rRNA, 5.8S rRNA, LSU-rRNA)|fibrillar center|ribosomal large subunit export from nucleus|ribosomal large subunit assembly|protein binding|mitotic metaphase plate congression|nucleolus|endoplasmic reticulum|nucleus|nucleoplasm|preribosome, large subun…	112	144	110
chr1	32546149	A	C	C	missense_variant	MODERATE	Gm5415	ENSMUSG00000091318	Transcript	ENSMUST00000171322	protein_coding	1/1		ENSMUST00000171322.2:c.679T>G	ENSMUSP00000132789.1:p.Leu227Val	1146	679	227	L/V	Tta/Gta			-1		SNV	MGI		P1	ENSMUSP00000132789	tolerated(0.15)	PANTHER:PTHR12606&PANTHER:PTHR12606:SF9										nucleus|protein desumoylation|SUMO-specific protease activity
chr1	34189044	TT	CC	CC	missense_variant	MODERATE	Dst	ENSMUSG00000026131	Transcript	ENSMUST00000097785	protein_coding	36/98		ENSMUST00000097785.9:c.5717_5718delinsCC	ENSMUSP00000095392.2:p.Ile1906Thr	5717-5718	5717-5718	1906	I/T	aTT/aCC			1		substitution	MGI		P4	ENSMUSP00000095392	deleterious(0)	Gene3D:3.90.1290.10&PANTHER:PTHR23169&PANTHER:PTHR23169:SF24&SMART:SM00250&Superfamily:SSF75399										perinuclear region of cytoplasm|neurofilament cytoskeleton|postsynaptic density|stress fiber|intercalated disc|cytoplasmic vesicle|metal ion binding|cell adhesion|intermediate filament cytoskeleton organization|calcium ion binding|protein binding|axon|structural molecule activity|cytoskeleton organization|Z disc|hemidesmosome|cell junction|cytoplasm|endoplasmic reticulum|endoplasmic reticulum mem…				130
chr1	34251828	TG	CA	CA	missense_variant	MODERATE	Dst	ENSMUSG00000026131	Transcript	ENSMUST00000097785	protein_coding	63/98		ENSMUST00000097785.9:c.16646_16647inv	ENSMUSP00000095392.2:p.Met5549Thr	16646-16647	16646-16647	5549	M/T	aTG/aCA			1		substitution	MGI		P4	ENSMUSP00000095392	tolerated(1)	PANTHER:PTHR23169&PANTHER:PTHR23169:SF24&SMART:SM00150&CDD:cd00176										perinuclear region of cytoplasm|neurofilament cytoskeleton|postsynaptic density|stress fiber|intercalated disc|cytoplasmic vesicle|metal ion binding|cell adhesion|intermediate filament cytoskeleton organization|calcium ion binding|protein binding|axon|structural molecule activity|cytoskeleton organization|Z disc|hemidesmosome|cell junction|cytoplasm|endoplasmic reticulum|endoplasmic reticulum mem…				208
chr1	36512917	G	C	C	missense_variant	MODERATE	Cnnm3	ENSMUSG00000001138	Transcript	ENSMUST00000001166	protein_coding	1/8		ENSMUST00000001166.13:c.1007G>C	ENSMUSP00000001166.7:p.Gly336Ala	1051	1007	336	G/A	gGc/gCc			1		SNV	MGI		P4	ENSMUSP00000001166	tolerated(0.06)	Gene3D:3.10.580.10&PROSITE_profiles:PS51371&PANTHER:PTHR12064&PANTHER:PTHR12064:SF27&Superfamily:SSF54631&CDD:cd04590										transmembrane transporter activity|plasma membrane|membrane|integral component of membrane|ion transport|transport
chr1	38044816	T	A	A	missense_variant	MODERATE	Eif5b	ENSMUSG00000026083	Transcript	ENSMUST00000027252	protein_coding	15/24		ENSMUST00000027252.7:c.2372T>A	ENSMUSP00000027252.7:p.Ile791Asn	2652	2372	791	I/N	aTt/aAt			1		SNV	MGI		P1	ENSMUSP00000027252	deleterious(0.02)	PROSITE_profiles:PS51722&CDD:cd01887&PANTHER:PTHR43381:SF4&PANTHER:PTHR43381&Gene3D:3.40.50.300&Pfam:PF00009&Superfamily:SSF52540&Coiled-coils_(Ncoils):Coil										nucleotide binding|regulation of translational initiation|metal ion binding|GTP binding|cytoplasm|hydrolase activity|translation initiation factor activity|GTPase activity
chr1	43553956	C	T	T	missense_variant	MODERATE	Nck2	ENSMUSG00000066877	Transcript	ENSMUST00000086421	protein_coding	4/5		ENSMUST00000086421.8:c.322C>T	ENSMUSP00000083611.5:p.Arg108Cys	778	322	108	R/C	Cgc/Tgc			1		SNV	MGI		P1	ENSMUSP00000083611	tolerated(0.06)	PANTHER:PTHR19969&PANTHER:PTHR19969:SF12&Gene3D:2.30.30.40&PIRSF:PIRSF037874										ephrin receptor signaling pathway|positive regulation of translation in response to endoplasmic reticulum stress|postsynaptic density|vesicle membrane|phosphotyrosine residue binding|immunological synapse formation|negative regulation of PERK-mediated unfolded protein response|regulation of translation|positive regulation of transcription by RNA polymerase II|protein-containing complex binding|ac…	316	463	267		342
chr1	44091480	T	G	G	missense_variant	MODERATE	Tex30	ENSMUSG00000026049	Transcript	ENSMUST00000027215	protein_coding	5/8		ENSMUST00000027215.11:c.127A>C	ENSMUSP00000027215.5:p.Asn43His	444	127	43	N/H	Aat/Cat			-1		SNV	MGI		P1	ENSMUSP00000027215	tolerated(0.08)	PANTHER:PTHR13136&PANTHER:PTHR13136:SF3&Gene3D:3.40.50.1820&Superfamily:SSF53474										nucleus|hydrolase activity|molecular_function|biological_process
chr1	46187303	T	C	C	missense_variant	MODERATE	Dnah7b	ENSMUSG00000041144	Transcript	ENSMUST00000069293	protein_coding	24/66		ENSMUST00000069293.9:c.3893T>C	ENSMUSP00000068738.7:p.Val1298Ala	3893	3893	1298	V/A	gTa/gCa			1		SNV	MGI		P2	ENSMUSP00000068738	tolerated(0.39)	Gene3D:1.20.58.1120&PANTHER:PTHR10676&PANTHER:PTHR10676:SF310										inner dynein arm|dynein light intermediate chain binding|dynein complex|microtubule-based movement|dynein intermediate chain binding|cytosol|axonemal dynein complex|cilium movement|ATP-dependent microtubule motor activity, minus-end-directed
chr1	55078439	ACCTAGAAAAAATTTTAGTAAAATAATTTATGAATAAAAACCATGCAGAGAGCAAGACATCCAGTGTGTATGAAATGCTGAATCACTT	-	-	splice_acceptor_variant&coding_sequence_variant&intron_variant	HIGH	Hspd1	ENSMUSG00000025980	Transcript	ENSMUST00000027123	protein_coding	12/12	11/11	ENSMUST00000027123.14:c.1569+3_1571del		?-1819	?-1571	?-524					-1		deletion	MGI		P1	ENSMUSP00000027123												positive regulation of interleukin-6 secretion|isotype switching to IgG isotypes|apolipoprotein A-I binding|apolipoprotein binding|positive regulation of tumor necrosis factor secretion|positive regulation of T cell activation|protein stabilization|positive regulation of inflammatory response|modification-dependent protein binding|cell surface|interaction with symbiont|lipopolysaccharide binding|…
chr1	63183562	AGGACCTCCAAGCAGAGAAGCCAACAGCCAGACAAGTATAA	-	-	frameshift_variant	HIGH	Gpr1	ENSMUSG00000046856	Transcript	ENSMUST00000050536	protein_coding	3/3		ENSMUST00000050536.13:c.473_513del	ENSMUSP00000051417.7:p.Val158AspfsTer18	1029-1069	473-513	158-171	VILVWLLASLLGGP/X	gTTATACTTGTCTGGCTGTTGGCTTCTCTGCTTGGAGGTCCT/g			-1		deletion	MGI		P1	ENSMUSP00000051417		Gene3D:1.20.1070.10&Pfam:PF00001&Prints:PR00237&Prints:PR01146&PROSITE_profiles:PS50262&PANTHER:PTHR24229&PANTHER:PTHR24229:SF4&Superfamily:SSF81321&Transmembrane_helices:TMhelix&CDD:cd15119&Low_complexity_(Seg):seg										signal transduction|neuropeptide signaling pathway|nucleoplasm|plasma membrane|integral component of plasma membrane|neuron projection|peptide binding|membrane|integral component of membrane|intracellular membrane-bounded organelle|G protein-coupled receptor activity|neuropeptide binding				316
chr1	65071699	C	T	T	missense_variant	MODERATE	Crygc	ENSMUSG00000025952	Transcript	ENSMUST00000027089	protein_coding	3/3		ENSMUST00000027089.14:c.425G>A	ENSMUSP00000027089.8:p.Arg142His	609	425	142	R/H	cGc/cAc			-1		SNV	MGI		P3	ENSMUSP00000027089	tolerated(0.06)	Gene3D:2.60.20.10&Pfam:PF00030&PROSITE_profiles:PS50915&PANTHER:PTHR11818&PANTHER:PTHR11818:SF32&SMART:SM00247&Superfamily:SSF49695										eye development|structural constituent of eye lens|cytoplasm|nucleus|camera-type eye development|lens development in camera-type eye|visual perception
chr1	65071716	C	T	T	missense_variant	MODERATE	Crygc	ENSMUSG00000025952	Transcript	ENSMUST00000027089	protein_coding	3/3		ENSMUST00000027089.14:c.408G>A	ENSMUSP00000027089.8:p.Met136Ile	592	408	136	M/I	atG/atA			-1		SNV	MGI		P3	ENSMUSP00000027089	tolerated(0.16)	Gene3D:2.60.20.10&Pfam:PF00030&PROSITE_profiles:PS50915&PANTHER:PTHR11818&PANTHER:PTHR11818:SF32&SMART:SM00247&Superfamily:SSF49695										eye development|structural constituent of eye lens|cytoplasm|nucleus|camera-type eye development|lens development in camera-type eye|visual perception
chr1	74560350	-	GAA	GAA	inframe_insertion	MODERATE	Plcd4	ENSMUSG00000026173	Transcript	ENSMUST00000027362	protein_coding	10/18		ENSMUST00000027362.13:c.1359_1361dup	ENSMUSP00000027362.7:p.Glu454dup	1653-1654	1332-1333	444-445	-/E	-/GAA			1		insertion	MGI		P4	ENSMUSP00000027362		Low_complexity_(Seg):seg&PANTHER:PTHR10336:SF31&PANTHER:PTHR10336&Gene3D:3.20.20.190&Superfamily:SSF51695&MobiDB_lite:mobidb-lite&MobiDB_lite:mobidb-lite&Coiled-coils_(Ncoils):Coil	29									phosphatidylinositol-mediated signaling|G-protein alpha-subunit binding|nuclear membrane|small GTPase mediated signal transduction|metal ion binding|signal transduction|calcium ion binding|phosphatidylinositol metabolic process|guanyl-nucleotide exchange factor activity|cytoplasm|endoplasmic reticulum|intracellular|nucleus|cytosol|plasma membrane|hydrolase activity|membrane|phospholipase C activi…								10
chr1	74570971	G	A	A	missense_variant	MODERATE	Zfp142	ENSMUSG00000026135	Transcript	ENSMUST00000113737	protein_coding	7/9		ENSMUST00000113737.7:c.3355C>T	ENSMUSP00000109366.1:p.Arg1119Cys	3854	3355	1119	R/C	Cgc/Tgc			-1		SNV	MGI		P3	ENSMUSP00000109366	tolerated(0.06)	PANTHER:PTHR24403&PANTHER:PTHR24403:SF72&Low_complexity_(Seg):seg										regulation of gene expression|histone methyltransferase complex|RNA polymerase II core promoter sequence-specific DNA binding|metal ion binding|nucleus|nucleic acid binding|DNA binding|regulation of histone methylation								123
chr1	75146658	-	C	C	frameshift_variant	HIGH	Retreg2	ENSMUSG00000049339	Transcript	ENSMUST00000097694	protein_coding	9/9		ENSMUST00000097694.10:c.1234dup	ENSMUSP00000095300.4:p.Gln412ProfsTer23	1305-1306	1228-1229	410	S/SX	tcc/tCcc			1		insertion	MGI		P3	ENSMUSP00000095300		PANTHER:PTHR20952&PANTHER:PTHR20952:SF4	6									membrane|integral component of membrane|molecular_function|biological_process					75	50		71
chr1	75535426	GT	GTGTGTGTGTGTGTGTGT	-	splice_donor_variant	HIGH	Stk11ip	ENSMUSG00000026213	Transcript	ENSMUST00000027414	protein_coding		24/24	ENSMUST00000027414.15:c.3069+1_3069+2del									1		sequence_alteration	MGI		P1	ENSMUSP00000027414												protein kinase binding|cytoplasm|protein localization
chr1	75535426	GT	-	-	splice_donor_variant	HIGH	Stk11ip	ENSMUSG00000026213	Transcript	ENSMUST00000027414	protein_coding		24/24	ENSMUST00000027414.15:c.3069+1_3069+2del									1		sequence_alteration	MGI		P1	ENSMUSP00000027414												protein kinase binding|cytoplasm|protein localization
chr1	82729438	-	AAATGATGAAGACATTTCATTTTCAAGACCAGCAGATCTTGACCT	AAATGATGAAGACATTTCATTTTCAAGACCAGCAGATCTTGACCT	splice_donor_variant	HIGH	Mff	ENSMUSG00000026150	Transcript	ENSMUST00000078332	protein_coding		3/8	ENSMUST00000078332.12:c.181+1_181+2insAAATGATGAAGACATTTCATTTTCAAGACCAGCAGATCTTGACCT									1		insertion	MGI		P1	ENSMUSP00000077446												positive regulation of cardiac muscle cell apoptotic process|positive regulation of mitochondrial fission|mitochondrial fission|mitochondrial membrane|cytoplasmic vesicle|protein binding|positive regulation of synaptic vesicle endocytosis|protein-containing complex binding|cell junction|mitochondrion|mitochondrial outer membrane|peroxisome|synaptic vesicle membrane|mitochondrion morphogenesis|syn…
chr1	82731118	A	G	G	missense_variant	MODERATE	Mff	ENSMUSG00000026150	Transcript	ENSMUST00000078332	protein_coding	4/9		ENSMUST00000078332.12:c.187A>G	ENSMUSP00000077446.6:p.Asn63Asp	531	187	63	N/D	Aat/Gat			1		SNV	MGI		P1	ENSMUSP00000077446	tolerated(0.58)	PANTHER:PTHR16501:SF11&PANTHER:PTHR16501&Pfam:PF05644										positive regulation of cardiac muscle cell apoptotic process|positive regulation of mitochondrial fission|mitochondrial fission|mitochondrial membrane|cytoplasmic vesicle|protein binding|positive regulation of synaptic vesicle endocytosis|protein-containing complex binding|cell junction|mitochondrion|mitochondrial outer membrane|peroxisome|synaptic vesicle membrane|mitochondrion morphogenesis|syn…				367
chr1	84754420	-	G	G	frameshift_variant	HIGH	Trip12	ENSMUSG00000026219	Transcript	ENSMUST00000027421	protein_coding	20/41		ENSMUST00000027421.12:c.2931dup	ENSMUSP00000027421.6:p.Lys978GlnfsTer30	3056-3057	2931-2932	977-978	-/X	-/C			-1		insertion	MGI		P1	ENSMUSP00000027421		PANTHER:PTHR45670&PANTHER:PTHR45670:SF1&MobiDB_lite:mobidb-lite&MobiDB_lite:mobidb-lite										regulation of double-strand break repair|negative regulation of double-strand break repair|regulation of embryonic development|DNA repair|protein polyubiquitination|cellular response to DNA damage stimulus|ubiquitin-dependent protein catabolic process|nucleus|nucleoplasm|transferase activity|nuclear speck|ubiquitin-protein transferase activity|negative regulation of histone H2A K63-linked ubiquit…	324	429	293		267		394	299
chr1	85028148	G	A	A	missense_variant	MODERATE	AC167036.2	ENSMUSG00000118640	Transcript	ENSMUST00000239185	protein_coding	1/1		ENSMUST00000239185.1:c.697C>T	ENSMUSP00000159251.1:p.His233Tyr	697	697	233	H/Y	Cat/Tat			-1		SNV	Clone_based_ensembl_gene		P1	ENSMUSP00000159251	tolerated(0.25)	Gene3D:1.20.1070.10&PROSITE_profiles:PS50262&PANTHER:PTHR26451&PANTHER:PTHR26451:SF923&Superfamily:SSF81321&Transmembrane_helices:TMhelix&CDD:cd00637													243					131
chr1	85028625	C	T	T	missense_variant	MODERATE	AC167036.2	ENSMUSG00000118640	Transcript	ENSMUST00000239185	protein_coding	1/1		ENSMUST00000239185.1:c.220G>A	ENSMUSP00000159251.1:p.Val74Ile	220	220	74	V/I	Gtc/Atc			-1		SNV	Clone_based_ensembl_gene		P1	ENSMUSP00000159251	tolerated(0.36)	Gene3D:1.20.1070.10&PROSITE_profiles:PS50262&PANTHER:PTHR26451&PANTHER:PTHR26451:SF923&Superfamily:SSF81321&Transmembrane_helices:TMhelix											330	362	328	320	209	229	373	258
chr1	85028679	CCAGCCGTACCTCTTT	-	-	frameshift_variant	HIGH	AC167036.2	ENSMUSG00000118640	Transcript	ENSMUST00000239185	protein_coding	1/1		ENSMUST00000239185.1:c.151_166del	ENSMUSP00000159251.1:p.Lys51SerfsTer43	151-166	151-166	51-56	KEVRLV/X	AAAGAGGTACGGCTGGtc/tc			-1		deletion	Clone_based_ensembl_gene		P1	ENSMUSP00000159251		Gene3D:1.20.1070.10&PROSITE_profiles:PS50262&PANTHER:PTHR26451&PANTHER:PTHR26451:SF923&Superfamily:SSF81321&Low_complexity_(Seg):seg											294	341	261	277	93	235		161
chr1	85089570	G	T	T	missense_variant	MODERATE	A530032D15Rik	ENSMUSG00000089844	Transcript	ENSMUST00000160792	protein_coding	6/7		ENSMUST00000160792.7:c.554C>A	ENSMUSP00000125122.1:p.Ala185Glu	1039	554	185	A/E	gCa/gAa			-1		SNV	MGI		P2	ENSMUSP00000125122	tolerated_low_confidence(0.05)											cellular_component|molecular_function|biological_process					677
chr1	85091094	A	C	C	missense_variant	MODERATE	A530032D15Rik	ENSMUSG00000089844	Transcript	ENSMUST00000160792	protein_coding	5/7		ENSMUST00000160792.7:c.526T>G	ENSMUSP00000125122.1:p.Trp176Gly	1011	526	176	W/G	Tgg/Ggg			-1		SNV	MGI		P2	ENSMUSP00000125122	tolerated_low_confidence(0.06)											cellular_component|molecular_function|biological_process					971
chr1	85091176	C	G	G	missense_variant	MODERATE	A530032D15Rik	ENSMUSG00000089844	Transcript	ENSMUST00000160792	protein_coding	5/7		ENSMUST00000160792.7:c.444G>C	ENSMUSP00000125122.1:p.Glu148Asp	929	444	148	E/D	gaG/gaC			-1		SNV	MGI		P2	ENSMUSP00000125122	tolerated(0.25)											cellular_component|molecular_function|biological_process					284
chr1	85094319	G	C	C	missense_variant	MODERATE	A530032D15Rik	ENSMUSG00000089844	Transcript	ENSMUST00000160792	protein_coding	4/7		ENSMUST00000160792.7:c.408C>G	ENSMUSP00000125122.1:p.Ser136Arg	893	408	136	S/R	agC/agG			-1		SNV	MGI		P2	ENSMUSP00000125122	tolerated(0.07)											cellular_component|molecular_function|biological_process					1404
chr1	85099603	C	T	T	missense_variant	MODERATE	A530032D15Rik	ENSMUSG00000089844	Transcript	ENSMUST00000160792	protein_coding	3/7		ENSMUST00000160792.7:c.241G>A	ENSMUSP00000125122.1:p.Val81Met	726	241	81	V/M	Gtg/Atg			-1		SNV	MGI		P2	ENSMUSP00000125122	tolerated(0.2)	PROSITE_profiles:PS51414&PANTHER:PTHR46386&PANTHER:PTHR46386:SF2&Pfam:PF03172										cellular_component|molecular_function|biological_process							434	218
chr1	85109362	C	T	T	missense_variant	MODERATE	A530032D15Rik	ENSMUSG00000089844	Transcript	ENSMUST00000160792	protein_coding	1/7		ENSMUST00000160792.7:c.7G>A	ENSMUSP00000125122.1:p.Gly3Arg	492	7	3	G/R	Gga/Aga			-1		SNV	MGI		P2	ENSMUSP00000125122	deleterious(0.03)	MobiDB_lite:mobidb-lite										cellular_component|molecular_function|biological_process	619	867	660	677	793	484		652
chr1	85212707	G	A	A	missense_variant	MODERATE	Gm7609	ENSMUSG00000079457	Transcript	ENSMUST00000113402	protein_coding	4/4		ENSMUST00000113402.3:c.58G>A	ENSMUSP00000159200.1:p.Val20Met	459	58	20	V/M	Gtg/Atg			1		SNV	MGI		P1	ENSMUSP00000159200	tolerated(0.07)	PANTHER:PTHR26451:SF923&PANTHER:PTHR26451&Gene3D:1.20.1070.10&Superfamily:SSF81321														134
chr1	85246948	T	C	C	missense_variant	MODERATE	C130026I21Rik	ENSMUSG00000052477	Transcript	ENSMUST00000064341	protein_coding	7/7		ENSMUST00000064341.8:c.781A>G	ENSMUSP00000066587.8:p.Arg261Gly	1283	781	261	R/G	Agg/Ggg			-1		SNV	MGI		P3	ENSMUSP00000066587												cellular_component			1101		710	917
chr1	85246957	G	C	C	missense_variant	MODERATE	C130026I21Rik	ENSMUSG00000052477	Transcript	ENSMUST00000064341	protein_coding	7/7		ENSMUST00000064341.8:c.772C>G	ENSMUSP00000066587.8:p.Gln258Glu	1274	772	258	Q/E	Cag/Gag			-1		SNV	MGI		P3	ENSMUSP00000066587												cellular_component			1212	1238	773	985
chr1	85247055	G	A	A	missense_variant	MODERATE	C130026I21Rik	ENSMUSG00000052477	Transcript	ENSMUST00000064341	protein_coding	7/7		ENSMUST00000064341.8:c.674C>T	ENSMUSP00000066587.8:p.Thr225Met	1176	674	225	T/M	aCg/aTg			-1		SNV	MGI		P3	ENSMUSP00000066587	deleterious_low_confidence(0.01)	PANTHER:PTHR46386&PANTHER:PTHR46386:SF2										cellular_component				1955	1016
chr1	85248365	G	T	T	missense_variant	MODERATE	C130026I21Rik	ENSMUSG00000052477	Transcript	ENSMUST00000064341	protein_coding	6/7		ENSMUST00000064341.8:c.526C>A	ENSMUSP00000066587.8:p.Arg176Ser	1028	526	176	R/S	Cgt/Agt			-1		SNV	MGI		P3	ENSMUSP00000066587	tolerated(0.12)	PANTHER:PTHR46386&PANTHER:PTHR46386:SF2&MobiDB_lite:mobidb-lite&MobiDB_lite:mobidb-lite										cellular_component	512				62	359
chr1	85248370	T	G	G	missense_variant	MODERATE	C130026I21Rik	ENSMUSG00000052477	Transcript	ENSMUST00000064341	protein_coding	6/7		ENSMUST00000064341.8:c.521A>C	ENSMUSP00000066587.8:p.Lys174Thr	1023	521	174	K/T	aAa/aCa			-1		SNV	MGI		P3	ENSMUSP00000066587	tolerated(0.06)	PANTHER:PTHR46386&PANTHER:PTHR46386:SF2&MobiDB_lite:mobidb-lite&MobiDB_lite:mobidb-lite										cellular_component	503				61
chr1	85248379	G	-	-	frameshift_variant&splice_region_variant	HIGH	C130026I21Rik	ENSMUSG00000052477	Transcript	ENSMUST00000064341	protein_coding	6/7		ENSMUST00000064341.8:c.512del	ENSMUSP00000066587.8:p.Ala171GlufsTer26	1014	512	171	A/X	gCa/ga			-1		deletion	MGI		P3	ENSMUSP00000066587		PANTHER:PTHR46386&PANTHER:PTHR46386:SF2&MobiDB_lite:mobidb-lite&MobiDB_lite:mobidb-lite										cellular_component					52
chr1	85259828	C	G	G	missense_variant	MODERATE	C130026I21Rik	ENSMUSG00000052477	Transcript	ENSMUST00000064341	protein_coding	3/7		ENSMUST00000064341.8:c.234G>C	ENSMUSP00000066587.8:p.Glu78Asp	736	234	78	E/D	gaG/gaC			-1		SNV	MGI		P3	ENSMUSP00000066587	tolerated(0.08)	Pfam:PF03172&PROSITE_profiles:PS51414&PANTHER:PTHR46386&PANTHER:PTHR46386:SF2										cellular_component					651
chr1	85550114	T	C	C	missense_variant	MODERATE	AC147806.2	ENSMUSG00000118607	Transcript	ENSMUST00000113407	protein_coding	1/1		ENSMUST00000113407.10:c.428T>C	ENSMUSP00000159221.1:p.Met143Thr	428	428	143	M/T	aTg/aCg			1		SNV	Clone_based_ensembl_gene		P5	ENSMUSP00000159221	tolerated(0.62)	Gene3D:1.20.1070.10&Pfam:PF00001&PROSITE_profiles:PS50262&PANTHER:PTHR26451&PANTHER:PTHR26451:SF923&Superfamily:SSF81321&Transmembrane_helices:TMhelix&CDD:cd00637											303	298	285	290	90	240		186
chr1	85550140	T	-	-	frameshift_variant	HIGH	AC147806.2	ENSMUSG00000118607	Transcript	ENSMUST00000113407	protein_coding	1/1		ENSMUST00000113407.10:c.455del	ENSMUSP00000159221.1:p.Phe152SerfsTer3	454	454	152	F/X	Ttc/tc			1		deletion	Clone_based_ensembl_gene		P5	ENSMUSP00000159221		Gene3D:1.20.1070.10&Pfam:PF00001&PROSITE_profiles:PS50262&PANTHER:PTHR26451&PANTHER:PTHR26451:SF923&Superfamily:SSF81321&Transmembrane_helices:TMhelix&CDD:cd00637	1										338	340	325	317	177	285		266
chr1	85550422	C	T	T	missense_variant	MODERATE	AC147806.2	ENSMUSG00000118607	Transcript	ENSMUST00000113407	protein_coding	1/1		ENSMUST00000113407.10:c.736C>T	ENSMUSP00000159221.1:p.Arg246Trp	736	736	246	R/W	Cgg/Tgg			1		SNV	Clone_based_ensembl_gene		P5	ENSMUSP00000159221	deleterious(0.03)	Gene3D:1.20.1070.10&Pfam:PF00001&PROSITE_profiles:PS50262&PANTHER:PTHR26451&PANTHER:PTHR26451:SF923&Superfamily:SSF81321&CDD:cd00637											1371	1730	1560	1666	852	1362		1352
chr1	85550480	C	A	A	missense_variant	MODERATE	AC147806.2	ENSMUSG00000118607	Transcript	ENSMUST00000113407	protein_coding	1/1		ENSMUST00000113407.10:c.794C>A	ENSMUSP00000159221.1:p.Ala265Glu	794	794	265	A/E	gCa/gAa			1		SNV	Clone_based_ensembl_gene		P5	ENSMUSP00000159221	deleterious(0)	Gene3D:1.20.1070.10&Pfam:PF00001&PROSITE_profiles:PS50262&PANTHER:PTHR26451&PANTHER:PTHR26451:SF923&Superfamily:SSF81321&Transmembrane_helices:TMhelix&CDD:cd00637															1116
chr1	85550484	G	C	C	missense_variant	MODERATE	AC147806.2	ENSMUSG00000118607	Transcript	ENSMUST00000113407	protein_coding	1/1		ENSMUST00000113407.10:c.798G>C	ENSMUSP00000159221.1:p.Gln266His	798	798	266	Q/H	caG/caC			1		SNV	Clone_based_ensembl_gene		P5	ENSMUSP00000159221	deleterious(0.02)	Gene3D:1.20.1070.10&Pfam:PF00001&PROSITE_profiles:PS50262&PANTHER:PTHR26451&PANTHER:PTHR26451:SF923&Superfamily:SSF81321&Transmembrane_helices:TMhelix&CDD:cd00637															1112
chr1	85550486	G	A	A	missense_variant	MODERATE	AC147806.2	ENSMUSG00000118607	Transcript	ENSMUST00000113407	protein_coding	1/1		ENSMUST00000113407.10:c.800G>A	ENSMUSP00000159221.1:p.Cys267Tyr	800	800	267	C/Y	tGt/tAt			1		SNV	Clone_based_ensembl_gene		P5	ENSMUSP00000159221	deleterious(0)	Gene3D:1.20.1070.10&Pfam:PF00001&PROSITE_profiles:PS50262&PANTHER:PTHR26451&PANTHER:PTHR26451:SF923&Superfamily:SSF81321&Transmembrane_helices:TMhelix&CDD:cd00637															1110
chr1	85550530	A	-	-	frameshift_variant	HIGH	AC147806.2	ENSMUSG00000118607	Transcript	ENSMUST00000113407	protein_coding	1/1		ENSMUST00000113407.10:c.844del	ENSMUSP00000159221.1:p.Ser282AlafsTer?	844	844	282	S/X	Agc/gc			1		deletion	Clone_based_ensembl_gene		P5	ENSMUSP00000159221		Gene3D:1.20.1070.10&PANTHER:PTHR26451&PANTHER:PTHR26451:SF923&Superfamily:SSF81321															1080
chr1	85577151	ACACACAGAGAGAGAGAGAGAGAG	-	-	inframe_deletion	MODERATE	G530012D18Rik	ENSMUSG00000094127	Transcript	ENSMUST00000178024	protein_coding	2/2		ENSMUST00000178024.1:c.277_300del	ENSMUSP00000136816.1:p.His93_Arg100del	276-299	276-299	92-100	THTERERER/T	acACACACAGAGAGAGAGAGAGAGAGa/aca			1		deletion	MGI		P1	ENSMUSP00000136816		Coiled-coils_(Ncoils):Coil&MobiDB_lite:mobidb-lite&MobiDB_lite:mobidb-lite&Low_complexity_(Seg):seg	1										104	112	99	96	123	80		103
chr1	85577157	AGAGAGAGAGAGAGAGAGAGAGAGAGAGAGAGAG	-	-	frameshift_variant	HIGH	G530012D18Rik	ENSMUSG00000094127	Transcript	ENSMUST00000178024	protein_coding	2/2		ENSMUST00000178024.1:c.289_322del	ENSMUSP00000136816.1:p.Glu97GlnfsTer3	282-315	282-315	94-105	TERERERERERE/X	acAGAGAGAGAGAGAGAGAGAGAGAGAGAGAGAGAG/ac			1		deletion	MGI		P1	ENSMUSP00000136816		Coiled-coils_(Ncoils):Coil&MobiDB_lite:mobidb-lite&MobiDB_lite:mobidb-lite&Low_complexity_(Seg):seg	7										76	153	76	62	149	91
chr1	85577157	AGAGAGAGAGAGAGAGAGAGAGAGAGAGAGAGAG	-	-	frameshift_variant	HIGH	G530012D18Rik	ENSMUSG00000094127	Transcript	ENSMUST00000178024	protein_coding	2/2		ENSMUST00000178024.1:c.282_315del	ENSMUSP00000136816.1:p.Glu97GlnfsTer3	282-315	282-315	94-105	TERERERERERE/X	acAGAGAGAGAGAGAGAGAGAGAGAGAGAGAGAGAG/ac			1		sequence_alteration	MGI		P1	ENSMUSP00000136816		Coiled-coils_(Ncoils):Coil&MobiDB_lite:mobidb-lite&MobiDB_lite:mobidb-lite&Low_complexity_(Seg):seg																		124
chr1	85577157	AGAGAGAGAGAGAGAGAGAGAGAGAGAGAGAGAG	AGAGAGAGAGAGAGAGAGAGAGAGAGAGAGAG	-	frameshift_variant	HIGH	G530012D18Rik	ENSMUSG00000094127	Transcript	ENSMUST00000178024	protein_coding	2/2		ENSMUST00000178024.1:c.282_315del	ENSMUSP00000136816.1:p.Glu97GlnfsTer3	282-315	282-315	94-105	TERERERERERE/X	acAGAGAGAGAGAGAGAGAGAGAGAGAGAGAGAGAG/ac			1		sequence_alteration	MGI		P1	ENSMUSP00000136816		Coiled-coils_(Ncoils):Coil&MobiDB_lite:mobidb-lite&MobiDB_lite:mobidb-lite&Low_complexity_(Seg):seg
chr1	85577188	G	C	C	missense_variant	MODERATE	G530012D18Rik	ENSMUSG00000094127	Transcript	ENSMUST00000178024	protein_coding	2/2		ENSMUST00000178024.1:c.313G>C	ENSMUSP00000136816.1:p.Glu105Gln	313	313	105	E/Q	Gag/Cag			1		SNV	MGI		P1	ENSMUSP00000136816		Coiled-coils_(Ncoils):Coil&MobiDB_lite:mobidb-lite&MobiDB_lite:mobidb-lite&Low_complexity_(Seg):seg																		137
chr1	85577190	G	C	C	missense_variant	MODERATE	G530012D18Rik	ENSMUSG00000094127	Transcript	ENSMUST00000178024	protein_coding	2/2		ENSMUST00000178024.1:c.315G>C	ENSMUSP00000136816.1:p.Glu105Asp	315	315	105	E/D	gaG/gaC			1		SNV	MGI		P1	ENSMUSP00000136816		Coiled-coils_(Ncoils):Coil&MobiDB_lite:mobidb-lite&MobiDB_lite:mobidb-lite&Low_complexity_(Seg):seg																		139
chr1	85577192	G	C	C	missense_variant	MODERATE	G530012D18Rik	ENSMUSG00000094127	Transcript	ENSMUST00000178024	protein_coding	2/2		ENSMUST00000178024.1:c.317G>C	ENSMUSP00000136816.1:p.Arg106Thr	317	317	106	R/T	aGa/aCa			1		SNV	MGI		P1	ENSMUSP00000136816		Coiled-coils_(Ncoils):Coil&MobiDB_lite:mobidb-lite&MobiDB_lite:mobidb-lite&Low_complexity_(Seg):seg											134	162	145	126	166	133		149
chr1	85577194	G	C	C	missense_variant	MODERATE	G530012D18Rik	ENSMUSG00000094127	Transcript	ENSMUST00000178024	protein_coding	2/2		ENSMUST00000178024.1:c.319G>C	ENSMUSP00000136816.1:p.Glu107Gln	319	319	107	E/Q	Gag/Cag			1		SNV	MGI		P1	ENSMUSP00000136816		Coiled-coils_(Ncoils):Coil&MobiDB_lite:mobidb-lite&MobiDB_lite:mobidb-lite&Low_complexity_(Seg):seg											134	173	155	134	177	140		152
chr1	85577215	AGAGAGAGACAG	-	-	inframe_deletion	MODERATE	G530012D18Rik	ENSMUSG00000094127	Transcript	ENSMUST00000178024	protein_coding	2/2		ENSMUST00000178024.1:c.345_356del	ENSMUSP00000136816.1:p.Glu115_Arg118del	340-351	340-351	114-117	RERQ/-	AGAGAGAGACAG/-			1		deletion	MGI		P1	ENSMUSP00000136816		Coiled-coils_(Ncoils):Coil&MobiDB_lite:mobidb-lite&MobiDB_lite:mobidb-lite&Low_complexity_(Seg):seg	5										229	261	213	214	262	211		211
chr1	85583535	C	-	-	frameshift_variant	HIGH	Sp110	ENSMUSG00000070034	Transcript	ENSMUST00000093508	protein_coding	9/12		ENSMUST00000093508.6:c.1016del	ENSMUSP00000091226.6:p.Ser339ThrfsTer26	1206	1016	339	S/X	aGc/ac			-1		deletion	MGI		P1	ENSMUSP00000091226		PANTHER:PTHR46386&PANTHER:PTHR46386:SF7&MobiDB_lite:mobidb-lite										apoptotic process|innate immune response|nucleus|nucleoplasm|positive regulation of apoptotic process|immune system process|DNA binding|response to bacterium	214	306	240	259	332	173		199
chr1	85587491	-	AC	AC	frameshift_variant	HIGH	Sp110	ENSMUSG00000070034	Transcript	ENSMUST00000093508	protein_coding	6/12		ENSMUST00000093508.6:c.710_711insGT	ENSMUSP00000091226.6:p.Val238Ter	900-901	710-711	237	E/EX	gaa/gaGTa			-1		insertion	MGI		P1	ENSMUSP00000091226		PANTHER:PTHR46386&PANTHER:PTHR46386:SF7&MobiDB_lite:mobidb-lite										apoptotic process|innate immune response|nucleus|nucleoplasm|positive regulation of apoptotic process|immune system process|DNA binding|response to bacterium	1061	1428	1201	1276	995	1063	1191	1049
chr1	85587492	C	T	T	missense_variant	MODERATE	Sp110	ENSMUSG00000070034	Transcript	ENSMUST00000093508	protein_coding	6/12		ENSMUST00000093508.6:c.709G>A	ENSMUSP00000091226.6:p.Glu237Lys	899	709	237	E/K	Gaa/Aaa			-1		SNV	MGI		P1	ENSMUSP00000091226	tolerated(0.19)	PANTHER:PTHR46386&PANTHER:PTHR46386:SF7&MobiDB_lite:mobidb-lite										apoptotic process|innate immune response|nucleus|nucleoplasm|positive regulation of apoptotic process|immune system process|DNA binding|response to bacterium	1048	1408	1179	1266	978	1054	1172	1034
chr1	85591685	G	A	A	stop_gained	HIGH	Sp110	ENSMUSG00000070034	Transcript	ENSMUST00000093508	protein_coding	4/12		ENSMUST00000093508.6:c.421C>T	ENSMUSP00000091226.6:p.Arg141Ter	611	421	141	R/*	Cga/Tga			-1		SNV	MGI		P1	ENSMUSP00000091226		PANTHER:PTHR46386&PANTHER:PTHR46386:SF7										apoptotic process|innate immune response|nucleus|nucleoplasm|positive regulation of apoptotic process|immune system process|DNA binding|response to bacterium	1254	1566	1132	1242	1132	973
chr1	85591685	G	T	A	stop_gained	HIGH	Sp110	ENSMUSG00000070034	Transcript	ENSMUST00000093508	protein_coding	4/12		ENSMUST00000093508.6:c.421C>T	ENSMUSP00000091226.6:p.Arg141Ter	611	421	141	R/*	Cga/Tga			-1		SNV	MGI		P1	ENSMUSP00000091226		PANTHER:PTHR46386&PANTHER:PTHR46386:SF7										apoptotic process|innate immune response|nucleus|nucleoplasm|positive regulation of apoptotic process|immune system process|DNA binding|response to bacterium	1478	1856	1311	1470		1152
chr1	85596045	T	C	C	missense_variant	MODERATE	Sp110	ENSMUSG00000070034	Transcript	ENSMUST00000093508	protein_coding	2/12		ENSMUST00000093508.6:c.64A>G	ENSMUSP00000091226.6:p.Asn22Asp	254	64	22	N/D	Aac/Gac			-1		SNV	MGI		P1	ENSMUSP00000091226	tolerated(0.11)	Pfam:PF03172&PROSITE_profiles:PS51414&PANTHER:PTHR46386&PANTHER:PTHR46386:SF7										apoptotic process|innate immune response|nucleus|nucleoplasm|positive regulation of apoptotic process|immune system process|DNA binding|response to bacterium	1418	1804	1546	1622	1258	1303		1341
chr1	85610883	G	A	A	missense_variant	MODERATE	Sp140	ENSMUSG00000070031	Transcript	ENSMUST00000080204	protein_coding	3/17		ENSMUST00000080204.10:c.340G>A	ENSMUSP00000079095.4:p.Glu114Lys	797	340	114	E/K	Gag/Aag			1		SNV	MGI		P1	ENSMUSP00000079095	tolerated(0.14)	Pfam:PF03172&PROSITE_profiles:PS51414&PANTHER:PTHR46386&PANTHER:PTHR46386:SF2										RNA polymerase II cis-regulatory region sequence-specific DNA binding|fibrillar center|regulation of transcription by RNA polymerase II|mitochondrion|nucleus	874				923	712
chr1	85614824	C	A	A	missense_variant	MODERATE	Sp140	ENSMUSG00000070031	Transcript	ENSMUST00000080204	protein_coding	4/17		ENSMUST00000080204.10:c.388C>A	ENSMUSP00000079095.4:p.Gln130Lys	845	388	130	Q/K	Caa/Aaa			1		SNV	MGI		P1	ENSMUSP00000079095	tolerated(0.29)											RNA polymerase II cis-regulatory region sequence-specific DNA binding|fibrillar center|regulation of transcription by RNA polymerase II|mitochondrion|nucleus					1128
chr1	85614825	A	T	T	missense_variant	MODERATE	Sp140	ENSMUSG00000070031	Transcript	ENSMUST00000080204	protein_coding	4/17		ENSMUST00000080204.10:c.389A>T	ENSMUSP00000079095.4:p.Gln130Leu	846	389	130	Q/L	cAa/cTa			1		SNV	MGI		P1	ENSMUSP00000079095	tolerated(0.16)											RNA polymerase II cis-regulatory region sequence-specific DNA binding|fibrillar center|regulation of transcription by RNA polymerase II|mitochondrion|nucleus					1121
chr1	85614846	A	G	G	missense_variant	MODERATE	Sp140	ENSMUSG00000070031	Transcript	ENSMUST00000080204	protein_coding	4/17		ENSMUST00000080204.10:c.410A>G	ENSMUSP00000079095.4:p.Asn137Ser	867	410	137	N/S	aAt/aGt			1		SNV	MGI		P1	ENSMUSP00000079095	tolerated(0.12)	MobiDB_lite:mobidb-lite&MobiDB_lite:mobidb-lite										RNA polymerase II cis-regulatory region sequence-specific DNA binding|fibrillar center|regulation of transcription by RNA polymerase II|mitochondrion|nucleus	965	1353	1026	1187	961	974		885
chr1	85620058	G	C	C	missense_variant&splice_region_variant	MODERATE	Sp140	ENSMUSG00000070031	Transcript	ENSMUST00000080204	protein_coding	6/17		ENSMUST00000080204.10:c.505G>C	ENSMUSP00000079095.4:p.Ala169Pro	962	505	169	A/P	Gca/Cca			1		SNV	MGI		P1	ENSMUSP00000079095	deleterious(0.04)	PANTHER:PTHR46386&PANTHER:PTHR46386:SF2&MobiDB_lite:mobidb-lite&MobiDB_lite:mobidb-lite										RNA polymerase II cis-regulatory region sequence-specific DNA binding|fibrillar center|regulation of transcription by RNA polymerase II|mitochondrion|nucleus	157				91	123
chr1	85643307	C	A	A	missense_variant	MODERATE	Sp140	ENSMUSG00000070031	Transcript	ENSMUST00000080204	protein_coding	16/17		ENSMUST00000080204.10:c.1467C>A	ENSMUSP00000079095.4:p.Asp489Glu	1924	1467	489	D/E	gaC/gaA			1		SNV	MGI		P1	ENSMUSP00000079095	deleterious(0)	Gene3D:1.20.920.10&Pfam:PF00439&PROSITE_profiles:PS50014&PANTHER:PTHR46386&PANTHER:PTHR46386:SF2&SMART:SM00297&Superfamily:SSF47370										RNA polymerase II cis-regulatory region sequence-specific DNA binding|fibrillar center|regulation of transcription by RNA polymerase II|mitochondrion|nucleus						70
chr1	85643314	C	T	T	missense_variant	MODERATE	Sp140	ENSMUSG00000070031	Transcript	ENSMUST00000080204	protein_coding	16/17		ENSMUST00000080204.10:c.1474C>T	ENSMUSP00000079095.4:p.Leu492Phe	1931	1474	492	L/F	Ctc/Ttc			1		SNV	MGI		P1	ENSMUSP00000079095	deleterious(0)	Gene3D:1.20.920.10&Pfam:PF00439&PROSITE_profiles:PS50014&PANTHER:PTHR46386&PANTHER:PTHR46386:SF2&SMART:SM00297&Superfamily:SSF47370										RNA polymerase II cis-regulatory region sequence-specific DNA binding|fibrillar center|regulation of transcription by RNA polymerase II|mitochondrion|nucleus						69
chr1	85644665	A	T	T	missense_variant	MODERATE	Sp140	ENSMUSG00000070031	Transcript	ENSMUST00000080204	protein_coding	17/17		ENSMUST00000080204.10:c.1588A>T	ENSMUSP00000079095.4:p.Thr530Ser	2045	1588	530	T/S	Aca/Tca			1		SNV	MGI		P1	ENSMUSP00000079095	tolerated(0.05)	Gene3D:1.20.920.10&PANTHER:PTHR46386&PANTHER:PTHR46386:SF2										RNA polymerase II cis-regulatory region sequence-specific DNA binding|fibrillar center|regulation of transcription by RNA polymerase II|mitochondrion|nucleus	121	130	128	134	39			101
chr1	85662563	G	A	A	missense_variant	MODERATE	Sp100	ENSMUSG00000026222	Transcript	ENSMUST00000066427	protein_coding	3/20		ENSMUST00000066427.10:c.277G>A	ENSMUSP00000066399.4:p.Val93Ile	329	277	93	V/I	Gta/Ata			1		SNV	MGI		P1	ENSMUSP00000066399	tolerated(0.14)	Pfam:PF03172&PROSITE_profiles:PS51414&PANTHER:PTHR46386&PANTHER:PTHR46386:SF1										protein binding|cytoplasm|nucleus|PML body|DNA binding	426	522	510	481	596	422		530
chr1	86353775	C	G	G	missense_variant	MODERATE	Ncl	ENSMUSG00000026234	Transcript	ENSMUST00000027438	protein_coding	8/14		ENSMUST00000027438.7:c.1252G>C	ENSMUSP00000027438.6:p.Ala418Pro	1429	1252	418	A/P	Gcc/Ccc			-1		SNV	MGI		P1	ENSMUSP00000027438	deleterious(0.03)	PROSITE_profiles:PS50102&CDD:cd12404&PANTHER:PTHR15241:SF92&PANTHER:PTHR15241&Pfam:PF00076&Gene3D:3.30.70.330&SMART:SM00360&Superfamily:SSF54928										positive regulation of interleukin-6 secretion|mRNA 5'-UTR binding|positive regulation of mRNA splicing, via spliceosome|regulation of rRNA processing|cytoplasmic ribonucleoprotein granule|selenocysteine insertion sequence binding|cell surface|dense fibrillar component|fibrillar center|angiogenesis|positive regulation of transcription by RNA polymerase II|cellular response to lipopolysaccharide|c…	168	155	203
chr1	86426806	GTC	-	-	inframe_deletion	MODERATE	Tex44	ENSMUSG00000036574	Transcript	ENSMUST00000046004	protein_coding	1/1		ENSMUST00000046004.5:c.436_438del	ENSMUSP00000136430.1:p.Val146del	478-480	436-438	146	V/-	GTC/-			1		deletion	MGI		P1	ENSMUSP00000136430												cytoplasm|molecular_function|biological_process
chr1	86426810	CTTCTGTGGGACAGAATAAAGATCAGGCCTCCATACAGACTGCCACCTTGATGGGACAGGATGAAGACCAGGCATCTTTGCAGATTG	-	-	inframe_deletion	MODERATE	Tex44	ENSMUSG00000036574	Transcript	ENSMUST00000046004	protein_coding	1/1		ENSMUST00000046004.5:c.441_527del	ENSMUSP00000136430.1:p.Ser148_Ala176del	482-568	440-526	147-176	TSVGQNKDQASIQTATLMGQDEDQASLQIA/T	aCTTCTGTGGGACAGAATAAAGATCAGGCCTCCATACAGACTGCCACCTTGATGGGACAGGATGAAGACCAGGCATCTTTGCAGATTGcc/acc			1		deletion	MGI		P1	ENSMUSP00000136430		PANTHER:PTHR37365&Pfam:PF15727	1									cytoplasm|molecular_function|biological_process
chr1	87443797	CAG	-	-	inframe_deletion	MODERATE	Gigyf2	ENSMUSG00000048000	Transcript	ENSMUST00000027475	protein_coding	27/29		ENSMUST00000027475.14:c.3658_3660del	ENSMUSP00000027475.8:p.Gln1220del	3828-3830	3631-3633	1211	Q/-	CAG/-			1		deletion	MGI		P3	ENSMUSP00000027475		Low_complexity_(Seg):seg&PANTHER:PTHR14445:SF38&PANTHER:PTHR14445&MobiDB_lite:mobidb-lite&MobiDB_lite:mobidb-lite&Coiled-coils_(Ncoils):Coil	27									insulin-like growth factor receptor signaling pathway|homeostasis of number of cells within a tissue|multicellular organism growth|cytoplasmic stress granule|mRNA destabilization|neuromuscular process controlling balance|musculoskeletal movement|proline-rich region binding|protein binding|cytoplasm|endosome|endoplasmic reticulum|Golgi apparatus|cytosol|cellular protein metabolic process|negative …				54
chr1	88095542	CT	GA	GA	missense_variant	MODERATE	Ugt1a7c	ENSMUSG00000090124	Transcript	ENSMUST00000058237	protein_coding	1/5		ENSMUST00000058237.13:c.422_423delinsGA	ENSMUSP00000058683.7:p.Thr141Arg	479-480	422-423	141	T/R	aCT/aGA			1		substitution	MGI		P3	ENSMUSP00000058683	tolerated(0.08)	Gene3D:3.40.50.2000&Pfam:PF00201&Superfamily:SSF53756&CDD:cd03784										coumarin catabolic process|aromatic compound catabolic process|membrane|estrogen catabolic process|glucuronosyltransferase activity|flavonoid glucuronidation|xenobiotic glucuronidation
chr1	88215123	C	T	T	missense_variant	MODERATE	Ugt1a6a	ENSMUSG00000054545	Transcript	ENSMUST00000014263	protein_coding	2/5		ENSMUST00000014263.5:c.938C>T	ENSMUSP00000014263.4:p.Pro313Leu	1034	938	313	P/L	cCg/cTg			1		SNV	MGI		P1	ENSMUSP00000014263	deleterious(0)	Gene3D:3.40.50.2000&Pfam:PF00201&PANTHER:PTHR11926&Superfamily:SSF53756&CDD:cd03784										glucuronate metabolic process|protein-containing complex binding|enzyme binding|mitochondrial inner membrane|endoplasmic reticulum|intracellular membrane-bounded organelle|protein-containing complex|protein heterodimerization activity|protein homodimerization activity|glucuronosyltransferase activity|flavonoid glucuronidation|xenobiotic glucuronidation
chr1	88252457	C	T	T	missense_variant	MODERATE	Mroh2a	ENSMUSG00000079429	Transcript	ENSMUST00000113130	protein_coding	31/42		ENSMUST00000113130.7:c.3464C>T	ENSMUSP00000108755.1:p.Thr1155Ile	3676	3464	1155	T/I	aCa/aTa			1		SNV	MGI		P2	ENSMUSP00000108755	deleterious(0.01)	PANTHER:PTHR23120&PANTHER:PTHR23120:SF14&Superfamily:SSF48371										cellular_component|molecular_function|biological_process
chr1	88259589	C	T	T	missense_variant	MODERATE	Mroh2a	ENSMUSG00000079429	Transcript	ENSMUST00000113130	protein_coding	41/42		ENSMUST00000113130.7:c.4888C>T	ENSMUSP00000108755.1:p.Arg1630Cys	5100	4888	1630	R/C	Cgc/Tgc			1		SNV	MGI		P2	ENSMUSP00000108755	deleterious(0.04)	PANTHER:PTHR23120&PANTHER:PTHR23120:SF14										cellular_component|molecular_function|biological_process
chr1	88266175	C	T	T	missense_variant	MODERATE	Hjurp	ENSMUSG00000044783	Transcript	ENSMUST00000054674	protein_coding	8/8		ENSMUST00000054674.14:c.1010G>A	ENSMUSP00000054263.8:p.Gly337Asp	1174	1010	337	G/D	gGc/gAc			-1		SNV	MGI		P2	ENSMUSP00000054263	tolerated(0.23)	Pfam:PF12346&PANTHER:PTHR15992										CENP-A containing nucleosome assembly|condensed chromosome kinetochore|chromosome, centromeric region|cell cycle|chromosome segregation|nucleolus|mitochondrion|nucleus|nucleoplasm|chromosome|histone binding|regulation of protein-containing complex assembly|DNA binding|identical protein binding|regulation of DNA binding							822
chr1	88277413	A	T	C	missense_variant	MODERATE	Hjurp	ENSMUSG00000044783	Transcript	ENSMUST00000054674	protein_coding	1/8		ENSMUST00000054674.14:c.57T>G	ENSMUSP00000054263.8:p.Ser19Arg	221	57	19	S/R	agT/agG			-1		SNV	MGI		P2	ENSMUSP00000054263	tolerated(1)	Pfam:PF10384&PANTHER:PTHR15992										CENP-A containing nucleosome assembly|condensed chromosome kinetochore|chromosome, centromeric region|cell cycle|chromosome segregation|nucleolus|mitochondrion|nucleus|nucleoplasm|chromosome|histone binding|regulation of protein-containing complex assembly|DNA binding|identical protein binding|regulation of DNA binding							241	206
chr1	88277413	A	C	C	missense_variant	MODERATE	Hjurp	ENSMUSG00000044783	Transcript	ENSMUST00000054674	protein_coding	1/8		ENSMUST00000054674.14:c.57T>G	ENSMUSP00000054263.8:p.Ser19Arg	221	57	19	S/R	agT/agG			-1		SNV	MGI		P2	ENSMUSP00000054263	tolerated(1)	Pfam:PF10384&PANTHER:PTHR15992										CENP-A containing nucleosome assembly|condensed chromosome kinetochore|chromosome, centromeric region|cell cycle|chromosome segregation|nucleolus|mitochondrion|nucleus|nucleoplasm|chromosome|histone binding|regulation of protein-containing complex assembly|DNA binding|identical protein binding|regulation of DNA binding
chr1	90775877	A	-	-	frameshift_variant	HIGH	Col6a3	ENSMUSG00000048126	Transcript	ENSMUST00000097653	protein_coding	37/41		ENSMUST00000097653.10:c.7146del	ENSMUSP00000137585.1:p.Ala2383LeufsTer42	7381	7146	2382	P/X	ccT/cc			-1		deletion	MGI		P1	ENSMUSP00000137585		MobiDB_lite:mobidb-lite&MobiDB_lite:mobidb-lite&Low_complexity_(Seg):seg										collagen-containing extracellular matrix|collagen trimer|extracellular matrix structural constituent conferring tensile strength|extracellular space|sarcolemma|growth plate cartilage chondrocyte morphogenesis|extracellular matrix	105	78	78	105	47	50		58
chr1	90775879	GGACTGCTGGCTTAGCAGGGACTGGCTTAGCAGCAGCTGGCTGAGGAGGGGCTGGCTGAGCA	-	-	frameshift_variant	HIGH	Col6a3	ENSMUSG00000048126	Transcript	ENSMUST00000097653	protein_coding	37/41		ENSMUST00000097653.10:c.7083_7144del	ENSMUSP00000137585.1:p.Ala2362CysfsTer12	7318-7379	7083-7144	2361-2382	PAQPAPPQPAAAKPVPAKPAVP/PX	ccTGCTCAGCCAGCCCCTCCTCAGCCAGCTGCTGCTAAGCCAGTCCCTGCTAAGCCAGCAGTCCct/ccct			-1		deletion	MGI		P1	ENSMUSP00000137585		MobiDB_lite:mobidb-lite&MobiDB_lite:mobidb-lite&Low_complexity_(Seg):seg										collagen-containing extracellular matrix|collagen trimer|extracellular matrix structural constituent conferring tensile strength|extracellular space|sarcolemma|growth plate cartilage chondrocyte morphogenesis|extracellular matrix	172	131	113	115	82	80		98
chr1	92480336	AT	-	-	frameshift_variant	HIGH	Olfr1416	ENSMUSG00000067064	Transcript	ENSMUST00000086837	protein_coding	1/1		ENSMUST00000086837.1:c.283_284del	ENSMUSP00000084048.1:p.Ile95TrpfsTer26	283-284	283-284	95	I/X	ATt/t			-1		deletion	MGI		P1	ENSMUSP00000084048		Gene3D:1.20.1070.10&Pfam:PF13853&Prints:PR00245&PROSITE_profiles:PS50262&PANTHER:PTHR26452&PANTHER:PTHR26452:SF709&Superfamily:SSF81321&CDD:cd15224										G protein-coupled receptor signaling pathway|odorant binding|integral component of membrane|olfactory receptor activity|sensory perception of smell	473	566	427	457	513	362	356	351
chr1	92480339	-	CA	CA	frameshift_variant	HIGH	Olfr1416	ENSMUSG00000067064	Transcript	ENSMUST00000086837	protein_coding	1/1		ENSMUST00000086837.1:c.281_282insTG	ENSMUSP00000084048.1:p.Ile95AlafsTer5	281-282	281-282	94	F/FX	ttc/ttTGc			-1		insertion	MGI		P1	ENSMUSP00000084048		Gene3D:1.20.1070.10&Pfam:PF13853&Prints:PR00245&PROSITE_profiles:PS50262&PANTHER:PTHR26452&PANTHER:PTHR26452:SF709&Superfamily:SSF81321&CDD:cd15224										G protein-coupled receptor signaling pathway|odorant binding|integral component of membrane|olfactory receptor activity|sensory perception of smell	474	558	427	451	504	353	356	348
chr1	97924430	C	T	T	splice_donor_variant	HIGH	Pam	ENSMUSG00000026335	Transcript	ENSMUST00000097625	protein_coding		6/25	ENSMUST00000097625.9:c.454+1G>A									-1		SNV	MGI		P2	ENSMUSP00000095228												perinuclear region of cytoplasm|response to pH|response to zinc ion|regulation of protein secretion|fatty acid primary amide biosynthetic process|cell surface|long-chain fatty acid metabolic process|peptide amidation|peptide metabolic process|L-ascorbic acid binding|cytoplasmic vesicle|regulation of transcription by RNA polymerase II|metal ion binding|copper ion binding|calcium ion binding|extrac…								111
chr1	110108730	A	G	G	missense_variant	MODERATE	Cdh7	ENSMUSG00000026312	Transcript	ENSMUST00000027542	protein_coding	10/11		ENSMUST00000027542.12:c.1639A>G	ENSMUSP00000027542.6:p.Arg547Gly	1837	1639	547	R/G	Aga/Gga			1		SNV	MGI		P1	ENSMUSP00000027542	deleterious(0.01)	CDD:cd11304&Pfam:PF00028&Gene3D:2.60.40.60&SMART:SM00112&Superfamily:SSF49313&PROSITE_profiles:PS50268&PANTHER:PTHR24027&PANTHER:PTHR24027:SF91										adherens junction organization|cell morphogenesis|cell surface|multicellular organism development|metal ion binding|cell adhesion|homophilic cell adhesion via plasma membrane adhesion molecules|cell-cell adhesion mediated by cadherin|calcium ion binding|cell-cell junction assembly|adherens junction|plasma membrane|cadherin binding|cell-cell adhesion|calcium-dependent cell-cell adhesion via plasma…
chr1	143783975	G	A	A	missense_variant	MODERATE	Uchl5	ENSMUSG00000018189	Transcript	ENSMUST00000189936	protein_coding	2/11		ENSMUST00000189936.6:c.86G>A	ENSMUSP00000140106.1:p.Gly29Glu	215	86	29	G/E	gGg/gAg			1		SNV	MGI		P3	ENSMUSP00000140106	deleterious(0)	CDD:cd02255&PANTHER:PTHR10589:SF16&PANTHER:PTHR10589&Pfam:PF01088&Gene3D:3.40.532.10&PIRSF:PIRSF038120&Superfamily:SSF54001										DNA recombination|DNA repair|forebrain morphogenesis|regulation of proteasomal protein catabolic process|thiol-dependent ubiquitinyl hydrolase activity|lateral ventricle development|proteasome complex|cellular response to DNA damage stimulus|proteolysis|ubiquitin-dependent protein catabolic process|cytoplasm|mitochondrion|intracellular|nucleus|nucleoplasm|midbrain development|cytosol|hydrolase ac…	98	117	93		90	106	91	119
chr1	143794403	GTGAGTAGCCTTCTTAATCTTGCAATGACCTATTTGTGATTGTGCTTGTTATAATAGGCTGCTTTTCAAAATTGTTTTAG	-	-	splice_donor_variant&splice_acceptor_variant&intron_variant	HIGH	Uchl5	ENSMUSG00000018189	Transcript	ENSMUST00000189936	protein_coding		4/10	ENSMUST00000189936.6:c.372+1_373-1del									1		deletion	MGI		P3	ENSMUSP00000140106												DNA recombination|DNA repair|forebrain morphogenesis|regulation of proteasomal protein catabolic process|thiol-dependent ubiquitinyl hydrolase activity|lateral ventricle development|proteasome complex|cellular response to DNA damage stimulus|proteolysis|ubiquitin-dependent protein catabolic process|cytoplasm|mitochondrion|intracellular|nucleus|nucleoplasm|midbrain development|cytosol|hydrolase ac…	648	761	723			646
chr1	143794403	GTGAGTAGCCTTCTTAATCTTGCAATGACCTATTTGTGATTGTGCTTGTTATAATAGGCTGCTTTTCAAAATTGTTTTAG	-	-	splice_acceptor_variant&splice_donor_variant&intron_variant	HIGH	Uchl5	ENSMUSG00000018189	Transcript	ENSMUST00000189936	protein_coding		4/10	ENSMUST00000189936.6:c.372+1_373-1del									1		deletion	MGI		P3	ENSMUSP00000140106												DNA recombination|DNA repair|forebrain morphogenesis|regulation of proteasomal protein catabolic process|thiol-dependent ubiquitinyl hydrolase activity|lateral ventricle development|proteasome complex|cellular response to DNA damage stimulus|proteolysis|ubiquitin-dependent protein catabolic process|cytoplasm|mitochondrion|intracellular|nucleus|nucleoplasm|midbrain development|cytosol|hydrolase ac…							695	698
chr1	143794542	CAGGTAAAGAACTGTATGTGTGTCTCTCTGTCTGTCTGCCTAGCATCTATCTGTCCCTGACTCTCTATCTTACATTTTCTGTCTCTCATTTTTGTTGTATTTGCTTTTGTTGGGCTCTTACTGTTTTCTTTACTG	-	-	splice_donor_variant&coding_sequence_variant&intron_variant	HIGH	Uchl5	ENSMUSG00000018189	Transcript	ENSMUST00000189936	protein_coding	5/11	5/10	ENSMUST00000189936.6:c.434+2_435del		561-?	432-?	144-?					1		deletion	MGI		P3	ENSMUSP00000140106												DNA recombination|DNA repair|forebrain morphogenesis|regulation of proteasomal protein catabolic process|thiol-dependent ubiquitinyl hydrolase activity|lateral ventricle development|proteasome complex|cellular response to DNA damage stimulus|proteolysis|ubiquitin-dependent protein catabolic process|cytoplasm|mitochondrion|intracellular|nucleus|nucleoplasm|midbrain development|cytosol|hydrolase ac…					727
chr1	143794546	-	CAGCAGATGTTTGAATTTGATACAAAGACACCAGCCAAAGAGGAGGATGCTTT	CAGCAGATGTTTGAATTTGATACAAAGACACCAGCCAAAGAGGAGGATGCTTT	splice_donor_variant	HIGH	Uchl5	ENSMUSG00000018189	Transcript	ENSMUST00000189936	protein_coding		5/10	ENSMUST00000189936.6:c.434+1_434+2insCAGCAGATGTTTGAATTTGATACAAAGACACCAGCCAAAGAGGAGGATGCTTT									1		insertion	MGI		P3	ENSMUSP00000140106												DNA recombination|DNA repair|forebrain morphogenesis|regulation of proteasomal protein catabolic process|thiol-dependent ubiquitinyl hydrolase activity|lateral ventricle development|proteasome complex|cellular response to DNA damage stimulus|proteolysis|ubiquitin-dependent protein catabolic process|cytoplasm|mitochondrion|intracellular|nucleus|nucleoplasm|midbrain development|cytosol|hydrolase ac…		473
chr1	143798495	-	AACCCATGGATACAGATCAAGGTAGTACCGTGTTAAGTGCTATTCAGTCAGAAGTTGCCAGAAACCAGATGC	AACCCATGGATACAGATCAAGGTAGTACCGTGTTAAGTGCTATTCAGTCAGAAGTTGCCAGAAACCAGATGC	splice_donor_variant	HIGH	Uchl5	ENSMUSG00000018189	Transcript	ENSMUST00000189936	protein_coding		8/10	ENSMUST00000189936.6:c.732+1_732+2insAACCCATGGATACAGATCAAGGTAGTACCGTGTTAAGTGCTATTCAGTCAGAAGTTGCCAGAAACCAGATGC									1		insertion	MGI		P3	ENSMUSP00000140106												DNA recombination|DNA repair|forebrain morphogenesis|regulation of proteasomal protein catabolic process|thiol-dependent ubiquitinyl hydrolase activity|lateral ventricle development|proteasome complex|cellular response to DNA damage stimulus|proteolysis|ubiquitin-dependent protein catabolic process|cytoplasm|mitochondrion|intracellular|nucleus|nucleoplasm|midbrain development|cytosol|hydrolase ac…		305	252			221
chr1	143798495	-	AACCCATGGATACAGATCAAGGTAGTACCGTGTTAAGTGCTATTCAGTCAGAAGTTGCCAGAAACCAGA	AACCCATGGATACAGATCAAGGTAGTACCGTGTTAAGTGCTATTCAGTCAGAAGTTGCCAGAAACCAGA	splice_donor_variant	HIGH	Uchl5	ENSMUSG00000018189	Transcript	ENSMUST00000189936	protein_coding		8/10	ENSMUST00000189936.6:c.732+1_732+2insAACCCATGGATACAGATCAAGGTAGTACCGTGTTAAGTGCTATTCAGTCAGAAGTTGCCAGAAACCAGA									1		insertion	MGI		P3	ENSMUSP00000140106												DNA recombination|DNA repair|forebrain morphogenesis|regulation of proteasomal protein catabolic process|thiol-dependent ubiquitinyl hydrolase activity|lateral ventricle development|proteasome complex|cellular response to DNA damage stimulus|proteolysis|ubiquitin-dependent protein catabolic process|cytoplasm|mitochondrion|intracellular|nucleus|nucleoplasm|midbrain development|cytosol|hydrolase ac…
chr1	143798495	-	AACCCATGGATACAGATCAAGGTAGTACCGTGTTAAGTGCTATTCAGTCAGAAGTTGCCAGAAACCAGATGC	AACCCATGGATACAGATCAAGGTAGTACCGTGTTAAGTGCTATTCAGTCAGAAGTTGCCAGAAACCAGA	splice_donor_variant	HIGH	Uchl5	ENSMUSG00000018189	Transcript	ENSMUST00000189936	protein_coding		8/10	ENSMUST00000189936.6:c.732+1_732+2insAACCCATGGATACAGATCAAGGTAGTACCGTGTTAAGTGCTATTCAGTCAGAAGTTGCCAGAAACCAGA									1		insertion	MGI		P3	ENSMUSP00000140106												DNA recombination|DNA repair|forebrain morphogenesis|regulation of proteasomal protein catabolic process|thiol-dependent ubiquitinyl hydrolase activity|lateral ventricle development|proteasome complex|cellular response to DNA damage stimulus|proteolysis|ubiquitin-dependent protein catabolic process|cytoplasm|mitochondrion|intracellular|nucleus|nucleoplasm|midbrain development|cytosol|hydrolase ac…
chr1	150363521	-	T	T	frameshift_variant	HIGH	Odr4	ENSMUSG00000006010	Transcript	ENSMUST00000111913	protein_coding	13/14		ENSMUST00000111913.8:c.1246dup	ENSMUSP00000107544.2:p.Thr416AsnfsTer32	1659-1660	1246-1247	416	T/NX	acc/aAcc			-1		insertion	MGI		P3	ENSMUSP00000107544		PANTHER:PTHR33966										cellular_component|membrane|integral component of membrane|molecular_function|protein localization	160	156	198	176		123	125	152
chr1	150363538	G	T	T	missense_variant	MODERATE	Odr4	ENSMUSG00000006010	Transcript	ENSMUST00000111913	protein_coding	13/14		ENSMUST00000111913.8:c.1229C>A	ENSMUSP00000107544.2:p.Pro410Gln	1642	1229	410	P/Q	cCa/cAa			-1		SNV	MGI		P3	ENSMUSP00000107544	tolerated(0.16)	PANTHER:PTHR33966										cellular_component|membrane|integral component of membrane|molecular_function|protein localization	175	171	216	206		137	158	172
chr1	150372028	C	G	G	splice_donor_variant	HIGH	Odr4	ENSMUSG00000006010	Transcript	ENSMUST00000111913	protein_coding		12/13	ENSMUST00000111913.8:c.1168+1G>C									-1		SNV	MGI		P3	ENSMUSP00000107544												cellular_component|membrane|integral component of membrane|molecular_function|protein localization
chr1	150372200	-	TTTTTTTTTCTGGAATTTCATTCAGAAGCAGGTCCTCAAAGAGTATTTCACAGCGATCAGCAA	TTTTTTTTTCTGGAATTTCATTCAGAAGCAGGTCCTCAAAGAGTATTTCACAGCGATCAGCAA	inframe_insertion&splice_region_variant	MODERATE	Odr4	ENSMUSG00000006010	Transcript	ENSMUST00000111913	protein_coding			ENSMUST00000111913.8:c.998-1_998insTTGCTGATCGCTGTGAAATACTCTTTGAGGACCTGCTTCTGAATGAAATTCCAGAAAAAAAAA	ENSMUSP00000107544.2:p.Lys332_Asn333insIleAlaAspArgCysGluIleLeuPheGluAspLeuLeuLeuAsnGluIleProGluLysLys	1410-1411	997-998	333	N/IADRCEILFEDLLLNEIPEKKN	aat/aTTGCTGATCGCTGTGAAATACTCTTTGAGGACCTGCTTCTGAATGAAATTCCAGAAAAAAAAAat			-1		insertion	MGI		P3	ENSMUSP00000107544		Pfam:PF14778&PANTHER:PTHR33966										cellular_component|membrane|integral component of membrane|molecular_function|protein localization						77
chr1	150383084	G	C	C	missense_variant	MODERATE	Odr4	ENSMUSG00000006010	Transcript	ENSMUST00000111913	protein_coding	6/14		ENSMUST00000111913.8:c.448C>G	ENSMUSP00000107544.2:p.Arg150Gly	861	448	150	R/G	Cga/Gga			-1		SNV	MGI		P3	ENSMUSP00000107544	deleterious(0)	Pfam:PF14778&PANTHER:PTHR33966										cellular_component|membrane|integral component of membrane|molecular_function|protein localization	151	135	156	157		131	121	139
chr1	150383095	C	T	T	splice_acceptor_variant	HIGH	Odr4	ENSMUSG00000006010	Transcript	ENSMUST00000111913	protein_coding		5/13	ENSMUST00000111913.8:c.438-1G>A									-1		SNV	MGI		P3	ENSMUSP00000107544												cellular_component|membrane|integral component of membrane|molecular_function|protein localization							71
chr1	150384507	C	T	T	missense_variant	MODERATE	Odr4	ENSMUSG00000006010	Transcript	ENSMUST00000111913	protein_coding	5/14		ENSMUST00000111913.8:c.359G>A	ENSMUSP00000107544.2:p.Ser120Asn	772	359	120	S/N	aGt/aAt			-1		SNV	MGI		P3	ENSMUSP00000107544	tolerated(0.45)	Pfam:PF14778&PANTHER:PTHR33966										cellular_component|membrane|integral component of membrane|molecular_function|protein localization	249	228	207	307		242	218	296
chr1	150386357	C	G	G	splice_donor_variant	HIGH	Odr4	ENSMUSG00000006010	Transcript	ENSMUST00000111913	protein_coding		4/13	ENSMUST00000111913.8:c.330+1G>C									-1		SNV	MGI		P3	ENSMUSP00000107544												cellular_component|membrane|integral component of membrane|molecular_function|protein localization				268
chr1	153332319	T	-	-	frameshift_variant	HIGH	Lamc1	ENSMUSG00000026478	Transcript	ENSMUST00000027752	protein_coding	1/28		ENSMUST00000027752.14:c.221del	ENSMUSP00000027752.8:p.Tyr74SerfsTer7	468	221	74	Y/X	tAc/tc			-1		deletion	MGI		P1	ENSMUSP00000027752		Gene3D:2.60.120.1490&Pfam:PF00055&SMART:SM00136&PROSITE_profiles:PS51117&PANTHER:PTHR10574:SF270&PANTHER:PTHR10574										protein-containing complex assembly|extracellular matrix disassembly|collagen-containing extracellular matrix|cell adhesion|protein binding|extracellular region|extracellular matrix structural constituent|basement membrane|laminin-1 complex|synaptic cleft|cell migration|glycosphingolipid binding|laminin-10 complex|neuron projection development|tissue development|animal organ morphogenesis|substra…
chr1	161150968	TT	-	-	frameshift_variant	HIGH	Ankrd45	ENSMUSG00000044835	Transcript	ENSMUST00000052245	protein_coding	2/6		ENSMUST00000052245.8:c.78_79del	ENSMUSP00000059923.8:p.Leu32GlyfsTer26	78-79	78-79	26-27	YF/YX	taTTtt/tatt			1		sequence_alteration	MGI		P2	ENSMUSP00000059923		Low_complexity_(Seg):seg										cellular_component|molecular_function|biological_process	17	19		11	15
chr1	161150968	TT	T	-	frameshift_variant	HIGH	Ankrd45	ENSMUSG00000044835	Transcript	ENSMUST00000052245	protein_coding	2/6		ENSMUST00000052245.8:c.78_79del	ENSMUSP00000059923.8:p.Leu32GlyfsTer26	78-79	78-79	26-27	YF/YX	taTTtt/tatt			1		sequence_alteration	MGI		P2	ENSMUSP00000059923		Low_complexity_(Seg):seg										cellular_component|molecular_function|biological_process		28	18	17	19	11
chr1	161150968	TTTT	TTT	-	frameshift_variant	HIGH	Ankrd45	ENSMUSG00000044835	Transcript	ENSMUST00000052245	protein_coding	2/6		ENSMUST00000052245.8:c.78_81del	ENSMUSP00000059923.8:p.Phe31TrpfsTer3	78-81	78-81	26-27	YF/X	taTTTT/ta			1		sequence_alteration	MGI		P2	ENSMUSP00000059923		Low_complexity_(Seg):seg										cellular_component|molecular_function|biological_process							14	22
chr1	161150968	TTTT	-	-	frameshift_variant	HIGH	Ankrd45	ENSMUSG00000044835	Transcript	ENSMUST00000052245	protein_coding	2/6		ENSMUST00000052245.8:c.78_81del	ENSMUSP00000059923.8:p.Phe31TrpfsTer3	78-81	78-81	26-27	YF/X	taTTTT/ta			1		sequence_alteration	MGI		P2	ENSMUSP00000059923		Low_complexity_(Seg):seg										cellular_component|molecular_function|biological_process
chr1	164053647	GCTTTAGCTTGCATGGCTCAGCTCA	-	-	frameshift_variant	HIGH	Sele	ENSMUSG00000026582	Transcript	ENSMUST00000027874	protein_coding	9/14		ENSMUST00000027874.5:c.1415_1439del	ENSMUSP00000027874.5:p.Gly472AspfsTer31	1530-1554	1415-1439	472-480	GFSLHGSAQ/X	gGCTTTAGCTTGCATGGCTCAGCTCAa/ga			1		deletion	MGI		P1	ENSMUSP00000027874		Gene3D:2.10.70.10&Pfam:PF00084&Prints:PR00343&PROSITE_profiles:PS50923&PANTHER:PTHR19325&PANTHER:PTHR19325:SF493&SMART:SM00032&Superfamily:SSF57535&CDD:cd00033										perinuclear region of cytoplasm|leukocyte tethering or rolling|positive regulation of leukocyte tethering or rolling|inflammatory response|metal ion binding|cell adhesion|leukocyte cell-cell adhesion|heterophilic cell-cell adhesion via plasma membrane cell adhesion molecules|membrane raft|activation of phospholipase C activity|calcium ion binding|carbohydrate binding|actin filament-based process|…							312
chr1	170277442	G	A	A	missense_variant	MODERATE	Sh2d1b1	ENSMUSG00000102418	Transcript	ENSMUST00000179976	protein_coding	1/4		ENSMUST00000179976.2:c.67G>A	ENSMUSP00000137069.1:p.Gly23Ser	123	67	23	G/S	Ggt/Agt			1		SNV	MGI		P1	ENSMUSP00000137069	deleterious(0.01)	Gene3D:3.30.505.10&Pfam:PF00017&PROSITE_profiles:PS50001&PANTHER:PTHR46051&PANTHER:PTHR46051:SF7&SMART:SM00252&Superfamily:SSF55550&CDD:cd10342										negative regulation of peptidyl-tyrosine phosphorylation|positive regulation of peptidyl-tyrosine phosphorylation|phosphotyrosine residue binding|negative regulation of natural killer cell mediated cytotoxicity|positive regulation of natural killer cell mediated cytotoxicity|innate immune response|positive regulation of innate immune response|protein binding|positive regulation of natural killer …
chr1	171405166	-	CCTGGCCCTGGCCCAGGCCTTGGC	CCTGGCCCTGGCCCAGGCCTTGGC	inframe_insertion	MODERATE	Arhgap30	ENSMUSG00000048865	Transcript	ENSMUST00000056449	protein_coding	10/12		ENSMUST00000056449.8:c.1385_1386insTGGCCCAGGCCTTGGCCCTGGCCC	ENSMUSP00000059389.8:p.Pro462_Pro463insGlyProGlyLeuGlyProGlyPro	1690-1691	1377-1378	459-460	-/PGPGPGLG	-/CCTGGCCCTGGCCCAGGCCTTGGC			1		insertion	MGI		P1	ENSMUSP00000059389		Low_complexity_(Seg):seg&PANTHER:PTHR15729&PANTHER:PTHR15729:SF12&MobiDB_lite:mobidb-lite	8									cytoplasmic vesicle|small GTPase mediated signal transduction|signal transduction|GTPase activator activity|intracellular membrane-bounded organelle			143
chr1	171518330	-	C	C	frameshift_variant	HIGH	Itln1	ENSMUSG00000038209	Transcript	ENSMUST00000043094	protein_coding	8/8		ENSMUST00000043094.12:c.853_854insG	ENSMUSP00000043837.6:p.Ser285CysfsTer3	933-934	853-854	285	S/CX	tca/tGca			-1		insertion	MGI		P1	ENSMUSP00000043837		PANTHER:PTHR16146&PANTHER:PTHR16146:SF38										anchored component of membrane|collagen-containing extracellular matrix|positive regulation of protein phosphorylation|brush border membrane|metal ion binding|positive regulation of glucose import|membrane raft|calcium ion binding|extracellular region|carbohydrate binding|oligosaccharide binding|plasma membrane|protein homotrimerization|membrane|receptor complex|response to nematode|identical pro…			191
chr1	171530587	T	G	G	missense_variant	MODERATE	Itln1	ENSMUSG00000038209	Transcript	ENSMUST00000043094	protein_coding	6/8		ENSMUST00000043094.12:c.592A>C	ENSMUSP00000043837.6:p.Lys198Gln	672	592	198	K/Q	Aag/Cag			-1		SNV	MGI		P1	ENSMUSP00000043837	tolerated(0.17)	PANTHER:PTHR16146&PANTHER:PTHR16146:SF38&Superfamily:SSF56496										anchored component of membrane|collagen-containing extracellular matrix|positive regulation of protein phosphorylation|brush border membrane|metal ion binding|positive regulation of glucose import|membrane raft|calcium ion binding|extracellular region|carbohydrate binding|oligosaccharide binding|plasma membrane|protein homotrimerization|membrane|receptor complex|response to nematode|identical pro…			478
chr1	171533418	G	-	-	frameshift_variant	HIGH	Itln1	ENSMUSG00000038209	Transcript	ENSMUST00000043094	protein_coding	3/8		ENSMUST00000043094.12:c.105del	ENSMUSP00000043837.6:p.Ser36LeufsTer37	185	105	35	S/X	tcC/tc			-1		deletion	MGI		P1	ENSMUSP00000043837		PROSITE_profiles:PS51406&PANTHER:PTHR16146&PANTHER:PTHR16146:SF38&Gene3D:3.90.215.10&Superfamily:SSF56496										anchored component of membrane|collagen-containing extracellular matrix|positive regulation of protein phosphorylation|brush border membrane|metal ion binding|positive regulation of glucose import|membrane raft|calcium ion binding|extracellular region|carbohydrate binding|oligosaccharide binding|plasma membrane|protein homotrimerization|membrane|receptor complex|response to nematode|identical pro…			466
chr1	171573993	T	G	G	missense_variant	MODERATE	Cd244a	ENSMUSG00000004709	Transcript	ENSMUST00000004829	protein_coding	2/9		ENSMUST00000004829.12:c.374T>G	ENSMUSP00000004829.7:p.Leu125Arg	506	374	125	L/R	cTt/cGt			1		SNV	MGI		P1	ENSMUSP00000004829	deleterious(0)	CDD:cd05775&PANTHER:PTHR12080:SF56&PANTHER:PTHR12080&Gene3D:2.60.40.10&Pfam:PF11465&Superfamily:SSF48726										positive regulation of interleukin-8 secretion|positive regulation of CD8-positive, alpha-beta T cell proliferation|myeloid dendritic cell activation|immune response|innate immune response|protein binding|positive regulation of granzyme B production|plasma membrane|MHC class I protein binding|adaptive immune response|membrane|integral component of membrane|natural killer cell activation involved …			366
chr1	172255054	TG	CA	CA	missense_variant	MODERATE	Atp1a4	ENSMUSG00000007107	Transcript	ENSMUST00000111243	protein_coding	4/23		ENSMUST00000111243.1:c.219_220inv	ENSMUSP00000106874.1:p.Ile74Val	305-306	219-220	73-74	SI/SV	agCAtc/agTGtc			-1		substitution	MGI		P1	ENSMUSP00000106874		CDD:cd02608&TIGRFAM:TIGR01106&Gene3D:2.70.150.10&Pfam:PF00690&SMART:SM00831&Superfamily:SSF81665&PANTHER:PTHR43294&PANTHER:PTHR43294:SF3										sodium ion export across plasma membrane|nucleotide binding|spermatogenesis|metal ion binding|potassium ion transmembrane transport|ATP binding|sodium:potassium-exchanging ATPase activity|flagellated sperm motility|ATPase-coupled cation transmembrane transporter activity|cellular potassium ion homeostasis|regulation of cellular pH|plasma membrane|sodium:potassium-exchanging ATPase complex|regulat…			84
chr1	173270631	GGC	-	-	inframe_deletion	MODERATE	Olfr418	ENSMUSG00000049605	Transcript	ENSMUST00000059754	protein_coding	1/1		ENSMUST00000059754.2:c.455_457del	ENSMUSP00000052418.2:p.Gly152_Leu153delinsVal	485-487	455-457	152-153	GL/V	gGGCtg/gtg			1		deletion	MGI		P1	ENSMUSP00000052418		Gene3D:1.20.1070.10&Pfam:PF13853&PROSITE_profiles:PS50262&PANTHER:PTHR26451&PANTHER:PTHR26451:SF404&Superfamily:SSF81321&Transmembrane_helices:TMhelix&CDD:cd15225										olfactory receptor activity			399
chr1	173270635	G	-	-	frameshift_variant	HIGH	Olfr418	ENSMUSG00000049605	Transcript	ENSMUST00000059754	protein_coding	1/1		ENSMUST00000059754.2:c.459del	ENSMUSP00000052418.2:p.Val155TrpfsTer3	489	459	153	L/X	ctG/ct			1		deletion	MGI		P1	ENSMUSP00000052418		Gene3D:1.20.1070.10&Pfam:PF13853&PROSITE_profiles:PS50262&PANTHER:PTHR26451&PANTHER:PTHR26451:SF404&Superfamily:SSF81321&Transmembrane_helices:TMhelix&CDD:cd15225										olfactory receptor activity			398
chr1	173270637	TTGTGGCAATAA	-	-	inframe_deletion	MODERATE	Olfr418	ENSMUSG00000049605	Transcript	ENSMUST00000059754	protein_coding	1/1		ENSMUST00000059754.2:c.463_474del	ENSMUSP00000052418.2:p.Val155_Ile158del	491-502	461-472	154-158	LVAII/L	cTTGTGGCAATAAtt/ctt			1		deletion	MGI		P1	ENSMUSP00000052418		Gene3D:1.20.1070.10&Pfam:PF13853&PROSITE_profiles:PS50262&PANTHER:PTHR26451&PANTHER:PTHR26451:SF404&Superfamily:SSF81321&Transmembrane_helices:TMhelix&CDD:cd15225	2									olfactory receptor activity			426
chr1	173735158	CCTGAGCTGTGGAAGTCTCCC	-	-	inframe_deletion	MODERATE	Ifi207	ENSMUSG00000073490	Transcript	ENSMUST00000042610	protein_coding	3/8		ENSMUST00000042610.14:c.401_421del	ENSMUSP00000048129.7:p.Gly134_Gln140del	581-601	401-421	134-141	GETSTAQA/A	gGGGAGACTTCCACAGCTCAGGcg/gcg			-1		deletion	MGI		P2	ENSMUSP00000048129		PANTHER:PTHR12200&PANTHER:PTHR12200:SF24&MobiDB_lite:mobidb-lite&MobiDB_lite:mobidb-lite&Low_complexity_(Seg):seg										cellular response to interferon-beta|RNA polymerase II cis-regulatory region sequence-specific DNA binding|nucleolus|nucleus|nucleoplasm|cytosol|double-stranded DNA binding|identical protein binding|transcription factor binding|DNA-binding transcription repressor activity, RNA polymerase II-specific			565
chr1	173760148	-	CGCCTGAGCTGTGGAAGTCCTCGCCTGAGCTGTGGAAGTCCTCGCCTGAGCTGTGGAAGTCCT	CGCCTGAGCTGTGGAAGTCCTCGCCTGAGCTGTGGAAGTCCTCGCCTGAGCTGTGGAAGTCCT	inframe_insertion	MODERATE	Ifi204	ENSMUSG00000073489	Transcript	ENSMUST00000111214	protein_coding	3/9		ENSMUST00000111214.3:c.444_445insAGGACTTCCACAGCTCAGGCGAGGACTTCCACAGCTCAGGCGAGGACTTCCACAGCTCAGGCG	ENSMUSP00000106845.2:p.Ala148_Gly149insArgThrSerThrAlaGlnAlaArgThrSerThrAlaGlnAlaArgThrSerThrAlaGlnAla	573-574	444-445	148-149	-/RTSTAQARTSTAQARTSTAQA	-/AGGACTTCCACAGCTCAGGCGAGGACTTCCACAGCTCAGGCGAGGACTTCCACAGCTCAGGCG			-1		insertion	MGI		P1	ENSMUSP00000106845		PANTHER:PTHR12200&MobiDB_lite:mobidb-lite&MobiDB_lite:mobidb-lite&Low_complexity_(Seg):seg										inner ear development|cellular response to interferon-beta|cellular response to interferon-alpha|RNA polymerase II cis-regulatory region sequence-specific DNA binding|regulation of transcription by RNA polymerase II|multicellular organism development|protein binding|nucleolus|cytoplasm|nucleus|nucleoplasm|cytosol|nuclear inclusion body|activation of innate immune response|nuclear speck|positive r…			380
chr1	173899517	GTG	-	-	inframe_deletion	MODERATE	Ifi211	ENSMUSG00000026536	Transcript	ENSMUST00000009340	protein_coding	6/7		ENSMUST00000009340.9:c.1058_1060del	ENSMUSP00000009340.8:p.Thr353_Gln354delinsLys	1311-1313	1058-1060	353-354	TQ/K	aCACag/aag			-1		deletion	MGI		P1	ENSMUSP00000009340		PROSITE_profiles:PS50834&PANTHER:PTHR12200&PANTHER:PTHR12200:SF25&Pfam:PF02760&Gene3D:2.40.50.140&Superfamily:SSF159141										nuclear periphery|cellular response to interferon-beta|RNA polymerase II cis-regulatory region sequence-specific DNA binding|nucleolus|nucleus|nucleoplasm|cytosol|activation of innate immune response|nuclear speck|positive regulation of interleukin-1 beta production|double-stranded DNA binding|identical protein binding|response to bacterium|transcription factor binding|DNA-binding transcription r…			206
chr1	173899522	-	CGG	CGG	protein_altering_variant	MODERATE	Ifi211	ENSMUSG00000026536	Transcript	ENSMUST00000009340	protein_coding	6/7		ENSMUST00000009340.9:c.1055_1056insCCG	ENSMUSP00000009340.8:p.Lys352delinsAsnArg	1308-1309	1055-1056	352	K/NR	aaa/aaCCGa			-1		insertion	MGI		P1	ENSMUSP00000009340		PROSITE_profiles:PS50834&PANTHER:PTHR12200&PANTHER:PTHR12200:SF25&Pfam:PF02760&Gene3D:2.40.50.140&Superfamily:SSF159141										nuclear periphery|cellular response to interferon-beta|RNA polymerase II cis-regulatory region sequence-specific DNA binding|nucleolus|nucleus|nucleoplasm|cytosol|activation of innate immune response|nuclear speck|positive regulation of interleukin-1 beta production|double-stranded DNA binding|identical protein binding|response to bacterium|transcription factor binding|DNA-binding transcription r…			188
chr1	173899528	T	G	G	missense_variant	MODERATE	Ifi211	ENSMUSG00000026536	Transcript	ENSMUST00000009340	protein_coding	6/7		ENSMUST00000009340.9:c.1049A>C	ENSMUSP00000009340.8:p.Lys350Thr	1302	1049	350	K/T	aAa/aCa			-1		SNV	MGI		P1	ENSMUSP00000009340	tolerated(0.73)	PROSITE_profiles:PS50834&PANTHER:PTHR12200&PANTHER:PTHR12200:SF25&Pfam:PF02760&Gene3D:2.40.50.140&Superfamily:SSF159141										nuclear periphery|cellular response to interferon-beta|RNA polymerase II cis-regulatory region sequence-specific DNA binding|nucleolus|nucleus|nucleoplasm|cytosol|activation of innate immune response|nuclear speck|positive regulation of interleukin-1 beta production|double-stranded DNA binding|identical protein binding|response to bacterium|transcription factor binding|DNA-binding transcription r…			176
chr1	173906170	-	T	T	frameshift_variant	HIGH	Ifi211	ENSMUSG00000026536	Transcript	ENSMUST00000009340	protein_coding	3/7		ENSMUST00000009340.9:c.424_425insA	ENSMUSP00000009340.8:p.Gly142GlufsTer32	677-678	424-425	142	G/EX	ggg/gAgg			-1		insertion	MGI		P1	ENSMUSP00000009340		Low_complexity_(Seg):seg&PANTHER:PTHR12200&PANTHER:PTHR12200:SF25&MobiDB_lite:mobidb-lite&MobiDB_lite:mobidb-lite										nuclear periphery|cellular response to interferon-beta|RNA polymerase II cis-regulatory region sequence-specific DNA binding|nucleolus|nucleus|nucleoplasm|cytosol|activation of innate immune response|nuclear speck|positive regulation of interleukin-1 beta production|double-stranded DNA binding|identical protein binding|response to bacterium|transcription factor binding|DNA-binding transcription r…
chr1	173906171	-	GCCTGAGCTGTGGAAGTCCTCGCCTGAGCTGTGGAAGTCCTCGCCTGAGCTGTGGAAGTCCT	GCCTGAGCTGTGGAAGTCCTCGCCTGAGCTGTGGAAGTCCTCGCCTGAGCTGTGGAAGTCCT	frameshift_variant	HIGH	Ifi211	ENSMUSG00000026536	Transcript	ENSMUST00000009340	protein_coding	3/7		ENSMUST00000009340.9:c.423_424insAGGACTTCCACAGCTCAGGCGAGGACTTCCACAGCTCAGGCGAGGACTTCCACAGCTCAGGC	ENSMUSP00000009340.8:p.Gly142ArgfsTer39	676-677	423-424	141-142	-/RTSTAQARTSTAQARTSTAQX	-/AGGACTTCCACAGCTCAGGCGAGGACTTCCACAGCTCAGGCGAGGACTTCCACAGCTCAGGC			-1		insertion	MGI		P1	ENSMUSP00000009340		Low_complexity_(Seg):seg&PANTHER:PTHR12200&PANTHER:PTHR12200:SF25&MobiDB_lite:mobidb-lite&MobiDB_lite:mobidb-lite										nuclear periphery|cellular response to interferon-beta|RNA polymerase II cis-regulatory region sequence-specific DNA binding|nucleolus|nucleus|nucleoplasm|cytosol|activation of innate immune response|nuclear speck|positive regulation of interleukin-1 beta production|double-stranded DNA binding|identical protein binding|response to bacterium|transcription factor binding|DNA-binding transcription r…
chr1	173906191	C	T	T	missense_variant	MODERATE	Ifi211	ENSMUSG00000026536	Transcript	ENSMUST00000009340	protein_coding	3/7		ENSMUST00000009340.9:c.403G>A	ENSMUSP00000009340.8:p.Gly135Arg	656	403	135	G/R	Ggg/Agg			-1		SNV	MGI		P1	ENSMUSP00000009340	tolerated(0.17)	Low_complexity_(Seg):seg&PANTHER:PTHR12200&PANTHER:PTHR12200:SF25&MobiDB_lite:mobidb-lite&MobiDB_lite:mobidb-lite										nuclear periphery|cellular response to interferon-beta|RNA polymerase II cis-regulatory region sequence-specific DNA binding|nucleolus|nucleus|nucleoplasm|cytosol|activation of innate immune response|nuclear speck|positive regulation of interleukin-1 beta production|double-stranded DNA binding|identical protein binding|response to bacterium|transcription factor binding|DNA-binding transcription r…			472
chr1	173906193	G	A	A	missense_variant	MODERATE	Ifi211	ENSMUSG00000026536	Transcript	ENSMUST00000009340	protein_coding	3/7		ENSMUST00000009340.9:c.401C>T	ENSMUSP00000009340.8:p.Ala134Val	654	401	134	A/V	gCg/gTg			-1		SNV	MGI		P1	ENSMUSP00000009340	tolerated(0.28)	Low_complexity_(Seg):seg&PANTHER:PTHR12200&PANTHER:PTHR12200:SF25&MobiDB_lite:mobidb-lite&MobiDB_lite:mobidb-lite										nuclear periphery|cellular response to interferon-beta|RNA polymerase II cis-regulatory region sequence-specific DNA binding|nucleolus|nucleus|nucleoplasm|cytosol|activation of innate immune response|nuclear speck|positive regulation of interleukin-1 beta production|double-stranded DNA binding|identical protein binding|response to bacterium|transcription factor binding|DNA-binding transcription r…			475
chr1	173974843	TA	AC	AC	missense_variant	MODERATE	Ifi202b	ENSMUSG00000026535	Transcript	ENSMUST00000000266	protein_coding	3/7		ENSMUST00000000266.8:c.423_424delinsGT	ENSMUSP00000000266.7:p.Ile141_Ile142delinsMetPhe	547-548	423-424	141-142	II/MF	atTAtt/atGTtt			-1		substitution	MGI		P1	ENSMUSP00000000266		Gene3D:2.40.50.140&Pfam:PF02760&PROSITE_profiles:PS50834&PANTHER:PTHR12200&Superfamily:SSF159141										cellular response to interferon-beta			385
chr1	173977345	AT	GA	GA	missense_variant	MODERATE	Ifi202b	ENSMUSG00000026535	Transcript	ENSMUST00000000266	protein_coding	2/7		ENSMUST00000000266.8:c.39_40delinsTC	ENSMUSP00000000266.7:p.Glu13_Phe14delinsAspLeu	163-164	39-40	13-14	EF/DL	gaATtt/gaTCtt			-1		substitution	MGI		P1	ENSMUSP00000000266		PANTHER:PTHR12200&MobiDB_lite:mobidb-lite&MobiDB_lite:mobidb-lite										cellular response to interferon-beta			256
chr1	174214123	T	G	G	missense_variant	MODERATE	Spta1	ENSMUSG00000026532	Transcript	ENSMUST00000027817	protein_coding	29/52		ENSMUST00000027817.7:c.4058T>G	ENSMUSP00000027817.7:p.Leu1353Arg	4223	4058	1353	L/R	cTt/cGt			1		SNV	MGI		P1	ENSMUSP00000027817	deleterious(0)	Gene3D:1.20.58.60&Pfam:PF00435&PANTHER:PTHR11915&PANTHER:PTHR11915:SF431&SMART:SM00150&Superfamily:SSF46966&Superfamily:SSF46966&CDD:cd00176										actin filament capping|spectrin-associated cytoskeleton|metal ion binding|calcium ion binding|protein binding|axon|positive regulation of protein binding|plasma membrane organization|actin cytoskeleton organization|hemopoiesis|cytoplasm|cytoskeleton|cortical cytoskeleton|positive regulation of T cell proliferation|lymphocyte homeostasis|membrane|cuticular plate|cytoplasmic side of plasma membrane…
chr1	174332353	AC	-	-	frameshift_variant	HIGH	Mptx1	ENSMUSG00000026531	Transcript	ENSMUST00000027816	protein_coding	2/2		ENSMUST00000027816.4:c.224_225del	ENSMUSP00000027816.4:p.Asn75ThrfsTer4	279-280	224-225	75	N/X	aAC/a			1		deletion	MGI		P1	ENSMUSP00000027816		PROSITE_profiles:PS51828&CDD:cd00152&PANTHER:PTHR45869:SF6&PANTHER:PTHR45869&Gene3D:2.60.120.200&Pfam:PF00354&SMART:SM00159&Superfamily:SSF49899&Prints:PR00895										complement component C1q complex binding|complement activation, classical pathway|metal ion binding|innate immune response|extracellular region|low-density lipoprotein particle binding|negative regulation by host of viral process|extracellular space			204
chr1	174332356	-	TA	TA	frameshift_variant	HIGH	Mptx1	ENSMUSG00000026531	Transcript	ENSMUST00000027816	protein_coding	2/2		ENSMUST00000027816.4:c.226_227insTA	ENSMUSP00000027816.4:p.Gln76LeufsTer13	281-282	226-227	76	Q/LX	cag/cTAag			1		insertion	MGI		P1	ENSMUSP00000027816		PROSITE_profiles:PS51828&CDD:cd00152&PANTHER:PTHR45869:SF6&PANTHER:PTHR45869&Gene3D:2.60.120.200&Pfam:PF00354&SMART:SM00159&Superfamily:SSF49899&Prints:PR00895										complement component C1q complex binding|complement activation, classical pathway|metal ion binding|innate immune response|extracellular region|low-density lipoprotein particle binding|negative regulation by host of viral process|extracellular space			206
chr1	175059788	T	G	G	missense_variant	MODERATE	Rgs7	ENSMUSG00000026527	Transcript	ENSMUST00000027812	protein_coding	16/16		ENSMUST00000027812.10:c.1366A>C	ENSMUSP00000027812.5:p.Thr456Pro	1366	1366	456	T/P	Act/Cct			-1		SNV	MGI		P3	ENSMUSP00000027812	tolerated(0.09)	PANTHER:PTHR45746&PANTHER:PTHR45746:SF7										regulation of postsynaptic membrane potential|G-protein alpha-subunit binding|G protein-coupled receptor signaling pathway|membrane raft|protein binding|GTPase activator activity|cytoplasm|nuclear envelope|nucleus|cytosol|plasma membrane|glutamatergic synapse|postsynaptic membrane|presynapse|dendrite terminus|membrane|positive regulation of GTPase activity|positive regulation of potassium ion tra…
chr1	178187955	A	G	G	missense_variant&splice_region_variant	MODERATE	Desi2	ENSMUSG00000026502	Transcript	ENSMUST00000027783	protein_coding	1/5		ENSMUST00000027783.13:c.40A>G	ENSMUSP00000027783.7:p.Met14Val	424	40	14	M/V	Atg/Gtg			1		SNV	MGI		P1	ENSMUSP00000027783	deleterious(0.01)	Gene3D:3.90.1720.30&Pfam:PF05903&PROSITE_profiles:PS51858&PANTHER:PTHR12378&PANTHER:PTHR12378:SF6&SMART:SM01179										Lys63-specific deubiquitinase activity|Lys48-specific deubiquitinase activity|protein K48-linked deubiquitination|cytoplasm			45
chr1	179752947	AA	GC	GC	missense_variant	MODERATE	Ahctf1	ENSMUSG00000026491	Transcript	ENSMUST00000027768	protein_coding	33/36		ENSMUST00000027768.13:c.5688_5689delinsGC	ENSMUSP00000027768.7:p.Asn1896Lys	6023-6024	5688-5689	1896-1897	NL/KL	aaTTta/aaGCta			-1		substitution	MGI		P1	ENSMUSP00000027768		PANTHER:PTHR21583&MobiDB_lite:mobidb-lite&MobiDB_lite:mobidb-lite										chromatin|condensed chromosome kinetochore|kinetochore|chromosome, centromeric region|nuclear membrane|regulation of transcription, DNA-templated|multicellular organism development|cell cycle|hemopoiesis|cytoplasm|nucleus|nuclear pore|chromosome|nuclear matrix|regulation of cytokinesis|DNA binding|DNA-binding transcription factor activity|nuclear pore outer ring|protein transport|cell division|nu…			347
chr1	185338233	-	ACCTCGGCCACCGACCTGCAGACCAAAGCCGACCGCTTGGTGCAGATGAGCATATGCTCTTCCCTGGCCC	ACCTCGGCCACCGACCTGCAGACCAAAGCCGACCGCTTGGTGCAGATGAGCATATGCTCTTCCCTGGCCC	frameshift_variant&splice_region_variant	HIGH	Bpnt1	ENSMUSG00000026617	Transcript	ENSMUST00000027916	protein_coding			ENSMUST00000027916.12:c.120_120+1insACCTCGGCCACCGACCTGCAGACCAAAGCCGACCGCTTGGTGCAGATGAGCATATGCTCTTCCCTGGCCC	ENSMUSP00000027916.6:p.Arg64HisfsTer48	242-243	120-121	40-41	-/TSATDLQTKADRLVQMSICSSLAX	-/ACCTCGGCCACCGACCTGCAGACCAAAGCCGACCGCTTGGTGCAGATGAGCATATGCTCTTCCCTGGCCC			1		insertion	MGI		P3	ENSMUSP00000027916		CDD:cd01640&PANTHER:PTHR43028&PANTHER:PTHR43028:SF5&Gene3D:3.30.540.10&Pfam:PF00459&Superfamily:SSF56655										magnesium ion binding|phosphatidylinositol phosphorylation|metal ion binding|hydrolase activity|inositol-1,4-bisphosphate 1-phosphatase activity|3'(2'),5'-bisphosphate nucleotidase activity	254
chr1	185352356	C	T	T	stop_gained	HIGH	Bpnt1	ENSMUSG00000026617	Transcript	ENSMUST00000027916	protein_coding	7/9		ENSMUST00000027916.12:c.649C>T	ENSMUSP00000027916.6:p.Arg217Ter	771	649	217	R/*	Cga/Tga			1		SNV	MGI		P3	ENSMUSP00000027916		CDD:cd01640&PANTHER:PTHR43028&PANTHER:PTHR43028:SF5&Pfam:PF00459&Gene3D:3.40.190.80&Superfamily:SSF56655										magnesium ion binding|phosphatidylinositol phosphorylation|metal ion binding|hydrolase activity|inositol-1,4-bisphosphate 1-phosphatase activity|3'(2'),5'-bisphosphate nucleotidase activity								325
chr1	185354063	-	GGAA	GGAA	frameshift_variant&splice_region_variant	HIGH	Bpnt1	ENSMUSG00000026617	Transcript	ENSMUST00000027916	protein_coding			ENSMUST00000027916.12:c.778+1_778+2insGAAG		900-901	778-779	260	G/GKX	ggg/gGGAAgg			1		insertion	MGI		P3	ENSMUSP00000027916		CDD:cd01640&PANTHER:PTHR43028&PANTHER:PTHR43028:SF5&PROSITE_patterns:PS00630&Pfam:PF00459&Gene3D:3.40.190.80&Superfamily:SSF56655										magnesium ion binding|phosphatidylinositol phosphorylation|metal ion binding|hydrolase activity|inositol-1,4-bisphosphate 1-phosphatase activity|3'(2'),5'-bisphosphate nucleotidase activity	350	410			316			304
chr1	191353068	T	C	C	missense_variant	MODERATE	Ppp2r5a	ENSMUSG00000026626	Transcript	ENSMUST00000067976	protein_coding	13/13		ENSMUST00000067976.8:c.1370A>G	ENSMUSP00000070726.3:p.Lys457Arg	1995	1370	457	K/R	aAa/aGa			-1		SNV	MGI		P1	ENSMUSP00000070726	tolerated(0.33)	Low_complexity_(Seg):seg&PANTHER:PTHR10257:SF6&PANTHER:PTHR10257&Gene3D:1.25.10.10&PIRSF:PIRSF028043&Pfam:PF01603&Superfamily:SSF48371										negative regulation of protein localization to plasma membrane|negative regulation of lipid kinase activity|positive regulation of protein dephosphorylation|chromosome, centromeric region|protein phosphatase type 2A complex|regulation of protein autophosphorylation|protein dephosphorylation|M band|signal transduction|protein binding|kinase binding|protein phosphatase regulator activity|Z disc|cyt…	123	224	123	191		110
chr1	191396261	C	G	G	missense_variant	MODERATE	Ppp2r5a	ENSMUSG00000026626	Transcript	ENSMUST00000067976	protein_coding	1/13		ENSMUST00000067976.8:c.156G>C	ENSMUSP00000070726.3:p.Glu52Asp	781	156	52	E/D	gaG/gaC			-1		SNV	MGI		P1	ENSMUSP00000070726	tolerated(0.07)	PANTHER:PTHR10257:SF6&PANTHER:PTHR10257&PIRSF:PIRSF028043&MobiDB_lite:mobidb-lite&MobiDB_lite:mobidb-lite										negative regulation of protein localization to plasma membrane|negative regulation of lipid kinase activity|positive regulation of protein dephosphorylation|chromosome, centromeric region|protein phosphatase type 2A complex|regulation of protein autophosphorylation|protein dephosphorylation|M band|signal transduction|protein binding|kinase binding|protein phosphatase regulator activity|Z disc|cyt…	59	60	55			47		35
chr1	191396265	G	A	A	missense_variant	MODERATE	Ppp2r5a	ENSMUSG00000026626	Transcript	ENSMUST00000067976	protein_coding	1/13		ENSMUST00000067976.8:c.152C>T	ENSMUSP00000070726.3:p.Ala51Val	777	152	51	A/V	gCg/gTg			-1		SNV	MGI		P1	ENSMUSP00000070726	tolerated(0.62)	Low_complexity_(Seg):seg&PANTHER:PTHR10257:SF6&PANTHER:PTHR10257&PIRSF:PIRSF028043&MobiDB_lite:mobidb-lite&MobiDB_lite:mobidb-lite										negative regulation of protein localization to plasma membrane|negative regulation of lipid kinase activity|positive regulation of protein dephosphorylation|chromosome, centromeric region|protein phosphatase type 2A complex|regulation of protein autophosphorylation|protein dephosphorylation|M band|signal transduction|protein binding|kinase binding|protein phosphatase regulator activity|Z disc|cyt…	61	60	57			49		35
chr1	191396295	G	A	A	missense_variant	MODERATE	Ppp2r5a	ENSMUSG00000026626	Transcript	ENSMUST00000067976	protein_coding	1/13		ENSMUST00000067976.8:c.122C>T	ENSMUSP00000070726.3:p.Ser41Leu	747	122	41	S/L	tCg/tTg			-1		SNV	MGI		P1	ENSMUSP00000070726	deleterious(0)	Low_complexity_(Seg):seg&PANTHER:PTHR10257:SF6&PANTHER:PTHR10257&PIRSF:PIRSF028043&MobiDB_lite:mobidb-lite&MobiDB_lite:mobidb-lite										negative regulation of protein localization to plasma membrane|negative regulation of lipid kinase activity|positive regulation of protein dephosphorylation|chromosome, centromeric region|protein phosphatase type 2A complex|regulation of protein autophosphorylation|protein dephosphorylation|M band|signal transduction|protein binding|kinase binding|protein phosphatase regulator activity|Z disc|cyt…
chr1	191396308	G	T	T	missense_variant	MODERATE	Ppp2r5a	ENSMUSG00000026626	Transcript	ENSMUST00000067976	protein_coding	1/13		ENSMUST00000067976.8:c.109C>A	ENSMUSP00000070726.3:p.Arg37Ser	734	109	37	R/S	Cgc/Agc			-1		SNV	MGI		P1	ENSMUSP00000070726	tolerated(0.07)	Low_complexity_(Seg):seg&PANTHER:PTHR10257:SF6&PANTHER:PTHR10257&PIRSF:PIRSF028043&MobiDB_lite:mobidb-lite&MobiDB_lite:mobidb-lite										negative regulation of protein localization to plasma membrane|negative regulation of lipid kinase activity|positive regulation of protein dephosphorylation|chromosome, centromeric region|protein phosphatase type 2A complex|regulation of protein autophosphorylation|protein dephosphorylation|M band|signal transduction|protein binding|kinase binding|protein phosphatase regulator activity|Z disc|cyt…	76	74	49	60		58		41
chr1	191396311	T	A	A	stop_gained	HIGH	Ppp2r5a	ENSMUSG00000026626	Transcript	ENSMUST00000067976	protein_coding	1/13		ENSMUST00000067976.8:c.106A>T	ENSMUSP00000070726.3:p.Lys36Ter	731	106	36	K/*	Aag/Tag			-1		SNV	MGI		P1	ENSMUSP00000070726		Low_complexity_(Seg):seg&PANTHER:PTHR10257:SF6&PANTHER:PTHR10257&PIRSF:PIRSF028043&MobiDB_lite:mobidb-lite&MobiDB_lite:mobidb-lite										negative regulation of protein localization to plasma membrane|negative regulation of lipid kinase activity|positive regulation of protein dephosphorylation|chromosome, centromeric region|protein phosphatase type 2A complex|regulation of protein autophosphorylation|protein dephosphorylation|M band|signal transduction|protein binding|kinase binding|protein phosphatase regulator activity|Z disc|cyt…								39
chr1	191396350	C	T	G	missense_variant	MODERATE	Ppp2r5a	ENSMUSG00000026626	Transcript	ENSMUST00000067976	protein_coding	1/13		ENSMUST00000067976.8:c.67G>C	ENSMUSP00000070726.3:p.Gly23Arg	692	67	23	G/R	Ggc/Cgc			-1		SNV	MGI		P1	ENSMUSP00000070726	tolerated(0.45)	PANTHER:PTHR10257:SF6&PANTHER:PTHR10257&PIRSF:PIRSF028043&MobiDB_lite:mobidb-lite										negative regulation of protein localization to plasma membrane|negative regulation of lipid kinase activity|positive regulation of protein dephosphorylation|chromosome, centromeric region|protein phosphatase type 2A complex|regulation of protein autophosphorylation|protein dephosphorylation|M band|signal transduction|protein binding|kinase binding|protein phosphatase regulator activity|Z disc|cyt…	45	53	34	48		35
chr1	191396351	G	T	T	missense_variant	MODERATE	Ppp2r5a	ENSMUSG00000026626	Transcript	ENSMUST00000067976	protein_coding	1/13		ENSMUST00000067976.8:c.66C>A	ENSMUSP00000070726.3:p.Asp22Glu	691	66	22	D/E	gaC/gaA			-1		SNV	MGI		P1	ENSMUSP00000070726	tolerated(0.06)	PANTHER:PTHR10257:SF6&PANTHER:PTHR10257&PIRSF:PIRSF028043&MobiDB_lite:mobidb-lite										negative regulation of protein localization to plasma membrane|negative regulation of lipid kinase activity|positive regulation of protein dephosphorylation|chromosome, centromeric region|protein phosphatase type 2A complex|regulation of protein autophosphorylation|protein dephosphorylation|M band|signal transduction|protein binding|kinase binding|protein phosphatase regulator activity|Z disc|cyt…	62	65	41	48		52		31
chr1	191396353	C	T	T	missense_variant	MODERATE	Ppp2r5a	ENSMUSG00000026626	Transcript	ENSMUST00000067976	protein_coding	1/13		ENSMUST00000067976.8:c.64G>A	ENSMUSP00000070726.3:p.Asp22Asn	689	64	22	D/N	Gac/Aac			-1		SNV	MGI		P1	ENSMUSP00000070726	tolerated(0.07)	PANTHER:PTHR10257:SF6&PANTHER:PTHR10257&PIRSF:PIRSF028043&MobiDB_lite:mobidb-lite										negative regulation of protein localization to plasma membrane|negative regulation of lipid kinase activity|positive regulation of protein dephosphorylation|chromosome, centromeric region|protein phosphatase type 2A complex|regulation of protein autophosphorylation|protein dephosphorylation|M band|signal transduction|protein binding|kinase binding|protein phosphatase regulator activity|Z disc|cyt…	61	66	41			52
chr1	191396399	CGGCGA	-	-	inframe_deletion	MODERATE	Ppp2r5a	ENSMUSG00000026626	Transcript	ENSMUST00000067976	protein_coding	1/13		ENSMUST00000067976.8:c.13_18del	ENSMUSP00000070726.3:p.Ser5_Pro6del	638-643	13-18	5-6	SP/-	TCGCCG/-			-1		deletion	MGI		P1	ENSMUSP00000070726		Low_complexity_(Seg):seg&PANTHER:PTHR10257:SF6&PANTHER:PTHR10257&PIRSF:PIRSF028043										negative regulation of protein localization to plasma membrane|negative regulation of lipid kinase activity|positive regulation of protein dephosphorylation|chromosome, centromeric region|protein phosphatase type 2A complex|regulation of protein autophosphorylation|protein dephosphorylation|M band|signal transduction|protein binding|kinase binding|protein phosphatase regulator activity|Z disc|cyt…	34	33	20	37
chr1	191396416	T	C	C	start_lost	HIGH	Ppp2r5a	ENSMUSG00000026626	Transcript	ENSMUST00000067976	protein_coding	1/13		ENSMUST00000067976.8:c.1A>G	ENSMUSP00000070726.3:p.Met1?	626	1	1	M/V	Atg/Gtg			-1		SNV	MGI		P1	ENSMUSP00000070726	tolerated_low_confidence(0.39)	PANTHER:PTHR10257:SF6&PANTHER:PTHR10257										negative regulation of protein localization to plasma membrane|negative regulation of lipid kinase activity|positive regulation of protein dephosphorylation|chromosome, centromeric region|protein phosphatase type 2A complex|regulation of protein autophosphorylation|protein dephosphorylation|M band|signal transduction|protein binding|kinase binding|protein phosphatase regulator activity|Z disc|cyt…	23		11	25		17		18
chr10	3978708	TG	CA	CA	missense_variant	MODERATE	Mthfd1l	ENSMUSG00000040675	Transcript	ENSMUST00000043735	protein_coding	2/28		ENSMUST00000043735.7:c.299_300inv	ENSMUSP00000036178.7:p.Val100Ala	410-411	299-300	100	V/A	gTG/gCA			1		substitution	MGI		P1	ENSMUSP00000036178	tolerated(1)	PANTHER:PTHR43274&PANTHER:PTHR43274:SF3&Pfam:PF00763&Gene3D:3.40.50.10860&Superfamily:SSF53223&Prints:PR00085										embryonic viscerocranium morphogenesis|embryonic neurocranium morphogenesis|purine nucleobase biosynthetic process|10-formyltetrahydrofolate biosynthetic process|neural tube closure|nucleotide binding|ATP binding|cytoplasm|mitochondrion|ligase activity|methylenetetrahydrofolate dehydrogenase (NADP+) activity|formate-tetrahydrofolate ligase activity|protein homodimerization activity|oxidation-redu…				239	209	234	218	141
chr10	5344883	G	A	A	missense_variant	MODERATE	Syne1	ENSMUSG00000096054	Transcript	ENSMUST00000215295	protein_coding	29/146		ENSMUST00000215295.1:c.3719C>T	ENSMUSP00000150262.1:p.Ser1240Leu	4137	3719	1240	S/L	tCg/tTg			-1		SNV	MGI		P1	ENSMUSP00000150262		PANTHER:PTHR14514&PANTHER:PTHR14514:SF3										regulation of cilium assembly|positive regulation of receptor-mediated endocytosis|perinuclear region of cytoplasm|regulation of dendrite morphogenesis|negative regulation of mesenchymal cell apoptotic process|nuclear matrix anchoring at nuclear membrane|cytoskeletal anchoring at nuclear membrane|actin filament binding|negative regulation of mini excitatory postsynaptic potential|meiotic nuclear …								213
chr10	5802067	-	T	T	frameshift_variant	HIGH	Fbxo5	ENSMUSG00000019773	Transcript	ENSMUST00000019907	protein_coding	2/5		ENSMUST00000019907.7:c.545dup	ENSMUSP00000019907.7:p.Asn183GlufsTer7	808-809	545-546	182	K/KX	aag/aaAg			-1		insertion	MGI		P1	ENSMUSP00000019907		PANTHER:PTHR15493:SF8&PANTHER:PTHR15493										negative regulation of cellular senescence|negative regulation of meiotic nuclear division|negative regulation of mitotic metaphase/anaphase transition|regulation of DNA replication|negative regulation of response to DNA damage stimulus|negative regulation of ubiquitin-protein transferase activity|negative regulation of ubiquitin protein ligase activity|positive regulation of mesenchymal stem cel…							180
chr10	19004858	C	A	A	missense_variant	MODERATE	Tnfaip3	ENSMUSG00000019850	Transcript	ENSMUST00000019997	protein_coding	7/9		ENSMUST00000019997.10:c.1460G>T	ENSMUSP00000019997.4:p.Cys487Phe	1733	1460	487	C/F	tGt/tTt			-1		SNV	MGI		P1	ENSMUSP00000019997	deleterious(0.01)	Pfam:PF01754&PROSITE_profiles:PS51036&PANTHER:PTHR13367&PANTHER:PTHR13367:SF3&SMART:SM00259										negative regulation of endothelial cell apoptotic process|negative regulation of CD40 signaling pathway|positive regulation of hepatocyte proliferation|protein K48-linked ubiquitination|negative regulation of protein ubiquitination|negative regulation of innate immune response|negative regulation of heterotypic cell-cell adhesion|negative regulation of smooth muscle cell proliferation|negative re…				88	87	80	92	72
chr10	20438726	CAGAAACCTGTGCAAGGT	-	-	inframe_deletion&splice_region_variant	MODERATE	Pde7b	ENSMUSG00000019990	Transcript	ENSMUST00000020165	protein_coding	6/13		ENSMUST00000020165.13:c.460_477del	ENSMUSP00000020165.7:p.Thr154_Leu159del	842-859	460-477	154-159	TLHRFL/-	ACCTTGCACAGGTTTCTG/-			-1		deletion	MGI		P3	ENSMUSP00000020165		Gene3D:1.10.1300.10&Superfamily:SSF109604&PROSITE_profiles:PS51845&PANTHER:PTHR11347&PANTHER:PTHR11347:SF72										metal ion binding|signal transduction|hydrolase activity|3',5'-cyclic-AMP phosphodiesterase activity|3',5'-cyclic-nucleotide phosphodiesterase activity|phosphoric diester hydrolase activity
chr10	22066627	T	A	A	missense_variant	MODERATE	4930444G20Rik	ENSMUSG00000069712	Transcript	ENSMUST00000092672	protein_coding	1/1		ENSMUST00000092672.5:c.1453A>T	ENSMUSP00000097613.3:p.Met485Leu	1453	1453	485	M/L	Atg/Ttg			-1		SNV	MGI		P1	ENSMUSP00000097613	deleterious(0)	PANTHER:PTHR12606&PANTHER:PTHR12606:SF9&Pfam:PF02902&Gene3D:3.40.395.10&Superfamily:SSF54001										nucleus|protein desumoylation|SUMO-specific protease activity	483	616		480	418	475
chr10	22067070	C	T	T	missense_variant	MODERATE	4930444G20Rik	ENSMUSG00000069712	Transcript	ENSMUST00000092672	protein_coding	1/1		ENSMUST00000092672.5:c.1010G>A	ENSMUSP00000097613.3:p.Gly337Asp	1010	1010	337	G/D	gGc/gAc			-1		SNV	MGI		P1	ENSMUSP00000097613	deleterious(0)	PROSITE_profiles:PS50600&PANTHER:PTHR12606&PANTHER:PTHR12606:SF9&Pfam:PF02902&Gene3D:3.40.395.10&Superfamily:SSF54001										nucleus|protein desumoylation|SUMO-specific protease activity
chr10	22067906	-	CTGAGGGGTCTT	CTGAGGGGTCTT	inframe_insertion	MODERATE	4930444G20Rik	ENSMUSG00000069712	Transcript	ENSMUST00000092672	protein_coding	1/1		ENSMUST00000092672.5:c.174_175insAAGACCCCTCAG	ENSMUSP00000097613.3:p.Lys58_Glu59insLysThrProGln	174-175	174-175	58-59	-/KTPQ	-/AAGACCCCTCAG			-1		insertion	MGI		P1	ENSMUSP00000097613		PANTHER:PTHR12606&PANTHER:PTHR12606:SF9&MobiDB_lite:mobidb-lite&MobiDB_lite:mobidb-lite										nucleus|protein desumoylation|SUMO-specific protease activity
chr10	22067908	-	GAGGGGTCTTC	GAGGGGTCTTC	frameshift_variant	HIGH	4930444G20Rik	ENSMUSG00000069712	Transcript	ENSMUST00000092672	protein_coding	1/1		ENSMUST00000092672.5:c.172_173insGAAGACCCCTC	ENSMUSP00000097613.3:p.Lys58ArgfsTer33	172-173	172-173	58	K/RRPLX	aag/aGAAGACCCCTCag			-1		insertion	MGI		P1	ENSMUSP00000097613		PANTHER:PTHR12606&PANTHER:PTHR12606:SF9&MobiDB_lite:mobidb-lite&MobiDB_lite:mobidb-lite										nucleus|protein desumoylation|SUMO-specific protease activity
chr10	22148561	AA	-	-	frameshift_variant	HIGH	E030030I06Rik	ENSMUSG00000097327	Transcript	ENSMUST00000179054	protein_coding	1/2		ENSMUST00000179054.7:c.451_452del	ENSMUSP00000136352.1:p.Leu151AlafsTer7	709-710	451-452	151	L/X	TTg/g			-1		deletion	MGI		P4	ENSMUSP00000136352		Gene3D:3.30.200.20&PANTHER:PTHR24056&PANTHER:PTHR24056:SF130																	33
chr10	22148565	-	GC	GC	frameshift_variant	HIGH	E030030I06Rik	ENSMUSG00000097327	Transcript	ENSMUST00000179054	protein_coding	1/2		ENSMUST00000179054.7:c.448_449insGC	ENSMUSP00000136352.1:p.Asp150GlyfsTer14	706-707	448-449	150	D/GX	gac/gGCac			-1		insertion	MGI		P4	ENSMUSP00000136352		Gene3D:3.30.200.20&PANTHER:PTHR24056&PANTHER:PTHR24056:SF130																	32
chr10	22148633	-	GACCTTGAACACCTTCCCATGGGC	AACCTTGAACACCTTCCCATGGGC	inframe_insertion	MODERATE	E030030I06Rik	ENSMUSG00000097327	Transcript	ENSMUST00000179054	protein_coding	1/2		ENSMUST00000179054.7:c.380_381insGCCCATGGGAAGGTGTTCAAGGTT	ENSMUSP00000136352.1:p.Pro128_Asp129insMetGlyArgCysSerArgPhePro	638-639	380-381	127	A/APMGRCSRF	gcc/gcGCCCATGGGAAGGTGTTCAAGGTTc			-1		insertion	MGI		P4	ENSMUSP00000136352		Gene3D:3.30.200.20&PANTHER:PTHR24056&PANTHER:PTHR24056:SF130												55			40
chr10	22148633	-	AACCTTGAACACCTTCCCATGGGC	AACCTTGAACACCTTCCCATGGGC	inframe_insertion	MODERATE	E030030I06Rik	ENSMUSG00000097327	Transcript	ENSMUST00000179054	protein_coding	1/2		ENSMUST00000179054.7:c.380_381insGCCCATGGGAAGGTGTTCAAGGTT	ENSMUSP00000136352.1:p.Pro128_Asp129insMetGlyArgCysSerArgPhePro	638-639	380-381	127	A/APMGRCSRF	gcc/gcGCCCATGGGAAGGTGTTCAAGGTTc			-1		insertion	MGI		P4	ENSMUSP00000136352		Gene3D:3.30.200.20&PANTHER:PTHR24056&PANTHER:PTHR24056:SF130													7		40			38
chr10	22285791	A	C	C	missense_variant	MODERATE	H60b	ENSMUSG00000075297	Transcript	ENSMUST00000105522	protein_coding	3/6		ENSMUST00000105522.8:c.177A>C	ENSMUSP00000101161.2:p.Lys59Asn	350	177	59	K/N	aaA/aaC			1		SNV	MGI		P1	ENSMUSP00000101161	tolerated(0.43)	PANTHER:PTHR16675&PANTHER:PTHR16675:SF147&Gene3D:3.30.500.10&Superfamily:SSF54452										immune response|natural killer cell lectin-like receptor binding|extracellular space|plasma membrane|natural killer cell mediated cytotoxicity|membrane|integral component of membrane|immune system process|external side of plasma membrane	448	676
chr10	22287158	T	A	A	missense_variant	MODERATE	H60b	ENSMUSG00000075297	Transcript	ENSMUST00000105522	protein_coding	5/6		ENSMUST00000105522.8:c.631T>A	ENSMUSP00000101161.2:p.Phe211Ile	804	631	211	F/I	Ttc/Atc			1		SNV	MGI		P1	ENSMUSP00000101161	tolerated_low_confidence(0.43)	PANTHER:PTHR16675&PANTHER:PTHR16675:SF147&Transmembrane_helices:TMhelix										immune response|natural killer cell lectin-like receptor binding|extracellular space|plasma membrane|natural killer cell mediated cytotoxicity|membrane|integral component of membrane|immune system process|external side of plasma membrane	282	327	387
chr10	22287158	T	G	A	missense_variant	MODERATE	H60b	ENSMUSG00000075297	Transcript	ENSMUST00000105522	protein_coding	5/6		ENSMUST00000105522.8:c.631T>A	ENSMUSP00000101161.2:p.Phe211Ile	804	631	211	F/I	Ttc/Atc			1		SNV	MGI		P1	ENSMUSP00000101161	tolerated_low_confidence(0.43)	PANTHER:PTHR16675&PANTHER:PTHR16675:SF147&Transmembrane_helices:TMhelix										immune response|natural killer cell lectin-like receptor binding|extracellular space|plasma membrane|natural killer cell mediated cytotoxicity|membrane|integral component of membrane|immune system process|external side of plasma membrane	290	313	419	408	343	401
chr10	22287239	-	AAAAA	AAAA	frameshift_variant	HIGH	H60b	ENSMUSG00000075297	Transcript	ENSMUST00000105522	protein_coding	5/6		ENSMUST00000105522.8:c.717_720dup	ENSMUSP00000101161.2:p.Gly241LysfsTer27	884-885	711-712	237-238	-/KX	-/AAAA			1		insertion	MGI		P1	ENSMUSP00000101161			9									immune response|natural killer cell lectin-like receptor binding|extracellular space|plasma membrane|natural killer cell mediated cytotoxicity|membrane|integral component of membrane|immune system process|external side of plasma membrane	202	275		239	187	240
chr10	22371043	C	T	T	missense_variant	MODERATE	Raet1d	ENSMUSG00000078452	Transcript	ENSMUST00000095795	protein_coding	4/7		ENSMUST00000095795.4:c.269C>T	ENSMUSP00000093471.3:p.Pro90Leu	403	269	90	P/L	cCt/cTt			1		SNV	MGI		P1	ENSMUSP00000093471	tolerated(0.27)	PANTHER:PTHR16675:SF64&PANTHER:PTHR16675&Pfam:PF14586&Gene3D:3.30.500.10&Superfamily:SSF54452										anchored component of membrane|immune response|natural killer cell lectin-like receptor binding|protein binding|anchored component of plasma membrane|extracellular space|plasma membrane|natural killer cell mediated cytotoxicity|spanning component of plasma membrane|membrane|external side of plasma membrane	930	1301	1267
chr10	22372314	GC	-	-	frameshift_variant	HIGH	Raet1d	ENSMUSG00000078452	Transcript	ENSMUST00000095795	protein_coding	6/7		ENSMUST00000095795.4:c.730_731del	ENSMUSP00000093471.3:p.Ala244IlefsTer51	864-865	730-731	244	A/X	GCa/a			1		deletion	MGI		P1	ENSMUSP00000093471		Low_complexity_(Seg):seg&Transmembrane_helices:TMhelix										anchored component of membrane|immune response|natural killer cell lectin-like receptor binding|protein binding|anchored component of plasma membrane|extracellular space|plasma membrane|natural killer cell mediated cytotoxicity|spanning component of plasma membrane|membrane|external side of plasma membrane	292	383	374
chr10	22372317	TTTG	-	-	frameshift_variant	HIGH	Raet1d	ENSMUSG00000078452	Transcript	ENSMUST00000095795	protein_coding	6/7		ENSMUST00000095795.4:c.733_736del	ENSMUSP00000093471.3:p.Phe245HisfsTer35	867-870	733-736	245-246	FA/X	TTTGca/ca			1		deletion	MGI		P1	ENSMUSP00000093471		Low_complexity_(Seg):seg&Transmembrane_helices:TMhelix										anchored component of membrane|immune response|natural killer cell lectin-like receptor binding|protein binding|anchored component of plasma membrane|extracellular space|plasma membrane|natural killer cell mediated cytotoxicity|spanning component of plasma membrane|membrane|external side of plasma membrane	293	379	377
chr10	26981502	G	T	T	missense_variant	MODERATE	Lama2	ENSMUSG00000019899	Transcript	ENSMUST00000092639	protein_coding	65/65		ENSMUST00000092639.11:c.9350C>A	ENSMUSP00000090304.5:p.Thr3117Asn	9397	9350	3117	T/N	aCt/aAt			-1		SNV	MGI		P1	ENSMUSP00000090304	deleterious(0.01)											regulation of embryonic development|collagen-containing extracellular matrix|positive regulation of synaptic transmission, cholinergic|cell adhesion|extracellular region|regulation of cell migration|extracellular matrix structural constituent|regulation of cell adhesion|signaling receptor binding|basement membrane|synaptic cleft|sarcolemma|dendritic spine|axon guidance|tissue development|animal o…		299			221
chr10	26989326	AAAA	-	-	frameshift_variant	HIGH	Lama2	ENSMUSG00000019899	Transcript	ENSMUST00000092639	protein_coding	62/65		ENSMUST00000092639.11:c.8832_8835del	ENSMUSP00000090304.5:p.Phe2945LeufsTer43	8879-8882	8832-8835	2944-2945	GF/X	ggTTTT/gg			-1		deletion	MGI		P1	ENSMUSP00000090304		Gene3D:2.60.120.200&PROSITE_profiles:PS50025&PANTHER:PTHR10574&PANTHER:PTHR10574:SF291&Superfamily:SSF49899&CDD:cd00110										regulation of embryonic development|collagen-containing extracellular matrix|positive regulation of synaptic transmission, cholinergic|cell adhesion|extracellular region|regulation of cell migration|extracellular matrix structural constituent|regulation of cell adhesion|signaling receptor binding|basement membrane|synaptic cleft|sarcolemma|dendritic spine|axon guidance|tissue development|animal o…
chr10	35711016	T	A	A	missense_variant	MODERATE	Amd2	ENSMUSG00000063953	Transcript	ENSMUST00000080898	protein_coding	1/1		ENSMUST00000080898.3:c.544A>T	ENSMUSP00000079703.2:p.Ser182Cys	877	544	182	S/C	Agt/Tgt			-1		SNV	MGI		P1	ENSMUSP00000079703	deleterious(0.01)	PANTHER:PTHR11570:SF0&PANTHER:PTHR11570&TIGRFAM:TIGR00535&Gene3D:3.60.90.10&PIRSF:PIRSF001355&Pfam:PF01536&Superfamily:SSF56276										putrescine binding|cytosol|lyase activity|carboxy-lyase activity|adenosylmethionine decarboxylase activity|polyamine biosynthetic process|spermine biosynthetic process|spermidine biosynthetic process			321
chr10	39092176	A	C	C	missense_variant	MODERATE	Lama4	ENSMUSG00000019846	Transcript	ENSMUST00000019992	protein_coding	31/38		ENSMUST00000019992.5:c.4313A>C	ENSMUSP00000019992.5:p.Lys1438Thr	4753	4313	1438	K/T	aAg/aCg			1		SNV	MGI		P1	ENSMUSP00000019992	tolerated(0.07)	PANTHER:PTHR15036&PANTHER:PTHR15036:SF50										regulation of embryonic development|brown fat cell differentiation|collagen-containing extracellular matrix|blood vessel development|cell adhesion|extracellular region|regulation of cell migration|extracellular matrix structural constituent|regulation of cell adhesion|signaling receptor binding|basement membrane|synaptic cleft|negative regulation of cold-induced thermogenesis|neuromuscular juncti…
chr10	41587380	GC	TT	TT	missense_variant	MODERATE	Ccdc162	ENSMUSG00000075225	Transcript	ENSMUST00000189488	protein_coding	32/48		ENSMUST00000189488.2:c.4364_4365delinsAA	ENSMUSP00000140774.2:p.Ser1455Lys	4623-4624	4364-4365	1455	S/K	aGC/aAA			-1		substitution	MGI		P5	ENSMUSP00000140774	tolerated(0.35)	PANTHER:PTHR33331										cellular_component|molecular_function|biological_process				294	308	291	304	287
chr10	58231599	G	T	T	missense_variant	MODERATE	Duxf3	ENSMUSG00000075046	Transcript	ENSMUST00000176875	protein_coding	1/1		ENSMUST00000176875.3:c.1077C>A	ENSMUSP00000145004.1:p.Asp359Glu	1077	1077	359	D/E	gaC/gaA			-1		SNV	MGI		P1	ENSMUSP00000145004	tolerated_low_confidence(0.22)	PANTHER:PTHR46123&PANTHER:PTHR46123:SF3&Low_complexity_(Seg):seg										regulation of transcription by RNA polymerase II|neuron differentiation|nucleus|RSC-type complex|sequence-specific DNA binding
chr10	58231613	C	T	T	missense_variant	MODERATE	Duxf3	ENSMUSG00000075046	Transcript	ENSMUST00000176875	protein_coding	1/1		ENSMUST00000176875.3:c.1063G>A	ENSMUSP00000145004.1:p.Asp355Asn	1063	1063	355	D/N	Gat/Aat			-1		SNV	MGI		P1	ENSMUSP00000145004	deleterious_low_confidence(0)	PANTHER:PTHR46123&PANTHER:PTHR46123:SF3&Low_complexity_(Seg):seg										regulation of transcription by RNA polymerase II|neuron differentiation|nucleus|RSC-type complex|sequence-specific DNA binding
chr10	60293474	-	GAGCAACCCTGG	GAGCAACCCTGG	inframe_insertion&splice_region_variant	MODERATE	Psap	ENSMUSG00000004207	Transcript	ENSMUST00000179238	protein_coding	4/15		ENSMUST00000179238.7:c.375_375+1insAGCAACCCTGGG	ENSMUSP00000137476.1:p.Ser126_Gly129dup	489-490	374-375	125	M/MSNPG	atg/atGAGCAACCCTGGg			1		insertion	MGI		P3	ENSMUSP00000137476		Gene3D:1.10.225.10&Pfam:PF03489&PIRSF:PIRSF002431&PROSITE_profiles:PS50015&PANTHER:PTHR11480&PANTHER:PTHR11480:SF36&SMART:SM00741&Superfamily:SSF47862	1									developmental growth|protein secretion|gene expression|cochlea development|micturition|lysosomal protein catabolic process|nervous system process|neuromuscular process controlling balance|cerebellar Purkinje cell differentiation|NK T cell differentiation|G protein-coupled receptor binding|negative regulation of hydrogen peroxide-induced cell death|cornified envelope assembly|adenylate cyclase-inh…								223
chr10	60293476	T	A	A	splice_donor_variant	HIGH	Psap	ENSMUSG00000004207	Transcript	ENSMUST00000179238	protein_coding		4/14	ENSMUST00000179238.7:c.375+2T>A									1		SNV	MGI		P3	ENSMUSP00000137476												developmental growth|protein secretion|gene expression|cochlea development|micturition|lysosomal protein catabolic process|nervous system process|neuromuscular process controlling balance|cerebellar Purkinje cell differentiation|NK T cell differentiation|G protein-coupled receptor binding|negative regulation of hydrogen peroxide-induced cell death|cornified envelope assembly|adenylate cyclase-inh…								220
chr10	60294732	T	C	C	splice_donor_variant	HIGH	Psap	ENSMUSG00000004207	Transcript	ENSMUST00000179238	protein_coding		5/14	ENSMUST00000179238.7:c.573+2T>C									1		SNV	MGI		P3	ENSMUSP00000137476												developmental growth|protein secretion|gene expression|cochlea development|micturition|lysosomal protein catabolic process|nervous system process|neuromuscular process controlling balance|cerebellar Purkinje cell differentiation|NK T cell differentiation|G protein-coupled receptor binding|negative regulation of hydrogen peroxide-induced cell death|cornified envelope assembly|adenylate cyclase-inh…						117	95
chr10	68096998	CGGCGATCACCAGATCTAAATCCTCCAGG	-	-	frameshift_variant	HIGH	Arid5b	ENSMUSG00000019947	Transcript	ENSMUST00000219238	protein_coding	10/10		ENSMUST00000219238.1:c.3045_3073del	ENSMUSP00000151227.1:p.Ser1015ArgfsTer64	3075-3103	3045-3073	1015-1025	SLEDLDLVIAG/RX	agCCTGGAGGATTTAGATCTGGTGATCGCCGgg/aggg			-1		deletion	MGI		P2	ENSMUSP00000151227		PANTHER:PTHR13964&PANTHER:PTHR13964:SF37										platelet-derived growth factor receptor signaling pathway|skeletal system morphogenesis|muscle organ morphogenesis|cell development|multicellular organism growth|fibroblast migration|roof of mouth development|face morphogenesis|RNA polymerase II regulatory region sequence-specific DNA binding|negative regulation of transcription by RNA polymerase II|kidney development|regulation of transcription …				168		135
chr10	68097289	TG	CA	CA	missense_variant	MODERATE	Arid5b	ENSMUSG00000019947	Transcript	ENSMUST00000219238	protein_coding	10/10		ENSMUST00000219238.1:c.2781_2782inv	ENSMUSP00000151227.1:p.Thr928Ala	2811-2812	2781-2782	927-928	ST/SA	tcCAcc/tcTGcc			-1		substitution	MGI		P2	ENSMUSP00000151227		PANTHER:PTHR13964&PANTHER:PTHR13964:SF37										platelet-derived growth factor receptor signaling pathway|skeletal system morphogenesis|muscle organ morphogenesis|cell development|multicellular organism growth|fibroblast migration|roof of mouth development|face morphogenesis|RNA polymerase II regulatory region sequence-specific DNA binding|negative regulation of transcription by RNA polymerase II|kidney development|regulation of transcription …					205
chr10	68097409	GG	-	-	frameshift_variant	HIGH	Arid5b	ENSMUSG00000019947	Transcript	ENSMUST00000219238	protein_coding	10/10		ENSMUST00000219238.1:c.2661_2662del	ENSMUSP00000151227.1:p.His888ProfsTer4	2691-2692	2661-2662	887-888	LH/LX	ctCCac/ctac			-1		deletion	MGI		P2	ENSMUSP00000151227		PANTHER:PTHR13964&PANTHER:PTHR13964:SF37										platelet-derived growth factor receptor signaling pathway|skeletal system morphogenesis|muscle organ morphogenesis|cell development|multicellular organism growth|fibroblast migration|roof of mouth development|face morphogenesis|RNA polymerase II regulatory region sequence-specific DNA binding|negative regulation of transcription by RNA polymerase II|kidney development|regulation of transcription …				307		260
chr10	68097411	A	T	T	missense_variant	MODERATE	Arid5b	ENSMUSG00000019947	Transcript	ENSMUST00000219238	protein_coding	10/10		ENSMUST00000219238.1:c.2660T>A	ENSMUSP00000151227.1:p.Leu887His	2690	2660	887	L/H	cTc/cAc			-1		SNV	MGI		P2	ENSMUSP00000151227	deleterious_low_confidence(0)	PANTHER:PTHR13964&PANTHER:PTHR13964:SF37										platelet-derived growth factor receptor signaling pathway|skeletal system morphogenesis|muscle organ morphogenesis|cell development|multicellular organism growth|fibroblast migration|roof of mouth development|face morphogenesis|RNA polymerase II regulatory region sequence-specific DNA binding|negative regulation of transcription by RNA polymerase II|kidney development|regulation of transcription …				306		260
chr10	68097576	T	C	C	missense_variant	MODERATE	Arid5b	ENSMUSG00000019947	Transcript	ENSMUST00000219238	protein_coding	10/10		ENSMUST00000219238.1:c.2495A>G	ENSMUSP00000151227.1:p.Tyr832Cys	2525	2495	832	Y/C	tAc/tGc			-1		SNV	MGI		P2	ENSMUSP00000151227	deleterious(0.03)	PANTHER:PTHR13964&PANTHER:PTHR13964:SF37										platelet-derived growth factor receptor signaling pathway|skeletal system morphogenesis|muscle organ morphogenesis|cell development|multicellular organism growth|fibroblast migration|roof of mouth development|face morphogenesis|RNA polymerase II regulatory region sequence-specific DNA binding|negative regulation of transcription by RNA polymerase II|kidney development|regulation of transcription …				371		282
chr10	68097718	GATGA	-	-	frameshift_variant	HIGH	Arid5b	ENSMUSG00000019947	Transcript	ENSMUST00000219238	protein_coding	10/10		ENSMUST00000219238.1:c.2349_2353del	ENSMUSP00000151227.1:p.His784MetfsTer27	2379-2383	2349-2353	783-785	AHR/AX	gcTCATCga/gcga			-1		deletion	MGI		P2	ENSMUSP00000151227		PANTHER:PTHR13964&PANTHER:PTHR13964:SF37										platelet-derived growth factor receptor signaling pathway|skeletal system morphogenesis|muscle organ morphogenesis|cell development|multicellular organism growth|fibroblast migration|roof of mouth development|face morphogenesis|RNA polymerase II regulatory region sequence-specific DNA binding|negative regulation of transcription by RNA polymerase II|kidney development|regulation of transcription …				350		280
chr10	68102092	-	ACCTTTCGTAGTGTCTGCGAGTACAGGTGGCCGCACTGGTGCTCCCAGGATTACC	ACCTTTCGTAGTGTCTGCGAGTACAGGTGGCCGCACTGGTGCTCCCAGGATTACC	stop_gained&frameshift_variant&splice_region_variant	HIGH	Arid5b	ENSMUSG00000019947	Transcript	ENSMUST00000219238	protein_coding	9/10		ENSMUST00000219238.1:c.1204_1205insGGTAATCCTGGGAGCACCAGTGCGGCCACCTGTACTCGCAGACACTACGAAAGGT	ENSMUSP00000151227.1:p.Leu402TrpfsTer2	1234-1235	1204-1205	402	L/W*SWEHQCGHLYSQTLRKVX	tta/tGGTAATCCTGGGAGCACCAGTGCGGCCACCTGTACTCGCAGACACTACGAAAGGTta			-1		insertion	MGI		P2	ENSMUSP00000151227		Gene3D:1.10.150.60&Pfam:PF01388&PROSITE_profiles:PS51011&PANTHER:PTHR13964&PANTHER:PTHR13964:SF37&SMART:SM00501&SMART:SM01014&Superfamily:SSF46774&CDD:cd16885										platelet-derived growth factor receptor signaling pathway|skeletal system morphogenesis|muscle organ morphogenesis|cell development|multicellular organism growth|fibroblast migration|roof of mouth development|face morphogenesis|RNA polymerase II regulatory region sequence-specific DNA binding|negative regulation of transcription by RNA polymerase II|kidney development|regulation of transcription …				210
chr10	77836101	CCCAGCTGCTGCCAGCCCAGCTGCTGCCAG	-	-	inframe_deletion	MODERATE	Krtap10-10	ENSMUSG00000112223	Transcript	ENSMUST00000218843	protein_coding	1/1		ENSMUST00000218843.1:c.144_173del	ENSMUSP00000151758.1:p.Gln49_Cys58del	155-184	103-132	35-44	PSCCQPSCCQ/-	CCCAGCTGCTGCCAGCCCAGCTGCTGCCAG/-			1		deletion	MGI		P1	ENSMUSP00000151758		Low_complexity_(Seg):seg&PANTHER:PTHR23262&PANTHER:PTHR23262&PANTHER:PTHR23262:SF179&PANTHER:PTHR23262:SF179&Pfam:PF13885	41									cellular_component|identical protein binding|biological_process				148
chr10	78791306	G	C	C	missense_variant	MODERATE	Slc1a6	ENSMUSG00000005357	Transcript	ENSMUST00000005490	protein_coding	4/10		ENSMUST00000005490.9:c.476G>C	ENSMUSP00000005490.8:p.Gly159Ala	669	476	159	G/A	gGg/gCg			1		SNV	MGI		P1	ENSMUSP00000005490	tolerated(0.41)	Gene3D:1.10.3860.10&Pfam:PF00375&PANTHER:PTHR11958&PANTHER:PTHR11958:SF67&Superfamily:SSF118215										neurotransmitter uptake|integral component of postsynaptic membrane|integral component of presynaptic membrane|metal ion binding|intermediate filament cytoskeleton|high-affinity glutamate transmembrane transporter activity|L-glutamate transmembrane transporter activity|Golgi apparatus|plasma membrane|integral component of plasma membrane|glutamatergic synapse|L-glutamate import across plasma memb…				253	236	241
chr10	80410578	G	A	A	missense_variant	MODERATE	Tcf3	ENSMUSG00000020167	Transcript	ENSMUST00000105345	protein_coding	18/19		ENSMUST00000105345.9:c.1624C>T	ENSMUSP00000100982.3:p.Arg542Trp	2009	1624	542	R/W	Cgg/Tgg			-1		SNV	MGI		P3	ENSMUSP00000100982	deleterious(0)	Gene3D:4.10.280.10&PANTHER:PTHR11793&PANTHER:PTHR11793:SF7&Superfamily:SSF47459&CDD:cd00083&Low_complexity_(Seg):seg										positive regulation of signaling receptor activity|Peyer's patch development|cell development|positive regulation of gene expression|RNA polymerase II transcription factor complex|positive regulation of protein tyrosine kinase activity|protein stabilization|cis-regulatory region sequence-specific DNA binding|RNA polymerase II cis-regulatory region sequence-specific DNA binding|nuclear chromatin|n…				98		87
chr10	81178236	TAAGCCT	-	-	splice_donor_variant&intron_variant	HIGH	Eef2	ENSMUSG00000034994	Transcript	ENSMUST00000047864	protein_coding		3/13	ENSMUST00000047864.10:c.400+3_400+9del									1		deletion	MGI		P1	ENSMUSP00000046101												positive regulation of cytoplasmic translation|actin filament binding|nucleotide binding|translation|translational elongation|membrane raft|protein binding|GTP binding|protein kinase binding|cytoplasm|nucleus|cytosol|polysome|plasma membrane|ribosome binding|synapse|hematopoietic progenitor cell differentiation|p53 binding|positive regulation of translation|RNA binding|translation elongation fact…
chr10	86730909	T	C	C	missense_variant	MODERATE	Ttc41	ENSMUSG00000044937	Transcript	ENSMUST00000075632	protein_coding	6/16		ENSMUST00000075632.13:c.1438T>C	ENSMUSP00000075059.6:p.Ser480Pro	1824	1438	480	S/P	Tcc/Ccc			1		SNV	MGI		P2	ENSMUSP00000075059	deleterious(0.02)	Gene3D:3.40.50.300&Pfam:PF05729&PANTHER:PTHR19871&PANTHER:PTHR19871:SF11&Superfamily:SSF52540&Low_complexity_(Seg):seg										cellular_component|cytoplasm|molecular_function|biological_process	218	279		233		186	207	184
chr10	88153649	-	ATTTT	ATTTT	frameshift_variant&splice_region_variant	HIGH	Nup37	ENSMUSG00000035351	Transcript	ENSMUST00000052355	protein_coding			ENSMUST00000052355.14:c.281_281+1insATTTT	ENSMUSP00000059880.7:p.Cys96TyrfsTer9	424-425	281-282	94	K/KFX	aaa/aaATTTTa			1		insertion	MGI		P1	ENSMUSP00000059880		PANTHER:PTHR22806&Gene3D:2.130.10.10&SMART:SM00320&Superfamily:SSF50978										kinetochore|chromosome, centromeric region|cell cycle|chromosome segregation|nucleus|nuclear pore|nucleoplasm|chromosome|molecular_function|nuclear pore outer ring|protein transport|cell division|mRNA transport					202
chr10	88153650	-	TACTTCCGCTGCTGATTTGAAGATTAGATTATTTACTTCAGATCTTCAAGATAAAAATGAATA	TACTTCCGCTGCTGATTTGAAGATTAGATTATTTACTTCAGATCTTCAAGATAAAAATGAATA	splice_donor_variant	HIGH	Nup37	ENSMUSG00000035351	Transcript	ENSMUST00000052355	protein_coding		3/9	ENSMUST00000052355.14:c.281+3_281+4insCTTCCGCTGCTGATTTGAAGATTAGATTATTTACTTCAGATCTTCAAGATAAAAATGAATATA									1		insertion	MGI		P1	ENSMUSP00000059880												kinetochore|chromosome, centromeric region|cell cycle|chromosome segregation|nucleus|nuclear pore|nucleoplasm|chromosome|molecular_function|nuclear pore outer ring|protein transport|cell division|mRNA transport					201
chr10	88174439	G	T	T	missense_variant	MODERATE	Nup37	ENSMUSG00000035351	Transcript	ENSMUST00000052355	protein_coding	7/10		ENSMUST00000052355.14:c.594G>T	ENSMUSP00000059880.7:p.Gln198His	737	594	198	Q/H	caG/caT			1		SNV	MGI		P1	ENSMUSP00000059880	tolerated(0.23)	PROSITE_profiles:PS50294&PANTHER:PTHR22806&Gene3D:2.130.10.10&Superfamily:SSF50978										kinetochore|chromosome, centromeric region|cell cycle|chromosome segregation|nucleus|nuclear pore|nucleoplasm|chromosome|molecular_function|nuclear pore outer ring|protein transport|cell division|mRNA transport	336	368			382			373
chr10	88503822	GCGCGGCGCCGGCCTGGCCCCG	-	-	frameshift_variant	HIGH	Chpt1	ENSMUSG00000060002	Transcript	ENSMUST00000020253	protein_coding	1/8		ENSMUST00000020253.14:c.15_36del	ENSMUSP00000020253.8:p.Ala7Ter	128-149	15-36	5-12	AGARPAPR/X	gcCGGGGCCAGGCCGGCGCCGCGC/gc			-1		deletion	MGI		P3	ENSMUSP00000020253		Low_complexity_(Seg):seg&PANTHER:PTHR10414&PANTHER:PTHR10414:SF32										metal ion binding|endoplasmic reticulum membrane|Golgi apparatus|transferase activity|phosphotransferase activity, for other substituted phosphate groups|membrane|integral component of membrane|diacylglycerol cholinephosphotransferase activity|phospholipid biosynthetic process|lipid metabolic process|phosphatidylcholine biosynthetic process|platelet activating factor biosynthetic process			38	23		19		30
chr10	91117122	CACCTGGTTCAGAGAGGAGACATGAGTGCCCGAGCGCCACCTACCTCCCCACGCGCACAGTGAGCTGCTGTCTCAGGGGAGCCTGACT	-	-	splice_acceptor_variant&coding_sequence_variant&intron_variant	HIGH	Slc25a3	ENSMUSG00000061904	Transcript	ENSMUST00000076694	protein_coding	8/8	7/7	ENSMUST00000076694.12:c.913+4_916del		?-1064	?-916	?-306					-1		deletion	MGI		P2	ENSMUSP00000075987												phosphate ion transmembrane transport|integral component of mitochondrial inner membrane|inorganic phosphate transmembrane transporter activity|protein-containing complex binding|mitochondrion|mitochondrial inner membrane|membrane|integral component of membrane|myelin sheath|symporter activity	418	585			352			313
chr10	91118217	-	GCATTTAAGCCTTCCTCTTTATACATTTTGGGAACAGCTTCCCTCAAGGTGTTGGCATAACCAGG	GCATTTAAGCCTTCCTCTTTATACATTTTGGGAACAGCTTCCCTCAAGGTGTTGGCATAACCAGG	stop_gained&frameshift_variant&splice_region_variant	HIGH	Slc25a3	ENSMUSG00000061904	Transcript	ENSMUST00000076694	protein_coding			ENSMUST00000076694.12:c.630-1_630insCCTGGTTATGCCAACACCTTGAGGGAAGCTGTTCCCAAAATGTATAAAGAGGAAGGCTTAAATGC	ENSMUSP00000075987.6:p.Phe211LeufsTer7	777-778	629-630	210	A/ALVMPTP*GKLFPKCIKRKA*MX	gcg/gcCCTGGTTATGCCAACACCTTGAGGGAAGCTGTTCCCAAAATGTATAAAGAGGAAGGCTTAAATGCg			-1		insertion	MGI		P2	ENSMUSP00000075987		Gene3D:1.50.40.10&Pfam:PF00153&PROSITE_profiles:PS50920&PANTHER:PTHR45671&PANTHER:PTHR45671:SF2&Superfamily:SSF103506										phosphate ion transmembrane transport|integral component of mitochondrial inner membrane|inorganic phosphate transmembrane transporter activity|protein-containing complex binding|mitochondrion|mitochondrial inner membrane|membrane|integral component of membrane|myelin sheath|symporter activity	283	382
chr10	105370250	T	C	C	missense_variant	MODERATE	Tmtc2	ENSMUSG00000036019	Transcript	ENSMUST00000061506	protein_coding	3/12		ENSMUST00000061506.8:c.1183A>G	ENSMUSP00000061919.8:p.Ile395Val	1869	1183	395	I/V	Att/Gtt			-1		SNV	MGI		P1	ENSMUSP00000061919	tolerated(1)	PANTHER:PTHR44216&PANTHER:PTHR44216:SF3&Transmembrane_helices:TMhelix&Low_complexity_(Seg):seg										protein O-linked mannosylation|mannosyltransferase activity|endoplasmic reticulum|endoplasmic reticulum membrane|transferase activity|membrane|integral component of membrane|dolichyl-phosphate-mannose-protein mannosyltransferase activity|calcium ion homeostasis				294		241	232	186
chr10	105370645	-	TACTGCCTT	TACTGCCTT	stop_gained&inframe_insertion	HIGH	Tmtc2	ENSMUSG00000036019	Transcript	ENSMUST00000061506	protein_coding	3/12		ENSMUST00000061506.8:c.788_789insAAGGCAGTA	ENSMUSP00000061919.8:p.Ser263_Asp264insArgGlnTer	1474-1475	788-789	263	S/SRQ*	tcg/tcAAGGCAGTAg			-1		insertion	MGI		P1	ENSMUSP00000061919		Pfam:PF08409&PANTHER:PTHR44216&PANTHER:PTHR44216:SF3&Low_complexity_(Seg):seg										protein O-linked mannosylation|mannosyltransferase activity|endoplasmic reticulum|endoplasmic reticulum membrane|transferase activity|membrane|integral component of membrane|dolichyl-phosphate-mannose-protein mannosyltransferase activity|calcium ion homeostasis						180
chr10	105370647	-	T	T	frameshift_variant	HIGH	Tmtc2	ENSMUSG00000036019	Transcript	ENSMUST00000061506	protein_coding	3/12		ENSMUST00000061506.8:c.786_787insA	ENSMUSP00000061919.8:p.Ser263IlefsTer31	1472-1473	786-787	262-263	-/X	-/A			-1		insertion	MGI		P1	ENSMUSP00000061919		Pfam:PF08409&PANTHER:PTHR44216&PANTHER:PTHR44216:SF3&Low_complexity_(Seg):seg										protein O-linked mannosylation|mannosyltransferase activity|endoplasmic reticulum|endoplasmic reticulum membrane|transferase activity|membrane|integral component of membrane|dolichyl-phosphate-mannose-protein mannosyltransferase activity|calcium ion homeostasis						182
chr10	105370648	-	ATAATGGACTGAACCTCTGAACCTGTCATCACAAGATAGTAGAACACTTCTTT	ATAATGGACTGAACCTCTGAACCTGTCATCACAAGATAGTAGAACACTTCTTT	stop_gained&frameshift_variant	HIGH	Tmtc2	ENSMUSG00000036019	Transcript	ENSMUST00000061506	protein_coding	3/12		ENSMUST00000061506.8:c.785_786insAAAGAAGTGTTCTACTATCTTGTGATGACAGGTTCAGAGGTTCAGTCCATTAT	ENSMUSP00000061919.8:p.Asp262GlufsTer9	1471-1472	785-786	262	D/EKKCSTIL**QVQRFSPLX	gac/gaAAAGAAGTGTTCTACTATCTTGTGATGACAGGTTCAGAGGTTCAGTCCATTATc			-1		insertion	MGI		P1	ENSMUSP00000061919		Pfam:PF08409&PANTHER:PTHR44216&PANTHER:PTHR44216:SF3&Low_complexity_(Seg):seg										protein O-linked mannosylation|mannosyltransferase activity|endoplasmic reticulum|endoplasmic reticulum membrane|transferase activity|membrane|integral component of membrane|dolichyl-phosphate-mannose-protein mannosyltransferase activity|calcium ion homeostasis						183
chr10	127064238	-	GGATTACAAGGATGACGACGATAA	GGATTACAAGGATGACGACGATAA	inframe_insertion	MODERATE	Cdk4	ENSMUSG00000006728	Transcript	ENSMUST00000006911	protein_coding	2/8		ENSMUST00000006911.11:c.4_5insATTACAAGGATGACGACGATAAGG	ENSMUSP00000006911.5:p.Met1_Ala2insAspTyrLysAspAspAspAspLys	244-245	2-3	1	M/MDYKDDDDK	atg/atGGATTACAAGGATGACGACGATAAg			1		insertion	MGI		P1	ENSMUSP00000006911		Gene3D:3.30.200.20	2									positive regulation of fibroblast proliferation|perinuclear region of cytoplasm|regulation of gene expression|response to organic substance|response to lead ion|cellular response to phorbol 13-acetate 12-myristate|cellular response to ionomycin|regulation of lipid catabolic process|chromatin|cyclin-dependent protein kinase holoenzyme complex|positive regulation of G2/M transition of mitotic cell …				91	54	48	57	51
chr10	127064339	A	T	T	missense_variant	MODERATE	Cdk4	ENSMUSG00000006728	Transcript	ENSMUST00000006911	protein_coding	2/8		ENSMUST00000006911.11:c.104A>T	ENSMUSP00000006911.5:p.Lys35Met	346	104	35	K/M	aAg/aTg			1		SNV	MGI		P1	ENSMUSP00000006911	deleterious(0)	Gene3D:3.30.200.20&Pfam:PF00069&PROSITE_patterns:PS00107&PROSITE_profiles:PS50011&PANTHER:PTHR24056&PANTHER:PTHR24056:SF129&SMART:SM00220&Superfamily:SSF56112&CDD:cd07863										positive regulation of fibroblast proliferation|perinuclear region of cytoplasm|regulation of gene expression|response to organic substance|response to lead ion|cellular response to phorbol 13-acetate 12-myristate|cellular response to ionomycin|regulation of lipid catabolic process|chromatin|cyclin-dependent protein kinase holoenzyme complex|positive regulation of G2/M transition of mitotic cell …				151	103	126	114	99
chr10	128408218	CACCTGCAGGCACAGATGAGATATACTCAGACCCTCCTCAACATCGTGCTGCCAGGCCTGGTCTGCCATCTTCTCTAACGCCAGGCCCAGAGACT	-	-	splice_acceptor_variant&coding_sequence_variant&intron_variant	HIGH	Nabp2	ENSMUSG00000025374	Transcript	ENSMUST00000026439	protein_coding	6/7	5/6	ENSMUST00000026439.13:c.372+4_375del		?-537	?-375	?-125					-1		deletion	MGI		P1	ENSMUSP00000026439												DNA repair|response to ionizing radiation|nuclear chromosome, telomeric region|double-strand break repair via homologous recombination|positive regulation of telomere capping|cellular response to DNA damage stimulus|DNA polymerase binding|mitotic cell cycle checkpoint|G-rich strand telomeric DNA binding|nucleus|nucleoplasm|cytosol|establishment of protein localization to telomere|SOSS complex|nuc…
chr10	128408557	C	T	T	missense_variant	MODERATE	Nabp2	ENSMUSG00000025374	Transcript	ENSMUST00000026439	protein_coding	4/7		ENSMUST00000026439.13:c.268G>A	ENSMUSP00000026439.7:p.Gly90Ser	430	268	90	G/S	Ggc/Agc			-1		SNV	MGI		P1	ENSMUSP00000026439	deleterious(0)	Gene3D:2.40.50.140&PANTHER:PTHR13356&PANTHER:PTHR13356:SF3&Superfamily:SSF50249&CDD:cd04491										DNA repair|response to ionizing radiation|nuclear chromosome, telomeric region|double-strand break repair via homologous recombination|positive regulation of telomere capping|cellular response to DNA damage stimulus|DNA polymerase binding|mitotic cell cycle checkpoint|G-rich strand telomeric DNA binding|nucleus|nucleoplasm|cytosol|establishment of protein localization to telomere|SOSS complex|nuc…					359
chr10	128408583	C	-	-	frameshift_variant	HIGH	Ankrd52	ENSMUSG00000014498	Transcript	ENSMUST00000166577	protein_coding	6/6		ENSMUST00000166577.1:c.549del	ENSMUSP00000128794.1:p.Thr184LysfsTer25	549	551	184	T/X	aCa/aa			1	cds_start_NF	deletion	MGI			ENSMUSP00000128794												cellular_component|molecular_function|biological_process					379
chr10	128911551	G	A	A	missense_variant	MODERATE	Cd63	ENSMUSG00000025351	Transcript	ENSMUST00000026407	protein_coding	3/8		ENSMUST00000026407.8:c.166G>A	ENSMUSP00000026407.7:p.Val56Ile	437	166	56	V/I	Gtc/Atc			1		SNV	MGI		P1	ENSMUSP00000026407	tolerated(0.15)	Pfam:PF00335&PIRSF:PIRSF002419&Prints:PR00259&PANTHER:PTHR19282&PANTHER:PTHR19282:SF376&Transmembrane_helices:TMhelix										intrinsic component of plasma membrane|pigment granule maturation|negative regulation of epithelial cell migration|endosome membrane|positive regulation of integrin-mediated signaling pathway|pigment cell differentiation|cell surface|endosome lumen|late endosome membrane|cell-matrix adhesion|extracellular exosome|protein binding|extracellular region|protein-containing complex binding|regulation o…	288	440		333	303	290	252	256
chr10	129046514	C	A	A	missense_variant	MODERATE	Olfr765	ENSMUSG00000056853	Transcript	ENSMUST00000071559	protein_coding	1/1		ENSMUST00000071559.2:c.548G>T	ENSMUSP00000071490.2:p.Arg183Leu	548	548	183	R/L	cGa/cTa			-1		SNV	MGI		P1	ENSMUSP00000071490	tolerated_low_confidence(1)	PROSITE_profiles:PS50262&CDD:cd15912&PANTHER:PTHR26454:SF16&PANTHER:PTHR26454&Pfam:PF13853&Gene3D:1.20.1070.10&Superfamily:SSF81321&Prints:PR00245										G protein-coupled receptor signaling pathway|integral component of membrane|olfactory receptor activity|sensory perception of smell						583
chr11	3146216	C	T	T	stop_gained	HIGH	Sfi1	ENSMUSG00000023764	Transcript	ENSMUST00000081318	protein_coding	15/33		ENSMUST00000081318.12:c.1418G>A	ENSMUSP00000080066.6:p.Trp473Ter	1559	1418	473	W/*	tGg/tAg			-1		SNV	MGI		P2	ENSMUSP00000080066		PANTHER:PTHR22028&PANTHER:PTHR22028:SF4										phosphatase binding|cytoplasm|cytoskeleton|centrosome|negative regulation of phosphatase activity						2394	2313
chr11	3146231	G	A	A	missense_variant	MODERATE	Sfi1	ENSMUSG00000023764	Transcript	ENSMUST00000081318	protein_coding	15/33		ENSMUST00000081318.12:c.1403C>T	ENSMUSP00000080066.6:p.Thr468Met	1544	1403	468	T/M	aCg/aTg			-1		SNV	MGI		P2	ENSMUSP00000080066	tolerated(0.09)	PANTHER:PTHR22028&PANTHER:PTHR22028:SF4										phosphatase binding|cytoplasm|cytoskeleton|centrosome|negative regulation of phosphatase activity
chr11	4680144	-	GCTCTCCAGGGACAAATTAGAGAC	GCTCTCCAGGGACAAATTAGAGAC	inframe_insertion	MODERATE	Ascc2	ENSMUSG00000020412	Transcript	ENSMUST00000070257	protein_coding	18/20		ENSMUST00000070257.13:c.1959_1960insGCTCTCCAGGGACAAATTAGAGAC	ENSMUSP00000063272.7:p.Glu653_Trp654insAlaLeuGlnGlyGlnIleArgAsp	2052-2053	1959-1960	653-654	-/ALQGQIRD	-/GCTCTCCAGGGACAAATTAGAGAC			1		insertion	MGI		P2	ENSMUSP00000063272		PANTHER:PTHR21494&PANTHER:PTHR21494:SF0&MobiDB_lite:mobidb-lite&Low_complexity_(Seg):seg										DNA repair|activating signal cointegrator 1 complex|cellular response to DNA damage stimulus|regulation of transcription, DNA-templated|nucleus|ubiquitin binding
chr11	4680146	-	GGTCTGAGCAGCTGAGTTCATTACCCGTTACAGTCTA	GGTCTGAGCAGCTGAGTTCATTACCCGTTACAGTCTA	stop_gained&frameshift_variant	HIGH	Ascc2	ENSMUSG00000020412	Transcript	ENSMUST00000070257	protein_coding	18/20		ENSMUST00000070257.13:c.1963_1964insTCTGAGCAGCTGAGTTCATTACCCGTTACAGTCTAGG	ENSMUSP00000063272.7:p.Asp655ValfsTer2	2054-2055	1961-1962	654	W/WV*AAEFITRYSLX	tgg/tgGGTCTGAGCAGCTGAGTTCATTACCCGTTACAGTCTAg			1		insertion	MGI		P2	ENSMUSP00000063272		PANTHER:PTHR21494&PANTHER:PTHR21494:SF0&MobiDB_lite:mobidb-lite&Low_complexity_(Seg):seg	2									DNA repair|activating signal cointegrator 1 complex|cellular response to DNA damage stimulus|regulation of transcription, DNA-templated|nucleus|ubiquitin binding
chr11	6600733	TG	CA	CA	missense_variant	MODERATE	Nacad	ENSMUSG00000041073	Transcript	ENSMUST00000045713	protein_coding	2/8		ENSMUST00000045713.3:c.2456_2457inv	ENSMUSP00000049490.3:p.Pro819Leu	2761-2762	2456-2457	819	P/L	cCA/cTG			-1		substitution	MGI		P1	ENSMUSP00000049490	deleterious(0)	PANTHER:PTHR21713&PANTHER:PTHR21713:SF1										cellular_component|cytoplasm|nucleus|nascent polypeptide-associated complex|molecular_function|biological_process|protein transport	257	319	207		259	186	276	236
chr11	6605638	GGG	G	-	inframe_deletion	MODERATE	Nacad	ENSMUSG00000041073	Transcript	ENSMUST00000045713	protein_coding	1/8		ENSMUST00000045713.3:c.109_111del	ENSMUSP00000049490.3:p.Pro37del	414-416	109-111	37	P/-	CCC/-			-1		sequence_alteration	MGI		P1	ENSMUSP00000049490												cellular_component|cytoplasm|nucleus|nascent polypeptide-associated complex|molecular_function|biological_process|protein transport							41	26
chr11	6605638	GGG	-	-	inframe_deletion	MODERATE	Nacad	ENSMUSG00000041073	Transcript	ENSMUST00000045713	protein_coding	1/8		ENSMUST00000045713.3:c.109_111del	ENSMUSP00000049490.3:p.Pro37del	414-416	109-111	37	P/-	CCC/-			-1		sequence_alteration	MGI		P1	ENSMUSP00000049490												cellular_component|cytoplasm|nucleus|nascent polypeptide-associated complex|molecular_function|biological_process|protein transport							25	13
chr11	8854558	G	C	C	missense_variant	MODERATE	Pkd1l1	ENSMUSG00000046634	Transcript	ENSMUST00000154153	protein_coding	43/50		ENSMUST00000154153.7:c.6385C>G	ENSMUSP00000120803.1:p.Leu2129Val	6383	6385	2129	L/V	Ctg/Gtg			-1	cds_start_NF	SNV	MGI		P5	ENSMUSP00000120803	deleterious(0)	PANTHER:PTHR10877&PANTHER:PTHR10877:SF145&Pfam:PF08016										left/right axis specification|detection of mechanical stimulus|protein binding|calcium channel activity|cilium|plasma membrane|calcium ion transmembrane transport|non-motile cilium|membrane|integral component of membrane|calcium channel complex|heart development|determination of left/right symmetry|cell projection|detection of nodal flow|left/right pattern formation|ion transport|calcium ion tran…
chr11	8866126	-	AG	AG	frameshift_variant	HIGH	Pkd1l1	ENSMUSG00000046634	Transcript	ENSMUST00000154153	protein_coding	36/50		ENSMUST00000154153.7:c.5567_5568dup	ENSMUSP00000120803.1:p.Val1858TrpfsTer12	5568-5569	5570-5571	1857	L/LX	ctg/ctCTg			-1	cds_start_NF	insertion	MGI		P5	ENSMUSP00000120803		Low_complexity_(Seg):seg&PANTHER:PTHR10877&PANTHER:PTHR10877:SF145&Transmembrane_helices:TMhelix										left/right axis specification|detection of mechanical stimulus|protein binding|calcium channel activity|cilium|plasma membrane|calcium ion transmembrane transport|non-motile cilium|membrane|integral component of membrane|calcium channel complex|heart development|determination of left/right symmetry|cell projection|detection of nodal flow|left/right pattern formation|ion transport|calcium ion tran…					122
chr11	21559307	-	GTGATGAACTCTCCCTTCAGCCAGCTGTCGTCTTTCAGGGCTTCATACACACCGACTTCCTTTCCT	GTGATGAACTCTCCCTTCAGCCAGCTGTCGTCTTTCAGGGCTTCATACACACCGACTTCCTTTCCT	splice_acceptor_variant	HIGH	Mdh1	ENSMUSG00000020321	Transcript	ENSMUST00000102874	protein_coding		6/8	ENSMUST00000102874.10:c.676-2_676-1insAGGAAAGGAAGTCGGTGTGTATGAAGCCCTGAAAGACGACAGCTGGCTGAAGGGAGAGTTCATCAC									-1		insertion	MGI		P1	ENSMUSP00000099938												carboxylic acid metabolic process|NAD metabolic process|L-malate dehydrogenase activity|cytoplasm|mitochondrion|carbohydrate metabolic process|cytosol|malate dehydrogenase activity|oxidoreductase activity, acting on the CH-OH group of donors, NAD or NADP as acceptor|oxidoreductase activity|myelin sheath|oxidation-reduction process|catalytic activity|oxaloacetate metabolic process|malate metabolic…					160
chr11	21559307	-	GTGATGAACTCTCCCTTCAGCCAGCTGTCGTCTTTCAGGGCTTCATACACACCGACTTCCTTTCCTTGCAGTT	GTGATGAACTCTCCCTTCAGCCAGCTGTCGTCTTTCAGGGCTTCATACACACCGACTTCCTTTCCTTGCAG	splice_acceptor_variant	HIGH	Mdh1	ENSMUSG00000020321	Transcript	ENSMUST00000102874	protein_coding		6/8	ENSMUST00000102874.10:c.676-2_676-1insCTGCAAGGAAAGGAAGTCGGTGTGTATGAAGCCCTGAAAGACGACAGCTGGCTGAAGGGAGAGTTCATCAC									-1		insertion	MGI		P1	ENSMUSP00000099938												carboxylic acid metabolic process|NAD metabolic process|L-malate dehydrogenase activity|cytoplasm|mitochondrion|carbohydrate metabolic process|cytosol|malate dehydrogenase activity|oxidoreductase activity, acting on the CH-OH group of donors, NAD or NADP as acceptor|oxidoreductase activity|myelin sheath|oxidation-reduction process|catalytic activity|oxaloacetate metabolic process|malate metabolic…								167
chr11	21559307	-	GTGATGAACTCTCCCTTCAGCCAGCTGTCGTCTTTCAGGGCTTCATACACACCGACTTCCTTTCCTTGCAG	GTGATGAACTCTCCCTTCAGCCAGCTGTCGTCTTTCAGGGCTTCATACACACCGACTTCCTTTCCTTGCAG	splice_acceptor_variant	HIGH	Mdh1	ENSMUSG00000020321	Transcript	ENSMUST00000102874	protein_coding		6/8	ENSMUST00000102874.10:c.676-2_676-1insCTGCAAGGAAAGGAAGTCGGTGTGTATGAAGCCCTGAAAGACGACAGCTGGCTGAAGGGAGAGTTCATCAC									-1		insertion	MGI		P1	ENSMUSP00000099938												carboxylic acid metabolic process|NAD metabolic process|L-malate dehydrogenase activity|cytoplasm|mitochondrion|carbohydrate metabolic process|cytosol|malate dehydrogenase activity|oxidoreductase activity, acting on the CH-OH group of donors, NAD or NADP as acceptor|oxidoreductase activity|myelin sheath|oxidation-reduction process|catalytic activity|oxaloacetate metabolic process|malate metabolic…
chr11	21564218	-	CTGCAGAAGGGGAAGGGCACAGTCTTGCAGTTCCATCAGGACACCGTCCAGAACACCCATCA	CTGCAGAAGGGGAAGGGCACAGTCTTGCAGTTCCATCAGGACACCGTCCAGAACACCCATCA	splice_acceptor_variant	HIGH	Mdh1	ENSMUSG00000020321	Transcript	ENSMUST00000102874	protein_coding		3/8	ENSMUST00000102874.10:c.200-2_200-1insTGATGGGTGTTCTGGACGGTGTCCTGATGGAACTGCAAGACTGTGCCCTTCCCCTTCTGCAG									-1		insertion	MGI		P1	ENSMUSP00000099938												carboxylic acid metabolic process|NAD metabolic process|L-malate dehydrogenase activity|cytoplasm|mitochondrion|carbohydrate metabolic process|cytosol|malate dehydrogenase activity|oxidoreductase activity, acting on the CH-OH group of donors, NAD or NADP as acceptor|oxidoreductase activity|myelin sheath|oxidation-reduction process|catalytic activity|oxaloacetate metabolic process|malate metabolic…								160
chr11	21564218	-	CTGCAGAAGGGGAAGGGCACAGTCTTGCAGTTCCATCAGGACACCGTCCAGAACACCCATCATGGGGG	CTGCAGAAGGGGAAGGGCACAGTCTTGCAGTTCCATCAGGACACCGTCCAGAACACCCATCA	splice_acceptor_variant	HIGH	Mdh1	ENSMUSG00000020321	Transcript	ENSMUST00000102874	protein_coding		3/8	ENSMUST00000102874.10:c.200-2_200-1insTGATGGGTGTTCTGGACGGTGTCCTGATGGAACTGCAAGACTGTGCCCTTCCCCTTCTGCAG									-1		insertion	MGI		P1	ENSMUSP00000099938												carboxylic acid metabolic process|NAD metabolic process|L-malate dehydrogenase activity|cytoplasm|mitochondrion|carbohydrate metabolic process|cytosol|malate dehydrogenase activity|oxidoreductase activity, acting on the CH-OH group of donors, NAD or NADP as acceptor|oxidoreductase activity|myelin sheath|oxidation-reduction process|catalytic activity|oxaloacetate metabolic process|malate metabolic…
chr11	21565823	C	T	T	splice_donor_variant	HIGH	Mdh1	ENSMUSG00000020321	Transcript	ENSMUST00000102874	protein_coding		3/8	ENSMUST00000102874.10:c.199+1G>A									-1		SNV	MGI		P1	ENSMUSP00000099938												carboxylic acid metabolic process|NAD metabolic process|L-malate dehydrogenase activity|cytoplasm|mitochondrion|carbohydrate metabolic process|cytosol|malate dehydrogenase activity|oxidoreductase activity, acting on the CH-OH group of donors, NAD or NADP as acceptor|oxidoreductase activity|myelin sheath|oxidation-reduction process|catalytic activity|oxaloacetate metabolic process|malate metabolic…								134
chr11	33162969	G	T	T	stop_gained	HIGH	Npm1	ENSMUSG00000057113	Transcript	ENSMUST00000075641	protein_coding	1/11		ENSMUST00000075641.9:c.11C>A	ENSMUSP00000075067.3:p.Ser4Ter	238	11	4	S/*	tCg/tAg			-1		SNV	MGI		P1	ENSMUSP00000075067		PANTHER:PTHR22747&PANTHER:PTHR22747:SF28										negative regulation of mRNA splicing, via spliceosome|positive regulation of cellular biosynthetic process|positive regulation of protein ubiquitination|nucleosome assembly|chromatin remodeling|DNA repair|positive regulation of protein kinase activity|rRNA transcription|negative regulation of cardiac muscle cell apoptotic process|regulation of centrosome duplication|negative regulation of centros…	31	68		64
chr11	49552446	G	A	A	missense_variant	MODERATE	Olfr1381	ENSMUSG00000095187	Transcript	ENSMUST00000167248	protein_coding	1/1		ENSMUST00000167248.2:c.698G>A	ENSMUSP00000126003.2:p.Arg233His	698	698	233	R/H	cGc/cAc			1		SNV	MGI		P1	ENSMUSP00000126003	deleterious(0.02)	Gene3D:1.20.1070.10&Pfam:PF13853&PROSITE_profiles:PS50262&PANTHER:PTHR26453&PANTHER:PTHR26453:SF228&Superfamily:SSF81321&CDD:cd15947										G protein-coupled receptor signaling pathway|integral component of membrane|olfactory receptor activity|sensory perception of smell
chr11	53332423	TCTAG	-	-	frameshift_variant	HIGH	Zcchc10	ENSMUSG00000018239	Transcript	ENSMUST00000018383	protein_coding	4/4		ENSMUST00000018383.9:c.367_371del	ENSMUSP00000018383.3:p.Ser123LeufsTer39	389-393	367-371	123-124	SS/X	TCTAGc/c			1		deletion	MGI		P1	ENSMUSP00000018383		Low_complexity_(Seg):seg&PANTHER:PTHR13491&MobiDB_lite:mobidb-lite&MobiDB_lite:mobidb-lite										metal ion binding|cellular_component|molecular_function|nucleic acid binding|zinc ion binding|biological_process				127	114		93	165
chr11	53332435	TCCTCCTCCTCTTCCTCGGCCTGTTCGTCTTCCTCTTCCTCCTCT	-	-	inframe_deletion	MODERATE	Zcchc10	ENSMUSG00000018239	Transcript	ENSMUST00000018383	protein_coding	4/4		ENSMUST00000018383.9:c.390_434del	ENSMUSP00000018383.3:p.Ala133_Ser147del	401-445	379-423	127-141	SSSSSSACSSSSSSS/-	TCCTCCTCCTCTTCCTCGGCCTGTTCGTCTTCCTCTTCCTCCTCT/-			1		deletion	MGI		P1	ENSMUSP00000018383		Low_complexity_(Seg):seg&PANTHER:PTHR13491&MobiDB_lite:mobidb-lite&MobiDB_lite:mobidb-lite	11									metal ion binding|cellular_component|molecular_function|nucleic acid binding|zinc ion binding|biological_process				98	94		81	155
chr11	54720358	-	TGAGTTCATCCCACTAAATAGGTCTCCGAATCCTACGTGAGCTGTGTGCACAAAGTTGGTTGGCTCTCCGAT	TGAGTTCATCCCACTAAATAGGTCTCCGAATCCTACGTGAGCTGTGTGCACAAAGTTGGTTGGCTCTCCGAT	inframe_insertion&splice_region_variant	MODERATE	Cdc42se2	ENSMUSG00000052298	Transcript	ENSMUST00000064104	protein_coding			ENSMUST00000064104.12:c.157-1_157insATCGGAGAGCCAACCAACTTTGTGCACACAGCTCACGTAGGATTCGGAGACCTATTTAGTGGGATGAACTCA	ENSMUSP00000070725.6:p.Ser52_Val53insIleGlyGluProThrAsnPheValHisThrAlaHisValGlyPheGlyAspLeuPheSerGlyMetAsnSer	685-686	156-157	52-53	-/IGEPTNFVHTAHVGFGDLFSGMNS	-/ATCGGAGAGCCAACCAACTTTGTGCACACAGCTCACGTAGGATTCGGAGACCTATTTAGTGGGATGAACTCA			-1		insertion	MGI		P1	ENSMUSP00000070725		CDD:cd00132&PANTHER:PTHR13502:SF4&PANTHER:PTHR13502&Gene3D:3.90.810.10										regulation of Rho protein signal transduction|phagocytosis|cytoplasm|cytoskeleton|plasma membrane|Rho GTPase binding|membrane|regulation of signal transduction|cell projection|signaling adaptor activity|regulation of cell shape			153
chr11	54720358	-	TGAGTTCATCCCACTAAATAGGTCTCCGAATCCTACGTGAGCTGTGTGCACAAAGTTGGTTGGCTCTCCGATCATA	TGAGTTCATCCCACTAAATAGGTCTCCGAATCCTACGTGAGCTGTGTGCACAAAGTTGGTTGGCTCTCCGATCATA	stop_gained&frameshift_variant&splice_region_variant	HIGH	Cdc42se2	ENSMUSG00000052298	Transcript	ENSMUST00000064104	protein_coding			ENSMUST00000064104.12:c.157-1_157insTATGATCGGAGAGCCAACCAACTTTGTGCACACAGCTCACGTAGGATTCGGAGACCTATTTAGTGGGATGAACTCA	ENSMUSP00000070725.6:p.Val53TyrfsTer21	685-686	156-157	52-53	-/YDRRANQLCAHSSRRIRRPI*WDELX	-/TATGATCGGAGAGCCAACCAACTTTGTGCACACAGCTCACGTAGGATTCGGAGACCTATTTAGTGGGATGAACTCA			-1		insertion	MGI		P1	ENSMUSP00000070725		CDD:cd00132&PANTHER:PTHR13502:SF4&PANTHER:PTHR13502&Gene3D:3.90.810.10										regulation of Rho protein signal transduction|phagocytosis|cytoplasm|cytoskeleton|plasma membrane|Rho GTPase binding|membrane|regulation of signal transduction|cell projection|signaling adaptor activity|regulation of cell shape
chr11	54723676	-	AGGCTGAGGCTGCTCTGCAATACAGCAGTTGAAACACAACCAGAATTCACTCATGCTCTCAGTCCGAGGC	AGGCTGAGGCTGCTCTGCAATACAGCAGTTGAAACACAACCAGAATTCACTCATGCTCTCAGTCCGAGG	inframe_insertion&splice_region_variant	MODERATE	Cdc42se2	ENSMUSG00000052298	Transcript	ENSMUST00000064104	protein_coding			ENSMUST00000064104.12:c.55-1_55insCCTCGGACTGAGAGCATGAGTGAATTCTGGTTGTGTTTCAACTGCTGTATTGCAGAGCAGCCTCAGCCT	ENSMUSP00000070725.6:p.Pro18_Lys19insProArgThrGluSerMetSerGluPheTrpLeuCysPheAsnCysCysIleAlaGluGlnProGlnPro	583-584	54-55	18-19	-/PRTESMSEFWLCFNCCIAEQPQP	-/CCTCGGACTGAGAGCATGAGTGAATTCTGGTTGTGTTTCAACTGCTGTATTGCAGAGCAGCCTCAGCCT			-1		insertion	MGI		P1	ENSMUSP00000070725		PANTHER:PTHR13502:SF4&PANTHER:PTHR13502										regulation of Rho protein signal transduction|phagocytosis|cytoplasm|cytoskeleton|plasma membrane|Rho GTPase binding|membrane|regulation of signal transduction|cell projection|signaling adaptor activity|regulation of cell shape	209		266	259			230
chr11	54723676	-	AGGCTGAGGCTGCTCTGCAATACAGCAGTTGAAACACAACCAGAATTCACTCATGCTCTCAGTCCGAGG	AGGCTGAGGCTGCTCTGCAATACAGCAGTTGAAACACAACCAGAATTCACTCATGCTCTCAGTCCGAGG	inframe_insertion&splice_region_variant	MODERATE	Cdc42se2	ENSMUSG00000052298	Transcript	ENSMUST00000064104	protein_coding			ENSMUST00000064104.12:c.55-1_55insCCTCGGACTGAGAGCATGAGTGAATTCTGGTTGTGTTTCAACTGCTGTATTGCAGAGCAGCCTCAGCCT	ENSMUSP00000070725.6:p.Pro18_Lys19insProArgThrGluSerMetSerGluPheTrpLeuCysPheAsnCysCysIleAlaGluGlnProGlnPro	583-584	54-55	18-19	-/PRTESMSEFWLCFNCCIAEQPQP	-/CCTCGGACTGAGAGCATGAGTGAATTCTGGTTGTGTTTCAACTGCTGTATTGCAGAGCAGCCTCAGCCT			-1		insertion	MGI		P1	ENSMUSP00000070725		PANTHER:PTHR13502:SF4&PANTHER:PTHR13502										regulation of Rho protein signal transduction|phagocytosis|cytoplasm|cytoskeleton|plasma membrane|Rho GTPase binding|membrane|regulation of signal transduction|cell projection|signaling adaptor activity|regulation of cell shape						209
chr11	58206679	G	T	T	missense_variant	MODERATE	Igtp	ENSMUSG00000078853	Transcript	ENSMUST00000035266	protein_coding	3/3		ENSMUST00000035266.10:c.675G>T	ENSMUSP00000047356.4:p.Glu225Asp	1110	675	225	E/D	gaG/gaT			1		SNV	MGI		P1	ENSMUSP00000047356	tolerated(0.08)	Gene3D:3.40.50.300&Pfam:PF05049&PROSITE_profiles:PS51716&PANTHER:PTHR32341&PANTHER:PTHR32341:SF6&Superfamily:SSF52540&CDD:cd04104										cellular response to interferon-beta|defense response|endoplasmic reticulum membrane|cytosol|GTPase activity
chr11	58702596	T	G	G	missense_variant	MODERATE	Olfr319	ENSMUSG00000064044	Transcript	ENSMUST00000076965	protein_coding	1/1		ENSMUST00000076965.1:c.894T>G	ENSMUSP00000076232.1:p.Ile298Met	894	894	298	I/M	atT/atG			1		SNV	MGI		P1	ENSMUSP00000076232	tolerated(1)	Gene3D:1.20.1070.10&Pfam:PF13853&Prints:PR00237&PANTHER:PTHR26453&PANTHER:PTHR26453:SF217&Superfamily:SSF81321&CDD:cd15421										G protein-coupled receptor signaling pathway|integral component of membrane|olfactory receptor activity|sensory perception of smell		356
chr11	58757959	-	C	C	frameshift_variant	HIGH	Olfr316	ENSMUSG00000107677	Transcript	ENSMUST00000203731	protein_coding	1/1		ENSMUST00000203731.1:c.292_293insC	ENSMUSP00000145187.1:p.Val98AlafsTer14	355-356	292-293	98	V/AX	gtg/gCtg			1		insertion	MGI		P1	ENSMUSP00000145187		PROSITE_profiles:PS50262&CDD:cd15421&PANTHER:PTHR26453&PANTHER:PTHR26453:SF217&Gene3D:1.20.1070.10&Pfam:PF13853&Superfamily:SSF81321&Prints:PR00245&Transmembrane_helices:TMhelix										G protein-coupled receptor signaling pathway|integral component of membrane|olfactory receptor activity|sensory perception of smell	614	838	624	653	709	619	626	641
chr11	58757961	A	-	-	frameshift_variant	HIGH	Olfr316	ENSMUSG00000107677	Transcript	ENSMUST00000203731	protein_coding	1/1		ENSMUST00000203731.1:c.295del	ENSMUSP00000145187.1:p.Ile99SerfsTer7	358	295	99	I/X	Atc/tc			1		deletion	MGI		P1	ENSMUSP00000145187		PROSITE_profiles:PS50262&CDD:cd15421&PANTHER:PTHR26453&PANTHER:PTHR26453:SF217&Gene3D:1.20.1070.10&Pfam:PF13853&Superfamily:SSF81321&Prints:PR00245&Transmembrane_helices:TMhelix										G protein-coupled receptor signaling pathway|integral component of membrane|olfactory receptor activity|sensory perception of smell	609	827	623	653	715	619	631	633
chr11	59041812	AGGGGCTGGGG	-	-	frameshift_variant	HIGH	Obscn	ENSMUSG00000061462	Transcript	ENSMUST00000238536	protein_coding	63/115		ENSMUST00000238536.1:c.16718_16728del	ENSMUSP00000158795.1:p.Ala5573GlyfsTer11	16718-16728	16718-16728	5573-5576	APAP/X	gCCCCAGCCCCT/g			-1		deletion	MGI		P1	ENSMUSP00000158795		Gene3D:2.60.40.10&PROSITE_profiles:PS50835&PANTHER:PTHR47633&PANTHER:PTHR47633:SF2&Superfamily:SSF48726&Low_complexity_(Seg):seg										phosphatidylinositol-5-phosphate binding|regulation of Rho protein signal transduction|negative regulation of phosphatidylinositol 3-kinase signaling|intercalated disc|nucleotide binding|titin binding|M band|protein phosphorylation|multicellular organism development|metal ion binding|phosphatidylinositol-3-phosphate binding|protein autophosphorylation|calmodulin binding|protein binding|ATP bindin…							14
chr11	59041819	GGGGCA	-	-	inframe_deletion	MODERATE	Obscn	ENSMUSG00000061462	Transcript	ENSMUST00000238536	protein_coding	63/115		ENSMUST00000238536.1:c.16716_16721del	ENSMUSP00000158795.1:p.Ala5577_Pro5578del	16716-16721	16716-16721	5572-5574	PAP/P	ccTGCCCCa/cca			-1		deletion	MGI		P1	ENSMUSP00000158795		Gene3D:2.60.40.10&PROSITE_profiles:PS50835&PANTHER:PTHR47633&PANTHER:PTHR47633:SF2&Low_complexity_(Seg):seg										phosphatidylinositol-5-phosphate binding|regulation of Rho protein signal transduction|negative regulation of phosphatidylinositol 3-kinase signaling|intercalated disc|nucleotide binding|titin binding|M band|protein phosphorylation|multicellular organism development|metal ion binding|phosphatidylinositol-3-phosphate binding|protein autophosphorylation|calmodulin binding|protein binding|ATP bindin…		34	28	20		16
chr11	59041819	GGGGCA	-	-	inframe_deletion	MODERATE	Obscn	ENSMUSG00000061462	Transcript	ENSMUST00000238536	protein_coding	63/115		ENSMUST00000238536.1:c.16716_16721del	ENSMUSP00000158795.1:p.Ala5577_Pro5578del	16716-16721	16716-16721	5572-5574	PAP/P	ccTGCCCCa/cca			-1		sequence_alteration	MGI		P1	ENSMUSP00000158795		Gene3D:2.60.40.10&PROSITE_profiles:PS50835&PANTHER:PTHR47633&PANTHER:PTHR47633:SF2&Low_complexity_(Seg):seg										phosphatidylinositol-5-phosphate binding|regulation of Rho protein signal transduction|negative regulation of phosphatidylinositol 3-kinase signaling|intercalated disc|nucleotide binding|titin binding|M band|protein phosphorylation|multicellular organism development|metal ion binding|phosphatidylinositol-3-phosphate binding|protein autophosphorylation|calmodulin binding|protein binding|ATP bindin…							0
chr11	59041830	-	TGGGGT	TGGGGT	inframe_insertion	MODERATE	Obscn	ENSMUSG00000061462	Transcript	ENSMUST00000238536	protein_coding	63/115		ENSMUST00000238536.1:c.16710_16711insACCCCA	ENSMUSP00000158795.1:p.Pro5570_Ala5571insThrPro	16710-16711	16710-16711	5570-5571	-/TP	-/ACCCCA			-1		insertion	MGI		P1	ENSMUSP00000158795		Gene3D:2.60.40.10&PANTHER:PTHR47633&PANTHER:PTHR47633:SF2&Low_complexity_(Seg):seg										phosphatidylinositol-5-phosphate binding|regulation of Rho protein signal transduction|negative regulation of phosphatidylinositol 3-kinase signaling|intercalated disc|nucleotide binding|titin binding|M band|protein phosphorylation|multicellular organism development|metal ion binding|phosphatidylinositol-3-phosphate binding|protein autophosphorylation|calmodulin binding|protein binding|ATP bindin…	9				7			5
chr11	59054918	-	TT	TT	frameshift_variant	HIGH	Obscn	ENSMUSG00000061462	Transcript	ENSMUST00000238536	protein_coding	51/115		ENSMUST00000238536.1:c.13822_13823insAA	ENSMUSP00000158795.1:p.Thr4608LysfsTer3	13822-13823	13822-13823	4608	T/KX	acc/aAAcc			-1		insertion	MGI		P1	ENSMUSP00000158795		Gene3D:2.60.40.10&Pfam:PF07679&PROSITE_profiles:PS50835&PANTHER:PTHR47633&PANTHER:PTHR47633:SF2&SMART:SM00408&SMART:SM00409&Superfamily:SSF48726										phosphatidylinositol-5-phosphate binding|regulation of Rho protein signal transduction|negative regulation of phosphatidylinositol 3-kinase signaling|intercalated disc|nucleotide binding|titin binding|M band|protein phosphorylation|multicellular organism development|metal ion binding|phosphatidylinositol-3-phosphate binding|protein autophosphorylation|calmodulin binding|protein binding|ATP bindin…	304	381	265	312	282	271	259	222
chr11	59055481	-	GGTTT	GGTTT	frameshift_variant	HIGH	Obscn	ENSMUSG00000061462	Transcript	ENSMUST00000238536	protein_coding	50/115		ENSMUST00000238536.1:c.13598_13599insAAACC	ENSMUSP00000158795.1:p.Ala4534AsnfsTer33	13598-13599	13598-13599	4533	G/GNX	ggg/ggAAACCg			-1		insertion	MGI		P1	ENSMUSP00000158795		Gene3D:2.60.40.10&Pfam:PF07679&PROSITE_profiles:PS50835&PANTHER:PTHR47633&PANTHER:PTHR47633:SF2&SMART:SM00408&SMART:SM00409&Superfamily:SSF48726&CDD:cd00096										phosphatidylinositol-5-phosphate binding|regulation of Rho protein signal transduction|negative regulation of phosphatidylinositol 3-kinase signaling|intercalated disc|nucleotide binding|titin binding|M band|protein phosphorylation|multicellular organism development|metal ion binding|phosphatidylinositol-3-phosphate binding|protein autophosphorylation|calmodulin binding|protein binding|ATP bindin…	490	626	416	470	511	391	466	464
chr11	61248927	TGAACTGCTTCAGCAGGAAGAACTTGGCCCAGCTGACCTTGGACTCGCTGTTGGGCGG	-	-	frameshift_variant	HIGH	Aldh3a2	ENSMUSG00000010025	Transcript	ENSMUST00000074127	protein_coding	9/10		ENSMUST00000074127.13:c.1321_1378del	ENSMUSP00000073764.7:p.Pro441ThrfsTer19	1500-1557	1321-1378	441-460	PPNSESKVSWAKFFLLKQFN/X	CCGCCCAACAGCGAGTCCAAGGTCAGCTGGGCCAAGTTCTTCCTGCTGAAGCAGTTCAac/ac			-1		deletion	MGI		P1	ENSMUSP00000073764		PIRSF:PIRSF036492&PANTHER:PTHR43570&PANTHER:PTHR43570:SF9&CDD:cd07132										response to reactive oxygen species|long-chain-aldehyde dehydrogenase activity|formaldehyde metabolic process|hexadecanal metabolic process|long-chain-alcohol oxidase activity|mitochondrion|mitochondrial inner membrane|peroxisome|endoplasmic reticulum|nucleus|cytosol|extrinsic component of endoplasmic reticulum membrane|oxidoreductase activity, acting on the aldehyde or oxo group of donors, NAD o…							203
chr11	65152581	-	CAACA	CAACA	frameshift_variant	HIGH	1700086D15Rik	ENSMUSG00000020548	Transcript	ENSMUST00000020855	protein_coding	4/4		ENSMUST00000020855.4:c.371_372insTGTTG	ENSMUSP00000020855.3:p.Lys125ValfsTer71	421-422	371-372	124	S/SVX	tca/tcTGTTGa			-1		insertion	MGI		P1	ENSMUSP00000020855												cellular_component|molecular_function|biological_process	61	93	65	75	67	54	72	69
chr11	65152608	TTT	TT	-	inframe_deletion	MODERATE	1700086D15Rik	ENSMUSG00000020548	Transcript	ENSMUST00000020855	protein_coding	4/4		ENSMUST00000020855.4:c.342_344del	ENSMUSP00000020855.3:p.Lys115del	392-394	342-344	114-115	KK/K	aaAAAg/aag			-1		sequence_alteration	MGI		P1	ENSMUSP00000020855		MobiDB_lite:mobidb-lite&MobiDB_lite:mobidb-lite&Low_complexity_(Seg):seg										cellular_component|molecular_function|biological_process	29	22	30	36	14	24	42	34
chr11	65152608	TTT	-	-	inframe_deletion	MODERATE	1700086D15Rik	ENSMUSG00000020548	Transcript	ENSMUST00000020855	protein_coding	4/4		ENSMUST00000020855.4:c.342_344del	ENSMUSP00000020855.3:p.Lys115del	392-394	342-344	114-115	KK/K	aaAAAg/aag			-1		sequence_alteration	MGI		P1	ENSMUSP00000020855		MobiDB_lite:mobidb-lite&MobiDB_lite:mobidb-lite&Low_complexity_(Seg):seg										cellular_component|molecular_function|biological_process		3			4
chr11	67188813	T	C	C	missense_variant	MODERATE	Myh2	ENSMUSG00000033196	Transcript	ENSMUST00000018641	protein_coding	23/39		ENSMUST00000018641.7:c.3095T>C	ENSMUSP00000018641.7:p.Ile1032Thr	3158	3095	1032	I/T	aTc/aCc			1		SNV	MGI		P1	ENSMUSP00000018641	tolerated(1)	Gene3D:1.20.5.1050&Coiled-coils_(Ncoils):Coil&Pfam:PF01576&PANTHER:PTHR45615&PANTHER:PTHR45615:SF39&Superfamily:SSF90257										response to activity|plasma membrane repair|muscle contraction|myofibril|Golgi apparatus|cell-cell junction|actomyosin contractile ring|muscle myosin complex|actin-mediated cell contraction|protein-containing complex|A band		597				390
chr11	69341058	GGTGAGGGGCGGCCTAGGGAGGATACTGGGTACATTGCACCGAAGAATGCTGGGTCAAGTTGCATCCTCCTGTTGCCACTAACCCTTCTTCTTTCCTCCA	-	-	splice_acceptor_variant&splice_donor_variant&coding_sequence_variant&intron_variant	HIGH	Rnf227	ENSMUSG00000043419	Transcript	ENSMUST00000129321	protein_coding	1/2	1/1	ENSMUST00000129321.1:c.517+1_518-1del		598-?	517-?	173-?					1		deletion	MGI		P1	ENSMUSP00000146712												metal ion binding|cellular_component|molecular_function|biological_process	462		507
chr11	71217566	GG	-	-	frameshift_variant	HIGH	Nlrp1b	ENSMUSG00000070390	Transcript	ENSMUST00000094046	protein_coding	2/13		ENSMUST00000094046.4:c.1107_1108del	ENSMUSP00000091588.4:p.Gln370AlafsTer10	1107-1108	1107-1108	369-370	TQ/TX	acCCag/acag			-1		deletion	MGI		P3	ENSMUSP00000091588		PROSITE_profiles:PS50837&PANTHER:PTHR46985&Pfam:PF17779										neuron apoptotic process|NLRP1 inflammasome complex assembly|inflammasome complex|positive regulation of interleukin-1 beta secretion|nucleotide binding|activation of cysteine-type endopeptidase activity involved in apoptotic process|inflammatory response|innate immune response|ATP binding|protein domain specific binding|enzyme binding|protein catabolic process|cytoplasm|nucleus|nucleoplasm|cytos…	11	10	5	10	5	9	10	8
chr11	71217569	-	ACTC	ACTC	frameshift_variant	HIGH	Nlrp1b	ENSMUSG00000070390	Transcript	ENSMUST00000094046	protein_coding	2/13		ENSMUST00000094046.4:c.1105_1106insGAGT	ENSMUSP00000091588.4:p.Thr369ArgfsTer13	1105-1106	1105-1106	369	T/RVX	acc/aGAGTcc			-1		insertion	MGI		P3	ENSMUSP00000091588		PROSITE_profiles:PS50837&PANTHER:PTHR46985										neuron apoptotic process|NLRP1 inflammasome complex assembly|inflammasome complex|positive regulation of interleukin-1 beta secretion|nucleotide binding|activation of cysteine-type endopeptidase activity involved in apoptotic process|inflammatory response|innate immune response|ATP binding|protein domain specific binding|enzyme binding|protein catabolic process|cytoplasm|nucleus|nucleoplasm|cytos…	12	10	5	11	5	9	10	8
chr11	71217573	CA	-	-	frameshift_variant	HIGH	Nlrp1b	ENSMUSG00000070390	Transcript	ENSMUST00000094046	protein_coding	2/13		ENSMUST00000094046.4:c.1100_1101del	ENSMUSP00000091588.4:p.Met367LysfsTer13	1100-1101	1100-1101	367	M/X	aTG/a			-1		deletion	MGI		P3	ENSMUSP00000091588		PROSITE_profiles:PS50837&PANTHER:PTHR46985										neuron apoptotic process|NLRP1 inflammasome complex assembly|inflammasome complex|positive regulation of interleukin-1 beta secretion|nucleotide binding|activation of cysteine-type endopeptidase activity involved in apoptotic process|inflammatory response|innate immune response|ATP binding|protein domain specific binding|enzyme binding|protein catabolic process|cytoplasm|nucleus|nucleoplasm|cytos…	12	12	6	12	8	10	11	8
chr11	71217580	-	GGA	GGA	protein_altering_variant	MODERATE	Nlrp1b	ENSMUSG00000070390	Transcript	ENSMUST00000094046	protein_coding	2/13		ENSMUST00000094046.4:c.1094_1095insTCC	ENSMUSP00000091588.4:p.Gln365delinsHisPro	1094-1095	1094-1095	365	Q/HP	cag/caTCCg			-1		insertion	MGI		P3	ENSMUSP00000091588		PROSITE_profiles:PS50837&PANTHER:PTHR46985										neuron apoptotic process|NLRP1 inflammasome complex assembly|inflammasome complex|positive regulation of interleukin-1 beta secretion|nucleotide binding|activation of cysteine-type endopeptidase activity involved in apoptotic process|inflammatory response|innate immune response|ATP binding|protein domain specific binding|enzyme binding|protein catabolic process|cytoplasm|nucleus|nucleoplasm|cytos…	13	14	8	13	11	11	12	8
chr11	71217582	CCC	-	-	inframe_deletion	MODERATE	Nlrp1b	ENSMUSG00000070390	Transcript	ENSMUST00000094046	protein_coding	2/13		ENSMUST00000094046.4:c.1090_1092del	ENSMUSP00000091588.4:p.Gly364del	1090-1092	1090-1092	364	G/-	GGG/-			-1		deletion	MGI		P3	ENSMUSP00000091588		PROSITE_profiles:PS50837&PANTHER:PTHR46985										neuron apoptotic process|NLRP1 inflammasome complex assembly|inflammasome complex|positive regulation of interleukin-1 beta secretion|nucleotide binding|activation of cysteine-type endopeptidase activity involved in apoptotic process|inflammatory response|innate immune response|ATP binding|protein domain specific binding|enzyme binding|protein catabolic process|cytoplasm|nucleus|nucleoplasm|cytos…	24	34	19	22	23	25	26	24
chr11	71218139	CA	-	-	stop_gained&frameshift_variant	HIGH	Nlrp1b	ENSMUSG00000070390	Transcript	ENSMUST00000094046	protein_coding	2/13		ENSMUST00000094046.4:c.534_535del	ENSMUSP00000091588.4:p.Tyr178Ter	534-535	534-535	178-179	YE/*	taTGag/taag			-1		deletion	MGI		P3	ENSMUSP00000091588		PROSITE_profiles:PS50837&Pfam:PF05729&Gene3D:3.40.50.300&Superfamily:SSF52540										neuron apoptotic process|NLRP1 inflammasome complex assembly|inflammasome complex|positive regulation of interleukin-1 beta secretion|nucleotide binding|activation of cysteine-type endopeptidase activity involved in apoptotic process|inflammatory response|innate immune response|ATP binding|protein domain specific binding|enzyme binding|protein catabolic process|cytoplasm|nucleus|nucleoplasm|cytos…							11	3
chr11	71218142	-	GC	GC	frameshift_variant	HIGH	Nlrp1b	ENSMUSG00000070390	Transcript	ENSMUST00000094046	protein_coding	2/13		ENSMUST00000094046.4:c.532_533insGC	ENSMUSP00000091588.4:p.Tyr178CysfsTer5	532-533	532-533	178	Y/CX	tat/tGCat			-1		insertion	MGI		P3	ENSMUSP00000091588		PROSITE_profiles:PS50837&Pfam:PF05729&Gene3D:3.40.50.300&Superfamily:SSF52540										neuron apoptotic process|NLRP1 inflammasome complex assembly|inflammasome complex|positive regulation of interleukin-1 beta secretion|nucleotide binding|activation of cysteine-type endopeptidase activity involved in apoptotic process|inflammatory response|innate immune response|ATP binding|protein domain specific binding|enzyme binding|protein catabolic process|cytoplasm|nucleus|nucleoplasm|cytos…							11	3
chr11	71218357	-	ATA	ATA	protein_altering_variant	MODERATE	Nlrp1b	ENSMUSG00000070390	Transcript	ENSMUST00000094046	protein_coding	2/13		ENSMUST00000094046.4:c.317_318insTAT	ENSMUSP00000091588.4:p.Glu106delinsAspIle	317-318	317-318	106	E/DI	gaa/gaTATa			-1		insertion	MGI		P3	ENSMUSP00000091588		Gene3D:3.40.50.300										neuron apoptotic process|NLRP1 inflammasome complex assembly|inflammasome complex|positive regulation of interleukin-1 beta secretion|nucleotide binding|activation of cysteine-type endopeptidase activity involved in apoptotic process|inflammatory response|innate immune response|ATP binding|protein domain specific binding|enzyme binding|protein catabolic process|cytoplasm|nucleus|nucleoplasm|cytos…	28		17	28	29	19
chr11	71218359	A	-	-	frameshift_variant	HIGH	Nlrp1b	ENSMUSG00000070390	Transcript	ENSMUST00000094046	protein_coding	2/13		ENSMUST00000094046.4:c.315del	ENSMUSP00000091588.4:p.Cys105TrpfsTer9	315	315	105	C/X	tgT/tg			-1		deletion	MGI		P3	ENSMUSP00000091588		Gene3D:3.40.50.300										neuron apoptotic process|NLRP1 inflammasome complex assembly|inflammasome complex|positive regulation of interleukin-1 beta secretion|nucleotide binding|activation of cysteine-type endopeptidase activity involved in apoptotic process|inflammatory response|innate immune response|ATP binding|protein domain specific binding|enzyme binding|protein catabolic process|cytoplasm|nucleus|nucleoplasm|cytos…	28		15	26	27	17
chr11	71218361	A	-	-	frameshift_variant	HIGH	Nlrp1b	ENSMUSG00000070390	Transcript	ENSMUST00000094046	protein_coding	2/13		ENSMUST00000094046.4:c.313del	ENSMUSP00000091588.4:p.Cys105ValfsTer9	313	313	105	C/X	Tgt/gt			-1		deletion	MGI		P3	ENSMUSP00000091588		Gene3D:3.40.50.300										neuron apoptotic process|NLRP1 inflammasome complex assembly|inflammasome complex|positive regulation of interleukin-1 beta secretion|nucleotide binding|activation of cysteine-type endopeptidase activity involved in apoptotic process|inflammatory response|innate immune response|ATP binding|protein domain specific binding|enzyme binding|protein catabolic process|cytoplasm|nucleus|nucleoplasm|cytos…	27		15	26	25	14
chr11	71218364	A	-	-	frameshift_variant	HIGH	Nlrp1b	ENSMUSG00000070390	Transcript	ENSMUST00000094046	protein_coding	2/13		ENSMUST00000094046.4:c.310del	ENSMUSP00000091588.4:p.Ser104HisfsTer10	310	310	104	S/X	Tca/ca			-1		deletion	MGI		P3	ENSMUSP00000091588		Gene3D:3.40.50.300										neuron apoptotic process|NLRP1 inflammasome complex assembly|inflammasome complex|positive regulation of interleukin-1 beta secretion|nucleotide binding|activation of cysteine-type endopeptidase activity involved in apoptotic process|inflammatory response|innate immune response|ATP binding|protein domain specific binding|enzyme binding|protein catabolic process|cytoplasm|nucleus|nucleoplasm|cytos…	23		12	23	22	13
chr11	71218373	-	TTTCCATGACCAGGGCCCTATTGTCTA	TTTCCATGACCAGGGCCCTATTGTCTA	inframe_insertion	MODERATE	Nlrp1b	ENSMUSG00000070390	Transcript	ENSMUST00000094046	protein_coding	2/13		ENSMUST00000094046.4:c.301_302insTAGACAATAGGGCCCTGGTCATGGAAA	ENSMUSP00000091588.4:p.Lys100_Ser101insIleAspAsnArgAlaLeuValMetGlu	301-302	301-302	101	S/IDNRALVMES	agc/aTAGACAATAGGGCCCTGGTCATGGAAAgc			-1		insertion	MGI		P3	ENSMUSP00000091588		Gene3D:3.40.50.300										neuron apoptotic process|NLRP1 inflammasome complex assembly|inflammasome complex|positive regulation of interleukin-1 beta secretion|nucleotide binding|activation of cysteine-type endopeptidase activity involved in apoptotic process|inflammatory response|innate immune response|ATP binding|protein domain specific binding|enzyme binding|protein catabolic process|cytoplasm|nucleus|nucleoplasm|cytos…	15			19	16
chr11	71218380	-	TCTGCCTACCTCCCCTCCCA	TCTGCCTACCTCCCCTCCCA	stop_gained&frameshift_variant	HIGH	Nlrp1b	ENSMUSG00000070390	Transcript	ENSMUST00000094046	protein_coding	2/13		ENSMUST00000094046.4:c.294_295insTGGGAGGGGAGGTAGGCAGA	ENSMUSP00000091588.4:p.Arg99TrpfsTer5	294-295	294-295	98-99	-/WEGR*AX	-/TGGGAGGGGAGGTAGGCAGA			-1		insertion	MGI		P3	ENSMUSP00000091588		Gene3D:3.40.50.300										neuron apoptotic process|NLRP1 inflammasome complex assembly|inflammasome complex|positive regulation of interleukin-1 beta secretion|nucleotide binding|activation of cysteine-type endopeptidase activity involved in apoptotic process|inflammatory response|innate immune response|ATP binding|protein domain specific binding|enzyme binding|protein catabolic process|cytoplasm|nucleus|nucleoplasm|cytos…	10			15	14
chr11	71218382	-	TCTTCC	TCTTCC	inframe_insertion	MODERATE	Nlrp1b	ENSMUSG00000070390	Transcript	ENSMUST00000094046	protein_coding	2/13		ENSMUST00000094046.4:c.292_293insGGAAGA	ENSMUSP00000091588.4:p.Leu97_Ile98insArgLys	292-293	292-293	98	I/RKI	atc/aGGAAGAtc			-1		insertion	MGI		P3	ENSMUSP00000091588		Gene3D:3.40.50.300										neuron apoptotic process|NLRP1 inflammasome complex assembly|inflammasome complex|positive regulation of interleukin-1 beta secretion|nucleotide binding|activation of cysteine-type endopeptidase activity involved in apoptotic process|inflammatory response|innate immune response|ATP binding|protein domain specific binding|enzyme binding|protein catabolic process|cytoplasm|nucleus|nucleoplasm|cytos…				11
chr11	71228353	TCA	-	-	inframe_deletion	MODERATE	Nlrp1b	ENSMUSG00000070390	Transcript	ENSMUST00000094046	protein_coding	1/13		ENSMUST00000094046.4:c.113_115del	ENSMUSP00000091588.4:p.Met38del	113-115	113-115	38-39	MK/K	aTGAag/aag			-1		deletion	MGI		P3	ENSMUSP00000091588												neuron apoptotic process|NLRP1 inflammasome complex assembly|inflammasome complex|positive regulation of interleukin-1 beta secretion|nucleotide binding|activation of cysteine-type endopeptidase activity involved in apoptotic process|inflammatory response|innate immune response|ATP binding|protein domain specific binding|enzyme binding|protein catabolic process|cytoplasm|nucleus|nucleoplasm|cytos…	9	25	12	12		12	12	8
chr11	71228363	-	TA	TA	frameshift_variant	HIGH	Nlrp1b	ENSMUSG00000070390	Transcript	ENSMUST00000094046	protein_coding	1/13		ENSMUST00000094046.4:c.105_106insTA	ENSMUSP00000091588.4:p.Glu36Ter	105-106	105-106	35-36	-/X	-/TA			-1		insertion	MGI		P3	ENSMUSP00000091588												neuron apoptotic process|NLRP1 inflammasome complex assembly|inflammasome complex|positive regulation of interleukin-1 beta secretion|nucleotide binding|activation of cysteine-type endopeptidase activity involved in apoptotic process|inflammatory response|innate immune response|ATP binding|protein domain specific binding|enzyme binding|protein catabolic process|cytoplasm|nucleus|nucleoplasm|cytos…							5	5
chr11	71228365	CCTC	-	-	frameshift_variant	HIGH	Nlrp1b	ENSMUSG00000070390	Transcript	ENSMUST00000094046	protein_coding	1/13		ENSMUST00000094046.4:c.100_103del	ENSMUSP00000091588.4:p.Glu34TrpfsTer3	100-103	100-103	34-35	EV/X	GAGGtg/tg			-1		deletion	MGI		P3	ENSMUSP00000091588												neuron apoptotic process|NLRP1 inflammasome complex assembly|inflammasome complex|positive regulation of interleukin-1 beta secretion|nucleotide binding|activation of cysteine-type endopeptidase activity involved in apoptotic process|inflammatory response|innate immune response|ATP binding|protein domain specific binding|enzyme binding|protein catabolic process|cytoplasm|nucleus|nucleoplasm|cytos…							5	5
chr11	71228371	-	CA	CA	frameshift_variant	HIGH	Nlrp1b	ENSMUSG00000070390	Transcript	ENSMUST00000094046	protein_coding	1/13		ENSMUST00000094046.4:c.97_98insTG	ENSMUSP00000091588.4:p.Lys33MetfsTer6	97-98	97-98	33	K/MX	aaa/aTGaa			-1		insertion	MGI		P3	ENSMUSP00000091588												neuron apoptotic process|NLRP1 inflammasome complex assembly|inflammasome complex|positive regulation of interleukin-1 beta secretion|nucleotide binding|activation of cysteine-type endopeptidase activity involved in apoptotic process|inflammatory response|innate immune response|ATP binding|protein domain specific binding|enzyme binding|protein catabolic process|cytoplasm|nucleus|nucleoplasm|cytos…							5	5
chr11	73121926	G	A	A	missense_variant	MODERATE	Itgae	ENSMUSG00000005947	Transcript	ENSMUST00000006101	protein_coding	17/31		ENSMUST00000006101.3:c.2083G>A	ENSMUSP00000006101.3:p.Val695Ile	2118	2083	695	V/I	Gta/Ata			1		SNV	MGI		P1	ENSMUSP00000006101	tolerated(0.64)	Gene3D:2.60.40.1460&Pfam:PF08441&Superfamily:SSF69179&PANTHER:PTHR23220&PANTHER:PTHR23220:SF79										metal ion binding|cell adhesion|integrin-mediated signaling pathway|membrane|integral component of membrane|external side of plasma membrane|integrin complex
chr11	73486684	T	G	G	missense_variant	MODERATE	Olfr381	ENSMUSG00000072708	Transcript	ENSMUST00000078358	protein_coding	1/1		ENSMUST00000078358.1:c.139A>C	ENSMUSP00000077467.1:p.Ile47Leu	139	139	47	I/L	Atc/Ctc			-1		SNV	MGI		P1	ENSMUSP00000077467	tolerated(1)	Low_complexity_(Seg):seg&PROSITE_profiles:PS50262&CDD:cd15918&PANTHER:PTHR26451&PANTHER:PTHR26451:SF189&Pfam:PF13853&Gene3D:1.20.1070.10&Superfamily:SSF81321&Prints:PR00237&Transmembrane_helices:TMhelix										G protein-coupled receptor signaling pathway|integral component of membrane|olfactory receptor activity|transmembrane signaling receptor activity|sensory perception of smell
chr11	73940515	T	C	C	missense_variant	MODERATE	Olfr23	ENSMUSG00000069816	Transcript	ENSMUST00000092917	protein_coding	1/1		ENSMUST00000092917.3:c.268T>C	ENSMUSP00000090596.1:p.Ser90Pro	268	268	90	S/P	Tca/Cca			1		SNV	MGI		P1	ENSMUSP00000090596	tolerated(1)	PROSITE_profiles:PS50262&CDD:cd15918&PANTHER:PTHR26451&PANTHER:PTHR26451:SF161&Pfam:PF13853&Gene3D:1.20.1070.10&Superfamily:SSF81321										G protein-coupled receptor signaling pathway|integral component of membrane|olfactory receptor activity|transmembrane signaling receptor activity|sensory perception of smell								627
chr11	76211485	C	T	T	missense_variant	MODERATE	Gemin4	ENSMUSG00000049396	Transcript	ENSMUST00000102500	protein_coding	2/2		ENSMUST00000102500.4:c.2449G>A	ENSMUSP00000099558.4:p.Ala817Thr	2626	2449	817	A/T	Gcc/Acc			-1		SNV	MGI		P1	ENSMUSP00000099558	deleterious(0)	PANTHER:PTHR15571										spliceosomal snRNP assembly|nucleolus|cytosol|ribonucleoprotein complex binding|nuclear body|SMN complex|SMN-Sm protein complex|Cajal body					150
chr11	76211500	C	T	T	missense_variant	MODERATE	Gemin4	ENSMUSG00000049396	Transcript	ENSMUST00000102500	protein_coding	2/2		ENSMUST00000102500.4:c.2434G>A	ENSMUSP00000099558.4:p.Gly812Ser	2611	2434	812	G/S	Ggc/Agc			-1		SNV	MGI		P1	ENSMUSP00000099558	deleterious(0)	PANTHER:PTHR15571										spliceosomal snRNP assembly|nucleolus|cytosol|ribonucleoprotein complex binding|nuclear body|SMN complex|SMN-Sm protein complex|Cajal body
chr11	77045777	A	T	T	missense_variant	MODERATE	Nsrp1	ENSMUSG00000037958	Transcript	ENSMUST00000102494	protein_coding	7/7		ENSMUST00000102494.7:c.1592T>A	ENSMUSP00000099552.1:p.Ile531Lys	1629	1592	531	I/K	aTa/aAa			-1		SNV	MGI		P1	ENSMUSP00000099552	deleterious(0)	PANTHER:PTHR31938										mRNA processing|regulation of alternative mRNA splicing, via spliceosome|in utero embryonic development|nucleus|nucleoplasm|nuclear speck|developmental process|RNA binding|mRNA binding|ribonucleoprotein complex|RNA splicing			293		249	211	303	281
chr11	77045783	G	A	A	missense_variant	MODERATE	Nsrp1	ENSMUSG00000037958	Transcript	ENSMUST00000102494	protein_coding	7/7		ENSMUST00000102494.7:c.1586C>T	ENSMUSP00000099552.1:p.Ala529Val	1623	1586	529	A/V	gCg/gTg			-1		SNV	MGI		P1	ENSMUSP00000099552	deleterious(0.03)	PANTHER:PTHR31938										mRNA processing|regulation of alternative mRNA splicing, via spliceosome|in utero embryonic development|nucleus|nucleoplasm|nuclear speck|developmental process|RNA binding|mRNA binding|ribonucleoprotein complex|RNA splicing			302		257	220	321	302
chr11	77045884	A	C	C	missense_variant	MODERATE	Nsrp1	ENSMUSG00000037958	Transcript	ENSMUST00000102494	protein_coding	7/7		ENSMUST00000102494.7:c.1485T>G	ENSMUSP00000099552.1:p.Ser495Arg	1522	1485	495	S/R	agT/agG			-1		SNV	MGI		P1	ENSMUSP00000099552	tolerated(0.14)	PANTHER:PTHR31938&MobiDB_lite:mobidb-lite&MobiDB_lite:mobidb-lite										mRNA processing|regulation of alternative mRNA splicing, via spliceosome|in utero embryonic development|nucleus|nucleoplasm|nuclear speck|developmental process|RNA binding|mRNA binding|ribonucleoprotein complex|RNA splicing			342		339	284	382	356
chr11	77046504	T	A	A	stop_gained	HIGH	Nsrp1	ENSMUSG00000037958	Transcript	ENSMUST00000102494	protein_coding	7/7		ENSMUST00000102494.7:c.865A>T	ENSMUSP00000099552.1:p.Arg289Ter	902	865	289	R/*	Aga/Tga			-1		SNV	MGI		P1	ENSMUSP00000099552		PANTHER:PTHR31938&MobiDB_lite:mobidb-lite&MobiDB_lite:mobidb-lite										mRNA processing|regulation of alternative mRNA splicing, via spliceosome|in utero embryonic development|nucleus|nucleoplasm|nuclear speck|developmental process|RNA binding|mRNA binding|ribonucleoprotein complex|RNA splicing			256				347	301
chr11	77046537	G	A	A	missense_variant	MODERATE	Nsrp1	ENSMUSG00000037958	Transcript	ENSMUST00000102494	protein_coding	7/7		ENSMUST00000102494.7:c.832C>T	ENSMUSP00000099552.1:p.His278Tyr	869	832	278	H/Y	Cac/Tac			-1		SNV	MGI		P1	ENSMUSP00000099552	tolerated(0.41)	PANTHER:PTHR31938&MobiDB_lite:mobidb-lite										mRNA processing|regulation of alternative mRNA splicing, via spliceosome|in utero embryonic development|nucleus|nucleoplasm|nuclear speck|developmental process|RNA binding|mRNA binding|ribonucleoprotein complex|RNA splicing			224				264	239
chr11	77046549	C	T	T	missense_variant	MODERATE	Nsrp1	ENSMUSG00000037958	Transcript	ENSMUST00000102494	protein_coding	7/7		ENSMUST00000102494.7:c.820G>A	ENSMUSP00000099552.1:p.Ala274Thr	857	820	274	A/T	Gcc/Acc			-1		SNV	MGI		P1	ENSMUSP00000099552	tolerated(0.85)	PANTHER:PTHR31938&MobiDB_lite:mobidb-lite&MobiDB_lite:mobidb-lite										mRNA processing|regulation of alternative mRNA splicing, via spliceosome|in utero embryonic development|nucleus|nucleoplasm|nuclear speck|developmental process|RNA binding|mRNA binding|ribonucleoprotein complex|RNA splicing			205				232	217
chr11	77046559	T	G	G	missense_variant	MODERATE	Nsrp1	ENSMUSG00000037958	Transcript	ENSMUST00000102494	protein_coding	7/7		ENSMUST00000102494.7:c.810A>C	ENSMUSP00000099552.1:p.Glu270Asp	847	810	270	E/D	gaA/gaC			-1		SNV	MGI		P1	ENSMUSP00000099552	tolerated(0.15)	PANTHER:PTHR31938&MobiDB_lite:mobidb-lite&MobiDB_lite:mobidb-lite										mRNA processing|regulation of alternative mRNA splicing, via spliceosome|in utero embryonic development|nucleus|nucleoplasm|nuclear speck|developmental process|RNA binding|mRNA binding|ribonucleoprotein complex|RNA splicing			192				214	197
chr11	77046569	GACTT	-	-	frameshift_variant	HIGH	Nsrp1	ENSMUSG00000037958	Transcript	ENSMUST00000102494	protein_coding	7/7		ENSMUST00000102494.7:c.796_800del	ENSMUSP00000099552.1:p.Lys266GlnfsTer25	833-837	796-800	266-267	KS/X	AAGTCc/c			-1		deletion	MGI		P1	ENSMUSP00000099552		PANTHER:PTHR31938&MobiDB_lite:mobidb-lite&MobiDB_lite:mobidb-lite										mRNA processing|regulation of alternative mRNA splicing, via spliceosome|in utero embryonic development|nucleus|nucleoplasm|nuclear speck|developmental process|RNA binding|mRNA binding|ribonucleoprotein complex|RNA splicing			175				186	188
chr11	77046588	G	C	C	missense_variant	MODERATE	Nsrp1	ENSMUSG00000037958	Transcript	ENSMUST00000102494	protein_coding	7/7		ENSMUST00000102494.7:c.781C>G	ENSMUSP00000099552.1:p.Arg261Gly	818	781	261	R/G	Cga/Gga			-1		SNV	MGI		P1	ENSMUSP00000099552	tolerated(0.25)	PANTHER:PTHR31938&MobiDB_lite:mobidb-lite&MobiDB_lite:mobidb-lite										mRNA processing|regulation of alternative mRNA splicing, via spliceosome|in utero embryonic development|nucleus|nucleoplasm|nuclear speck|developmental process|RNA binding|mRNA binding|ribonucleoprotein complex|RNA splicing			166				171	172
chr11	77046606	T	A	A	missense_variant	MODERATE	Nsrp1	ENSMUSG00000037958	Transcript	ENSMUST00000102494	protein_coding	7/7		ENSMUST00000102494.7:c.763A>T	ENSMUSP00000099552.1:p.Ser255Cys	800	763	255	S/C	Agt/Tgt			-1		SNV	MGI		P1	ENSMUSP00000099552	tolerated(0.05)	PANTHER:PTHR31938&MobiDB_lite:mobidb-lite&MobiDB_lite:mobidb-lite										mRNA processing|regulation of alternative mRNA splicing, via spliceosome|in utero embryonic development|nucleus|nucleoplasm|nuclear speck|developmental process|RNA binding|mRNA binding|ribonucleoprotein complex|RNA splicing			154				163	151
chr11	77046612	C	T	T	missense_variant	MODERATE	Nsrp1	ENSMUSG00000037958	Transcript	ENSMUST00000102494	protein_coding	7/7		ENSMUST00000102494.7:c.757G>A	ENSMUSP00000099552.1:p.Glu253Lys	794	757	253	E/K	Gag/Aag			-1		SNV	MGI		P1	ENSMUSP00000099552	tolerated(1)	PANTHER:PTHR31938&MobiDB_lite:mobidb-lite										mRNA processing|regulation of alternative mRNA splicing, via spliceosome|in utero embryonic development|nucleus|nucleoplasm|nuclear speck|developmental process|RNA binding|mRNA binding|ribonucleoprotein complex|RNA splicing			141				160	148
chr11	77046622	-	AC	AC	frameshift_variant	HIGH	Nsrp1	ENSMUSG00000037958	Transcript	ENSMUST00000102494	protein_coding	7/7		ENSMUST00000102494.7:c.747_748insGT	ENSMUSP00000099552.1:p.Phe250ValfsTer28	784-785	747-748	249-250	-/X	-/GT			-1		insertion	MGI		P1	ENSMUSP00000099552		PANTHER:PTHR31938&MobiDB_lite:mobidb-lite										mRNA processing|regulation of alternative mRNA splicing, via spliceosome|in utero embryonic development|nucleus|nucleoplasm|nuclear speck|developmental process|RNA binding|mRNA binding|ribonucleoprotein complex|RNA splicing			141				161	143
chr11	77046624	CA	-	-	frameshift_variant	HIGH	Nsrp1	ENSMUSG00000037958	Transcript	ENSMUST00000102494	protein_coding	7/7		ENSMUST00000102494.7:c.744_745del	ENSMUSP00000099552.1:p.Glu249ValfsTer2	781-782	744-745	248-249	RE/RX	cgTGag/cgag			-1		deletion	MGI		P1	ENSMUSP00000099552		PANTHER:PTHR31938&MobiDB_lite:mobidb-lite										mRNA processing|regulation of alternative mRNA splicing, via spliceosome|in utero embryonic development|nucleus|nucleoplasm|nuclear speck|developmental process|RNA binding|mRNA binding|ribonucleoprotein complex|RNA splicing			145				161	139
chr11	77046630	C	T	T	missense_variant	MODERATE	Nsrp1	ENSMUSG00000037958	Transcript	ENSMUST00000102494	protein_coding	7/7		ENSMUST00000102494.7:c.739G>A	ENSMUSP00000099552.1:p.Asp247Asn	776	739	247	D/N	Gac/Aac			-1		SNV	MGI		P1	ENSMUSP00000099552	deleterious(0)	PANTHER:PTHR31938&MobiDB_lite:mobidb-lite										mRNA processing|regulation of alternative mRNA splicing, via spliceosome|in utero embryonic development|nucleus|nucleoplasm|nuclear speck|developmental process|RNA binding|mRNA binding|ribonucleoprotein complex|RNA splicing			138				146	137
chr11	77046655	C	A	A	missense_variant	MODERATE	Nsrp1	ENSMUSG00000037958	Transcript	ENSMUST00000102494	protein_coding	7/7		ENSMUST00000102494.7:c.714G>T	ENSMUSP00000099552.1:p.Gln238His	751	714	238	Q/H	caG/caT			-1		SNV	MGI		P1	ENSMUSP00000099552	deleterious(0.01)	PANTHER:PTHR31938&MobiDB_lite:mobidb-lite										mRNA processing|regulation of alternative mRNA splicing, via spliceosome|in utero embryonic development|nucleus|nucleoplasm|nuclear speck|developmental process|RNA binding|mRNA binding|ribonucleoprotein complex|RNA splicing							119	110
chr11	77046657	G	C	C	missense_variant	MODERATE	Nsrp1	ENSMUSG00000037958	Transcript	ENSMUST00000102494	protein_coding	7/7		ENSMUST00000102494.7:c.712C>G	ENSMUSP00000099552.1:p.Gln238Glu	749	712	238	Q/E	Cag/Gag			-1		SNV	MGI		P1	ENSMUSP00000099552	tolerated(0.22)	PANTHER:PTHR31938&MobiDB_lite:mobidb-lite										mRNA processing|regulation of alternative mRNA splicing, via spliceosome|in utero embryonic development|nucleus|nucleoplasm|nuclear speck|developmental process|RNA binding|mRNA binding|ribonucleoprotein complex|RNA splicing							120	112
chr11	77046677	C	-	-	frameshift_variant	HIGH	Nsrp1	ENSMUSG00000037958	Transcript	ENSMUST00000102494	protein_coding	7/7		ENSMUST00000102494.7:c.692del	ENSMUSP00000099552.1:p.Cys231SerfsTer46	729	692	231	C/X	tGc/tc			-1		deletion	MGI		P1	ENSMUSP00000099552		PANTHER:PTHR31938&MobiDB_lite:mobidb-lite&MobiDB_lite:mobidb-lite										mRNA processing|regulation of alternative mRNA splicing, via spliceosome|in utero embryonic development|nucleus|nucleoplasm|nuclear speck|developmental process|RNA binding|mRNA binding|ribonucleoprotein complex|RNA splicing							105	109
chr11	77046698	C	T	T	missense_variant	MODERATE	Nsrp1	ENSMUSG00000037958	Transcript	ENSMUST00000102494	protein_coding	7/7		ENSMUST00000102494.7:c.671G>A	ENSMUSP00000099552.1:p.Ser224Asn	708	671	224	S/N	aGc/aAc			-1		SNV	MGI		P1	ENSMUSP00000099552	tolerated(1)	PANTHER:PTHR31938&MobiDB_lite:mobidb-lite&MobiDB_lite:mobidb-lite										mRNA processing|regulation of alternative mRNA splicing, via spliceosome|in utero embryonic development|nucleus|nucleoplasm|nuclear speck|developmental process|RNA binding|mRNA binding|ribonucleoprotein complex|RNA splicing			135		69	79	138	165
chr11	77046733	CTTCT	-	-	frameshift_variant	HIGH	Nsrp1	ENSMUSG00000037958	Transcript	ENSMUST00000102494	protein_coding	7/7		ENSMUST00000102494.7:c.632_636del	ENSMUSP00000099552.1:p.Glu211AlafsTer6	669-673	632-636	211-212	EK/X	gAGAAG/g			-1		deletion	MGI		P1	ENSMUSP00000099552		PANTHER:PTHR31938&MobiDB_lite:mobidb-lite&MobiDB_lite:mobidb-lite										mRNA processing|regulation of alternative mRNA splicing, via spliceosome|in utero embryonic development|nucleus|nucleoplasm|nuclear speck|developmental process|RNA binding|mRNA binding|ribonucleoprotein complex|RNA splicing							61	64
chr11	77046756	-	TGGCTTCACGAAAGCTGGATTTAGGAACTGCCTCCTCACCAACTGCTTGAT	TGGCTTCACGAAAGCTGGATTTAGGAACTGCCTCCTCACCAACTGCTTGAT	splice_acceptor_variant	HIGH	Nsrp1	ENSMUSG00000037958	Transcript	ENSMUST00000102494	protein_coding		6/6	ENSMUST00000102494.7:c.615-2_615-1insATCAAGCAGTTGGTGAGGAGGCAGTTCCTAAATCCAGCTTTCGTGAAGCCA									-1		insertion	MGI		P1	ENSMUSP00000099552												mRNA processing|regulation of alternative mRNA splicing, via spliceosome|in utero embryonic development|nucleus|nucleoplasm|nuclear speck|developmental process|RNA binding|mRNA binding|ribonucleoprotein complex|RNA splicing								51
chr11	77048380	G	A	A	missense_variant	MODERATE	Nsrp1	ENSMUSG00000037958	Transcript	ENSMUST00000102494	protein_coding	6/7		ENSMUST00000102494.7:c.587C>T	ENSMUSP00000099552.1:p.Ala196Val	624	587	196	A/V	gCt/gTt			-1		SNV	MGI		P1	ENSMUSP00000099552	tolerated(1)	PANTHER:PTHR31938&MobiDB_lite:mobidb-lite										mRNA processing|regulation of alternative mRNA splicing, via spliceosome|in utero embryonic development|nucleus|nucleoplasm|nuclear speck|developmental process|RNA binding|mRNA binding|ribonucleoprotein complex|RNA splicing			290			260	303
chr11	77049348	T	C	C	missense_variant	MODERATE	Nsrp1	ENSMUSG00000037958	Transcript	ENSMUST00000102494	protein_coding	5/7		ENSMUST00000102494.7:c.430A>G	ENSMUSP00000099552.1:p.Thr144Ala	467	430	144	T/A	Aca/Gca			-1		SNV	MGI		P1	ENSMUSP00000099552	deleterious(0)	PANTHER:PTHR31938&Pfam:PF09745										mRNA processing|regulation of alternative mRNA splicing, via spliceosome|in utero embryonic development|nucleus|nucleoplasm|nuclear speck|developmental process|RNA binding|mRNA binding|ribonucleoprotein complex|RNA splicing			193		185	153	207	218
chr11	77049383	T	G	G	missense_variant	MODERATE	Nsrp1	ENSMUSG00000037958	Transcript	ENSMUST00000102494	protein_coding	5/7		ENSMUST00000102494.7:c.395A>C	ENSMUSP00000099552.1:p.Glu132Ala	432	395	132	E/A	gAa/gCa			-1		SNV	MGI		P1	ENSMUSP00000099552	deleterious(0)	Low_complexity_(Seg):seg&PANTHER:PTHR31938&Pfam:PF09745&Coiled-coils_(Ncoils):Coil										mRNA processing|regulation of alternative mRNA splicing, via spliceosome|in utero embryonic development|nucleus|nucleoplasm|nuclear speck|developmental process|RNA binding|mRNA binding|ribonucleoprotein complex|RNA splicing			227		211	192	218	246
chr11	77049398	C	T	T	missense_variant	MODERATE	Nsrp1	ENSMUSG00000037958	Transcript	ENSMUST00000102494	protein_coding	5/7		ENSMUST00000102494.7:c.380G>A	ENSMUSP00000099552.1:p.Arg127Lys	417	380	127	R/K	aGa/aAa			-1		SNV	MGI		P1	ENSMUSP00000099552	tolerated(1)	Low_complexity_(Seg):seg&PANTHER:PTHR31938&Pfam:PF09745&Coiled-coils_(Ncoils):Coil										mRNA processing|regulation of alternative mRNA splicing, via spliceosome|in utero embryonic development|nucleus|nucleoplasm|nuclear speck|developmental process|RNA binding|mRNA binding|ribonucleoprotein complex|RNA splicing			234		228	192	222	250
chr11	77054954	G	C	C	missense_variant	MODERATE	Nsrp1	ENSMUSG00000037958	Transcript	ENSMUST00000102494	protein_coding	3/7		ENSMUST00000102494.7:c.158C>G	ENSMUSP00000099552.1:p.Ala53Gly	195	158	53	A/G	gCc/gGc			-1		SNV	MGI		P1	ENSMUSP00000099552	deleterious(0.04)	PANTHER:PTHR31938&MobiDB_lite:mobidb-lite&MobiDB_lite:mobidb-lite										mRNA processing|regulation of alternative mRNA splicing, via spliceosome|in utero embryonic development|nucleus|nucleoplasm|nuclear speck|developmental process|RNA binding|mRNA binding|ribonucleoprotein complex|RNA splicing			279		219	236	257	276
chr11	78751006	CCAAGG	-	-	inframe_deletion	MODERATE	Ccnq	ENSMUSG00000049489	Transcript	ENSMUST00000059468	protein_coding	1/1		ENSMUST00000059468.5:c.652_657del	ENSMUSP00000050658.4:p.Pro218_Trp219del	719-724	652-657	218-219	PW/-	CCTTGG/-			-1		deletion	MGI		P1	ENSMUSP00000050658		PANTHER:PTHR10026:SF70&PANTHER:PTHR10026&PIRSF:PIRSF028758&Gene3D:1.10.472.10&Superfamily:SSF47954										regulation of transcription by RNA polymerase II|protein binding|protein kinase activator activity|positive regulation of MAPK cascade|nucleus|cyclin-dependent protein serine/threonine kinase regulator activity	144
chr11	78751407	CC	TT	TT	missense_variant	MODERATE	Ccnq	ENSMUSG00000049489	Transcript	ENSMUST00000059468	protein_coding	1/1		ENSMUST00000059468.5:c.255_256delinsAA	ENSMUSP00000050658.4:p.Glu86Lys	322-323	255-256	85-86	VE/VK	gtGGag/gtAAag			-1		substitution	MGI		P1	ENSMUSP00000050658		CDD:cd00043&PANTHER:PTHR10026:SF70&PANTHER:PTHR10026&PIRSF:PIRSF028758&Pfam:PF00134&Gene3D:1.10.472.10&SMART:SM00385&Superfamily:SSF47954										regulation of transcription by RNA polymerase II|protein binding|protein kinase activator activity|positive regulation of MAPK cascade|nucleus|cyclin-dependent protein serine/threonine kinase regulator activity
chr11	78751416	C	A	A	missense_variant	MODERATE	Ccnq	ENSMUSG00000049489	Transcript	ENSMUST00000059468	protein_coding	1/1		ENSMUST00000059468.5:c.247G>T	ENSMUSP00000050658.4:p.Gly83Cys	314	247	83	G/C	Ggc/Tgc			-1		SNV	MGI		P1	ENSMUSP00000050658	deleterious(0.02)	CDD:cd00043&PANTHER:PTHR10026:SF70&PANTHER:PTHR10026&PIRSF:PIRSF028758&Pfam:PF00134&Gene3D:1.10.472.10&SMART:SM00385&Superfamily:SSF47954										regulation of transcription by RNA polymerase II|protein binding|protein kinase activator activity|positive regulation of MAPK cascade|nucleus|cyclin-dependent protein serine/threonine kinase regulator activity
chr11	78751571	C	T	T	missense_variant	MODERATE	Ccnq	ENSMUSG00000049489	Transcript	ENSMUST00000059468	protein_coding	1/1		ENSMUST00000059468.5:c.92G>A	ENSMUSP00000050658.4:p.Arg31Gln	159	92	31	R/Q	cGa/cAa			-1		SNV	MGI		P1	ENSMUSP00000050658	tolerated(0.07)	PANTHER:PTHR10026:SF70&PANTHER:PTHR10026&PIRSF:PIRSF028758&Gene3D:1.10.472.10&Superfamily:SSF47954										regulation of transcription by RNA polymerase II|protein binding|protein kinase activator activity|positive regulation of MAPK cascade|nucleus|cyclin-dependent protein serine/threonine kinase regulator activity	162	211	138		178		132	135
chr11	78751578	G	A	A	missense_variant	MODERATE	Ccnq	ENSMUSG00000049489	Transcript	ENSMUST00000059468	protein_coding	1/1		ENSMUST00000059468.5:c.85C>T	ENSMUSP00000050658.4:p.His29Tyr	152	85	29	H/Y	Cac/Tac			-1		SNV	MGI		P1	ENSMUSP00000050658	deleterious(0)	PANTHER:PTHR10026:SF70&PANTHER:PTHR10026&PIRSF:PIRSF028758&Gene3D:1.10.472.10&Superfamily:SSF47954										regulation of transcription by RNA polymerase II|protein binding|protein kinase activator activity|positive regulation of MAPK cascade|nucleus|cyclin-dependent protein serine/threonine kinase regulator activity	151	197	130		165		123	128
chr11	82981297	A	T	T	missense_variant	MODERATE	Slfn9	ENSMUSG00000069793	Transcript	ENSMUST00000038211	protein_coding	5/5		ENSMUST00000038211.12:c.2612T>A	ENSMUSP00000044435.5:p.Ile871Asn	2862	2612	871	I/N	aTt/aAt			-1		SNV	MGI		P1	ENSMUSP00000044435	tolerated(0.6)	PANTHER:PTHR12155:SF43&PANTHER:PTHR12155&Superfamily:SSF52540										defense response to virus|nucleotide binding|tRNA binding|metal ion binding|ATP binding|cytoplasm|intracellular|nucleus|hydrolase activity|endonuclease activity|nuclease activity|endoribonuclease activity|zinc ion binding
chr11	82981935	TTT	-	-	inframe_deletion	MODERATE	Slfn9	ENSMUSG00000069793	Transcript	ENSMUST00000038211	protein_coding	5/5		ENSMUST00000038211.12:c.1972_1974del	ENSMUSP00000044435.5:p.Lys658del	2222-2224	1972-1974	658	K/-	AAA/-			-1		deletion	MGI		P1	ENSMUSP00000044435		CDD:cd17934&PANTHER:PTHR12155:SF43&PANTHER:PTHR12155&Pfam:PF09848&Gene3D:3.40.50.300&Superfamily:SSF52540										defense response to virus|nucleotide binding|tRNA binding|metal ion binding|ATP binding|cytoplasm|intracellular|nucleus|hydrolase activity|endonuclease activity|nuclease activity|endoribonuclease activity|zinc ion binding			398
chr11	82981942	-	CCT	CCT	protein_altering_variant	MODERATE	Slfn9	ENSMUSG00000069793	Transcript	ENSMUST00000038211	protein_coding	5/5		ENSMUST00000038211.12:c.1967_1968insAGG	ENSMUSP00000044435.5:p.Asn656delinsLysGly	2217-2218	1967-1968	656	N/KG	aat/aaAGGt			-1		insertion	MGI		P1	ENSMUSP00000044435		CDD:cd17934&PANTHER:PTHR12155:SF43&PANTHER:PTHR12155&Pfam:PF09848&Gene3D:3.40.50.300&Superfamily:SSF52540										defense response to virus|nucleotide binding|tRNA binding|metal ion binding|ATP binding|cytoplasm|intracellular|nucleus|hydrolase activity|endonuclease activity|nuclease activity|endoribonuclease activity|zinc ion binding			390
chr11	82982815	C	T	T	missense_variant	MODERATE	Slfn9	ENSMUSG00000069793	Transcript	ENSMUST00000038211	protein_coding	4/5		ENSMUST00000038211.12:c.1261G>A	ENSMUSP00000044435.5:p.Glu421Lys	1511	1261	421	E/K	Gag/Aag			-1		SNV	MGI		P1	ENSMUSP00000044435	tolerated(0.77)	PANTHER:PTHR12155:SF43&PANTHER:PTHR12155										defense response to virus|nucleotide binding|tRNA binding|metal ion binding|ATP binding|cytoplasm|intracellular|nucleus|hydrolase activity|endonuclease activity|nuclease activity|endoribonuclease activity|zinc ion binding	284	330	330	291	309	288
chr11	87404421	T	-	-	frameshift_variant&start_lost&start_retained_variant	HIGH	Rad51c	ENSMUSG00000007646	Transcript	ENSMUST00000067692	protein_coding	1/9		ENSMUST00000067692.12:c.1del	ENSMUSP00000064079.6:p.Met1?	103	1	1	M/X	Atg/tg			-1		deletion	MGI		P3	ENSMUSP00000064079												DNA recombination|DNA repair|Holliday junction resolvase complex|perinuclear region of cytoplasm|double-strand break repair via homologous recombination|telomere maintenance via recombination|four-way junction DNA binding|positive regulation of G2/M transition of mitotic cell cycle|nucleotide binding|cellular response to DNA damage stimulus|spermatogenesis|reciprocal meiotic recombination|male me…	8	13	5		4
chr11	87404421	TT	-	-	start_lost&start_retained_variant&5_prime_UTR_variant	HIGH	Rad51c	ENSMUSG00000007646	Transcript	ENSMUST00000067692	protein_coding	1/9		ENSMUST00000067692.12:c.-1_1del		102-103	?-1	?-1					-1		deletion	MGI		P3	ENSMUSP00000064079												DNA recombination|DNA repair|Holliday junction resolvase complex|perinuclear region of cytoplasm|double-strand break repair via homologous recombination|telomere maintenance via recombination|four-way junction DNA binding|positive regulation of G2/M transition of mitotic cell cycle|nucleotide binding|cellular response to DNA damage stimulus|spermatogenesis|reciprocal meiotic recombination|male me…
chr11	87889063	T	A	A	missense_variant	MODERATE	Olfr462	ENSMUSG00000093839	Transcript	ENSMUST00000049743	protein_coding	1/1		ENSMUST00000049743.1:c.832A>T	ENSMUSP00000055334.1:p.Met278Leu	832	832	278	M/L	Atg/Ttg			-1		SNV	MGI		P1	ENSMUSP00000055334	tolerated(0.2)	Gene3D:1.20.1070.10&Pfam:PF13853&Prints:PR00237&PROSITE_profiles:PS50262&PANTHER:PTHR26451&PANTHER:PTHR26451:SF930&Superfamily:SSF81321&CDD:cd15936										G protein-coupled receptor signaling pathway|integral component of membrane|olfactory receptor activity|transmembrane signaling receptor activity|sensory perception of smell
chr11	87889858	C	T	T	missense_variant	MODERATE	Olfr462	ENSMUSG00000093839	Transcript	ENSMUST00000049743	protein_coding	1/1		ENSMUST00000049743.1:c.37G>A	ENSMUSP00000055334.1:p.Val13Ile	37	37	13	V/I	Gtc/Atc			-1		SNV	MGI		P1	ENSMUSP00000055334	tolerated(0.58)	PANTHER:PTHR26451&PANTHER:PTHR26451:SF930&Superfamily:SSF81321										G protein-coupled receptor signaling pathway|integral component of membrane|olfactory receptor activity|transmembrane signaling receptor activity|sensory perception of smell			94	194		138
chr11	94992723	G	C	C	missense_variant	MODERATE	Ppp1r9b	ENSMUSG00000038976	Transcript	ENSMUST00000038696	protein_coding	1/10		ENSMUST00000038696.11:c.1176G>C	ENSMUSP00000041732.5:p.Leu392Phe	1689	1176	392	L/F	ttG/ttC			1		SNV	MGI		P2	ENSMUSP00000041732	tolerated(0.12)	PANTHER:PTHR16154&PANTHER:PTHR16154:SF24&MobiDB_lite:mobidb-lite										positive regulation of protein localization to plasma membrane|regulation of opioid receptor signaling pathway|actin filament binding|modulation of chemical synaptic transmission|postsynaptic density|regulation of protein phosphorylation|positive regulation of protein localization to actin cortical patch|positive regulation of cellular protein localization|multicellular organism development|cellu…								82
chr11	96284440	G	T	T	missense_variant	MODERATE	Hoxb8	ENSMUSG00000056648	Transcript	ENSMUST00000052650	protein_coding	2/2		ENSMUST00000052650.3:c.702G>T	ENSMUSP00000052496.2:p.Gln234His	1760	702	234	Q/H	caG/caT			1		SNV	MGI		P1	ENSMUSP00000052496	deleterious_low_confidence(0.04)	PANTHER:PTHR46166&PANTHER:PTHR46166:SF2&MobiDB_lite:mobidb-lite										embryonic skeletal system morphogenesis|skeletal system morphogenesis|negative regulation of transcription by RNA polymerase II|regulation of transcription, DNA-templated|multicellular organism development|protein binding|nucleus|nucleoplasm|sensory perception of pain|sequence-specific DNA binding|grooming behavior|anterior/posterior pattern specification|DNA binding|DNA-binding transcription fac…
chr11	96289494	C	T	T	missense_variant	MODERATE	Hoxb7	ENSMUSG00000038721	Transcript	ENSMUST00000049352	protein_coding	2/2		ENSMUST00000049352.7:c.518C>T	ENSMUSP00000040121.6:p.Thr173Met	623	518	173	T/M	aCg/aTg			1		SNV	MGI		P1	ENSMUSP00000040121	deleterious(0)	CDD:cd00086&Gene3D:1.10.10.60&Pfam:PF00046&SMART:SM00389&Superfamily:SSF46689&PROSITE_profiles:PS50071&PANTHER:PTHR45659&PANTHER:PTHR45659:SF11&PROSITE_patterns:PS00027										embryonic skeletal system morphogenesis|positive regulation of branching involved in ureteric bud morphogenesis|DNA-binding transcription factor activity, RNA polymerase II-specific|RNA polymerase II cis-regulatory region sequence-specific DNA binding|regulation of transcription, DNA-templated|positive regulation of transcription by RNA polymerase II|multicellular organism development|myeloid cel…				109		112
chr11	96801541	CG	TA	TA	missense_variant	MODERATE	Cbx1	ENSMUSG00000018666	Transcript	ENSMUST00000093943	protein_coding	3/6		ENSMUST00000093943.9:c.253_254delinsTA	ENSMUSP00000091475.3:p.Arg85Tyr	485-486	253-254	85	R/Y	CGc/TAc			1		substitution	MGI		P1	ENSMUSP00000091475	deleterious(0)	PANTHER:PTHR22812&PANTHER:PTHR22812:SF145&MobiDB_lite:mobidb-lite&MobiDB_lite:mobidb-lite										negative regulation of transcription, DNA-templated|chromocenter|chromatin|nuclear chromosome, telomeric region|chromosome, centromeric region|male pronucleus|female pronucleus|histone methyltransferase binding|cellular response to DNA damage stimulus|protein binding|enzyme binding|pericentric heterochromatin|nucleus|spindle|identical protein binding|site of DNA damage		59			70
chr11	97711239	A	C	C	missense_variant	MODERATE	Psmb3	ENSMUSG00000069744	Transcript	ENSMUST00000103147	protein_coding	4/6		ENSMUST00000103147.4:c.434A>C	ENSMUSP00000099436.4:p.Gln145Pro	523	434	145	Q/P	cAa/cCa			1		SNV	MGI		P1	ENSMUSP00000099436	deleterious(0.02)	PROSITE_profiles:PS51476&CDD:cd03759&PANTHER:PTHR11599:SF62&PANTHER:PTHR11599&Gene3D:3.60.20.10&Pfam:PF00227&Superfamily:SSF56235										proteasomal ubiquitin-independent protein catabolic process|proteasomal protein catabolic process|proteasome complex|proteolysis involved in cellular protein catabolic process|proteolysis|protein catabolic process|proteasome core complex, beta-subunit complex|cytoplasm|nucleus|proteasome core complex|hydrolase activity|proteasome-mediated ubiquitin-dependent protein catabolic process|threonine-ty…	477	618					426	421
chr11	97711247	G	A	A	missense_variant	MODERATE	Psmb3	ENSMUSG00000069744	Transcript	ENSMUST00000103147	protein_coding	4/6		ENSMUST00000103147.4:c.442G>A	ENSMUSP00000099436.4:p.Gly148Arg	531	442	148	G/R	Ggg/Agg			1		SNV	MGI		P1	ENSMUSP00000099436	deleterious(0)	PROSITE_profiles:PS51476&CDD:cd03759&PANTHER:PTHR11599:SF62&PANTHER:PTHR11599&Gene3D:3.60.20.10&Pfam:PF00227&Superfamily:SSF56235										proteasomal ubiquitin-independent protein catabolic process|proteasomal protein catabolic process|proteasome complex|proteolysis involved in cellular protein catabolic process|proteolysis|protein catabolic process|proteasome core complex, beta-subunit complex|cytoplasm|nucleus|proteasome core complex|hydrolase activity|proteasome-mediated ubiquitin-dependent protein catabolic process|threonine-ty…	457	597		557		496	415	402
chr11	99210080	T	C	C	missense_variant	MODERATE	Smarce1	ENSMUSG00000037935	Transcript	ENSMUST00000103133	protein_coding	11/11		ENSMUST00000103133.3:c.1225A>G	ENSMUSP00000099422.3:p.Lys409Glu	1886	1225	409	K/E	Aag/Gag			-1		SNV	MGI		P1	ENSMUSP00000099422	tolerated_low_confidence(0.07)	PANTHER:PTHR46232&PANTHER:PTHR46232:SF2&MobiDB_lite:mobidb-lite&Low_complexity_(Seg):seg										chromatin organization|chromatin remodeling|nucleosome disassembly|negative regulation of transcription, DNA-templated|neurogenesis|protein binding|nBAF complex|npBAF complex|nucleus|nucleoplasm|ATP-dependent chromatin remodeling|SWI/SNF complex|nuclear receptor binding|nervous system development|RNA binding|DNA binding|N-acetyltransferase activity|SWI/SNF superfamily-type complex|protein N-termi…		146	117		96		105	103
chr11	99210187	C	T	T	missense_variant	MODERATE	Smarce1	ENSMUSG00000037935	Transcript	ENSMUST00000103133	protein_coding	11/11		ENSMUST00000103133.3:c.1118G>A	ENSMUSP00000099422.3:p.Gly373Glu	1779	1118	373	G/E	gGg/gAg			-1		SNV	MGI		P1	ENSMUSP00000099422	deleterious(0.02)	PANTHER:PTHR46232&PANTHER:PTHR46232:SF2&MobiDB_lite:mobidb-lite										chromatin organization|chromatin remodeling|nucleosome disassembly|negative regulation of transcription, DNA-templated|neurogenesis|protein binding|nBAF complex|npBAF complex|nucleus|nucleoplasm|ATP-dependent chromatin remodeling|SWI/SNF complex|nuclear receptor binding|nervous system development|RNA binding|DNA binding|N-acetyltransferase activity|SWI/SNF superfamily-type complex|protein N-termi…			150
chr11	99908263	C	G	G	missense_variant	MODERATE	Krtap31-1	ENSMUSG00000070334	Transcript	ENSMUST00000093935	protein_coding	1/1		ENSMUST00000093935.2:c.291C>G	ENSMUSP00000091467.1:p.Ser97Arg	344	291	97	S/R	agC/agG			1		SNV	MGI		P1	ENSMUSP00000091467	tolerated(0.07)	Pfam:PF13885&PANTHER:PTHR23262&PANTHER:PTHR23262:SF27&Low_complexity_(Seg):seg										cellular_component|molecular_function|biological_process						191
chr11	100118954	CTGATGGGGCAATAAAAAACGTTATGGGGGAAGCCAGTCCAGAGGGAGACCTAGTAGTGAGGGTCACAGGGTGAGGACAGCAGATGGTAC	-	-	splice_acceptor_variant&splice_donor_variant&intron_variant	HIGH	Krt13	ENSMUSG00000044041	Transcript	ENSMUST00000007275	protein_coding		5/7	ENSMUST00000007275.2:c.999+1_1000-1del									-1		deletion	MGI		P1	ENSMUSP00000007275												intermediate filament cytoskeleton|keratin filament|extracellular exosome|protein binding|structural molecule activity|cytoskeleton organization|intermediate filament	400	467	363				293
chr11	100119240	CCCCAGCACCACCTGGCTATGTGAGCTAGAAACACCAATACCTTGGT	-	-	splice_donor_variant&coding_sequence_variant&intron_variant	HIGH	Krt13	ENSMUSG00000044041	Transcript	ENSMUST00000007275	protein_coding	4/8	4/7	ENSMUST00000007275.2:c.868_873+41del		939-?	868-?	290-?					-1		deletion	MGI		P1	ENSMUSP00000007275												intermediate filament cytoskeleton|keratin filament|extracellular exosome|protein binding|structural molecule activity|cytoskeleton organization|intermediate filament	273	393	283		252		227	220
chr11	100119778	-	CTTGAG	CTTGAG	inframe_insertion&splice_region_variant	MODERATE	Krt13	ENSMUSG00000044041	Transcript	ENSMUST00000007275	protein_coding	3/8		ENSMUST00000007275.2:c.555_556insCTCAAG	ENSMUSP00000007275.2:p.Leu184_Lys185dup	626-627	555-556	185-186	-/LK	-/CTCAAG			-1		insertion	MGI		P1	ENSMUSP00000007275		Gene3D:1.20.5.1160&Pfam:PF00038&Prints:PR01248&PROSITE_profiles:PS51842&PANTHER:PTHR23239&PANTHER:PTHR23239:SF121&SMART:SM01391										intermediate filament cytoskeleton|keratin filament|extracellular exosome|protein binding|structural molecule activity|cytoskeleton organization|intermediate filament					169
chr11	100119779	-	TTGAG	TTGAG	frameshift_variant&splice_region_variant	HIGH	Krt13	ENSMUSG00000044041	Transcript	ENSMUST00000007275	protein_coding			ENSMUST00000007275.2:c.555-1_555insCTCAA	ENSMUSP00000007275.2:p.Lys185AsnfsTer8	625-626	554-555	185	K/NSX	aag/aaCTCAAg			-1		insertion	MGI		P1	ENSMUSP00000007275		Gene3D:1.20.5.1160&Pfam:PF00038&Prints:PR01248&PROSITE_profiles:PS51842&PANTHER:PTHR23239&PANTHER:PTHR23239:SF121&SMART:SM01391										intermediate filament cytoskeleton|keratin filament|extracellular exosome|protein binding|structural molecule activity|cytoskeleton organization|intermediate filament			202
chr11	100119780	-	CTGAAGTCATCTGCAGCCAGCCTGGCATTGTCAATCTCCAGGATGATCCGGTTGTTGTCCGTGG	CTGAAGTCATCTGCAGCCAGCCTGGCATTGTCAATCTCCAGGATGATCCGGTTGTTGTCCGTGG	splice_acceptor_variant	HIGH	Krt13	ENSMUSG00000044041	Transcript	ENSMUST00000007275	protein_coding		2/7	ENSMUST00000007275.2:c.555-2_555-1insCCACGGACAACAACCGGATCATCCTGGAGATTGACAATGCCAGGCTGGCTGCAGATGACTTCAG									-1		insertion	MGI		P1	ENSMUSP00000007275												intermediate filament cytoskeleton|keratin filament|extracellular exosome|protein binding|structural molecule activity|cytoskeleton organization|intermediate filament			197
chr11	101283808	TA	AC	AC	missense_variant	MODERATE	Cntd1	ENSMUSG00000078653	Transcript	ENSMUST00000103107	protein_coding	3/7		ENSMUST00000103107.4:c.339_340delinsAC	ENSMUSP00000099396.4:p.Met114Leu	549-550	339-340	113-114	AM/AL	gcTAtg/gcACtg			1		substitution	MGI		P1	ENSMUSP00000099396		Gene3D:1.10.472.10&PANTHER:PTHR21615&Superfamily:SSF47954										spermatogenesis|reciprocal meiotic recombination|cellular_component|molecular_function
chr11	102005409	TC	AA	AA	missense_variant	MODERATE	Mpp3	ENSMUSG00000052373	Transcript	ENSMUST00000062801	protein_coding	16/19		ENSMUST00000062801.10:c.1286_1287delinsTT	ENSMUSP00000055469.4:p.Arg429Ile	1475-1476	1286-1287	429	R/I	aGA/aTT			-1		substitution	MGI		P1	ENSMUSP00000055469	tolerated(0.2)	PROSITE_profiles:PS50052&CDD:cd00071&PANTHER:PTHR23122:SF33&PANTHER:PTHR23122&PROSITE_patterns:PS00856&Pfam:PF00625&Gene3D:3.40.50.300&SMART:SM00072&Superfamily:SSF52540										PDZ domain binding
chr11	102202147	-	TCC	TCC	inframe_insertion	MODERATE	Hdac5	ENSMUSG00000008855	Transcript	ENSMUST00000107152	protein_coding	13/27		ENSMUST00000107152.8:c.1761_1763dup	ENSMUSP00000102770.2:p.Glu590dup	2125-2126	1763-1764	588	E/EE	gaa/gaGGAa			-1		insertion	MGI		P3	ENSMUSP00000102770		Low_complexity_(Seg):seg&PANTHER:PTHR45364:SF2&PANTHER:PTHR45364&PIRSF:PIRSF037911&MobiDB_lite:mobidb-lite&MobiDB_lite:mobidb-lite&Coiled-coils_(Ncoils):Coil										positive regulation of stem cell proliferation|chromatin organization|negative regulation of striated muscle tissue development|negative regulation of transcription, DNA-templated|regulation of skeletal muscle fiber development|positive regulation of neural precursor cell proliferation|negative regulation of myotube differentiation|regulation of myotube differentiation|negative regulation of gene…
chr11	102774508	G	A	A	missense_variant	MODERATE	Adam11	ENSMUSG00000020926	Transcript	ENSMUST00000103081	protein_coding	16/27		ENSMUST00000103081.9:c.1399G>A	ENSMUSP00000099370.4:p.Val467Met	1581	1399	467	V/M	Gtg/Atg			1		SNV	MGI		P3	ENSMUSP00000099370	tolerated(0.22)	Gene3D:4.10.70.10&Pfam:PF00200&SMART:SM00050&Superfamily:SSF57552&PROSITE_profiles:PS50214&PANTHER:PTHR11905:SF114&PANTHER:PTHR11905										proteolysis|protein binding|membrane|integral component of membrane|metalloendopeptidase activity|metallopeptidase activity				82		49
chr11	103812374	C	T	T	missense_variant	MODERATE	Wnt3	ENSMUSG00000000125	Transcript	ENSMUST00000000127	protein_coding	4/5		ENSMUST00000000127.5:c.682C>T	ENSMUSP00000000127.5:p.Arg228Cys	801	682	228	R/C	Cgt/Tgt			1		SNV	MGI		P1	ENSMUSP00000000127	deleterious(0)	Pfam:PF00110&PANTHER:PTHR12027&PANTHER:PTHR12027:SF82&SMART:SM00097										receptor ligand activity|positive regulation of collateral sprouting in absence of injury|anatomical structure formation involved in morphogenesis|negative regulation of axon extension involved in axon guidance|embryonic hindlimb morphogenesis|embryonic forelimb morphogenesis|canonical Wnt signaling pathway involved in midbrain dopaminergic neuron differentiation|positive regulation of gene expre…			310
chr11	107055980	G	T	T	missense_variant	MODERATE	Bptf	ENSMUSG00000040481	Transcript	ENSMUST00000057892	protein_coding	20/28		ENSMUST00000057892.14:c.6640C>A	ENSMUSP00000052303.8:p.Pro2214Thr	6640	6640	2214	P/T	Ccg/Acg			-1		SNV	MGI		P2	ENSMUSP00000052303	deleterious(0)	PANTHER:PTHR45975										chromatin remodeling|perinuclear region of cytoplasm|methylated histone binding|RNA polymerase II cis-regulatory region sequence-specific DNA binding|nuclear chromatin|negative regulation of transcription by RNA polymerase II|embryonic placenta development|regulation of transcription by RNA polymerase II|positive regulation of transcription by RNA polymerase II|dendrite|cytoplasm|nucleus|nucleopl…
chr11	108013050	C	A	A	missense_variant	MODERATE	Prkca	ENSMUSG00000050965	Transcript	ENSMUST00000059595	protein_coding	7/17		ENSMUST00000059595.10:c.716G>T	ENSMUSP00000062392.4:p.Arg239Leu	977	716	239	R/L	cGa/cTa			-1		SNV	MGI		P1	ENSMUSP00000062392	deleterious(0.03)	CDD:cd04026&Pfam:PF00168&PIRSF:PIRSF000550&Gene3D:2.60.40.150&SMART:SM00239&Superfamily:SSF49562&PROSITE_profiles:PS50004&PANTHER:PTHR24356:SF193&PANTHER:PTHR24356										positive regulation of dense core granule biogenesis|regulation of receptor-mediated endocytosis|positive regulation of mitotic cell cycle|positive regulation of exocytosis|negative regulation of heart contraction|positive regulation of smooth muscle cell proliferation|regulation of synaptic vesicle exocytosis|perinuclear region of cytoplasm|negative regulation of glial cell apoptotic process|pos…		211
chr11	113656468	TG	CA	CA	missense_variant	MODERATE	Cog1	ENSMUSG00000018661	Transcript	ENSMUST00000018805	protein_coding	7/14		ENSMUST00000018805.14:c.1887_1888inv	ENSMUSP00000018805.8:p.Val630Ile	2279-2280	1887-1888	629-630	CV/CI	tgTGtt/tgCAtt			1		substitution	MGI		P2	ENSMUSP00000018805		PANTHER:PTHR31658										Golgi apparatus|Golgi transport complex|membrane|intra-Golgi vesicle-mediated transport|protein transport	118	172	107	104	136	62	109	109
chr11	114956389	CACCAGGATCCAGAAGTGGGGGCTGCTCAGAAGAGACCTGTAAGGGACAGAGTCACAGTAAGCT	-	-	splice_acceptor_variant&coding_sequence_variant&intron_variant	HIGH	Cd300c	ENSMUSG00000058728	Transcript	ENSMUST00000092466	protein_coding	4/4	3/3	ENSMUST00000092466.12:c.543-27_579del		?-579	?-579	?-193					-1		deletion	MGI		P5	ENSMUSP00000090123												cellular_component|plasma membrane|membrane|integral component of membrane|immune system process|molecular_function|biological_process	88	97	73	89	93	59	41	42
chr11	115933780	TGG	-	-	splice_donor_variant&coding_sequence_variant	HIGH	Sap30bp	ENSMUSG00000020755	Transcript	ENSMUST00000140991	protein_coding	1/11	1/10	ENSMUST00000140991.1:c.106+1_106+3del		499-?	105-?	35-?					1		deletion	MGI		P1	ENSMUSP00000114844												apoptotic process|regulation of transcription, DNA-templated|intermediate filament cytoskeleton|nucleus|nucleoplasm|positive regulation of cell death	354	529	330	346	348	269	282
chr11	115935477	-	AAGATGACGATTCAGAGACTGAAAAACCTGAGGCTGATGACCCAAAGGATAACACAGAAGCAGAGAAGCGGGATCCCCAGGAATTAGTGGCCTCCTTTT	AAGATGACGATTCAGAGACTGAAAAACCTGAGGCTGATGACCCAAAGGATAACACAGAAGCAGAGAAGCGGGATCCCCAGGAATTAGTGGCCTCCT	splice_donor_variant	HIGH	Sap30bp	ENSMUSG00000020755	Transcript	ENSMUST00000140991	protein_coding		2/10	ENSMUST00000140991.1:c.216+1_216+2insAAGATGACGATTCAGAGACTGAAAAACCTGAGGCTGATGACCCAAAGGATAACACAGAAGCAGAGAAGCGGGATCCCCAGGAATTAGTGGCCTCCT									1		insertion	MGI		P1	ENSMUSP00000114844												apoptotic process|regulation of transcription, DNA-templated|intermediate filament cytoskeleton|nucleus|nucleoplasm|positive regulation of cell death	226		246
chr11	115935477	-	AAGATGACGATTCAGAGACTGAAAAACCTGAGGCTGATGACCCAAAGGATAACACAGAAGCAGAGAAGCGGGATCCCCAGGAATTAGTGGCCTCCT	AAGATGACGATTCAGAGACTGAAAAACCTGAGGCTGATGACCCAAAGGATAACACAGAAGCAGAGAAGCGGGATCCCCAGGAATTAGTGGCCTCCT	splice_donor_variant	HIGH	Sap30bp	ENSMUSG00000020755	Transcript	ENSMUST00000140991	protein_coding		2/10	ENSMUST00000140991.1:c.216+1_216+2insAAGATGACGATTCAGAGACTGAAAAACCTGAGGCTGATGACCCAAAGGATAACACAGAAGCAGAGAAGCGGGATCCCCAGGAATTAGTGGCCTCCT									1		insertion	MGI		P1	ENSMUSP00000114844												apoptotic process|regulation of transcription, DNA-templated|intermediate filament cytoskeleton|nucleus|nucleoplasm|positive regulation of cell death					143
chr11	115935477	-	AAGATGACGATTCAGAGACTGAAAAACCTGAGGCTGATGACCCAAAGGATAACACAGAAGCAGAGAAGCGGGATCCCCAGGAATTAGTGGCCTCCTT	AAGATGACGATTCAGAGACTGAAAAACCTGAGGCTGATGACCCAAAGGATAACACAGAAGCAGAGAAGCGGGATCCCCAGGAATTAGTGGCCTCCT	splice_donor_variant	HIGH	Sap30bp	ENSMUSG00000020755	Transcript	ENSMUST00000140991	protein_coding		2/10	ENSMUST00000140991.1:c.216+1_216+2insAAGATGACGATTCAGAGACTGAAAAACCTGAGGCTGATGACCCAAAGGATAACACAGAAGCAGAGAAGCGGGATCCCCAGGAATTAGTGGCCTCCT									1		insertion	MGI		P1	ENSMUSP00000114844												apoptotic process|regulation of transcription, DNA-templated|intermediate filament cytoskeleton|nucleus|nucleoplasm|positive regulation of cell death						158
chr11	115935477	-	AAGATGACGATTCAGAGACTGAAAAACCTGAGGCTGATGACCCAAAGGATAACACAGAAGCAGAGAAGCGGGATCCCCAGGAATTAGTGGCCTCCTTTTT	AAGATGACGATTCAGAGACTGAAAAACCTGAGGCTGATGACCCAAAGGATAACACAGAAGCAGAGAAGCGGGATCCCCAGGAATTAGTGGCCTCCTTTT	splice_donor_variant	HIGH	Sap30bp	ENSMUSG00000020755	Transcript	ENSMUST00000140991	protein_coding		2/10	ENSMUST00000140991.1:c.216+1_216+2insAAGATGACGATTCAGAGACTGAAAAACCTGAGGCTGATGACCCAAAGGATAACACAGAAGCAGAGAAGCGGGATCCCCAGGAATTAGTGGCCTCCTTTT									1		insertion	MGI		P1	ENSMUSP00000114844												apoptotic process|regulation of transcription, DNA-templated|intermediate filament cytoskeleton|nucleus|nucleoplasm|positive regulation of cell death							155
chr11	115935477	-	AAGATGACGATTCAGAGACTGAAAAACCTGAGGCTGATGACCCAAAGGATAACACAGAAGCAGAGAAGCGGGATCCCCAGGAATTAGTGGCCTCCTTTT	AAGATGACGATTCAGAGACTGAAAAACCTGAGGCTGATGACCCAAAGGATAACACAGAAGCAGAGAAGCGGGATCCCCAGGAATTAGTGGCCTCCTTTT	splice_donor_variant	HIGH	Sap30bp	ENSMUSG00000020755	Transcript	ENSMUST00000140991	protein_coding		2/10	ENSMUST00000140991.1:c.216+1_216+2insAAGATGACGATTCAGAGACTGAAAAACCTGAGGCTGATGACCCAAAGGATAACACAGAAGCAGAGAAGCGGGATCCCCAGGAATTAGTGGCCTCCTTTT									1		insertion	MGI		P1	ENSMUSP00000114844												apoptotic process|regulation of transcription, DNA-templated|intermediate filament cytoskeleton|nucleus|nucleoplasm|positive regulation of cell death
chr11	115960592	-	CATCTACGAGAAACTGATCCAGTTCTGTGCCATTGATGAGCTGGGCACCAACTACCCAAAGGATATGTTCGATCCCCAC	CATCTACGAGAAACTGATCCAGTTCTGTGCCATTGATGAGCTGGGCACCAACTACCCAAAGGATATGTTCGATCCCCAC	frameshift_variant&splice_region_variant	HIGH	Sap30bp	ENSMUSG00000020755	Transcript	ENSMUST00000140991	protein_coding			ENSMUST00000140991.1:c.488_488+1insCATCTACGAGAAACTGATCCAGTTCTGTGCCATTGATGAGCTGGGCACCAACTACCCAAAGGATATGTTCGATCCCCAC	ENSMUSP00000114844.1:p.Gly190HisfsTer12	882-883	488-489	163	S/SIYEKLIQFCAIDELGTNYPKDMFDPHX	agc/agCATCTACGAGAAACTGATCCAGTTCTGTGCCATTGATGAGCTGGGCACCAACTACCCAAAGGATATGTTCGATCCCCACc			1		insertion	MGI		P1	ENSMUSP00000114844		Pfam:PF07818&PANTHER:PTHR13464										apoptotic process|regulation of transcription, DNA-templated|intermediate filament cytoskeleton|nucleus|nucleoplasm|positive regulation of cell death							111
chr11	115963942	G	A	A	splice_acceptor_variant	HIGH	Sap30bp	ENSMUSG00000020755	Transcript	ENSMUST00000140991	protein_coding		9/10	ENSMUST00000140991.1:c.661-1G>A									1		SNV	MGI		P1	ENSMUSP00000114844												apoptotic process|regulation of transcription, DNA-templated|intermediate filament cytoskeleton|nucleus|nucleoplasm|positive regulation of cell death			218
chr11	116443019	CTGCTGCAGCTGCTGCAGTTGTTGGAG	-	-	inframe_deletion	MODERATE	Qrich2	ENSMUSG00000070331	Transcript	ENSMUST00000093909	protein_coding	13/14		ENSMUST00000093909.11:c.1447_1473del	ENSMUSP00000091437.3:p.Leu483_Gln491del	1800-1826	1447-1473	483-491	LQQLQQLQQ/-	CTCCAACAACTGCAGCAGCTGCAGCAG/-			-1		deletion	MGI		P2	ENSMUSP00000091437		PANTHER:PTHR46766&Low_complexity_(Seg):seg										sperm flagellum|motile cilium|flagellated sperm motility|cell projection assembly|cytoplasm|nucleus|cilium|membrane|molecular_function|cell projection|negative regulation of ubiquitin-dependent protein catabolic process	119	152	124	141	119	118	101	115
chr11	116765889	GG	CA	CA	missense_variant	MODERATE	St6galnac1	ENSMUSG00000009588	Transcript	ENSMUST00000009732	protein_coding	9/9		ENSMUST00000009732.7:c.1422_1423delinsTG	ENSMUSP00000009732.7:p.Gln475Glu	1527-1528	1422-1423	474-475	HQ/HE	caCCag/caTGag			-1		substitution	MGI		P1	ENSMUSP00000009732		Gene3D:3.90.1480.20&Pfam:PF00777&PANTHER:PTHR45941&PANTHER:PTHR45941:SF1										oligosaccharide biosynthetic process|alpha-N-acetylgalactosaminide alpha-2,6-sialyltransferase activity|ganglioside biosynthetic process|protein glycosylation|Golgi apparatus|transferase activity|transferase activity, transferring glycosyl groups|membrane|integral component of membrane|sialyltransferase activity	299	496	331	384	362	321	508	518
chr11	116766564	C	A	A	missense_variant	MODERATE	St6galnac1	ENSMUSG00000009588	Transcript	ENSMUST00000009732	protein_coding	6/9		ENSMUST00000009732.7:c.1173G>T	ENSMUSP00000009732.7:p.Leu391Phe	1278	1173	391	L/F	ttG/ttT			-1		SNV	MGI		P1	ENSMUSP00000009732		Gene3D:3.90.1480.20&Pfam:PF00777&PANTHER:PTHR45941&PANTHER:PTHR45941:SF1										oligosaccharide biosynthetic process|alpha-N-acetylgalactosaminide alpha-2,6-sialyltransferase activity|ganglioside biosynthetic process|protein glycosylation|Golgi apparatus|transferase activity|transferase activity, transferring glycosyl groups|membrane|integral component of membrane|sialyltransferase activity	738	1136	772	993	758	686	1080	1241
chr11	116769198	AG	TC	TC	missense_variant	MODERATE	St6galnac1	ENSMUSG00000009588	Transcript	ENSMUST00000009732	protein_coding	2/9		ENSMUST00000009732.7:c.287_288delinsGA	ENSMUSP00000009732.7:p.Ala96Gly	392-393	287-288	96	A/G	gCT/gGA			-1		substitution	MGI		P1	ENSMUSP00000009732		PANTHER:PTHR45941&PANTHER:PTHR45941:SF1&MobiDB_lite:mobidb-lite&MobiDB_lite:mobidb-lite										oligosaccharide biosynthetic process|alpha-N-acetylgalactosaminide alpha-2,6-sialyltransferase activity|ganglioside biosynthetic process|protein glycosylation|Golgi apparatus|transferase activity|transferase activity, transferring glycosyl groups|membrane|integral component of membrane|sialyltransferase activity				417			358
chr11	116769214	AC	GA	GA	missense_variant	MODERATE	St6galnac1	ENSMUSG00000009588	Transcript	ENSMUST00000009732	protein_coding	2/9		ENSMUST00000009732.7:c.271_272delinsTC	ENSMUSP00000009732.7:p.Val91Ser	376-377	271-272	91	V/S	GTc/TCc			-1		substitution	MGI		P1	ENSMUSP00000009732		PANTHER:PTHR45941&PANTHER:PTHR45941:SF1&MobiDB_lite:mobidb-lite&MobiDB_lite:mobidb-lite										oligosaccharide biosynthetic process|alpha-N-acetylgalactosaminide alpha-2,6-sialyltransferase activity|ganglioside biosynthetic process|protein glycosylation|Golgi apparatus|transferase activity|transferase activity, transferring glycosyl groups|membrane|integral component of membrane|sialyltransferase activity
chr11	117766314	TG	CA	CA	missense_variant	MODERATE	Tmc6	ENSMUSG00000025572	Transcript	ENSMUST00000026659	protein_coding	20/20		ENSMUST00000026659.9:c.2361_2362inv	ENSMUSP00000026659.3:p.Thr788Ala	2538-2539	2361-2362	787-788	DT/DA	gaCAct/gaTGct			-1		substitution	MGI		P1	ENSMUSP00000026659		PANTHER:PTHR23302&PANTHER:PTHR23302:SF4&MobiDB_lite:mobidb-lite&MobiDB_lite:mobidb-lite										nuclear membrane|ion channel activity|cytoplasm|endoplasmic reticulum|Golgi apparatus|integral component of plasma membrane|membrane|integral component of membrane|mechanosensitive ion channel activity|ion transport	92	133	64	81	92	95	76	83
chr12	8790789	G	T	T	missense_variant	MODERATE	Sdc1	ENSMUSG00000020592	Transcript	ENSMUST00000020911	protein_coding	3/5		ENSMUST00000020911.13:c.553G>T	ENSMUSP00000020911.7:p.Gly185Cys	866	553	185	G/C	Ggc/Tgc			1		SNV	MGI		P1	ENSMUSP00000020911	deleterious(0.03)	PANTHER:PTHR10915&PANTHER:PTHR10915:SF5										myoblast development|canonical Wnt signaling pathway|cell surface|positive regulation of extracellular exosome assembly|positive regulation of exosomal secretion|inflammatory response|protein binding|extracellular region|wound healing|cell migration|membrane|integral component of membrane|protein-containing complex|external side of plasma membrane|identical protein binding|protein C-terminus bind…
chr12	35103071	T	G	G	missense_variant	MODERATE	Snx13	ENSMUSG00000020590	Transcript	ENSMUST00000048519	protein_coding	12/26		ENSMUST00000048519.16:c.1099T>G	ENSMUSP00000038430.9:p.Phe367Val	1310	1099	367	F/V	Ttt/Gtt			1		SNV	MGI		P1	ENSMUSP00000038430	tolerated(0.51)	PANTHER:PTHR22775:SF3&PANTHER:PTHR22775										phosphatidylinositol binding|phosphatidylinositol-3-phosphate binding|early endosome|endosome|membrane|positive regulation of GTPase activity|negative regulation of signal transduction|lipid binding|intracellular protein transport|protein transport
chr12	38602755	G	T	T	missense_variant	MODERATE	Dgkb	ENSMUSG00000036095	Transcript	ENSMUST00000040500	protein_coding	23/25		ENSMUST00000040500.8:c.2138G>T	ENSMUSP00000037900.7:p.Gly713Val	2574	2138	713	G/V	gGa/gTa			1		SNV	MGI		P1	ENSMUSP00000037900	deleterious(0)	Gene3D:2.60.200.40&Pfam:PF00609&PANTHER:PTHR11255&PANTHER:PTHR11255:SF32&SMART:SM00045&Superfamily:SSF111331										modulation of chemical synaptic transmission|nucleotide binding|regulation of postsynapse organization|lipid phosphorylation|metal ion binding|signal transduction|diacylglycerol metabolic process|glycerolipid metabolic process|protein kinase C-activating G protein-coupled receptor signaling pathway|calcium ion binding|ATP binding|cytoplasm|cytosol|plasma membrane|glutamatergic synapse|Schaffer co…
chr12	40036137	CTGCCATTC	-	-	stop_lost&3_prime_UTR_variant	HIGH	Arl4a	ENSMUSG00000047446	Transcript	ENSMUST00000101472	protein_coding	2/2		ENSMUST00000101472.3:c.602_*7del		877-885	602-?	201-?					-1		deletion	MGI		P1	ENSMUSP00000099013												brown fat cell differentiation|nucleotide binding|GTP binding|nucleolus|cytoplasm|nucleus|nucleoplasm|cytosol|plasma membrane|membrane|GTPase activity|vesicle-mediated transport|intracellular protein transport			330				467	525
chr12	40036154	T	-	-	frameshift_variant	HIGH	Arl4a	ENSMUSG00000047446	Transcript	ENSMUST00000101472	protein_coding	2/2		ENSMUST00000101472.3:c.593del	ENSMUSP00000099013.3:p.Lys198ArgfsTer22	868	593	198	K/X	aAg/ag			-1		deletion	MGI		P1	ENSMUSP00000099013		Low_complexity_(Seg):seg&CDD:cd04152&PANTHER:PTHR11711:SF139&PANTHER:PTHR11711										brown fat cell differentiation|nucleotide binding|GTP binding|nucleolus|cytoplasm|nucleus|nucleoplasm|cytosol|plasma membrane|membrane|GTPase activity|vesicle-mediated transport|intracellular protein transport			308				441	498
chr12	64472566	-	GAACTTCTACAGGGGCCTCCTCAGTTGCTGGAGGTA	GAACTTCTACAGGGGCCTCCTCAGTTGCTGGAGGTA	inframe_insertion	MODERATE	Fscb	ENSMUSG00000043060	Transcript	ENSMUST00000059833	protein_coding	1/1		ENSMUST00000059833.7:c.2090_2125dup	ENSMUSP00000051554.6:p.Leu697_Val708dup	2125-2126	2125-2126	709	Q/LPPATEEAPVEVQ	caa/cTACCTCCAGCAACTGAGGAGGCCCCTGTAGAAGTTCaa			-1		insertion	MGI		P1	ENSMUSP00000051554		PANTHER:PTHR36135&MobiDB_lite:mobidb-lite										motile cilium|calcium ion binding|protein binding|cilium|sperm principal piece|cell projection|sperm fibrous sheath|negative regulation of protein sumoylation	68	93			103	74	64	71
chr12	64474350	A	C	C	missense_variant	MODERATE	Fscb	ENSMUSG00000043060	Transcript	ENSMUST00000059833	protein_coding	1/1		ENSMUST00000059833.7:c.341T>G	ENSMUSP00000051554.6:p.Phe114Cys	341	341	114	F/C	tTc/tGc			-1		SNV	MGI		P1	ENSMUSP00000051554	tolerated(0.15)	PANTHER:PTHR36135										motile cilium|calcium ion binding|protein binding|cilium|sperm principal piece|cell projection|sperm fibrous sheath|negative regulation of protein sumoylation							197
chr12	66689495	G	T	T	missense_variant	MODERATE	Mdga2	ENSMUSG00000034912	Transcript	ENSMUST00000037181	protein_coding	6/17		ENSMUST00000037181.15:c.958C>A	ENSMUSP00000046761.10:p.Pro320Thr	2258	958	320	P/T	Cct/Act			-1		SNV	MGI		P1	ENSMUSP00000046761	tolerated(1)	PROSITE_profiles:PS50835&PANTHER:PTHR42757:SF34&PANTHER:PTHR42757&Pfam:PF13927&Gene3D:2.60.40.10&SMART:SM00409&Superfamily:SSF48726										anchored component of membrane|neuron migration|regulation of synaptic membrane adhesion|plasma membrane|glutamatergic synapse|GABA-ergic synapse|membrane|pattern specification process|molecular_function|regulation of presynapse assembly					394	267	273	303
chr12	69577937	-	GTTTTGGCT	GTTTTGGCT	inframe_insertion	MODERATE	Vcpkmt	ENSMUSG00000049882	Transcript	ENSMUST00000058639	protein_coding	6/6		ENSMUST00000058639.10:c.676_677insAGCCAAAAC	ENSMUSP00000055002.9:p.Lys225_Pro226insGlnProLys	800-801	676-677	226	P/QPKP	ccg/cAGCCAAAACcg			-1		insertion	MGI		P1	ENSMUSP00000055002		Gene3D:3.40.50.150										methylation|cytoplasm|cytosol|peptidyl-lysine methylation|peptidyl-lysine trimethylation|transferase activity|protein-lysine N-methyltransferase activity|negative regulation of ATPase activity|protein-containing complex|methyltransferase activity|ATPase binding		348
chr12	73691613	C	T	T	stop_gained	HIGH	Prkch	ENSMUSG00000021108	Transcript	ENSMUST00000021527	protein_coding	3/14		ENSMUST00000021527.14:c.493C>T	ENSMUSP00000021527.8:p.Arg165Ter	859	493	165	R/*	Cga/Tga			1		SNV	MGI		P1	ENSMUSP00000021527		Gene3D:3.30.60.20&PIRSF:PIRSF000551&PIRSF:PIRSF501107&PANTHER:PTHR24356&PANTHER:PTHR24356:SF192&Superfamily:SSF57889										regulation of bicellular tight junction assembly|negative regulation of glial cell apoptotic process|positive regulation of glial cell proliferation|positive regulation of macrophage derived foam cell differentiation|positive regulation of B cell receptor signaling pathway|nucleotide binding|protein phosphorylation|metal ion binding|protein binding|ATP binding|enzyme binding|cell differentiation|…				144
chr12	74316375	GTGTGTGTGT	GTGTGTGT	-	frameshift_variant	HIGH	Gm11042	ENSMUSG00000079061	Transcript	ENSMUST00000110441	protein_coding	1/4		ENSMUST00000110441.1:c.11_20del	ENSMUSP00000106071.1:p.His4ProfsTer?	11-20	11-20	4-7	HTHT/X	cACACACACACc/cc			-1		sequence_alteration	MGI		P1	ENSMUSP00000106071		Low_complexity_(Seg):seg										cellular_component|molecular_function|biological_process							265	306
chr12	74316375	GTGTGTGTGT	-	-	frameshift_variant	HIGH	Gm11042	ENSMUSG00000079061	Transcript	ENSMUST00000110441	protein_coding	1/4		ENSMUST00000110441.1:c.11_20del	ENSMUSP00000106071.1:p.His4ProfsTer?	11-20	11-20	4-7	HTHT/X	cACACACACACc/cc			-1		sequence_alteration	MGI		P1	ENSMUSP00000106071		Low_complexity_(Seg):seg										cellular_component|molecular_function|biological_process
chr12	80475925	-	CAGCCA	CAGCCA	inframe_insertion	MODERATE	Exd2	ENSMUSG00000032705	Transcript	ENSMUST00000038185	protein_coding	2/9		ENSMUST00000038185.9:c.187_192dup	ENSMUSP00000043049.8:p.Gln63_Pro64dup	388-389	156-157	52-53	-/QP	-/CAGCCA			1		insertion	MGI		P1	ENSMUSP00000043049		Low_complexity_(Seg):seg&PANTHER:PTHR13620&PANTHER:PTHR13620:SF0&Superfamily:SSF81995&MobiDB_lite:mobidb-lite&MobiDB_lite:mobidb-lite	36									double-strand break repair|DNA repair|nucleic acid phosphodiester bond hydrolysis|DNA double-strand break processing|double-strand break repair via homologous recombination|magnesium ion binding|3'-5'-exoribonuclease activity|cellular response to DNA damage stimulus|metal ion binding|manganese ion binding|cytoplasm|mitochondrion|mitochondrial outer membrane|nucleus|chromosome|hydrolase activity|m…
chr12	85094941	CTGGGCTCTGTGCTGGTGCT	-	-	frameshift_variant	HIGH	Prox2	ENSMUSG00000042320	Transcript	ENSMUST00000110249	protein_coding	2/5		ENSMUST00000110249.2:c.468_487del	ENSMUSP00000105878.2:p.Ala157ArgfsTer3	813-832	468-487	156-163	RAPAQSPG/RX	agAGCACCAGCACAGAGCCCAGga/agga			-1		deletion	MGI		P1	ENSMUSP00000105878		PANTHER:PTHR12198&PANTHER:PTHR12198:SF5&MobiDB_lite:mobidb-lite&MobiDB_lite:mobidb-lite										negative regulation of transcription by RNA polymerase II|lymphangiogenesis|regulation of transcription, DNA-templated|positive regulation of transcription by RNA polymerase II|nucleus|lens fiber cell morphogenesis|DNA binding|lymphatic endothelial cell differentiation				101
chr12	87608443	CTT	-	-	inframe_deletion	MODERATE	Oog1	ENSMUSG00000096576	Transcript	ENSMUST00000095509	protein_coding	4/4		ENSMUST00000095509.5:c.1362_1364del	ENSMUSP00000093165.4:p.Leu455del	1403-1405	1360-1362	454	L/-	CTT/-			1		deletion	MGI		P2	ENSMUSP00000093165		PANTHER:PTHR14224&PANTHER:PTHR14224:SF22&PIRSF:PIRSF038286	2									protein binding|cytoplasm|nucleus|biological_process			710				1356	1864
chr12	88027395	-	TTGATGATATTGGAGATGATGATGAAGACATTGATGATATATAACCTAATCTAAGCATTCTATG	TTGATGATATTGGAGATGATGATGAAGACATTGATGATATATAACCTAATCTAAGCATTCTATG	stop_gained&frameshift_variant	HIGH	Gm2056	ENSMUSG00000095717	Transcript	ENSMUST00000178852	protein_coding	1/1				391-392	391-392	131	F/FDDIGDDDEDIDDI*PNLSILCX	ttt/tTTGATGATATTGGAGATGATGATGAAGACATTGATGATATATAACCTAATCTAAGCATTCTATGtt			1		insertion	MGI		P1	ENSMUSP00000137563		Low_complexity_(Seg):seg&PANTHER:PTHR21668&PANTHER:PTHR21668:SF6&Gene3D:2.40.50.140&Superfamily:SSF50249										cellular_component|molecular_function|biological_process			675				995
chr12	88083911	G	A	A	missense_variant	MODERATE	Gm16368	ENSMUSG00000114075	Transcript	ENSMUST00000222340	protein_coding	1/1		ENSMUST00000222340.1:c.215G>A	ENSMUSP00000152416.1:p.Ser72Asn	215	215	72	S/N	aGt/aAt			1		SNV	MGI		P1	ENSMUSP00000152416	tolerated(1)	HAMAP:MF_00216&PROSITE_profiles:PS50832&CDD:cd05793&PANTHER:PTHR21668&PANTHER:PTHR21668:SF6&Pfam:PF01176&TIGRFAM:TIGR00523&Gene3D:2.40.50.140&SMART:SM00652&Superfamily:SSF50249
chr12	88177436	C	T	T	stop_gained	HIGH	Gm10436	ENSMUSG00000066027	Transcript	ENSMUST00000071580	protein_coding	3/4		ENSMUST00000071580.7:c.630G>A	ENSMUSP00000071508.6:p.Trp210Ter	680	630	210	W/*	tgG/tgA			-1		SNV	MGI		P2	ENSMUSP00000071508		PIRSF:PIRSF038286&PANTHER:PTHR14224&PANTHER:PTHR14224:SF22										cytoplasm|molecular_function|biological_process
chr12	91648809	C	T	T	missense_variant	MODERATE	Ston2	ENSMUSG00000020961	Transcript	ENSMUST00000052969	protein_coding	5/7		ENSMUST00000052969.14:c.824G>A	ENSMUSP00000053908.7:p.Arg275His	1319	824	275	R/H	cGt/cAt			-1		SNV	MGI		P2	ENSMUSP00000053908	deleterious_low_confidence(0)	Pfam:PF12016&PIRSF:PIRSF037099&PANTHER:PTHR10529&PANTHER:PTHR10529:SF345&MobiDB_lite:mobidb-lite&MobiDB_lite:mobidb-lite										synaptic vesicle endocytosis|synaptic vesicle recycling|chemical synaptic transmission|protein binding|regulation of endocytosis|clathrin-coated vesicle|cell junction|nucleolus|cytoplasm|cytosol|neuron projection|synapse|presynapse|hematopoietic progenitor cell differentiation|membrane|synaptic vesicle|endocytosis
chr12	98213022	-	ATACA	ATACA	frameshift_variant	HIGH	Galc	ENSMUSG00000021003	Transcript	ENSMUST00000021390	protein_coding	14/17		ENSMUST00000021390.8:c.1627_1628insTGTAT	ENSMUSP00000021390.7:p.Asp543ValfsTer11	1757-1758	1627-1628	543	D/VYX	gac/gTGTATac			-1		insertion	MGI		P1	ENSMUSP00000021390		Gene3D:2.60.120.560&PANTHER:PTHR15172										mitochondrion|lysosome|hydrolase activity|hydrolase activity, acting on glycosyl bonds|galactosylceramidase activity|myelination|catalytic activity|lipid catabolic process|lipid metabolic process|sphingolipid metabolic process|galactosylceramide catabolic process|metabolic process
chr12	98213022	-	ATACACTGAGGGCATCTCTCACACACCAGTGGTGATCGCCTATAACACTGATTGTGCTGGAAGCGTATA	ATACA	frameshift_variant	HIGH	Galc	ENSMUSG00000021003	Transcript	ENSMUST00000021390	protein_coding	14/17		ENSMUST00000021390.8:c.1627_1628insTGTAT	ENSMUSP00000021390.7:p.Asp543ValfsTer11	1757-1758	1627-1628	543	D/VYX	gac/gTGTATac			-1		insertion	MGI		P1	ENSMUSP00000021390		Gene3D:2.60.120.560&PANTHER:PTHR15172										mitochondrion|lysosome|hydrolase activity|hydrolase activity, acting on glycosyl bonds|galactosylceramidase activity|myelination|catalytic activity|lipid catabolic process|lipid metabolic process|sphingolipid metabolic process|galactosylceramide catabolic process|metabolic process
chr12	98659570	CA	AG	AG	missense_variant	MODERATE	Spata7	ENSMUSG00000021007	Transcript	ENSMUST00000048402	protein_coding	7/12		ENSMUST00000048402.11:c.827_828delinsAG	ENSMUSP00000045827.5:p.Thr276Lys	986-987	827-828	276	T/K	aCA/aAG			1		substitution	MGI		P1	ENSMUSP00000045827	tolerated(0.09)	PANTHER:PTHR14917&Pfam:PF15244&MobiDB_lite:mobidb-lite&MobiDB_lite:mobidb-lite										response to stimulus|ciliary basal body|microtubule cytoskeleton organization|protein localization to photoreceptor outer segment|protein localization to photoreceptor connecting cilium|protein binding|photoreceptor cell maintenance|cytoplasm|mitochondrion|nucleoplasm|axoneme|cytosol|cytoskeleton|rod photoreceptor outer segment|photoreceptor distal connecting cilium|visual perception|photorecepto…			120
chr12	100348023	G	A	A	missense_variant	MODERATE	Ttc7b	ENSMUSG00000033530	Transcript	ENSMUST00000062957	protein_coding	17/20		ENSMUST00000062957.7:c.1879C>T	ENSMUSP00000052107.6:p.Arg627Cys	2014	1879	627	R/C	Cgt/Tgt			-1		SNV	MGI		P2	ENSMUSP00000052107	deleterious(0)	Gene3D:1.25.40.10&PANTHER:PTHR23083&PANTHER:PTHR23083:SF365										phosphatidylinositol phosphorylation|cytoplasm|cytosol|plasma membrane|membrane|molecular_function|protein localization to plasma membrane					305
chr12	101415230	A	G	G	missense_variant&splice_region_variant	MODERATE	Catsperb	ENSMUSG00000047014	Transcript	ENSMUST00000055156	protein_coding	4/27		ENSMUST00000055156.4:c.170A>G	ENSMUSP00000052089.3:p.Lys57Arg	289	170	57	K/R	aAa/aGa			1		SNV	MGI		P1	ENSMUSP00000052089	tolerated(0.07)	PANTHER:PTHR14705										sperm capacitation|CatSper complex|multicellular organism development|spermatogenesis|protein binding|cell differentiation|cilium|membrane|integral component of membrane|ion channel complex					219	190
chr12	101415236	G	A	A	missense_variant	MODERATE	Catsperb	ENSMUSG00000047014	Transcript	ENSMUST00000055156	protein_coding	4/27		ENSMUST00000055156.4:c.176G>A	ENSMUSP00000052089.3:p.Arg59His	295	176	59	R/H	cGc/cAc			1		SNV	MGI		P1	ENSMUSP00000052089	tolerated(0.12)	PANTHER:PTHR14705										sperm capacitation|CatSper complex|multicellular organism development|spermatogenesis|protein binding|cell differentiation|cilium|membrane|integral component of membrane|ion channel complex					236	196
chr12	101415251	A	G	G	missense_variant	MODERATE	Catsperb	ENSMUSG00000047014	Transcript	ENSMUST00000055156	protein_coding	4/27		ENSMUST00000055156.4:c.191A>G	ENSMUSP00000052089.3:p.Asn64Ser	310	191	64	N/S	aAt/aGt			1		SNV	MGI		P1	ENSMUSP00000052089	tolerated(1)	PANTHER:PTHR14705										sperm capacitation|CatSper complex|multicellular organism development|spermatogenesis|protein binding|cell differentiation|cilium|membrane|integral component of membrane|ion channel complex					269	223
chr12	101415272	A	G	G	missense_variant	MODERATE	Catsperb	ENSMUSG00000047014	Transcript	ENSMUST00000055156	protein_coding	4/27		ENSMUST00000055156.4:c.212A>G	ENSMUSP00000052089.3:p.Lys71Arg	331	212	71	K/R	aAg/aGg			1		SNV	MGI		P1	ENSMUSP00000052089	tolerated(0.25)	PANTHER:PTHR14705										sperm capacitation|CatSper complex|multicellular organism development|spermatogenesis|protein binding|cell differentiation|cilium|membrane|integral component of membrane|ion channel complex					304	256
chr12	101415365	C	T	T	missense_variant	MODERATE	Catsperb	ENSMUSG00000047014	Transcript	ENSMUST00000055156	protein_coding	4/27		ENSMUST00000055156.4:c.305C>T	ENSMUSP00000052089.3:p.Thr102Ile	424	305	102	T/I	aCt/aTt			1		SNV	MGI		P1	ENSMUSP00000052089	deleterious(0.05)	PANTHER:PTHR14705										sperm capacitation|CatSper complex|multicellular organism development|spermatogenesis|protein binding|cell differentiation|cilium|membrane|integral component of membrane|ion channel complex
chr12	103949258	C	T	T	missense_variant	MODERATE	Serpina1e	ENSMUSG00000072849	Transcript	ENSMUST00000085054	protein_coding	3/5		ENSMUST00000085054.4:c.688G>A	ENSMUSP00000082130.4:p.Glu230Lys	734	688	230	E/K	Gag/Aag			-1		SNV	MGI		P1	ENSMUSP00000082130	tolerated(0.44)	Gene3D:2.30.39.10&Gene3D:3.30.497.10&Pfam:PF00079&PANTHER:PTHR11461&PANTHER:PTHR11461:SF165&SMART:SM00093&Superfamily:SSF56574&CDD:cd02056										response to cytokine|negative regulation of peptidase activity|extracellular region|peptidase inhibitor activity|response to peptide hormone|endoplasmic reticulum|Golgi apparatus|extracellular space|protease binding|intracellular membrane-bounded organelle|serine-type endopeptidase inhibitor activity|endopeptidase inhibitor activity|identical protein binding|negative regulation of endopeptidase a…					6	4
chr12	104134088	C	T	T	missense_variant	MODERATE	Serpina3b	ENSMUSG00000066364	Transcript	ENSMUST00000085052	protein_coding	4/5		ENSMUST00000085052.2:c.928C>T	ENSMUSP00000082127.2:p.His310Tyr	1019	928	310	H/Y	Cac/Tac			1		SNV	MGI		P1	ENSMUSP00000082127	tolerated(1)	Gene3D:2.30.39.10&Gene3D:3.30.497.10&Pfam:PF00079&PANTHER:PTHR11461&PANTHER:PTHR11461:SF122&SMART:SM00093&Superfamily:SSF56574										negative regulation of peptidase activity|extracellular region|peptidase inhibitor activity|extracellular space|serine-type endopeptidase inhibitor activity|negative regulation of endopeptidase activity			106		320	209	203	226
chr12	104134102	CTC	-	-	inframe_deletion	MODERATE	Serpina3b	ENSMUSG00000066364	Transcript	ENSMUST00000085052	protein_coding	4/5		ENSMUST00000085052.2:c.944_946del	ENSMUSP00000082127.2:p.Ser315del	1033-1035	942-944	314-315	FS/F	ttCTCc/ttc			1		deletion	MGI		P1	ENSMUSP00000082127		Gene3D:2.30.39.10&Gene3D:3.30.497.10&Pfam:PF00079&PANTHER:PTHR11461&PANTHER:PTHR11461:SF122&SMART:SM00093&Superfamily:SSF56574	2									negative regulation of peptidase activity|extracellular region|peptidase inhibitor activity|extracellular space|serine-type endopeptidase inhibitor activity|negative regulation of endopeptidase activity			129		366	242	235	265
chr12	104134198	A	-	-	frameshift_variant	HIGH	Serpina3b	ENSMUSG00000066364	Transcript	ENSMUST00000085052	protein_coding	4/5		ENSMUST00000085052.2:c.1038del	ENSMUSP00000082127.2:p.Val347Ter	1129	1038	346	G/X	ggA/gg			1		sequence_alteration	MGI		P1	ENSMUSP00000082127		Gene3D:2.30.39.10&Gene3D:3.30.497.10&Pfam:PF00079&PANTHER:PTHR11461&PANTHER:PTHR11461:SF122&SMART:SM00093&Superfamily:SSF56574										negative regulation of peptidase activity|extracellular region|peptidase inhibitor activity|extracellular space|serine-type endopeptidase inhibitor activity|negative regulation of endopeptidase activity	254	275	191	318	547	382
chr12	104134198	A	-	-	frameshift_variant	HIGH	Serpina3b	ENSMUSG00000066364	Transcript	ENSMUST00000085052	protein_coding	4/5		ENSMUST00000085052.2:c.1038del	ENSMUSP00000082127.2:p.Val347Ter	1129	1038	346	G/X	ggA/gg			1		deletion	MGI		P1	ENSMUSP00000082127		Gene3D:2.30.39.10&Gene3D:3.30.497.10&Pfam:PF00079&PANTHER:PTHR11461&PANTHER:PTHR11461:SF122&SMART:SM00093&Superfamily:SSF56574										negative regulation of peptidase activity|extracellular region|peptidase inhibitor activity|extracellular space|serine-type endopeptidase inhibitor activity|negative regulation of endopeptidase activity							346	350
chr12	104138720	T	C	C	missense_variant	MODERATE	Serpina3b	ENSMUSG00000066364	Transcript	ENSMUST00000085052	protein_coding	5/5		ENSMUST00000085052.2:c.1154T>C	ENSMUSP00000082127.2:p.Leu385Pro	1245	1154	385	L/P	cTt/cCt			1		SNV	MGI		P1	ENSMUSP00000082127	tolerated(0.13)	Gene3D:2.30.39.10&Pfam:PF00079&PANTHER:PTHR11461&PANTHER:PTHR11461:SF122&SMART:SM00093&Superfamily:SSF56574										negative regulation of peptidase activity|extracellular region|peptidase inhibitor activity|extracellular space|serine-type endopeptidase inhibitor activity|negative regulation of endopeptidase activity					395
chr12	104340976	A	G	G	missense_variant	MODERATE	Serpina3k	ENSMUSG00000058207	Transcript	ENSMUST00000043058	protein_coding	2/5		ENSMUST00000043058.4:c.466A>G	ENSMUSP00000042095.3:p.Thr156Ala	543	466	156	T/A	Aca/Gca			1		SNV	MGI		P1	ENSMUSP00000042095	tolerated(1)	Gene3D:3.30.497.10&Pfam:PF00079&PANTHER:PTHR11461&PANTHER:PTHR11461:SF195&SMART:SM00093&Superfamily:SSF56574&CDD:cd02056										response to cytokine|negative regulation of peptidase activity|collagen-containing extracellular matrix|protein binding|extracellular region|peptidase inhibitor activity|response to peptide hormone|extracellular space|serine-type endopeptidase inhibitor activity|negative regulation of endopeptidase activity	361	435	251	372	686	503	425	450
chr12	104341021	C	A	A	missense_variant	MODERATE	Serpina3k	ENSMUSG00000058207	Transcript	ENSMUST00000043058	protein_coding	2/5		ENSMUST00000043058.4:c.511C>A	ENSMUSP00000042095.3:p.Gln171Lys	588	511	171	Q/K	Cag/Aag			1		SNV	MGI		P1	ENSMUSP00000042095	tolerated(0.08)	Gene3D:3.30.497.10&Pfam:PF00079&PANTHER:PTHR11461&PANTHER:PTHR11461:SF195&SMART:SM00093&Superfamily:SSF56574&CDD:cd02056										response to cytokine|negative regulation of peptidase activity|collagen-containing extracellular matrix|protein binding|extracellular region|peptidase inhibitor activity|response to peptide hormone|extracellular space|serine-type endopeptidase inhibitor activity|negative regulation of endopeptidase activity	435	563	304	482	862	659	513	589
chr12	104341108	-	ACG	ACG	inframe_insertion	MODERATE	Serpina3k	ENSMUSG00000058207	Transcript	ENSMUST00000043058	protein_coding	2/5		ENSMUST00000043058.4:c.597_598insACG	ENSMUSP00000042095.3:p.Asp199_Asp200insThr	674-675	597-598	199-200	-/T	-/ACG			1		insertion	MGI		P1	ENSMUSP00000042095		Gene3D:3.30.497.10&Pfam:PF00079&PANTHER:PTHR11461&PANTHER:PTHR11461:SF195&SMART:SM00093&Superfamily:SSF56574&CDD:cd02056										response to cytokine|negative regulation of peptidase activity|collagen-containing extracellular matrix|protein binding|extracellular region|peptidase inhibitor activity|response to peptide hormone|extracellular space|serine-type endopeptidase inhibitor activity|negative regulation of endopeptidase activity	381	658			796	630	560	568
chr12	110874004	G	A	A	missense_variant	MODERATE	Cinp	ENSMUSG00000021276	Transcript	ENSMUST00000043716	protein_coding	5/5		ENSMUST00000043716.8:c.562C>T	ENSMUSP00000035245.8:p.His188Tyr	635	562	188	H/Y	Cac/Tac			-1		SNV	MGI		P1	ENSMUSP00000035245	tolerated(0.53)	PANTHER:PTHR15827&Prints:PR02040										DNA replication|DNA repair|cellular response to DNA damage stimulus|cellular_component|cell cycle|nucleus|molecular_function|biological_process|cell division	229	198	164			199		229
chr12	110874130	-	TAAAGAAGGCTGTGGGCCACGTGTGAAATAGAGGGGGCCGG	TAAAGAAGGCTGTGGGCCACGTGTGAAATAGAGGGGGCCGG	frameshift_variant&splice_region_variant	HIGH	Cinp	ENSMUSG00000021276	Transcript	ENSMUST00000043716	protein_coding			ENSMUST00000043716.8:c.437-1_437insCCGGCCCCCTCTATTTCACACGTGGCCCACAGCCTTCTTTA	ENSMUSP00000035245.8:p.Tyr146SerfsTer31	509-510	436-437	146	Y/SGPLYFTRGPQPSLX	tat/tCCGGCCCCCTCTATTTCACACGTGGCCCACAGCCTTCTTTAat			-1		insertion	MGI		P1	ENSMUSP00000035245		PANTHER:PTHR15827&Prints:PR02040										DNA replication|DNA repair|cellular response to DNA damage stimulus|cellular_component|cell cycle|nucleus|molecular_function|biological_process|cell division								161
chr12	110874130	-	TAAAGAAGGCTGTGGGCCACGTGTGAAATAGAGGGGGCCGGCTGCTTTCTTC	TAAAGAAGGCTGTGGGCCACGTGTGAAATAGAGGGGGCCGG	frameshift_variant&splice_region_variant	HIGH	Cinp	ENSMUSG00000021276	Transcript	ENSMUST00000043716	protein_coding			ENSMUST00000043716.8:c.437-1_437insCCGGCCCCCTCTATTTCACACGTGGCCCACAGCCTTCTTTA	ENSMUSP00000035245.8:p.Tyr146SerfsTer31	509-510	436-437	146	Y/SGPLYFTRGPQPSLX	tat/tCCGGCCCCCTCTATTTCACACGTGGCCCACAGCCTTCTTTAat			-1		insertion	MGI		P1	ENSMUSP00000035245		PANTHER:PTHR15827&Prints:PR02040										DNA replication|DNA repair|cellular response to DNA damage stimulus|cellular_component|cell cycle|nucleus|molecular_function|biological_process|cell division
chr12	110874130	-	TAAAGAAGGCTGTGGGCCACGTGTGAAATAGAGGGGGCCGGCTGCTTTCTTCC	TAAAGAAGGCTGTGGGCCACGTGTGAAATAGAGGGGGCCGG	frameshift_variant&splice_region_variant	HIGH	Cinp	ENSMUSG00000021276	Transcript	ENSMUST00000043716	protein_coding			ENSMUST00000043716.8:c.437-1_437insCCGGCCCCCTCTATTTCACACGTGGCCCACAGCCTTCTTTA	ENSMUSP00000035245.8:p.Tyr146SerfsTer31	509-510	436-437	146	Y/SGPLYFTRGPQPSLX	tat/tCCGGCCCCCTCTATTTCACACGTGGCCCACAGCCTTCTTTAat			-1		insertion	MGI		P1	ENSMUSP00000035245		PANTHER:PTHR15827&Prints:PR02040										DNA replication|DNA repair|cellular response to DNA damage stimulus|cellular_component|cell cycle|nucleus|molecular_function|biological_process|cell division
chr12	110879815	-	AGCAAG	AGCAAG	inframe_insertion&splice_region_variant	MODERATE	Cinp	ENSMUSG00000021276	Transcript	ENSMUST00000043716	protein_coding			ENSMUST00000043716.8:c.177-1_177insCTTGCT	ENSMUSP00000035245.8:p.Leu58_Leu59dup	249-250	176-177	59	L/LLL	ctg/ctCTTGCTg			-1		insertion	MGI		P1	ENSMUSP00000035245		Low_complexity_(Seg):seg&PANTHER:PTHR15827										DNA replication|DNA repair|cellular response to DNA damage stimulus|cellular_component|cell cycle|nucleus|molecular_function|biological_process|cell division	174		152			199
chr12	111540303	-	CATGTCAATCCAAAGAAGCAAACAATAGGTAATTCTTGTAAAGCCT	CATGTCAATCCAAAGAAGCAAACAATAGGTAATTCTTGTAAAGCCT	frameshift_variant&splice_region_variant	HIGH	Eif5	ENSMUSG00000021282	Transcript	ENSMUST00000050993	protein_coding			ENSMUST00000050993.10:c.327_327+1insCATGTCAATCCAAAGAAGCAAACAATAGGTAATTCTTGTAAAGCCT	ENSMUSP00000061616.9:p.Cys125SerfsTer11	701-702	327-328	109-110	-/HVNPKKQTIGNSCKAX	-/CATGTCAATCCAAAGAAGCAAACAATAGGTAATTCTTGTAAAGCCT			1		insertion	MGI		P1	ENSMUSP00000061616		Gene3D:2.20.25.350&Pfam:PF01873&PANTHER:PTHR23001&PANTHER:PTHR23001:SF22&SMART:SM00653&Superfamily:SSF75689										formation of cytoplasmic translation initiation complex|formation of translation preinitiation complex|nucleotide binding|eukaryotic initiation factor eIF2 binding|translation|translational initiation|regulation of translational initiation|GTP binding|GDP-dissociation inhibitor activity|cytoplasm|cytosol|plasma membrane|translation initiation factor activity|activation of GTPase activity
chr12	111542311	-	AAAAA	AAAAA	frameshift_variant&splice_region_variant	HIGH	Eif5	ENSMUSG00000021282	Transcript	ENSMUST00000050993	protein_coding			ENSMUST00000050993.10:c.738_738+1insAAAAA	ENSMUSP00000061616.9:p.Glu250ArgfsTer23	1112-1113	738-739	246-247	-/KX	-/AAAAA			1		insertion	MGI		P1	ENSMUSP00000061616		Gene3D:1.25.40.180&PROSITE_profiles:PS51363&PANTHER:PTHR23001&PANTHER:PTHR23001:SF22&Superfamily:SSF48371&CDD:cd11561										formation of cytoplasmic translation initiation complex|formation of translation preinitiation complex|nucleotide binding|eukaryotic initiation factor eIF2 binding|translation|translational initiation|regulation of translational initiation|GTP binding|GDP-dissociation inhibitor activity|cytoplasm|cytosol|plasma membrane|translation initiation factor activity|activation of GTPase activity			178
chr12	111542842	-	TTTTGTCATAACAACAAAAAGGCTCAGCGGTACCTTCTTCATG	TTTTGTCATAACAACAAAAAGGCTCAGCGGTACCTTCTTCATG	frameshift_variant&splice_region_variant	HIGH	Eif5	ENSMUSG00000021282	Transcript	ENSMUST00000050993	protein_coding			ENSMUST00000050993.10:c.900_900+1insTTTTGTCATAACAACAAAAAGGCTCAGCGGTACCTTCTTCATG	ENSMUSP00000061616.9:p.Gly315ValfsTer4	1274-1275	900-901	300-301	-/FCHNNKKAQRYLLHX	-/TTTTGTCATAACAACAAAAAGGCTCAGCGGTACCTTCTTCATG			1		insertion	MGI		P1	ENSMUSP00000061616		Gene3D:1.25.40.180&PROSITE_profiles:PS51363&PANTHER:PTHR23001&PANTHER:PTHR23001:SF22&SMART:SM00515&Superfamily:SSF48371&CDD:cd11561										formation of cytoplasmic translation initiation complex|formation of translation preinitiation complex|nucleotide binding|eukaryotic initiation factor eIF2 binding|translation|translational initiation|regulation of translational initiation|GTP binding|GDP-dissociation inhibitor activity|cytoplasm|cytosol|plasma membrane|translation initiation factor activity|activation of GTPase activity	147							258
chr12	111543266	-	CCTCTAAGAAATATGTCTCAAAAGAACTTGCCAAAGAGATTCGTGTCAAAGCAGAGCCATT	CCTCTAAGAAATATGTCTCAAAAGAACTTGCCAAAGAGATTCGTGTCAAAGCAGAGCCATT	splice_donor_variant	HIGH	Eif5	ENSMUSG00000021282	Transcript	ENSMUST00000050993	protein_coding		9/10	ENSMUST00000050993.10:c.1065+1_1065+2insCCTCTAAGAAATATGTCTCAAAAGAACTTGCCAAAGAGATTCGTGTCAAAGCAGAGCCATT									1		insertion	MGI		P1	ENSMUSP00000061616												formation of cytoplasmic translation initiation complex|formation of translation preinitiation complex|nucleotide binding|eukaryotic initiation factor eIF2 binding|translation|translational initiation|regulation of translational initiation|GTP binding|GDP-dissociation inhibitor activity|cytoplasm|cytosol|plasma membrane|translation initiation factor activity|activation of GTPase activity		175		158	272
chr12	111543266	-	CCTCTAAGAAATATGTCTCAAAAGAACTTGCCAAAGAGATTCGTGTCAAAGCAGAGCCATTTATTAAATGGT	CCTCTAAGAAATATGTCTCAAAAGAACTTGCCAAAGAGATTCGTGTCAAAGCAGAGCCATT	splice_donor_variant	HIGH	Eif5	ENSMUSG00000021282	Transcript	ENSMUST00000050993	protein_coding		9/10	ENSMUST00000050993.10:c.1065+1_1065+2insCCTCTAAGAAATATGTCTCAAAAGAACTTGCCAAAGAGATTCGTGTCAAAGCAGAGCCATT									1		insertion	MGI		P1	ENSMUSP00000061616												formation of cytoplasmic translation initiation complex|formation of translation preinitiation complex|nucleotide binding|eukaryotic initiation factor eIF2 binding|translation|translational initiation|regulation of translational initiation|GTP binding|GDP-dissociation inhibitor activity|cytoplasm|cytosol|plasma membrane|translation initiation factor activity|activation of GTPase activity			144
chr12	111543266	-	CCTCTAAGAAATATGTCTCAAAAGAACTTGCCAAAGAGATTCGTGTCAAAGCAGAGCCAT	CCTCTAAGAAATATGTCTCAAAAGAACTTGCCAAAGAGATTCGTGTCAAAGCAGAGCCAT	splice_donor_variant	HIGH	Eif5	ENSMUSG00000021282	Transcript	ENSMUST00000050993	protein_coding		9/10	ENSMUST00000050993.10:c.1065+1_1065+2insCCTCTAAGAAATATGTCTCAAAAGAACTTGCCAAAGAGATTCGTGTCAAAGCAGAGCCAT									1		insertion	MGI		P1	ENSMUSP00000061616												formation of cytoplasmic translation initiation complex|formation of translation preinitiation complex|nucleotide binding|eukaryotic initiation factor eIF2 binding|translation|translational initiation|regulation of translational initiation|GTP binding|GDP-dissociation inhibitor activity|cytoplasm|cytosol|plasma membrane|translation initiation factor activity|activation of GTPase activity							235
chr12	111543266	-	CCTCTAAGAAATATGTCTCAAAAGAACTTGCCAAAGAGATTCGTGTCAAAGCAGAGCCATT	CCTCTAAGAAATATGTCTCAAAAGAACTTGCCAAAGAGATTCGTGTCAAAGCAGAGCCAT	splice_donor_variant	HIGH	Eif5	ENSMUSG00000021282	Transcript	ENSMUST00000050993	protein_coding		9/10	ENSMUST00000050993.10:c.1065+1_1065+2insCCTCTAAGAAATATGTCTCAAAAGAACTTGCCAAAGAGATTCGTGTCAAAGCAGAGCCAT									1		insertion	MGI		P1	ENSMUSP00000061616												formation of cytoplasmic translation initiation complex|formation of translation preinitiation complex|nucleotide binding|eukaryotic initiation factor eIF2 binding|translation|translational initiation|regulation of translational initiation|GTP binding|GDP-dissociation inhibitor activity|cytoplasm|cytosol|plasma membrane|translation initiation factor activity|activation of GTPase activity
chr12	111843554	T	G	G	missense_variant	MODERATE	Ppp1r13b	ENSMUSG00000021285	Transcript	ENSMUST00000054815	protein_coding	7/17		ENSMUST00000054815.14:c.819A>C	ENSMUSP00000062464.7:p.Gln273His	1059	819	273	Q/H	caA/caC			-1		SNV	MGI		P1	ENSMUSP00000062464	deleterious(0)	PANTHER:PTHR24131:SF5&PANTHER:PTHR24131&Coiled-coils_(Ncoils):Coil										perinuclear region of cytoplasm|apoptotic process|cytoplasm|nucleus|nucleoplasm|cytosol|plasma membrane|p53 binding|positive regulation of neuron death|negative regulation of cell cycle|intrinsic apoptotic signaling pathway by p53 class mediator|transcription factor binding
chr12	111971732	G	A	A	missense_variant	MODERATE	Tdrd9	ENSMUSG00000054003	Transcript	ENSMUST00000079009	protein_coding	1/36		ENSMUST00000079009.10:c.91G>A	ENSMUSP00000078022.5:p.Ala31Thr	174	91	31	A/T	Gcc/Acc			1		SNV	MGI		P1	ENSMUSP00000078022	tolerated(0.08)	Low_complexity_(Seg):seg										negative regulation of transposition|nucleotide binding|multicellular organism development|spermatogenesis|male meiotic nuclear division|male meiosis I|protein binding|ATP binding|cell differentiation|piP-body|cytoplasm|intracellular|nucleus|DNA methylation involved in gamete generation|ATPase activity|hydrolase activity|helicase activity|RNA binding|nucleic acid binding|fertilization|piRNA metab…
chr12	112647904	-	GCGG	GCGG	frameshift_variant	HIGH	Siva1	ENSMUSG00000064326	Transcript	ENSMUST00000021728	protein_coding	3/4		ENSMUST00000021728.11:c.395_398dup	ENSMUSP00000021728.4:p.Leu134GlyfsTer31	680-681	392-393	131	E/ERX	gag/gaGCGGg			1		insertion	MGI		P1	ENSMUSP00000021728		Pfam:PF05458&PIRSF:PIRSF038096&PANTHER:PTHR14365	6									virus receptor activity|apoptotic process|activation-induced cell death of T cells|metal ion binding|tumor necrosis factor receptor binding|CD27 receptor binding|negative regulation of NF-kappaB transcription factor activity|cytoplasm|mitochondrion|nucleus|nucleoplasm|positive regulation of mitochondrial outer membrane permeabilization involved in apoptotic signaling pathway|extrinsic apoptotic s…	152		112
chr12	112743706	C	T	T	stop_gained	HIGH	Cep170b	ENSMUSG00000072825	Transcript	ENSMUST00000101018	protein_coding	16/19		ENSMUST00000101018.10:c.4279C>T	ENSMUSP00000098580.3:p.Gln1427Ter	4515	4279	1427	Q/*	Cag/Tag			1		SNV	MGI		P1	ENSMUSP00000098580		Pfam:PF15308&PANTHER:PTHR15715&PANTHER:PTHR15715:SF18										cellular_component|cytoplasm|cytoskeleton|microtubule|molecular_function|biological_process
chr12	113161732	G	A	A	missense_variant	MODERATE	Tedc1	ENSMUSG00000037466	Transcript	ENSMUST00000049271	protein_coding	7/8		ENSMUST00000049271.12:c.773G>A	ENSMUSP00000035351.8:p.Cys258Tyr	789	773	258	C/Y	tGt/tAt			1		SNV	MGI		P1	ENSMUSP00000035351	deleterious(0.05)	Pfam:PF14971&PANTHER:PTHR35076										protein binding|cytoplasm|cilium|cytoskeleton|centriole|positive regulation of smoothened signaling pathway|cell projection	125	149	60			96		134
chr12	113259677	GG	-	-	frameshift_variant	HIGH	Igha	ENSMUSG00000095079	Transcript	ENSMUST00000194738	IG_C_gene	2/4		ENSMUST00000194738.5:c.330_331del	ENSMUSP00000142171.1:p.Pro111SerfsTer15	330-331	331-332	111	P/X	CCt/t			-1	cds_start_NF	deletion	MGI		P5	ENSMUSP00000142171												positive regulation of B cell activation|B cell receptor signaling pathway|immunoglobulin receptor binding|phagocytosis, recognition|phagocytosis, engulfment|complement activation, classical pathway|innate immune response|humoral immune response mediated by circulating immunoglobulin|mucosal immune response|external side of plasma membrane|defense response to bacterium|immunoglobulin complex, cir…	15	18	5	14	23	16		15
chr12	113287463	CGAAA	-	-	frameshift_variant	HIGH	Ighg2c	ENSMUSG00000076612	Transcript	ENSMUST00000103416	IG_C_gene	4/6		ENSMUST00000103416.8:c.929_933del	ENSMUSP00000100212.3:p.Phe311LeufsTer15	929-933	930-934	310-312	LFA/LX	ctTTTCGcc/ctcc			-1	cds_start_NF	deletion	MGI		P5	ENSMUSP00000100212												positive regulation of B cell activation|B cell receptor signaling pathway|immunoglobulin receptor binding|phagocytosis, recognition|phagocytosis, engulfment|complement activation, classical pathway|innate immune response|antibacterial humoral response|extracellular space|humoral immune response mediated by circulating immunoglobulin|external side of plasma membrane|defense response to bacterium|…		238	38	188	282	38		55
chr12	113287470	-	TAGCT	TAGCT	frameshift_variant	HIGH	Ighg2c	ENSMUSG00000076612	Transcript	ENSMUST00000103416	IG_C_gene	4/6		ENSMUST00000103416.8:c.926_927insAGCTA	ENSMUSP00000100212.3:p.Leu310SerfsTer28	926-927	927-928	309-310	-/SX	-/AGCTA			-1	cds_start_NF	insertion	MGI		P5	ENSMUSP00000100212												positive regulation of B cell activation|B cell receptor signaling pathway|immunoglobulin receptor binding|phagocytosis, recognition|phagocytosis, engulfment|complement activation, classical pathway|innate immune response|antibacterial humoral response|extracellular space|humoral immune response mediated by circulating immunoglobulin|external side of plasma membrane|defense response to bacterium|…	180	232	38	182	273	38		54
chr12	113287471	C	-	-	frameshift_variant	HIGH	Ighg2c	ENSMUSG00000076612	Transcript	ENSMUST00000103416	IG_C_gene	4/6		ENSMUST00000103416.8:c.925del	ENSMUSP00000100212.3:p.Ser309IlefsTer27	925	926	309	S/X	aGt/at			-1	cds_start_NF	deletion	MGI		P5	ENSMUSP00000100212												positive regulation of B cell activation|B cell receptor signaling pathway|immunoglobulin receptor binding|phagocytosis, recognition|phagocytosis, engulfment|complement activation, classical pathway|innate immune response|antibacterial humoral response|extracellular space|humoral immune response mediated by circulating immunoglobulin|external side of plasma membrane|defense response to bacterium|…	180	234	35	187	274	41		55
chr12	113287474	CC	-	-	frameshift_variant	HIGH	Ighg2c	ENSMUSG00000076612	Transcript	ENSMUST00000103416	IG_C_gene	4/6		ENSMUST00000103416.8:c.921_922del	ENSMUSP00000100212.3:p.Gly308LysfsTer19	921-922	922-923	308	G/X	GGa/a			-1	cds_start_NF	deletion	MGI		P5	ENSMUSP00000100212												positive regulation of B cell activation|B cell receptor signaling pathway|immunoglobulin receptor binding|phagocytosis, recognition|phagocytosis, engulfment|complement activation, classical pathway|innate immune response|antibacterial humoral response|extracellular space|humoral immune response mediated by circulating immunoglobulin|external side of plasma membrane|defense response to bacterium|…	182	241	36	190	280	39		56
chr12	113287482	-	CA	CA	frameshift_variant	HIGH	Ighg2c	ENSMUSG00000076612	Transcript	ENSMUST00000103416	IG_C_gene	4/6		ENSMUST00000103416.8:c.914_915insTG	ENSMUSP00000100212.3:p.Glu306TrpfsTer31	914-915	915-916	305-306	-/X	-/TG			-1	cds_start_NF	insertion	MGI		P5	ENSMUSP00000100212												positive regulation of B cell activation|B cell receptor signaling pathway|immunoglobulin receptor binding|phagocytosis, recognition|phagocytosis, engulfment|complement activation, classical pathway|innate immune response|antibacterial humoral response|extracellular space|humoral immune response mediated by circulating immunoglobulin|external side of plasma membrane|defense response to bacterium|…	173	233	34	193	277	41		55
chr12	113306932	CA	TG	TG	missense_variant	MODERATE	Ighg2b	ENSMUSG00000076613	Transcript	ENSMUST00000192188	IG_C_gene	3/6		ENSMUST00000192188.2:c.578_579inv	ENSMUSP00000141198.2:p.Ala194Thr	578-579	579-580	193-194	SA/ST	agTGcc/agCAcc			-1	cds_start_NF	substitution	MGI		P5	ENSMUSP00000141198												positive regulation of B cell activation|B cell receptor signaling pathway|positive regulation of phagocytosis|positive regulation of immune response|immunoglobulin receptor binding|positive regulation of type I hypersensitivity|positive regulation of type IIa hypersensitivity|phagocytosis, recognition|phagocytosis, engulfment|complement activation, classical pathway|innate immune response|extrac…					659
chr12	113597660	T	C	C	missense_variant	MODERATE	Ighv5-4	ENSMUSG00000095612	Transcript	ENSMUST00000103444	IG_V_gene	2/2		ENSMUST00000103444.2:c.139A>G	ENSMUSP00000100225.1:p.Thr47Ala	211	139	47	T/A	Act/Gct			-1	cds_end_NF	SNV	MGI		P1	ENSMUSP00000100225	deleterious_low_confidence(0.03)											positive regulation of B cell activation|B cell receptor signaling pathway|immunoglobulin receptor binding|phagocytosis, recognition|phagocytosis, engulfment|complement activation, classical pathway|innate immune response|external side of plasma membrane|defense response to bacterium|immunoglobulin complex, circulating|antigen binding								1395
chr12	113625643	-	ATT	ATT	inframe_insertion	MODERATE	Ighv5-6	ENSMUSG00000094951	Transcript	ENSMUST00000103446	IG_V_gene	2/2		ENSMUST00000103446.1:c.216_217insAAT	ENSMUSP00000100227.1:p.Ser72_Gly73insAsn	216-217	216-217	72-73	-/N	-/AAT			-1	cds_end_NF	insertion	MGI		P1	ENSMUSP00000100227												positive regulation of B cell activation|B cell receptor signaling pathway|immunoglobulin receptor binding|phagocytosis, recognition|phagocytosis, engulfment|complement activation, classical pathway|innate immune response|external side of plasma membrane|defense response to bacterium|immunoglobulin complex, circulating|antigen binding	1331	2062	1805	1753	2308	2793		2962
chr12	113661821	G	C	C	missense_variant	MODERATE	Ighv5-9	ENSMUSG00000095285	Transcript	ENSMUST00000103448	IG_V_gene	2/2		ENSMUST00000103448.2:c.301C>G	ENSMUSP00000100229.1:p.Gln101Glu	366	301	101	Q/E	Caa/Gaa			-1	cds_end_NF	SNV	MGI		P1	ENSMUSP00000100229	tolerated_low_confidence(0.05)											positive regulation of B cell activation|B cell receptor signaling pathway|immunoglobulin receptor binding|phagocytosis, recognition|phagocytosis, engulfment|complement activation, classical pathway|innate immune response|external side of plasma membrane|defense response to bacterium|immunoglobulin complex, circulating|antigen binding						2674
chr12	113736237	TAAT	-	-	frameshift_variant	HIGH	Ighv5-9-1	ENSMUSG00000095210	Transcript	ENSMUST00000192264	IG_V_gene	2/2		ENSMUST00000192264.1:c.251_254del	ENSMUSP00000141243.1:p.Asp84AlafsTer8	284-287	251-254	84-85	DY/X	gATTAc/gc			-1	cds_end_NF	deletion	MGI		P5	ENSMUSP00000141243												positive regulation of B cell activation|B cell receptor signaling pathway|immunoglobulin receptor binding|phagocytosis, recognition|phagocytosis, engulfment|complement activation, classical pathway|innate immune response|external side of plasma membrane|defense response to bacterium|immunoglobulin complex, circulating|antigen binding			145			243		208
chr12	113736310	C	A	A	missense_variant	MODERATE	Ighv5-9-1	ENSMUSG00000095210	Transcript	ENSMUST00000192264	IG_V_gene	2/2		ENSMUST00000192264.1:c.181G>T	ENSMUSP00000141243.1:p.Ala61Ser	214	181	61	A/S	Gcc/Tcc			-1	cds_end_NF	SNV	MGI		P5	ENSMUSP00000141243	tolerated_low_confidence(0.36)											positive regulation of B cell activation|B cell receptor signaling pathway|immunoglobulin receptor binding|phagocytosis, recognition|phagocytosis, engulfment|complement activation, classical pathway|innate immune response|external side of plasma membrane|defense response to bacterium|immunoglobulin complex, circulating|antigen binding			229			420		404
chr12	113736310	C	T	A	missense_variant	MODERATE	Ighv5-9-1	ENSMUSG00000095210	Transcript	ENSMUST00000192264	IG_V_gene	2/2		ENSMUST00000192264.1:c.181G>T	ENSMUSP00000141243.1:p.Ala61Ser	214	181	61	A/S	Gcc/Tcc			-1	cds_end_NF	SNV	MGI		P5	ENSMUSP00000141243	tolerated_low_confidence(0.36)											positive regulation of B cell activation|B cell receptor signaling pathway|immunoglobulin receptor binding|phagocytosis, recognition|phagocytosis, engulfment|complement activation, classical pathway|innate immune response|external side of plasma membrane|defense response to bacterium|immunoglobulin complex, circulating|antigen binding			247			389
chr12	113770045	G	C	C	missense_variant	MODERATE	Ighv2-9-1	ENSMUSG00000095565	Transcript	ENSMUST00000180013	IG_V_gene	2/2		ENSMUST00000180013.2:c.155C>G	ENSMUSP00000136606.1:p.Ala52Gly	174	155	52	A/G	gCt/gGt			-1	cds_end_NF	SNV	MGI		P1	ENSMUSP00000136606	tolerated(1)											positive regulation of B cell activation|B cell receptor signaling pathway|immunoglobulin receptor binding|phagocytosis, recognition|phagocytosis, engulfment|complement activation, classical pathway|innate immune response|external side of plasma membrane|defense response to bacterium|immunoglobulin complex, circulating|antigen binding								37
chr12	113770045	G	T	C	missense_variant	MODERATE	Ighv2-9-1	ENSMUSG00000095565	Transcript	ENSMUST00000180013	IG_V_gene	2/2		ENSMUST00000180013.2:c.155C>G	ENSMUSP00000136606.1:p.Ala52Gly	174	155	52	A/G	gCt/gGt			-1	cds_end_NF	SNV	MGI		P1	ENSMUSP00000136606	tolerated(1)											positive regulation of B cell activation|B cell receptor signaling pathway|immunoglobulin receptor binding|phagocytosis, recognition|phagocytosis, engulfment|complement activation, classical pathway|innate immune response|external side of plasma membrane|defense response to bacterium|immunoglobulin complex, circulating|antigen binding								508
chr12	113796322	C	T	T	missense_variant	MODERATE	Ighv2-6-8	ENSMUSG00000076646	Transcript	ENSMUST00000192911	IG_V_gene	2/2		ENSMUST00000192911.1:c.166G>A	ENSMUSP00000141760.1:p.Val56Ile	166	166	56	V/I	Gtt/Att			-1	cds_end_NF	SNV	MGI		P5	ENSMUSP00000141760	tolerated(1)											positive regulation of B cell activation|B cell receptor signaling pathway|immunoglobulin receptor binding|phagocytosis, recognition|phagocytosis, engulfment|complement activation, classical pathway|innate immune response|external side of plasma membrane|defense response to bacterium|immunoglobulin complex, circulating|antigen binding			520			923		1025
chr12	114140797	G	C	C	missense_variant	MODERATE	Ighv9-3	ENSMUSG00000096459	Transcript	ENSMUST00000103473	IG_V_gene	2/2		ENSMUST00000103473.1:c.246C>G	ENSMUSP00000100254.1:p.Asp82Glu	246	246	82	D/E	gaC/gaG			-1	cds_end_NF	SNV	MGI		P1	ENSMUSP00000100254	tolerated(0.13)											positive regulation of B cell activation|B cell receptor signaling pathway|immunoglobulin receptor binding|phagocytosis, recognition|phagocytosis, engulfment|complement activation, classical pathway|innate immune response|external side of plasma membrane|defense response to bacterium|immunoglobulin complex, circulating|antigen binding	939	1401	1241	1348	1828	2168		2356
chr12	114140800	A	T	T	missense_variant	MODERATE	Ighv9-3	ENSMUSG00000096459	Transcript	ENSMUST00000103473	IG_V_gene	2/2		ENSMUST00000103473.1:c.243T>A	ENSMUSP00000100254.1:p.Asp81Glu	243	243	81	D/E	gaT/gaA			-1	cds_end_NF	SNV	MGI		P1	ENSMUSP00000100254	tolerated(0.37)											positive regulation of B cell activation|B cell receptor signaling pathway|immunoglobulin receptor binding|phagocytosis, recognition|phagocytosis, engulfment|complement activation, classical pathway|innate immune response|external side of plasma membrane|defense response to bacterium|immunoglobulin complex, circulating|antigen binding	936	1397	1254	1338	1827	2188		2364
chr12	114153414	C	A	A	missense_variant	MODERATE	Ighv7-3	ENSMUSG00000076652	Transcript	ENSMUST00000103461	IG_V_gene	2/2		ENSMUST00000103461.4:c.127G>T	ENSMUSP00000100242.4:p.Ala43Ser	127	127	43	A/S	Gct/Tct			-1	cds_end_NF	SNV	MGI		P1	ENSMUSP00000100242	deleterious_low_confidence(0.02)											positive regulation of B cell activation|B cell receptor signaling pathway|immunoglobulin receptor binding|phagocytosis, recognition|phagocytosis, engulfment|complement activation, classical pathway|innate immune response|external side of plasma membrane|defense response to bacterium|immunoglobulin complex, circulating|antigen binding	217	225	28	193	321	87		49
chr12	114153414	C	T	A	missense_variant	MODERATE	Ighv7-3	ENSMUSG00000076652	Transcript	ENSMUST00000103461	IG_V_gene	2/2		ENSMUST00000103461.4:c.127G>T	ENSMUSP00000100242.4:p.Ala43Ser	127	127	43	A/S	Gct/Tct			-1	cds_end_NF	SNV	MGI		P1	ENSMUSP00000100242	deleterious_low_confidence(0.02)											positive regulation of B cell activation|B cell receptor signaling pathway|immunoglobulin receptor binding|phagocytosis, recognition|phagocytosis, engulfment|complement activation, classical pathway|innate immune response|external side of plasma membrane|defense response to bacterium|immunoglobulin complex, circulating|antigen binding	329	447	252	360	536	380		483
chr12	114538620	A	C	C	missense_variant	MODERATE	Ighv1-7	ENSMUSG00000095200	Transcript	ENSMUST00000103496	IG_V_gene	2/2		ENSMUST00000103496.3:c.226T>G	ENSMUSP00000100277.2:p.Tyr76Asp	263	226	76	Y/D	Tat/Gat			-1	cds_end_NF	SNV	MGI		P1	ENSMUSP00000100277	tolerated(0.98)											positive regulation of B cell activation|B cell receptor signaling pathway|immunoglobulin receptor binding|phagocytosis, recognition|phagocytosis, engulfment|complement activation, classical pathway|innate immune response|external side of plasma membrane|defense response to bacterium|immunoglobulin complex, circulating|antigen binding			170			242
chr12	114538625	-	T	T	frameshift_variant	HIGH	Ighv1-7	ENSMUSG00000095200	Transcript	ENSMUST00000103496	IG_V_gene	2/2		ENSMUST00000103496.3:c.221_222insA	ENSMUSP00000100277.2:p.Ser74ArgfsTer5	258-259	221-222	74	S/RX	agt/agAt			-1	cds_end_NF	insertion	MGI		P1	ENSMUSP00000100277												positive regulation of B cell activation|B cell receptor signaling pathway|immunoglobulin receptor binding|phagocytosis, recognition|phagocytosis, engulfment|complement activation, classical pathway|innate immune response|external side of plasma membrane|defense response to bacterium|immunoglobulin complex, circulating|antigen binding			174			253
chr12	114538627	G	-	-	frameshift_variant	HIGH	Ighv1-7	ENSMUSG00000095200	Transcript	ENSMUST00000103496	IG_V_gene	2/2		ENSMUST00000103496.3:c.219del	ENSMUSP00000100277.2:p.Ser73ArgfsTer17	256	219	73	S/X	agC/ag			-1	cds_end_NF	deletion	MGI		P1	ENSMUSP00000100277												positive regulation of B cell activation|B cell receptor signaling pathway|immunoglobulin receptor binding|phagocytosis, recognition|phagocytosis, engulfment|complement activation, classical pathway|innate immune response|external side of plasma membrane|defense response to bacterium|immunoglobulin complex, circulating|antigen binding			180			260
chr12	114538629	T	C	C	missense_variant	MODERATE	Ighv1-7	ENSMUSG00000095200	Transcript	ENSMUST00000103496	IG_V_gene	2/2		ENSMUST00000103496.3:c.217A>G	ENSMUSP00000100277.2:p.Ser73Gly	254	217	73	S/G	Agc/Ggc			-1	cds_end_NF	SNV	MGI		P1	ENSMUSP00000100277	tolerated(1)											positive regulation of B cell activation|B cell receptor signaling pathway|immunoglobulin receptor binding|phagocytosis, recognition|phagocytosis, engulfment|complement activation, classical pathway|innate immune response|external side of plasma membrane|defense response to bacterium|immunoglobulin complex, circulating|antigen binding			185			259
chr12	114538634	T	-	-	frameshift_variant	HIGH	Ighv1-7	ENSMUSG00000095200	Transcript	ENSMUST00000103496	IG_V_gene	2/2		ENSMUST00000103496.3:c.212del	ENSMUSP00000100277.2:p.Asn71IlefsTer19	249	212	71	N/X	aAt/at			-1	cds_end_NF	deletion	MGI		P1	ENSMUSP00000100277												positive regulation of B cell activation|B cell receptor signaling pathway|immunoglobulin receptor binding|phagocytosis, recognition|phagocytosis, engulfment|complement activation, classical pathway|innate immune response|external side of plasma membrane|defense response to bacterium|immunoglobulin complex, circulating|antigen binding			194			275
chr12	114538638	TGT	-	-	inframe_deletion	MODERATE	Ighv1-7	ENSMUSG00000095200	Transcript	ENSMUST00000103496	IG_V_gene	2/2		ENSMUST00000103496.3:c.206_208del	ENSMUSP00000100277.2:p.Tyr69_Ile70delinsPhe	243-245	206-208	69-70	YI/F	tACAtt/ttt			-1	cds_end_NF	deletion	MGI		P1	ENSMUSP00000100277												positive regulation of B cell activation|B cell receptor signaling pathway|immunoglobulin receptor binding|phagocytosis, recognition|phagocytosis, engulfment|complement activation, classical pathway|innate immune response|external side of plasma membrane|defense response to bacterium|immunoglobulin complex, circulating|antigen binding			205			298
chr12	114538643	-	AGCC	AGCC	frameshift_variant	HIGH	Ighv1-7	ENSMUSG00000095200	Transcript	ENSMUST00000103496	IG_V_gene	2/2		ENSMUST00000103496.3:c.203_204insGGCT	ENSMUSP00000100277.2:p.Tyr69AlafsTer4	240-241	203-204	68	G/GAX	gga/ggGGCTa			-1	cds_end_NF	insertion	MGI		P1	ENSMUSP00000100277												positive regulation of B cell activation|B cell receptor signaling pathway|immunoglobulin receptor binding|phagocytosis, recognition|phagocytosis, engulfment|complement activation, classical pathway|innate immune response|external side of plasma membrane|defense response to bacterium|immunoglobulin complex, circulating|antigen binding			210			301
chr12	114538794	G	A	A	missense_variant	MODERATE	Ighv1-7	ENSMUSG00000095200	Transcript	ENSMUST00000103496	IG_V_gene	2/2		ENSMUST00000103496.3:c.52C>T	ENSMUSP00000100277.2:p.His18Tyr	89	52	18	H/Y	Cac/Tac			-1	cds_end_NF	SNV	MGI		P1	ENSMUSP00000100277	tolerated(0.08)											positive regulation of B cell activation|B cell receptor signaling pathway|immunoglobulin receptor binding|phagocytosis, recognition|phagocytosis, engulfment|complement activation, classical pathway|innate immune response|external side of plasma membrane|defense response to bacterium|immunoglobulin complex, circulating|antigen binding								344
chr12	114583655	AT	-	-	frameshift_variant	HIGH	Ighv1-9	ENSMUSG00000094694	Transcript	ENSMUST00000193893	IG_V_gene	2/2		ENSMUST00000193893.5:c.264_265del	ENSMUSP00000141381.1:p.Phe89HisfsTer19	264-265	264-265	88-89	TF/TX	acATtc/actc			-1	cds_end_NF	deletion	MGI		P5	ENSMUSP00000141381												positive regulation of B cell activation|B cell receptor signaling pathway|immunoglobulin receptor binding|phagocytosis, recognition|phagocytosis, engulfment|complement activation, classical pathway|innate immune response|external side of plasma membrane|defense response to bacterium|immunoglobulin complex, circulating|antigen binding
chr12	114583659	-	TG	TG	frameshift_variant	HIGH	Ighv1-9	ENSMUSG00000094694	Transcript	ENSMUST00000193893	IG_V_gene	2/2		ENSMUST00000193893.5:c.261_262insCA	ENSMUSP00000141381.1:p.Thr88GlnfsTer19	261-262	261-262	87-88	-/X	-/CA			-1	cds_end_NF	insertion	MGI		P5	ENSMUSP00000141381												positive regulation of B cell activation|B cell receptor signaling pathway|immunoglobulin receptor binding|phagocytosis, recognition|phagocytosis, engulfment|complement activation, classical pathway|innate immune response|external side of plasma membrane|defense response to bacterium|immunoglobulin complex, circulating|antigen binding
chr12	114616137	AA	-	-	frameshift_variant	HIGH	Ighv1-12	ENSMUSG00000095416	Transcript	ENSMUST00000103500	IG_V_gene	1/1		ENSMUST00000103500.1:c.6_7del	ENSMUSP00000100281.1:p.Tyr3SerfsTer7	6-7	6-7	2-3	AY/AX	gcTTat/gcat			-1		deletion	MGI		P1	ENSMUSP00000100281												positive regulation of B cell activation|B cell receptor signaling pathway|immunoglobulin receptor binding|phagocytosis, recognition|phagocytosis, engulfment|complement activation, classical pathway|innate immune response|external side of plasma membrane|defense response to bacterium|immunoglobulin complex, circulating|antigen binding								1479
chr12	114616140	-	CA	CA	frameshift_variant	HIGH	Ighv1-12	ENSMUSG00000095416	Transcript	ENSMUST00000103500	IG_V_gene	1/1		ENSMUST00000103500.1:c.4_5insTG	ENSMUSP00000100281.1:p.Ala2ValfsTer12	4-5	4-5	2	A/VX	gct/gTGct			-1		insertion	MGI		P1	ENSMUSP00000100281												positive regulation of B cell activation|B cell receptor signaling pathway|immunoglobulin receptor binding|phagocytosis, recognition|phagocytosis, engulfment|complement activation, classical pathway|innate immune response|external side of plasma membrane|defense response to bacterium|immunoglobulin complex, circulating|antigen binding								1454
chr12	114724019	T	-	-	frameshift_variant	HIGH	Ighv1-20	ENSMUSG00000095761	Transcript	ENSMUST00000194968	IG_V_gene	2/2		ENSMUST00000194968.5:c.104del	ENSMUSP00000141859.1:p.Asp35ValfsTer3	104	104	35	D/X	gAt/gt			-1	cds_end_NF	deletion	MGI		P5	ENSMUSP00000141859												positive regulation of B cell activation|B cell receptor signaling pathway|immunoglobulin receptor binding|phagocytosis, recognition|phagocytosis, engulfment|complement activation, classical pathway|innate immune response|external side of plasma membrane|defense response to bacterium|immunoglobulin complex, circulating|antigen binding						166		174
chr12	114746462	G	C	C	missense_variant	MODERATE	Ighv1-22	ENSMUSG00000094561	Transcript	ENSMUST00000103507	IG_V_gene	2/2		ENSMUST00000103507.1:c.162C>G	ENSMUSP00000100288.1:p.His54Gln	162	162	54	H/Q	caC/caG			-1	cds_end_NF	SNV	MGI		P1	ENSMUSP00000100288	tolerated(0.12)											positive regulation of B cell activation|B cell receptor signaling pathway|immunoglobulin receptor binding|phagocytosis, recognition|phagocytosis, engulfment|complement activation, classical pathway|innate immune response|external side of plasma membrane|defense response to bacterium|immunoglobulin complex, circulating|antigen binding								1045
chr12	114746464	G	A	A	missense_variant	MODERATE	Ighv1-22	ENSMUSG00000094561	Transcript	ENSMUST00000103507	IG_V_gene	2/2		ENSMUST00000103507.1:c.160C>T	ENSMUSP00000100288.1:p.His54Tyr	160	160	54	H/Y	Cac/Tac			-1	cds_end_NF	SNV	MGI		P1	ENSMUSP00000100288	tolerated(0.08)											positive regulation of B cell activation|B cell receptor signaling pathway|immunoglobulin receptor binding|phagocytosis, recognition|phagocytosis, engulfment|complement activation, classical pathway|innate immune response|external side of plasma membrane|defense response to bacterium|immunoglobulin complex, circulating|antigen binding								930
chr12	114746475	T	C	C	missense_variant	MODERATE	Ighv1-22	ENSMUSG00000094561	Transcript	ENSMUST00000103507	IG_V_gene	2/2		ENSMUST00000103507.1:c.149A>G	ENSMUSP00000100288.1:p.Asp50Gly	149	149	50	D/G	gAc/gGc			-1	cds_end_NF	SNV	MGI		P1	ENSMUSP00000100288	tolerated(0.2)											positive regulation of B cell activation|B cell receptor signaling pathway|immunoglobulin receptor binding|phagocytosis, recognition|phagocytosis, engulfment|complement activation, classical pathway|innate immune response|external side of plasma membrane|defense response to bacterium|immunoglobulin complex, circulating|antigen binding								1195
chr12	114746476	C	T	T	missense_variant	MODERATE	Ighv1-22	ENSMUSG00000094561	Transcript	ENSMUST00000103507	IG_V_gene	2/2		ENSMUST00000103507.1:c.148G>A	ENSMUSP00000100288.1:p.Asp50Asn	148	148	50	D/N	Gac/Aac			-1	cds_end_NF	SNV	MGI		P1	ENSMUSP00000100288	tolerated(0.25)											positive regulation of B cell activation|B cell receptor signaling pathway|immunoglobulin receptor binding|phagocytosis, recognition|phagocytosis, engulfment|complement activation, classical pathway|innate immune response|external side of plasma membrane|defense response to bacterium|immunoglobulin complex, circulating|antigen binding								1201
chr12	114746482	A	G	G	missense_variant	MODERATE	Ighv1-22	ENSMUSG00000094561	Transcript	ENSMUST00000103507	IG_V_gene	2/2		ENSMUST00000103507.1:c.142T>C	ENSMUSP00000100288.1:p.Phe48Leu	142	142	48	F/L	Ttc/Ctc			-1	cds_end_NF	SNV	MGI		P1	ENSMUSP00000100288	tolerated(0.05)											positive regulation of B cell activation|B cell receptor signaling pathway|immunoglobulin receptor binding|phagocytosis, recognition|phagocytosis, engulfment|complement activation, classical pathway|innate immune response|external side of plasma membrane|defense response to bacterium|immunoglobulin complex, circulating|antigen binding			1077
chr12	114746485	T	A	A	missense_variant	MODERATE	Ighv1-22	ENSMUSG00000094561	Transcript	ENSMUST00000103507	IG_V_gene	2/2		ENSMUST00000103507.1:c.139A>T	ENSMUSP00000100288.1:p.Thr47Ser	139	139	47	T/S	Aca/Tca			-1	cds_end_NF	SNV	MGI		P1	ENSMUSP00000100288	tolerated(0.18)											positive regulation of B cell activation|B cell receptor signaling pathway|immunoglobulin receptor binding|phagocytosis, recognition|phagocytosis, engulfment|complement activation, classical pathway|innate immune response|external side of plasma membrane|defense response to bacterium|immunoglobulin complex, circulating|antigen binding								1150
chr12	114746485	T	C	A	missense_variant	MODERATE	Ighv1-22	ENSMUSG00000094561	Transcript	ENSMUST00000103507	IG_V_gene	2/2		ENSMUST00000103507.1:c.139A>T	ENSMUSP00000100288.1:p.Thr47Ser	139	139	47	T/S	Aca/Tca			-1	cds_end_NF	SNV	MGI		P1	ENSMUSP00000100288	tolerated(0.18)											positive regulation of B cell activation|B cell receptor signaling pathway|immunoglobulin receptor binding|phagocytosis, recognition|phagocytosis, engulfment|complement activation, classical pathway|innate immune response|external side of plasma membrane|defense response to bacterium|immunoglobulin complex, circulating|antigen binding								1146
chr12	114788391	G	T	T	missense_variant	MODERATE	Ighv1-26	ENSMUSG00000094546	Transcript	ENSMUST00000103510	IG_V_gene	2/2		ENSMUST00000103510.1:c.332C>A	ENSMUSP00000100291.1:p.Ala111Glu	332	332	111	A/E	gCa/gAa			-1	cds_end_NF	SNV	MGI		P1	ENSMUSP00000100291	deleterious(0.01)											positive regulation of B cell activation|B cell receptor signaling pathway|immunoglobulin receptor binding|phagocytosis, recognition|phagocytosis, engulfment|complement activation, classical pathway|innate immune response|external side of plasma membrane|defense response to bacterium|immunoglobulin complex, circulating|antigen binding			744					1175
chr12	114788460	G	A	A	missense_variant	MODERATE	Ighv1-26	ENSMUSG00000094546	Transcript	ENSMUST00000103510	IG_V_gene	2/2		ENSMUST00000103510.1:c.263C>T	ENSMUSP00000100291.1:p.Thr88Ile	263	263	88	T/I	aCa/aTa			-1	cds_end_NF	SNV	MGI		P1	ENSMUSP00000100291	deleterious(0.04)											positive regulation of B cell activation|B cell receptor signaling pathway|immunoglobulin receptor binding|phagocytosis, recognition|phagocytosis, engulfment|complement activation, classical pathway|innate immune response|external side of plasma membrane|defense response to bacterium|immunoglobulin complex, circulating|antigen binding								2326
chr12	114788517	T	A	A	missense_variant	MODERATE	Ighv1-26	ENSMUSG00000094546	Transcript	ENSMUST00000103510	IG_V_gene	2/2		ENSMUST00000103510.1:c.206A>T	ENSMUSP00000100291.1:p.Asp69Val	206	206	69	D/V	gAt/gTt			-1	cds_end_NF	SNV	MGI		P1	ENSMUSP00000100291	tolerated(0.51)											positive regulation of B cell activation|B cell receptor signaling pathway|immunoglobulin receptor binding|phagocytosis, recognition|phagocytosis, engulfment|complement activation, classical pathway|innate immune response|external side of plasma membrane|defense response to bacterium|immunoglobulin complex, circulating|antigen binding								1526
chr12	114788517	T	C	A	missense_variant	MODERATE	Ighv1-26	ENSMUSG00000094546	Transcript	ENSMUST00000103510	IG_V_gene	2/2		ENSMUST00000103510.1:c.206A>T	ENSMUSP00000100291.1:p.Asp69Val	206	206	69	D/V	gAt/gTt			-1	cds_end_NF	SNV	MGI		P1	ENSMUSP00000100291	tolerated(0.51)											positive regulation of B cell activation|B cell receptor signaling pathway|immunoglobulin receptor binding|phagocytosis, recognition|phagocytosis, engulfment|complement activation, classical pathway|innate immune response|external side of plasma membrane|defense response to bacterium|immunoglobulin complex, circulating|antigen binding								1307
chr12	114851381	G	T	T	missense_variant	MODERATE	Ighv1-34	ENSMUSG00000093955	Transcript	ENSMUST00000103512	IG_V_gene	2/2		ENSMUST00000103512.2:c.160C>A	ENSMUSP00000100293.1:p.His54Asn	197	160	54	H/N	Cac/Aac			-1	cds_end_NF	SNV	MGI		P1	ENSMUSP00000100293	tolerated(0.3)											positive regulation of B cell activation|B cell receptor signaling pathway|immunoglobulin receptor binding|phagocytosis, recognition|phagocytosis, engulfment|complement activation, classical pathway|innate immune response|external side of plasma membrane|defense response to bacterium|immunoglobulin complex, circulating|antigen binding			423			670		614
chr12	114851388	G	T	T	stop_gained	HIGH	Ighv1-34	ENSMUSG00000093955	Transcript	ENSMUST00000103512	IG_V_gene	2/2		ENSMUST00000103512.2:c.153C>A	ENSMUSP00000100293.1:p.Tyr51Ter	190	153	51	Y/*	taC/taA			-1	cds_end_NF	SNV	MGI		P1	ENSMUSP00000100293												positive regulation of B cell activation|B cell receptor signaling pathway|immunoglobulin receptor binding|phagocytosis, recognition|phagocytosis, engulfment|complement activation, classical pathway|innate immune response|external side of plasma membrane|defense response to bacterium|immunoglobulin complex, circulating|antigen binding	693	795	395	692	862	636		573
chr12	114879976	G	A	A	missense_variant	MODERATE	Ighv1-36	ENSMUSG00000094051	Transcript	ENSMUST00000191862	IG_V_gene	2/2		ENSMUST00000191862.5:c.263C>T	ENSMUSP00000142128.1:p.Thr88Ile	263	263	88	T/I	aCa/aTa			-1	cds_end_NF	SNV	MGI		P5	ENSMUSP00000142128	deleterious(0.04)											positive regulation of B cell activation|B cell receptor signaling pathway|immunoglobulin receptor binding|phagocytosis, recognition|phagocytosis, engulfment|complement activation, classical pathway|innate immune response|external side of plasma membrane|defense response to bacterium|immunoglobulin complex, circulating|antigen binding
chr12	114880086	G	T	T	stop_gained	HIGH	Ighv1-36	ENSMUSG00000094051	Transcript	ENSMUST00000191862	IG_V_gene	2/2		ENSMUST00000191862.5:c.153C>A	ENSMUSP00000142128.1:p.Tyr51Ter	153	153	51	Y/*	taC/taA			-1	cds_end_NF	SNV	MGI		P5	ENSMUSP00000142128												positive regulation of B cell activation|B cell receptor signaling pathway|immunoglobulin receptor binding|phagocytosis, recognition|phagocytosis, engulfment|complement activation, classical pathway|innate immune response|external side of plasma membrane|defense response to bacterium|immunoglobulin complex, circulating|antigen binding			188			273
chr12	114880097	A	G	G	missense_variant	MODERATE	Ighv1-36	ENSMUSG00000094051	Transcript	ENSMUST00000191862	IG_V_gene	2/2		ENSMUST00000191862.5:c.142T>C	ENSMUSP00000142128.1:p.Phe48Leu	142	142	48	F/L	Ttc/Ctc			-1	cds_end_NF	SNV	MGI		P5	ENSMUSP00000142128	deleterious(0.05)											positive regulation of B cell activation|B cell receptor signaling pathway|immunoglobulin receptor binding|phagocytosis, recognition|phagocytosis, engulfment|complement activation, classical pathway|innate immune response|external side of plasma membrane|defense response to bacterium|immunoglobulin complex, circulating|antigen binding			186			266
chr12	114896362	T	C	C	missense_variant	MODERATE	Ighv1-37	ENSMUSG00000095923	Transcript	ENSMUST00000193950	IG_V_gene	2/2		ENSMUST00000193950.5:c.227A>G	ENSMUSP00000141375.1:p.Asp76Gly	227	227	76	D/G	gAt/gGt			-1	cds_end_NF	SNV	MGI		P5	ENSMUSP00000141375	tolerated(0.99)											positive regulation of B cell activation|B cell receptor signaling pathway|immunoglobulin receptor binding|phagocytosis, recognition|phagocytosis, engulfment|complement activation, classical pathway|innate immune response|external side of plasma membrane|defense response to bacterium|immunoglobulin complex, circulating|antigen binding			597
chr12	114937242	-	AT	AT	frameshift_variant	HIGH	Ighv1-42	ENSMUSG00000094652	Transcript	ENSMUST00000103516	IG_V_gene	1/1		ENSMUST00000103516.1:c.165_166insAT	ENSMUSP00000100297.1:p.Gly56MetfsTer16	165-166	165-166	55-56	-/X	-/AT			-1		insertion	MGI		P1	ENSMUSP00000100297												positive regulation of B cell activation|B cell receptor signaling pathway|immunoglobulin receptor binding|phagocytosis, recognition|phagocytosis, engulfment|complement activation, classical pathway|innate immune response|external side of plasma membrane|defense response to bacterium|immunoglobulin complex, circulating|antigen binding			335			401		483
chr12	114937245	GC	-	-	frameshift_variant	HIGH	Ighv1-42	ENSMUSG00000094652	Transcript	ENSMUST00000103516	IG_V_gene	1/1		ENSMUST00000103516.1:c.161_162del	ENSMUSP00000100297.1:p.Ser54AsnfsTer35	161-162	161-162	54	S/X	aGC/a			-1		deletion	MGI		P1	ENSMUSP00000100297												positive regulation of B cell activation|B cell receptor signaling pathway|immunoglobulin receptor binding|phagocytosis, recognition|phagocytosis, engulfment|complement activation, classical pathway|innate immune response|external side of plasma membrane|defense response to bacterium|immunoglobulin complex, circulating|antigen binding			328			388		478
chr12	114937247	T	A	A	missense_variant	MODERATE	Ighv1-42	ENSMUSG00000094652	Transcript	ENSMUST00000103516	IG_V_gene	1/1		ENSMUST00000103516.1:c.160A>T	ENSMUSP00000100297.1:p.Ser54Cys	160	160	54	S/C	Agc/Tgc			-1		SNV	MGI		P1	ENSMUSP00000100297	tolerated_low_confidence(0.1)											positive regulation of B cell activation|B cell receptor signaling pathway|immunoglobulin receptor binding|phagocytosis, recognition|phagocytosis, engulfment|complement activation, classical pathway|innate immune response|external side of plasma membrane|defense response to bacterium|immunoglobulin complex, circulating|antigen binding								462
chr12	114946111	G	A	A	missense_variant	MODERATE	Ighv1-43	ENSMUSG00000095859	Transcript	ENSMUST00000103517	IG_V_gene	1/1		ENSMUST00000103517.1:c.133C>T	ENSMUSP00000100298.1:p.Leu45Phe	133	133	45	L/F	Ctt/Ttt			-1		SNV	MGI		P1	ENSMUSP00000100298	deleterious_low_confidence(0.01)											positive regulation of B cell activation|B cell receptor signaling pathway|immunoglobulin receptor binding|phagocytosis, recognition|phagocytosis, engulfment|complement activation, classical pathway|innate immune response|external side of plasma membrane|defense response to bacterium|immunoglobulin complex, circulating|antigen binding		528	205	456		323		328
chr12	114946122	-	TG	TG	frameshift_variant	HIGH	Ighv1-43	ENSMUSG00000095859	Transcript	ENSMUST00000103517	IG_V_gene	1/1		ENSMUST00000103517.1:c.122_123insCA	ENSMUSP00000100298.1:p.Glu42MetfsTer30	122-123	122-123	41	S/SX	tct/tcCAt			-1		insertion	MGI		P1	ENSMUSP00000100298												positive regulation of B cell activation|B cell receptor signaling pathway|immunoglobulin receptor binding|phagocytosis, recognition|phagocytosis, engulfment|complement activation, classical pathway|innate immune response|external side of plasma membrane|defense response to bacterium|immunoglobulin complex, circulating|antigen binding
chr12	114946123	AA	-	-	frameshift_variant	HIGH	Ighv1-43	ENSMUSG00000095859	Transcript	ENSMUST00000103517	IG_V_gene	1/1		ENSMUST00000103517.1:c.120_121del	ENSMUSP00000100298.1:p.Ser41Ter	120-121	120-121	40-41	SS/SX	agTTct/agct			-1		deletion	MGI		P1	ENSMUSP00000100298												positive regulation of B cell activation|B cell receptor signaling pathway|immunoglobulin receptor binding|phagocytosis, recognition|phagocytosis, engulfment|complement activation, classical pathway|innate immune response|external side of plasma membrane|defense response to bacterium|immunoglobulin complex, circulating|antigen binding
chr12	115067688	T	C	C	missense_variant	MODERATE	Ighv8-5	ENSMUSG00000102364	Transcript	ENSMUST00000194257	IG_V_gene	2/2		ENSMUST00000194257.1:c.230A>G	ENSMUSP00000142292.1:p.Asp77Gly	230	230	77	D/G	gAt/gGt			-1	cds_end_NF	SNV	MGI		P1	ENSMUSP00000142292	tolerated(0.21)											positive regulation of B cell activation|B cell receptor signaling pathway|immunoglobulin receptor binding|phagocytosis, recognition|phagocytosis, engulfment|complement activation, classical pathway|innate immune response|external side of plasma membrane|defense response to bacterium|immunoglobulin complex, circulating|antigen binding	276	410	164	324	385	202		387
chr12	115067710	C	A	A	missense_variant	MODERATE	Ighv8-5	ENSMUSG00000102364	Transcript	ENSMUST00000194257	IG_V_gene	2/2		ENSMUST00000194257.1:c.208G>T	ENSMUSP00000142292.1:p.Ala70Ser	208	208	70	A/S	Gca/Tca			-1	cds_end_NF	SNV	MGI		P1	ENSMUSP00000142292	tolerated(0.15)											positive regulation of B cell activation|B cell receptor signaling pathway|immunoglobulin receptor binding|phagocytosis, recognition|phagocytosis, engulfment|complement activation, classical pathway|innate immune response|external side of plasma membrane|defense response to bacterium|immunoglobulin complex, circulating|antigen binding	264	409	176	325	370	244		404
chr12	115120004	T	A	A	missense_variant	MODERATE	Ighv1-50	ENSMUSG00000094198	Transcript	ENSMUST00000103521	IG_V_gene	2/2		ENSMUST00000103521.2:c.95A>T	ENSMUSP00000100302.1:p.Lys32Met	134	95	32	K/M	aAg/aTg			-1	cds_end_NF	SNV	MGI		P1	ENSMUSP00000100302	deleterious(0.01)											positive regulation of B cell activation|B cell receptor signaling pathway|immunoglobulin receptor binding|phagocytosis, recognition|phagocytosis, engulfment|complement activation, classical pathway|innate immune response|external side of plasma membrane|defense response to bacterium|immunoglobulin complex, circulating|antigen binding								831
chr12	115120004	T	C	A	missense_variant	MODERATE	Ighv1-50	ENSMUSG00000094198	Transcript	ENSMUST00000103521	IG_V_gene	2/2		ENSMUST00000103521.2:c.95A>T	ENSMUSP00000100302.1:p.Lys32Met	134	95	32	K/M	aAg/aTg			-1	cds_end_NF	SNV	MGI		P1	ENSMUSP00000100302	deleterious(0.01)											positive regulation of B cell activation|B cell receptor signaling pathway|immunoglobulin receptor binding|phagocytosis, recognition|phagocytosis, engulfment|complement activation, classical pathway|innate immune response|external side of plasma membrane|defense response to bacterium|immunoglobulin complex, circulating|antigen binding								562
chr12	115145601	G	-	-	frameshift_variant	HIGH	Ighv1-52	ENSMUSG00000095204	Transcript	ENSMUST00000192554	IG_V_gene	2/2		ENSMUST00000192554.5:c.237del	ENSMUSP00000141930.1:p.Tyr79Ter	237	237	79	Y/X	taC/ta			-1	cds_end_NF	deletion	MGI		P5	ENSMUSP00000141930												positive regulation of B cell activation|B cell receptor signaling pathway|immunoglobulin receptor binding|phagocytosis, recognition|phagocytosis, engulfment|complement activation, classical pathway|innate immune response|external side of plasma membrane|defense response to bacterium|immunoglobulin complex, circulating|antigen binding						490		384
chr12	115145604	-	AC	AC	frameshift_variant	HIGH	Ighv1-52	ENSMUSG00000095204	Transcript	ENSMUST00000192554	IG_V_gene	2/2		ENSMUST00000192554.5:c.234_235insGT	ENSMUSP00000141930.1:p.Tyr79ValfsTer12	234-235	234-235	78-79	-/X	-/GT			-1	cds_end_NF	insertion	MGI		P5	ENSMUSP00000141930												positive regulation of B cell activation|B cell receptor signaling pathway|immunoglobulin receptor binding|phagocytosis, recognition|phagocytosis, engulfment|complement activation, classical pathway|innate immune response|external side of plasma membrane|defense response to bacterium|immunoglobulin complex, circulating|antigen binding						374
chr12	115145606	G	-	-	frameshift_variant	HIGH	Ighv1-52	ENSMUSG00000095204	Transcript	ENSMUST00000192554	IG_V_gene	2/2		ENSMUST00000192554.5:c.232del	ENSMUSP00000141930.1:p.His78ThrfsTer12	232	232	78	H/X	Cac/ac			-1	cds_end_NF	deletion	MGI		P5	ENSMUSP00000141930												positive regulation of B cell activation|B cell receptor signaling pathway|immunoglobulin receptor binding|phagocytosis, recognition|phagocytosis, engulfment|complement activation, classical pathway|innate immune response|external side of plasma membrane|defense response to bacterium|immunoglobulin complex, circulating|antigen binding						352
chr12	115158659	T	C	C	missense_variant	MODERATE	Ighv1-53	ENSMUSG00000093894	Transcript	ENSMUST00000103523	IG_V_gene	2/2		ENSMUST00000103523.1:c.95A>G	ENSMUSP00000100304.1:p.Lys32Arg	95	95	32	K/R	aAg/aGg			-1	cds_end_NF	SNV	MGI		P1	ENSMUSP00000100304	tolerated(0.28)											positive regulation of B cell activation|B cell receptor signaling pathway|immunoglobulin receptor binding|phagocytosis, recognition|phagocytosis, engulfment|complement activation, classical pathway|innate immune response|external side of plasma membrane|defense response to bacterium|immunoglobulin complex, circulating|antigen binding
chr12	115158672	T	C	A	missense_variant	MODERATE	Ighv1-53	ENSMUSG00000093894	Transcript	ENSMUST00000103523	IG_V_gene	2/2		ENSMUST00000103523.1:c.82A>T	ENSMUSP00000100304.1:p.Thr28Ser	82	82	28	T/S	Act/Tct			-1	cds_end_NF	SNV	MGI		P1	ENSMUSP00000100304	tolerated(0.08)											positive regulation of B cell activation|B cell receptor signaling pathway|immunoglobulin receptor binding|phagocytosis, recognition|phagocytosis, engulfment|complement activation, classical pathway|innate immune response|external side of plasma membrane|defense response to bacterium|immunoglobulin complex, circulating|antigen binding								999
chr12	115158672	T	A	A	missense_variant	MODERATE	Ighv1-53	ENSMUSG00000093894	Transcript	ENSMUST00000103523	IG_V_gene	2/2		ENSMUST00000103523.1:c.82A>T	ENSMUSP00000100304.1:p.Thr28Ser	82	82	28	T/S	Act/Tct			-1	cds_end_NF	SNV	MGI		P1	ENSMUSP00000100304	tolerated(0.08)											positive regulation of B cell activation|B cell receptor signaling pathway|immunoglobulin receptor binding|phagocytosis, recognition|phagocytosis, engulfment|complement activation, classical pathway|innate immune response|external side of plasma membrane|defense response to bacterium|immunoglobulin complex, circulating|antigen binding
chr12	115208222	C	T	T	missense_variant	MODERATE	Ighv1-55	ENSMUSG00000095589	Transcript	ENSMUST00000103526	IG_V_gene	2/2		ENSMUST00000103526.2:c.224G>A	ENSMUSP00000100307.1:p.Gly75Asp	288	224	75	G/D	gGt/gAt			-1	cds_end_NF	SNV	MGI		P1	ENSMUSP00000100307	tolerated(0.07)											positive regulation of B cell activation|B cell receptor signaling pathway|immunoglobulin receptor binding|phagocytosis, recognition|phagocytosis, engulfment|complement activation, classical pathway|innate immune response|external side of plasma membrane|defense response to bacterium|immunoglobulin complex, circulating|antigen binding								2279
chr12	115208328	A	G	G	missense_variant	MODERATE	Ighv1-55	ENSMUSG00000095589	Transcript	ENSMUST00000103526	IG_V_gene	2/2		ENSMUST00000103526.2:c.118T>C	ENSMUSP00000100307.1:p.Ser40Pro	182	118	40	S/P	Tcc/Ccc			-1	cds_end_NF	SNV	MGI		P1	ENSMUSP00000100307	deleterious(0.01)											positive regulation of B cell activation|B cell receptor signaling pathway|immunoglobulin receptor binding|phagocytosis, recognition|phagocytosis, engulfment|complement activation, classical pathway|innate immune response|external side of plasma membrane|defense response to bacterium|immunoglobulin complex, circulating|antigen binding								2102
chr12	115208343	C	T	T	missense_variant	MODERATE	Ighv1-55	ENSMUSG00000095589	Transcript	ENSMUST00000103526	IG_V_gene	2/2		ENSMUST00000103526.2:c.103G>A	ENSMUSP00000100307.1:p.Ala35Thr	167	103	35	A/T	Gct/Act			-1	cds_end_NF	SNV	MGI		P1	ENSMUSP00000100307	tolerated(0.12)											positive regulation of B cell activation|B cell receptor signaling pathway|immunoglobulin receptor binding|phagocytosis, recognition|phagocytosis, engulfment|complement activation, classical pathway|innate immune response|external side of plasma membrane|defense response to bacterium|immunoglobulin complex, circulating|antigen binding	1512	2067	1600	1608	2214	1797		2216
chr12	115335472	T	A	A	missense_variant	MODERATE	Ighv1-59	ENSMUSG00000095197	Transcript	ENSMUST00000195359	IG_V_gene	1/2		ENSMUST00000195359.5:c.43A>T	ENSMUSP00000141949.1:p.Thr15Ser	43	43	15	T/S	Aca/Tca			-1	cds_end_NF	SNV	MGI		P5	ENSMUSP00000141949	tolerated(0.08)											positive regulation of B cell activation|B cell receptor signaling pathway|immunoglobulin receptor binding|phagocytosis, recognition|phagocytosis, engulfment|complement activation, classical pathway|innate immune response|external side of plasma membrane|defense response to bacterium|immunoglobulin complex, circulating|antigen binding						344
chr12	115507666	G	A	A	missense_variant	MODERATE	Ighv1-64	ENSMUSG00000094088	Transcript	ENSMUST00000103535	IG_V_gene	2/2		ENSMUST00000103535.2:c.230C>T	ENSMUSP00000100316.1:p.Thr77Ile	284	230	77	T/I	aCt/aTt			-1	cds_end_NF	SNV	MGI		P1	ENSMUSP00000100316	deleterious(0.04)											positive regulation of B cell activation|B cell receptor signaling pathway|immunoglobulin receptor binding|phagocytosis, recognition|phagocytosis, engulfment|complement activation, classical pathway|innate immune response|external side of plasma membrane|defense response to bacterium|immunoglobulin complex, circulating|antigen binding								2150
chr12	115507676	T	A	A	missense_variant	MODERATE	Ighv1-64	ENSMUSG00000094088	Transcript	ENSMUST00000103535	IG_V_gene	2/2		ENSMUST00000103535.2:c.220A>T	ENSMUSP00000100316.1:p.Ser74Cys	274	220	74	S/C	Agt/Tgt			-1	cds_end_NF	SNV	MGI		P1	ENSMUSP00000100316	deleterious(0.02)											positive regulation of B cell activation|B cell receptor signaling pathway|immunoglobulin receptor binding|phagocytosis, recognition|phagocytosis, engulfment|complement activation, classical pathway|innate immune response|external side of plasma membrane|defense response to bacterium|immunoglobulin complex, circulating|antigen binding								1872
chr12	115567277	T	A	A	missense_variant	MODERATE	Ighv8-11	ENSMUSG00000095170	Transcript	ENSMUST00000103536	IG_V_gene	2/2		ENSMUST00000103536.3:c.230A>T	ENSMUSP00000100317.3:p.Asn77Ile	230	230	77	N/I	aAt/aTt			-1	cds_end_NF	SNV	MGI		P1	ENSMUSP00000100317	tolerated(0.06)											positive regulation of B cell activation|B cell receptor signaling pathway|immunoglobulin receptor binding|phagocytosis, recognition|phagocytosis, engulfment|complement activation, classical pathway|innate immune response|external side of plasma membrane|defense response to bacterium|immunoglobulin complex, circulating|antigen binding		534	345	442	574	552
chr12	115567277	T	C	A	missense_variant	MODERATE	Ighv8-11	ENSMUSG00000095170	Transcript	ENSMUST00000103536	IG_V_gene	2/2		ENSMUST00000103536.3:c.230A>T	ENSMUSP00000100317.3:p.Asn77Ile	230	230	77	N/I	aAt/aTt			-1	cds_end_NF	SNV	MGI		P1	ENSMUSP00000100317	tolerated(0.06)											positive regulation of B cell activation|B cell receptor signaling pathway|immunoglobulin receptor binding|phagocytosis, recognition|phagocytosis, engulfment|complement activation, classical pathway|innate immune response|external side of plasma membrane|defense response to bacterium|immunoglobulin complex, circulating|antigen binding		534	395	487	538	592
chr12	115567284	T	C	C	missense_variant	MODERATE	Ighv8-11	ENSMUSG00000095170	Transcript	ENSMUST00000103536	IG_V_gene	2/2		ENSMUST00000103536.3:c.223A>G	ENSMUSP00000100317.3:p.Asn75Asp	223	223	75	N/D	Aat/Gat			-1	cds_end_NF	SNV	MGI		P1	ENSMUSP00000100317	tolerated(1)											positive regulation of B cell activation|B cell receptor signaling pathway|immunoglobulin receptor binding|phagocytosis, recognition|phagocytosis, engulfment|complement activation, classical pathway|innate immune response|external side of plasma membrane|defense response to bacterium|immunoglobulin complex, circulating|antigen binding								491
chr12	115567284	T	G	C	missense_variant	MODERATE	Ighv8-11	ENSMUSG00000095170	Transcript	ENSMUST00000103536	IG_V_gene	2/2		ENSMUST00000103536.3:c.223A>G	ENSMUSP00000100317.3:p.Asn75Asp	223	223	75	N/D	Aat/Gat			-1	cds_end_NF	SNV	MGI		P1	ENSMUSP00000100317	tolerated(1)											positive regulation of B cell activation|B cell receptor signaling pathway|immunoglobulin receptor binding|phagocytosis, recognition|phagocytosis, engulfment|complement activation, classical pathway|innate immune response|external side of plasma membrane|defense response to bacterium|immunoglobulin complex, circulating|antigen binding								483
chr12	115567355	G	A	A	missense_variant	MODERATE	Ighv8-11	ENSMUSG00000095170	Transcript	ENSMUST00000103536	IG_V_gene	2/2		ENSMUST00000103536.3:c.152C>T	ENSMUSP00000100317.3:p.Ser51Phe	152	152	51	S/F	tCt/tTt			-1	cds_end_NF	SNV	MGI		P1	ENSMUSP00000100317	deleterious(0.04)											positive regulation of B cell activation|B cell receptor signaling pathway|immunoglobulin receptor binding|phagocytosis, recognition|phagocytosis, engulfment|complement activation, classical pathway|innate immune response|external side of plasma membrane|defense response to bacterium|immunoglobulin complex, circulating|antigen binding								13
chr12	115567355	G	T	A	missense_variant	MODERATE	Ighv8-11	ENSMUSG00000095170	Transcript	ENSMUST00000103536	IG_V_gene	2/2		ENSMUST00000103536.3:c.152C>T	ENSMUSP00000100317.3:p.Ser51Phe	152	152	51	S/F	tCt/tTt			-1	cds_end_NF	SNV	MGI		P1	ENSMUSP00000100317	deleterious(0.04)											positive regulation of B cell activation|B cell receptor signaling pathway|immunoglobulin receptor binding|phagocytosis, recognition|phagocytosis, engulfment|complement activation, classical pathway|innate immune response|external side of plasma membrane|defense response to bacterium|immunoglobulin complex, circulating|antigen binding								85
chr12	115593221	-	A	A	frameshift_variant	HIGH	Ighv1-66	ENSMUSG00000095519	Transcript	ENSMUST00000103537	IG_V_gene	2/2		ENSMUST00000103537.2:c.240dup	ENSMUSP00000100318.1:p.Glu81Ter	288-289	240-241	80-81	-/X	-/T			-1	cds_end_NF	insertion	MGI		P1	ENSMUSP00000100318												positive regulation of B cell activation|B cell receptor signaling pathway|immunoglobulin receptor binding|phagocytosis, recognition|phagocytosis, engulfment|complement activation, classical pathway|innate immune response|external side of plasma membrane|defense response to bacterium|immunoglobulin complex, circulating|antigen binding	987	1281	1140	993	1453	1533		1610
chr12	115802736	G	A	A	missense_variant	MODERATE	Ighv1-74	ENSMUSG00000094124	Transcript	ENSMUST00000196587	IG_V_gene	2/2		ENSMUST00000196587.4:c.263C>T	ENSMUSP00000143597.1:p.Thr88Ile	263	263	88	T/I	aCa/aTa			-1	cds_end_NF	SNV	MGI		P5	ENSMUSP00000143597	deleterious(0.03)											positive regulation of B cell activation|B cell receptor signaling pathway|immunoglobulin receptor binding|phagocytosis, recognition|phagocytosis, engulfment|complement activation, classical pathway|innate immune response|external side of plasma membrane|defense response to bacterium|immunoglobulin complex, circulating|antigen binding			488			714		740
chr12	115802833	C	T	T	missense_variant	MODERATE	Ighv1-74	ENSMUSG00000094124	Transcript	ENSMUST00000196587	IG_V_gene	2/2		ENSMUST00000196587.4:c.166G>A	ENSMUSP00000143597.1:p.Val56Met	166	166	56	V/M	Gtg/Atg			-1	cds_end_NF	SNV	MGI		P5	ENSMUSP00000143597	deleterious(0.03)											positive regulation of B cell activation|B cell receptor signaling pathway|immunoglobulin receptor binding|phagocytosis, recognition|phagocytosis, engulfment|complement activation, classical pathway|innate immune response|external side of plasma membrane|defense response to bacterium|immunoglobulin complex, circulating|antigen binding		906	789	820	1131	1050		1188
chr12	115802839	G	A	A	missense_variant	MODERATE	Ighv1-74	ENSMUSG00000094124	Transcript	ENSMUST00000196587	IG_V_gene	2/2		ENSMUST00000196587.4:c.160C>T	ENSMUSP00000143597.1:p.His54Tyr	160	160	54	H/Y	Cac/Tac			-1	cds_end_NF	SNV	MGI		P5	ENSMUSP00000143597	tolerated(0.1)											positive regulation of B cell activation|B cell receptor signaling pathway|immunoglobulin receptor binding|phagocytosis, recognition|phagocytosis, engulfment|complement activation, classical pathway|innate immune response|external side of plasma membrane|defense response to bacterium|immunoglobulin complex, circulating|antigen binding								913
chr12	115802839	G	T	A	missense_variant	MODERATE	Ighv1-74	ENSMUSG00000094124	Transcript	ENSMUST00000196587	IG_V_gene	2/2		ENSMUST00000196587.4:c.160C>T	ENSMUSP00000143597.1:p.His54Tyr	160	160	54	H/Y	Cac/Tac			-1	cds_end_NF	SNV	MGI		P5	ENSMUSP00000143597	tolerated(0.1)											positive regulation of B cell activation|B cell receptor signaling pathway|immunoglobulin receptor binding|phagocytosis, recognition|phagocytosis, engulfment|complement activation, classical pathway|innate immune response|external side of plasma membrane|defense response to bacterium|immunoglobulin complex, circulating|antigen binding								848
chr12	115834152	-	C	C	frameshift_variant	HIGH	Ighv1-75	ENSMUSG00000096020	Transcript	ENSMUST00000103544	IG_V_gene	2/2		ENSMUST00000103544.2:c.149_150insG	ENSMUSP00000100325.1:p.Asp50GlufsTer16	171-172	149-150	50	D/EX	gac/gaGc			-1	cds_end_NF	insertion	MGI		P1	ENSMUSP00000100325												positive regulation of B cell activation|B cell receptor signaling pathway|immunoglobulin receptor binding|phagocytosis, recognition|phagocytosis, engulfment|complement activation, classical pathway|innate immune response|external side of plasma membrane|defense response to bacterium|immunoglobulin complex, circulating|antigen binding			9			3		9
chr12	115834385	G	T	T	missense_variant	MODERATE	Ighv1-75	ENSMUSG00000096020	Transcript	ENSMUST00000103544	IG_V_gene	1/2		ENSMUST00000103544.2:c.12C>A	ENSMUSP00000100325.1:p.Ser4Arg	34	12	4	S/R	agC/agA			-1	cds_end_NF	SNV	MGI		P1	ENSMUSP00000100325	deleterious(0.04)											positive regulation of B cell activation|B cell receptor signaling pathway|immunoglobulin receptor binding|phagocytosis, recognition|phagocytosis, engulfment|complement activation, classical pathway|innate immune response|external side of plasma membrane|defense response to bacterium|immunoglobulin complex, circulating|antigen binding						59
chr12	115847891	A	T	T	missense_variant	MODERATE	Ighv1-76	ENSMUSG00000093896	Transcript	ENSMUST00000169155	IG_V_gene	1/1		ENSMUST00000169155.1:c.284T>A	ENSMUSP00000133037.1:p.Phe95Tyr	284	284	95	F/Y	tTc/tAc			-1		SNV	MGI		P1	ENSMUSP00000133037	tolerated_low_confidence(1)											positive regulation of B cell activation|B cell receptor signaling pathway|immunoglobulin receptor binding|phagocytosis, recognition|phagocytosis, engulfment|complement activation, classical pathway|innate immune response|external side of plasma membrane|defense response to bacterium|immunoglobulin complex, circulating|antigen binding			205			290
chr12	115847898	C	T	T	missense_variant	MODERATE	Ighv1-76	ENSMUSG00000093896	Transcript	ENSMUST00000169155	IG_V_gene	1/1		ENSMUST00000169155.1:c.277G>A	ENSMUSP00000133037.1:p.Val93Ile	277	277	93	V/I	Gtc/Atc			-1		SNV	MGI		P1	ENSMUSP00000133037	tolerated_low_confidence(0.08)											positive regulation of B cell activation|B cell receptor signaling pathway|immunoglobulin receptor binding|phagocytosis, recognition|phagocytosis, engulfment|complement activation, classical pathway|innate immune response|external side of plasma membrane|defense response to bacterium|immunoglobulin complex, circulating|antigen binding			217			318
chr12	115847939	G	A	A	missense_variant	MODERATE	Ighv1-76	ENSMUSG00000093896	Transcript	ENSMUST00000169155	IG_V_gene	1/1		ENSMUST00000169155.1:c.236C>T	ENSMUSP00000133037.1:p.Ala79Val	236	236	79	A/V	gCc/gTc			-1		SNV	MGI		P1	ENSMUSP00000133037	tolerated_low_confidence(0.06)											positive regulation of B cell activation|B cell receptor signaling pathway|immunoglobulin receptor binding|phagocytosis, recognition|phagocytosis, engulfment|complement activation, classical pathway|innate immune response|external side of plasma membrane|defense response to bacterium|immunoglobulin complex, circulating|antigen binding						352
chr12	115848027	T	C	C	missense_variant	MODERATE	Ighv1-76	ENSMUSG00000093896	Transcript	ENSMUST00000169155	IG_V_gene	1/1		ENSMUST00000169155.1:c.148A>G	ENSMUSP00000133037.1:p.Arg50Gly	148	148	50	R/G	Agg/Ggg			-1		SNV	MGI		P1	ENSMUSP00000133037	tolerated_low_confidence(0.38)											positive regulation of B cell activation|B cell receptor signaling pathway|immunoglobulin receptor binding|phagocytosis, recognition|phagocytosis, engulfment|complement activation, classical pathway|innate immune response|external side of plasma membrane|defense response to bacterium|immunoglobulin complex, circulating|antigen binding		661	255	536		348		300
chr12	115861991	C	T	T	missense_variant	MODERATE	Ighv1-77	ENSMUSG00000096452	Transcript	ENSMUST00000170551	IG_V_gene	1/1		ENSMUST00000170551.1:c.170G>A	ENSMUSP00000126332.1:p.Ser57Asn	170	170	57	S/N	aGt/aAt			-1		SNV	MGI		P1	ENSMUSP00000126332	tolerated_low_confidence(0.9)											positive regulation of B cell activation|B cell receptor signaling pathway|immunoglobulin receptor binding|phagocytosis, recognition|phagocytosis, engulfment|complement activation, classical pathway|innate immune response|external side of plasma membrane|defense response to bacterium|immunoglobulin complex, circulating|antigen binding								700
chr12	115862040	G	T	T	missense_variant	MODERATE	Ighv1-77	ENSMUSG00000096452	Transcript	ENSMUST00000170551	IG_V_gene	1/1		ENSMUST00000170551.1:c.121C>A	ENSMUSP00000126332.1:p.Pro41Thr	121	121	41	P/T	Cct/Act			-1		SNV	MGI		P1	ENSMUSP00000126332	tolerated_low_confidence(0.08)											positive regulation of B cell activation|B cell receptor signaling pathway|immunoglobulin receptor binding|phagocytosis, recognition|phagocytosis, engulfment|complement activation, classical pathway|innate immune response|external side of plasma membrane|defense response to bacterium|immunoglobulin complex, circulating|antigen binding		653	304		797	398		415
chr12	115862062	-	ACC	ACC	inframe_insertion	MODERATE	Ighv1-77	ENSMUSG00000096452	Transcript	ENSMUST00000170551	IG_V_gene	1/1		ENSMUST00000170551.1:c.99_100insGGT	ENSMUSP00000126332.1:p.Tyr33_Ile34insGly	99-100	99-100	33-34	-/G	-/GGT			-1		insertion	MGI		P1	ENSMUSP00000126332												positive regulation of B cell activation|B cell receptor signaling pathway|immunoglobulin receptor binding|phagocytosis, recognition|phagocytosis, engulfment|complement activation, classical pathway|innate immune response|external side of plasma membrane|defense response to bacterium|immunoglobulin complex, circulating|antigen binding		660	245	451	767	336		337
chr12	115862066	TAGT	-	-	frameshift_variant	HIGH	Ighv1-77	ENSMUSG00000096452	Transcript	ENSMUST00000170551	IG_V_gene	1/1		ENSMUST00000170551.1:c.92_95del	ENSMUSP00000126332.1:p.Asp31AlafsTer3	92-95	92-95	31-32	DY/X	gACTAc/gc			-1		deletion	MGI		P1	ENSMUSP00000126332												positive regulation of B cell activation|B cell receptor signaling pathway|immunoglobulin receptor binding|phagocytosis, recognition|phagocytosis, engulfment|complement activation, classical pathway|innate immune response|external side of plasma membrane|defense response to bacterium|immunoglobulin complex, circulating|antigen binding			241	462		329		333
chr12	115912610	CAGCCC	-	-	inframe_deletion	MODERATE	Ighv1-80	ENSMUSG00000094075	Transcript	ENSMUST00000103547	IG_V_gene	2/2		ENSMUST00000103547.1:c.80_85del	ENSMUSP00000100328.1:p.Gly27_Ala28del	80-85	80-85	27-29	GAE/E	gGGGCTGag/gag			-1	cds_end_NF	deletion	MGI		P1	ENSMUSP00000100328												positive regulation of B cell activation|B cell receptor signaling pathway|immunoglobulin receptor binding|phagocytosis, recognition|phagocytosis, engulfment|complement activation, classical pathway|innate immune response|external side of plasma membrane|defense response to bacterium|immunoglobulin complex, circulating|antigen binding	628		509			741		773
chr12	115912639	G	C	C	missense_variant	MODERATE	Ighv1-80	ENSMUSG00000094075	Transcript	ENSMUST00000103547	IG_V_gene	2/2		ENSMUST00000103547.1:c.56C>G	ENSMUSP00000100328.1:p.Ser19Cys	56	56	19	S/C	tCc/tGc			-1	cds_end_NF	SNV	MGI		P1	ENSMUSP00000100328	deleterious(0.04)											positive regulation of B cell activation|B cell receptor signaling pathway|immunoglobulin receptor binding|phagocytosis, recognition|phagocytosis, engulfment|complement activation, classical pathway|innate immune response|external side of plasma membrane|defense response to bacterium|immunoglobulin complex, circulating|antigen binding	593		460			683		722
chr12	115912641	T	A	A	missense_variant	MODERATE	Ighv1-80	ENSMUSG00000094075	Transcript	ENSMUST00000103547	IG_V_gene	2/2		ENSMUST00000103547.1:c.54A>T	ENSMUSP00000100328.1:p.Gln18His	54	54	18	Q/H	caA/caT			-1	cds_end_NF	SNV	MGI		P1	ENSMUSP00000100328	tolerated(1)											positive regulation of B cell activation|B cell receptor signaling pathway|immunoglobulin receptor binding|phagocytosis, recognition|phagocytosis, engulfment|complement activation, classical pathway|innate immune response|external side of plasma membrane|defense response to bacterium|immunoglobulin complex, circulating|antigen binding	391	412	66	348	431	136		123
chr12	115912641	T	G	A	missense_variant	MODERATE	Ighv1-80	ENSMUSG00000094075	Transcript	ENSMUST00000103547	IG_V_gene	2/2		ENSMUST00000103547.1:c.54A>T	ENSMUSP00000100328.1:p.Gln18His	54	54	18	Q/H	caA/caT			-1	cds_end_NF	SNV	MGI		P1	ENSMUSP00000100328	tolerated(1)											positive regulation of B cell activation|B cell receptor signaling pathway|immunoglobulin receptor binding|phagocytosis, recognition|phagocytosis, engulfment|complement activation, classical pathway|innate immune response|external side of plasma membrane|defense response to bacterium|immunoglobulin complex, circulating|antigen binding	547	726	397	601	769	545		594
chr12	115920474	ACC	-	-	inframe_deletion	MODERATE	Ighv1-81	ENSMUSG00000094689	Transcript	ENSMUST00000103548	IG_V_gene	2/2		ENSMUST00000103548.2:c.154_156del	ENSMUSP00000100329.2:p.Gly52del	154-156	154-156	52	G/-	GGT/-			-1	cds_end_NF	deletion	MGI		P1	ENSMUSP00000100329												positive regulation of B cell activation|B cell receptor signaling pathway|immunoglobulin receptor binding|phagocytosis, recognition|phagocytosis, engulfment|complement activation, classical pathway|innate immune response|external side of plasma membrane|defense response to bacterium|immunoglobulin complex, circulating|antigen binding								875
chr12	115920484	-	AGTCA	AGTCA	frameshift_variant	HIGH	Ighv1-81	ENSMUSG00000094689	Transcript	ENSMUST00000103548	IG_V_gene	2/2		ENSMUST00000103548.2:c.146_147insTGACT	ENSMUSP00000100329.2:p.Ser50AspfsTer2	146-147	146-147	49	T/TDX	aca/acTGACTa			-1	cds_end_NF	insertion	MGI		P1	ENSMUSP00000100329												positive regulation of B cell activation|B cell receptor signaling pathway|immunoglobulin receptor binding|phagocytosis, recognition|phagocytosis, engulfment|complement activation, classical pathway|innate immune response|external side of plasma membrane|defense response to bacterium|immunoglobulin complex, circulating|antigen binding	471	554	97	440	576	115		131
chr12	115920484	-	CA	AGTCA	frameshift_variant	HIGH	Ighv1-81	ENSMUSG00000094689	Transcript	ENSMUST00000103548	IG_V_gene	2/2		ENSMUST00000103548.2:c.146_147insTGACT	ENSMUSP00000100329.2:p.Ser50AspfsTer2	146-147	146-147	49	T/TDX	aca/acTGACTa			-1	cds_end_NF	insertion	MGI		P1	ENSMUSP00000100329												positive regulation of B cell activation|B cell receptor signaling pathway|immunoglobulin receptor binding|phagocytosis, recognition|phagocytosis, engulfment|complement activation, classical pathway|innate immune response|external side of plasma membrane|defense response to bacterium|immunoglobulin complex, circulating|antigen binding	632	780	444	673	883	629		691
chr12	115952804	CAGGTC	-	-	inframe_deletion	MODERATE	Ighv1-82	ENSMUSG00000095127	Transcript	ENSMUST00000103549	IG_V_gene	1/1		ENSMUST00000103549.1:c.23_28del	ENSMUSP00000100330.1:p.Gly8_Pro9del	23-28	23-28	8-10	GPE/E	gGACCTGag/gag			-1		deletion	MGI		P1	ENSMUSP00000100330												positive regulation of B cell activation|B cell receptor signaling pathway|immunoglobulin receptor binding|phagocytosis, recognition|phagocytosis, engulfment|complement activation, classical pathway|innate immune response|external side of plasma membrane|defense response to bacterium|immunoglobulin complex, circulating|antigen binding			248	455		337		349
chr12	115980813	-	A	A	frameshift_variant	HIGH	Ighv1-84	ENSMUSG00000094940	Transcript	ENSMUST00000103551	IG_V_gene	2/2		ENSMUST00000103551.1:c.240dup	ENSMUSP00000100332.1:p.Glu81Ter	240-241	240-241	80-81	-/X	-/T			-1	cds_end_NF	insertion	MGI		P1	ENSMUSP00000100332															738	990		1192		1264
chr12	116000145	C	A	A	missense_variant	MODERATE	Ighv1-85	ENSMUSG00000096150	Transcript	ENSMUST00000103552	IG_V_gene	2/2		ENSMUST00000103552.1:c.234G>T	ENSMUSP00000100333.1:p.Lys78Asn	234	234	78	K/N	aaG/aaT			-1	cds_end_NF	SNV	MGI		P1	ENSMUSP00000100333	tolerated(1)											positive regulation of B cell activation|B cell receptor signaling pathway|immunoglobulin receptor binding|phagocytosis, recognition|phagocytosis, engulfment|complement activation, classical pathway|innate immune response|external side of plasma membrane|defense response to bacterium|immunoglobulin complex, circulating|antigen binding			937			1016
chr12	116000219	T	G	G	missense_variant	MODERATE	Ighv1-85	ENSMUSG00000096150	Transcript	ENSMUST00000103552	IG_V_gene	2/2		ENSMUST00000103552.1:c.160A>C	ENSMUSP00000100333.1:p.Asn54His	160	160	54	N/H	Aac/Cac			-1	cds_end_NF	SNV	MGI		P1	ENSMUSP00000100333	tolerated(1)											positive regulation of B cell activation|B cell receptor signaling pathway|immunoglobulin receptor binding|phagocytosis, recognition|phagocytosis, engulfment|complement activation, classical pathway|innate immune response|external side of plasma membrane|defense response to bacterium|immunoglobulin complex, circulating|antigen binding								1856
chr12	116000225	C	A	A	missense_variant	MODERATE	Ighv1-85	ENSMUSG00000096150	Transcript	ENSMUST00000103552	IG_V_gene	2/2		ENSMUST00000103552.1:c.154G>T	ENSMUSP00000100333.1:p.Asp52Tyr	154	154	52	D/Y	Gat/Tat			-1	cds_end_NF	SNV	MGI		P1	ENSMUSP00000100333	tolerated(1)											positive regulation of B cell activation|B cell receptor signaling pathway|immunoglobulin receptor binding|phagocytosis, recognition|phagocytosis, engulfment|complement activation, classical pathway|innate immune response|external side of plasma membrane|defense response to bacterium|immunoglobulin complex, circulating|antigen binding								1841
chr13	8886881	-	AA	AA	frameshift_variant	HIGH	Idi1	ENSMUSG00000058258	Transcript	ENSMUST00000169314	protein_coding	2/5		ENSMUST00000169314.8:c.287_288insAA	ENSMUSP00000132780.2:p.His96GlnfsTer52	645-646	286-287	96	H/QX	cac/cAAac			1		insertion	MGI		P1	ENSMUSP00000132780		Gene3D:3.90.79.10&PANTHER:PTHR10885&PANTHER:PTHR10885:SF5&Superfamily:SSF55811&TIGRFAM:TIGR02150&CDD:cd02885	1									isopentenyl diphosphate biosynthetic process|magnesium ion binding|manganese ion binding|cytoplasm|mitochondrion|peroxisome|isopentenyl-diphosphate delta-isomerase activity|response to stilbenoid|isoprenoid biosynthetic process
chr13	11588210	A	C	C	missense_variant	MODERATE	Ryr2	ENSMUSG00000021313	Transcript	ENSMUST00000021750	protein_coding	93/105		ENSMUST00000021750.14:c.13489T>G	ENSMUSP00000021750.7:p.Phe4497Val	13988	13489	4497	F/V	Ttt/Gtt			-1		SNV	MGI		P2	ENSMUSP00000021750	deleterious(0)	PANTHER:PTHR12864&PANTHER:PTHR12864:SF45&Pfam:PF06459&Transmembrane_helices:TMhelix										Purkinje myocyte to ventricular cardiac muscle cell signaling|ventricular cardiac muscle cell action potential|extrinsic component of cytoplasmic side of plasma membrane|calcium-induced calcium release activity|ion transmembrane transport|protein kinase A regulatory subunit binding|protein kinase A catalytic subunit binding|positive regulation of heart rate|response to calcium ion|regulation of c…
chr13	17695605	C	T	T	missense_variant	MODERATE	Mplkip	ENSMUSG00000012429	Transcript	ENSMUST00000049744	protein_coding	1/2		ENSMUST00000049744.3:c.121C>T	ENSMUSP00000059154.3:p.Arg41Trp	193	121	41	R/W	Cgg/Tgg			1		SNV	MGI		P2	ENSMUSP00000059154	tolerated(0.05)	PANTHER:PTHR22446&PANTHER:PTHR22446:SF3&MobiDB_lite:mobidb-lite&Low_complexity_(Seg):seg										midbody|cell cycle|cytoplasm|Golgi apparatus|nucleus|nucleoplasm|cytoskeleton|centrosome|intracellular membrane-bounded organelle|molecular_function|cell division	23		21	21			21	11
chr13	17695629	C	T	T	missense_variant	MODERATE	Mplkip	ENSMUSG00000012429	Transcript	ENSMUST00000049744	protein_coding	1/2		ENSMUST00000049744.3:c.145C>T	ENSMUSP00000059154.3:p.His49Tyr	217	145	49	H/Y	Cac/Tac			1		SNV	MGI		P2	ENSMUSP00000059154	tolerated(0.07)	PANTHER:PTHR22446&PANTHER:PTHR22446:SF3&MobiDB_lite:mobidb-lite										midbody|cell cycle|cytoplasm|Golgi apparatus|nucleus|nucleoplasm|cytoskeleton|centrosome|intracellular membrane-bounded organelle|molecular_function|cell division	24	29	28	21			20	11
chr13	17695681	C	A	A	missense_variant	MODERATE	Mplkip	ENSMUSG00000012429	Transcript	ENSMUST00000049744	protein_coding	1/2		ENSMUST00000049744.3:c.197C>A	ENSMUSP00000059154.3:p.Pro66Gln	269	197	66	P/Q	cCg/cAg			1		SNV	MGI		P2	ENSMUSP00000059154	tolerated(0.06)	PANTHER:PTHR22446&PANTHER:PTHR22446:SF3&MobiDB_lite:mobidb-lite										midbody|cell cycle|cytoplasm|Golgi apparatus|nucleus|nucleoplasm|cytoskeleton|centrosome|intracellular membrane-bounded organelle|molecular_function|cell division	31	26	31	25		34	33	13
chr13	17695684	G	A	A	missense_variant	MODERATE	Mplkip	ENSMUSG00000012429	Transcript	ENSMUST00000049744	protein_coding	1/2		ENSMUST00000049744.3:c.200G>A	ENSMUSP00000059154.3:p.Arg67Gln	272	200	67	R/Q	cGg/cAg			1		SNV	MGI		P2	ENSMUSP00000059154	tolerated(0.27)	PANTHER:PTHR22446&PANTHER:PTHR22446:SF3&MobiDB_lite:mobidb-lite										midbody|cell cycle|cytoplasm|Golgi apparatus|nucleus|nucleoplasm|cytoskeleton|centrosome|intracellular membrane-bounded organelle|molecular_function|cell division	33	28	32	27		34	33	17
chr13	17695686	C	T	T	missense_variant	MODERATE	Mplkip	ENSMUSG00000012429	Transcript	ENSMUST00000049744	protein_coding	1/2		ENSMUST00000049744.3:c.202C>T	ENSMUSP00000059154.3:p.His68Tyr	274	202	68	H/Y	Cac/Tac			1		SNV	MGI		P2	ENSMUSP00000059154	tolerated(0.18)	PANTHER:PTHR22446&PANTHER:PTHR22446:SF3&MobiDB_lite:mobidb-lite										midbody|cell cycle|cytoplasm|Golgi apparatus|nucleus|nucleoplasm|cytoskeleton|centrosome|intracellular membrane-bounded organelle|molecular_function|cell division	33	29	32	29		33	33	17
chr13	19214313	A	C	C	missense_variant	MODERATE	Trgc1	ENSMUSG00000076749	Transcript	ENSMUST00000103558	TR_C_gene	1/3		ENSMUST00000103558.2:c.212A>C	ENSMUSP00000100338.1:p.Lys71Thr	211	212	71	K/T	aAg/aCg			1	cds_start_NF	SNV	MGI		P1	ENSMUSP00000100338	tolerated(0.05)											homeostasis of number of cells within a tissue
chr13	19336751	-	T	T	frameshift_variant	HIGH	Trgv2	ENSMUSG00000076754	Transcript	ENSMUST00000103563	TR_V_gene	2/2		ENSMUST00000103563.2:c.172dup	ENSMUSP00000100341.1:p.Thr58AsnfsTer6	313-314	172-173	58	T/NX	aca/aAca			-1	cds_end_NF	insertion	MGI		P1	ENSMUSP00000100341												external side of plasma membrane	510	507	628	710	431	509	405	379
chr13	21674324	-	G	G	frameshift_variant	HIGH	Olfr1360	ENSMUSG00000108534	Transcript	ENSMUST00000079135	protein_coding	1/1		ENSMUST00000079135.5:c.619dup	ENSMUSP00000074361.3:p.Leu207ProfsTer26	657-658	619-620	207	L/PX	ctt/cCtt			-1		insertion	MGI		P1	ENSMUSP00000074361		PROSITE_profiles:PS50262&CDD:cd15947&PANTHER:PTHR26453:SF254&PANTHER:PTHR26453&Pfam:PF13853&Gene3D:1.20.1070.10&Superfamily:SSF81321&Prints:PR00237&Transmembrane_helices:TMhelix										G protein-coupled receptor signaling pathway|integral component of membrane|olfactory receptor activity|sensory perception of smell	12	4	11	24		7	11
chr13	21674327	-	G	G	frameshift_variant	HIGH	Olfr1360	ENSMUSG00000108534	Transcript	ENSMUST00000079135	protein_coding	1/1		ENSMUST00000079135.5:c.616_617insC	ENSMUSP00000074361.3:p.Phe206SerfsTer27	654-655	616-617	206	F/SX	ttt/tCtt			-1		insertion	MGI		P1	ENSMUSP00000074361		PROSITE_profiles:PS50262&CDD:cd15947&PANTHER:PTHR26453:SF254&PANTHER:PTHR26453&Pfam:PF13853&Gene3D:1.20.1070.10&Superfamily:SSF81321&Prints:PR00237&Transmembrane_helices:TMhelix										G protein-coupled receptor signaling pathway|integral component of membrane|olfactory receptor activity|sensory perception of smell	12	6	12	26		8	11
chr13	21674330	GC	-	-	frameshift_variant	HIGH	Olfr1360	ENSMUSG00000108534	Transcript	ENSMUST00000079135	protein_coding	1/1		ENSMUST00000079135.5:c.612_613del	ENSMUSP00000074361.3:p.Leu205ValfsTer27	650-651	612-613	204-205	VL/VX	gtGCtg/gttg			-1		deletion	MGI		P1	ENSMUSP00000074361		PROSITE_profiles:PS50262&CDD:cd15947&PANTHER:PTHR26453:SF254&PANTHER:PTHR26453&Pfam:PF13853&Gene3D:1.20.1070.10&Superfamily:SSF81321&Prints:PR00237&Transmembrane_helices:TMhelix										G protein-coupled receptor signaling pathway|integral component of membrane|olfactory receptor activity|sensory perception of smell	12	6	13	26		9	12
chr13	21674346	-	TTGTT	TTGTT	frameshift_variant	HIGH	Olfr1360	ENSMUSG00000108534	Transcript	ENSMUST00000079135	protein_coding	1/1		ENSMUST00000079135.5:c.597_598insAACAA	ENSMUSP00000074361.3:p.Phe200AsnfsTer11	635-636	597-598	199-200	-/NX	-/AACAA			-1		insertion	MGI		P1	ENSMUSP00000074361		PROSITE_profiles:PS50262&CDD:cd15947&PANTHER:PTHR26453:SF254&PANTHER:PTHR26453&Pfam:PF13853&Gene3D:1.20.1070.10&Superfamily:SSF81321&Prints:PR00237&Transmembrane_helices:TMhelix										G protein-coupled receptor signaling pathway|integral component of membrane|olfactory receptor activity|sensory perception of smell	18	9	15	29	8	10	14
chr13	21674348	G	-	-	frameshift_variant	HIGH	Olfr1360	ENSMUSG00000108534	Transcript	ENSMUST00000079135	protein_coding	1/1		ENSMUST00000079135.5:c.595del	ENSMUSP00000074361.3:p.Leu199CysfsTer10	633	595	199	L/X	Ctg/tg			-1		deletion	MGI		P1	ENSMUSP00000074361		PROSITE_profiles:PS50262&CDD:cd15947&PANTHER:PTHR26453:SF254&PANTHER:PTHR26453&Pfam:PF13853&Gene3D:1.20.1070.10&Superfamily:SSF81321&Prints:PR00237&Transmembrane_helices:TMhelix										G protein-coupled receptor signaling pathway|integral component of membrane|olfactory receptor activity|sensory perception of smell	21	10	17	31	10	11	17
chr13	21674351	CTGC	-	-	frameshift_variant	HIGH	Olfr1360	ENSMUSG00000108534	Transcript	ENSMUST00000079135	protein_coding	1/1		ENSMUST00000079135.5:c.589_592del	ENSMUSP00000074361.3:p.Ala197SerfsTer11	627-630	589-592	197-198	AE/X	GCAGag/ag			-1		deletion	MGI		P1	ENSMUSP00000074361		PROSITE_profiles:PS50262&CDD:cd15947&PANTHER:PTHR26453:SF254&PANTHER:PTHR26453&Pfam:PF13853&Gene3D:1.20.1070.10&Superfamily:SSF81321										G protein-coupled receptor signaling pathway|integral component of membrane|olfactory receptor activity|sensory perception of smell	21	11	19	32	10	12	18
chr13	21674425	TC	-	-	frameshift_variant	HIGH	Olfr1360	ENSMUSG00000108534	Transcript	ENSMUST00000079135	protein_coding	1/1		ENSMUST00000079135.5:c.517_518del	ENSMUSP00000074361.3:p.Glu173SerfsTer22	555-556	517-518	173	E/X	GAa/a			-1		deletion	MGI		P1	ENSMUSP00000074361		PROSITE_profiles:PS50262&CDD:cd15947&PANTHER:PTHR26453:SF254&PANTHER:PTHR26453&Pfam:PF13853&Gene3D:1.20.1070.10&Superfamily:SSF81321										G protein-coupled receptor signaling pathway|integral component of membrane|olfactory receptor activity|sensory perception of smell	48	37	55	60	32	31	36	22
chr13	21674428	-	TA	TA	frameshift_variant	HIGH	Olfr1360	ENSMUSG00000108534	Transcript	ENSMUST00000079135	protein_coding	1/1		ENSMUST00000079135.5:c.515_516insTA	ENSMUSP00000074361.3:p.Lys172AsnfsTer38	553-554	515-516	172	K/NX	aag/aaTAg			-1		insertion	MGI		P1	ENSMUSP00000074361		PROSITE_profiles:PS50262&CDD:cd15947&PANTHER:PTHR26453:SF254&PANTHER:PTHR26453&Pfam:PF13853&Gene3D:1.20.1070.10&Superfamily:SSF81321										G protein-coupled receptor signaling pathway|integral component of membrane|olfactory receptor activity|sensory perception of smell	48	39	56	60	32	31	36	22
chr13	23760943	G	A	A	missense_variant	MODERATE	H4c1	ENSMUSG00000060093	Transcript	ENSMUST00000102964	protein_coding	1/1		ENSMUST00000102964.3:c.215C>T	ENSMUSP00000100029.2:p.Thr72Ile	288	215	72	T/I	aCc/aTc			-1		SNV	MGI		P1	ENSMUSP00000100029	deleterious(0.04)	CDD:cd00076&PANTHER:PTHR10484:SF171&PANTHER:PTHR10484&Pfam:PF15511&Gene3D:1.10.20.10&SMART:SM00417&SMART:SM00803&Superfamily:SSF47113&Prints:PR00623										nucleosome assembly|DNA replication-dependent nucleosome assembly|DNA replication-independent nucleosome assembly|nuclear nucleosome|nucleosome|nuclear chromosome|protein domain specific binding|nucleus|protein-containing complex|negative regulation of megakaryocyte differentiation
chr13	27096475	A	G	G	missense_variant	MODERATE	Prl3d1	ENSMUSG00000057170	Transcript	ENSMUST00000225330	protein_coding	3/5		ENSMUST00000225330.1:c.209A>G	ENSMUSP00000152890.1:p.Lys70Arg	272	209	70	K/R	aAa/aGa			1		SNV	MGI		P2	ENSMUSP00000152890	tolerated(0.71)	Gene3D:1.20.1250.10&Pfam:PF00103&PANTHER:PTHR11417&PANTHER:PTHR11417:SF31&Superfamily:SSF47266&CDD:cd10288										positive regulation of lactation|positive regulation of receptor signaling pathway via JAK-STAT|extracellular region|prolactin receptor binding|hormone activity|extracellular space|mammary gland development|female pregnancy|response to nutrient levels|positive regulation of cell population proliferation
chr13	27513138	C	A	A	missense_variant	MODERATE	Prl8a8	ENSMUSG00000021346	Transcript	ENSMUST00000018389	protein_coding	1/6		ENSMUST00000018389.4:c.17G>T	ENSMUSP00000018389.3:p.Arg6Ile	76	17	6	R/I	aGa/aTa			-1		SNV	MGI		P3	ENSMUSP00000018389	tolerated(0.2)	PANTHER:PTHR11417:SF1&PANTHER:PTHR11417&Cleavage_site_(Signalp):SignalP-noTM										positive regulation of lactation|positive regulation of receptor signaling pathway via JAK-STAT|extracellular region|prolactin receptor binding|hormone activity|extracellular space|mammary gland development|female pregnancy|response to nutrient levels|positive regulation of cell population proliferation			304
chr13	27633544	A	T	T	missense_variant	MODERATE	Prl7a1	ENSMUSG00000006488	Transcript	ENSMUST00000006659	protein_coding	7/7		ENSMUST00000006659.7:c.733T>A	ENSMUSP00000006659.6:p.Leu245Met	776	733	245	L/M	Ttg/Atg			-1		SNV	MGI		P3	ENSMUSP00000006659	deleterious(0.04)	Gene3D:1.20.1250.10&Pfam:PF00103&PROSITE_patterns:PS00338&PANTHER:PTHR11417&PANTHER:PTHR11417:SF9&Superfamily:SSF47266&CDD:cd10288										positive regulation of lactation|positive regulation of receptor signaling pathway via JAK-STAT|extracellular region|prolactin receptor binding|hormone activity|extracellular space|mammary gland development|female pregnancy|response to nutrient levels|positive regulation of cell population proliferation
chr13	28258066	GA	-	-	frameshift_variant	HIGH	Rps18-ps5	ENSMUSG00000113061	Transcript	ENSMUST00000223428	protein_coding	1/1		ENSMUST00000223428.1:c.431_432del	ENSMUSP00000152211.1:p.Arg144HisfsTer19	539-540	431-432	144	R/X	cGA/c			1		deletion	MGI		P1	ENSMUSP00000152211		Low_complexity_(Seg):seg&HAMAP:MF_01315&PROSITE_profiles:PS50159&PANTHER:PTHR10871&PANTHER:PTHR10871:SF3&PIRSF:PIRSF002134&Superfamily:SSF46946																	237
chr13	28258069	-	TG	TG	frameshift_variant	HIGH	Rps18-ps5	ENSMUSG00000113061	Transcript	ENSMUST00000223428	protein_coding	1/1		ENSMUST00000223428.1:c.433_434insTG	ENSMUSP00000152211.1:p.Thr145MetfsTer17	541-542	433-434	145	T/MX	act/aTGct			1		insertion	MGI		P1	ENSMUSP00000152211		Low_complexity_(Seg):seg&HAMAP:MF_01315&PROSITE_profiles:PS50159&PANTHER:PTHR10871&PANTHER:PTHR10871:SF3&PIRSF:PIRSF002134&Superfamily:SSF46946																	237
chr13	47080590	-	CAACAAACAGGCATTTCCCACAAACTGT	CAACAAACAGGCATTTCCCACAAACTGT	splice_donor_variant	HIGH	Kdm1b	ENSMUSG00000038080	Transcript	ENSMUST00000037025	protein_coding		20/20	ENSMUST00000037025.15:c.2397+1_2397+2insCAACAAACAGGCATTTCCCACAAACTGT									1		insertion	MGI		P1	ENSMUSP00000038373												chromatin organization|regulation of gene expression by genetic imprinting|flavin adenine dinucleotide binding|nuclear chromatin|negative regulation of transcription by RNA polymerase II|positive regulation of transcription by RNA polymerase II|multicellular organism development|metal ion binding|nucleus|DNA methylation involved in gamete generation|oxidoreductase activity|histone H3-K4 demethyla…
chr13	48586922	CTTCAGAAGT	-	-	frameshift_variant	HIGH	Ptpdc1	ENSMUSG00000038042	Transcript	ENSMUST00000035824	protein_coding	7/10		ENSMUST00000035824.10:c.840_849del	ENSMUSP00000047374.9:p.Leu281ThrfsTer23	1134-1143	840-849	280-283	RLLK/X	cgACTTCTGAAG/cg			-1		deletion	MGI		P2	ENSMUSP00000047374		PANTHER:PTHR23339&PANTHER:PTHR23339:SF94&CDD:cd14506										cilium assembly|protein dephosphorylation|smoothened signaling pathway|cell projection organization|cytoplasm|nucleoplasm|hydrolase activity|phosphatase activity|dephosphorylation|phosphoprotein phosphatase activity|protein tyrosine phosphatase activity|protein tyrosine/serine/threonine phosphatase activity							346	357
chr13	48589258	-	TGCCAGCCTCCATGAATGCCTCAGGAAGGTAGGTGAAACCACTTTCTTGTTCCAGAGCGTTCCCACAG	TGCCAGCCTCCATGAATGCCTCAGGAAGGTAGGTGAAACCACTTTCTTGTTCCAGAGCGTTCCCACAG	frameshift_variant&splice_region_variant	HIGH	Ptpdc1	ENSMUSG00000038042	Transcript	ENSMUST00000035824	protein_coding			ENSMUST00000035824.10:c.455-1_455insCTGTGGGAACGCTCTGGAACAAGAAAGTGGTTTCACCTACCTTCCTGAGGCATTCATGGAGGCTGGCA	ENSMUSP00000047374.9:p.Ile152ThrfsTer46	748-749	454-455	152	I/TVGTLWNKKVVSPTFLRHSWRLAX	att/aCTGTGGGAACGCTCTGGAACAAGAAAGTGGTTTCACCTACCTTCCTGAGGCATTCATGGAGGCTGGCAtt			-1		insertion	MGI		P2	ENSMUSP00000047374		Gene3D:3.90.190.10&PANTHER:PTHR23339&PANTHER:PTHR23339:SF94&SMART:SM00195&SMART:SM00404&Superfamily:SSF52799&CDD:cd14506										cilium assembly|protein dephosphorylation|smoothened signaling pathway|cell projection organization|cytoplasm|nucleoplasm|hydrolase activity|phosphatase activity|dephosphorylation|phosphoprotein phosphatase activity|protein tyrosine phosphatase activity|protein tyrosine/serine/threonine phosphatase activity							128
chr13	48590362	GCTCTCCAGGGCGCTGCAG	-	-	frameshift_variant	HIGH	Ptpdc1	ENSMUSG00000038042	Transcript	ENSMUST00000035824	protein_coding	5/10		ENSMUST00000035824.10:c.361_379del	ENSMUSP00000047374.9:p.Leu121MetfsTer48	655-673	361-379	121-127	LQRPGEH/X	CTGCAGCGCCCTGGAGAGCat/at			-1		deletion	MGI		P2	ENSMUSP00000047374		Gene3D:3.90.190.10&PANTHER:PTHR23339&PANTHER:PTHR23339:SF94&SMART:SM00195&Superfamily:SSF52799&CDD:cd14506										cilium assembly|protein dephosphorylation|smoothened signaling pathway|cell projection organization|cytoplasm|nucleoplasm|hydrolase activity|phosphatase activity|dephosphorylation|phosphoprotein phosphatase activity|protein tyrosine phosphatase activity|protein tyrosine/serine/threonine phosphatase activity							164	146
chr13	65112594	CG	AA	AA	missense_variant	MODERATE	Mfsd14b	ENSMUSG00000038212	Transcript	ENSMUST00000054730	protein_coding	2/13		ENSMUST00000054730.9:c.23_24delinsTT	ENSMUSP00000062566.8:p.Pro8Leu	283-284	23-24	8	P/L	cCG/cTT			-1		substitution	MGI		P1	ENSMUSP00000062566	tolerated_low_confidence(0.16)	MobiDB_lite:mobidb-lite										transporter activity|membrane|integral component of membrane|transmembrane transport			84	80	53	64	55
chr13	67052351	-	AC	AC	frameshift_variant	HIGH	Zfp712	ENSMUSG00000090641	Transcript	ENSMUST00000167565	protein_coding	2/4		ENSMUST00000167565.2:c.69_70insGT	ENSMUSP00000126665.1:p.Pro24ValfsTer11	171-172	69-70	23-24	-/X	-/GT			-1		insertion	MGI		P1	ENSMUSP00000126665		Pfam:PF01352&PROSITE_profiles:PS50805&PANTHER:PTHR24381&SMART:SM00349&Superfamily:SSF109640&CDD:cd07765										cellular_component			645	694	489	547	456	419
chr13	67052353	CC	-	-	frameshift_variant	HIGH	Zfp712	ENSMUSG00000090641	Transcript	ENSMUST00000167565	protein_coding	2/4		ENSMUST00000167565.2:c.66_67del	ENSMUSP00000126665.1:p.Glu23AlafsTer27	168-169	66-67	22-23	LE/LX	ctGGag/ctag			-1		deletion	MGI		P1	ENSMUSP00000126665		Pfam:PF01352&PROSITE_profiles:PS50805&PANTHER:PTHR24381&SMART:SM00349&Superfamily:SSF109640&CDD:cd07765										cellular_component			636	683	477	538	453	413
chr13	67181812	C	A	A	missense_variant	MODERATE	Rsl1	ENSMUSG00000058900	Transcript	ENSMUST00000021997	protein_coding	4/4		ENSMUST00000021997.7:c.323C>A	ENSMUSP00000021997.6:p.Thr108Lys	359	323	108	T/K	aCa/aAa			1		SNV	MGI		P1	ENSMUSP00000021997	tolerated(0.84)	Gene3D:3.30.160.60&PANTHER:PTHR24377&PANTHER:PTHR24377:SF412&Superfamily:SSF57667										negative regulation of transcription, DNA-templated|cis-regulatory region binding|negative regulation of transcription by RNA polymerase II|cellular_component|sequence-specific DNA binding|sex determination|regulation of DNA methylation							117	117
chr13	67296335	AT	-	-	frameshift_variant	HIGH	Zfp457	ENSMUSG00000055341	Transcript	ENSMUST00000049705	protein_coding	2/4		ENSMUST00000049705.7:c.102_103del	ENSMUSP00000053879.7:p.Leu35GlyfsTer15	159-160	102-103	34-35	TL/TX	acATtg/actg			-1		deletion	MGI		P1	ENSMUSP00000053879		PROSITE_profiles:PS50805&CDD:cd07765&PANTHER:PTHR24393:SF51&PANTHER:PTHR24393&Pfam:PF01352&SMART:SM00349&Superfamily:SSF109640										negative regulation of transcription, DNA-templated|nucleus|negative regulation of transposon integration|DNA binding|DNA-binding transcription factor activity			680	780	473	619	520	399
chr13	67296338	-	CA	CA	frameshift_variant	HIGH	Zfp457	ENSMUSG00000055341	Transcript	ENSMUST00000049705	protein_coding	2/4		ENSMUST00000049705.7:c.100_101insTG	ENSMUSP00000053879.7:p.Thr34MetfsTer34	157-158	100-101	34	T/MX	aca/aTGca			-1		insertion	MGI		P1	ENSMUSP00000053879		PROSITE_profiles:PS50805&CDD:cd07765&PANTHER:PTHR24393:SF51&PANTHER:PTHR24393&Pfam:PF01352&SMART:SM00349&Superfamily:SSF109640										negative regulation of transcription, DNA-templated|nucleus|negative regulation of transposon integration|DNA binding|DNA-binding transcription factor activity			671	765	468	607	512	388
chr13	67473928	G	A	A	missense_variant	MODERATE	Zfp874b	ENSMUSG00000059839	Transcript	ENSMUST00000019572	protein_coding	4/4		ENSMUST00000019572.8:c.1250C>T	ENSMUSP00000019572.6:p.Thr417Met	1329	1250	417	T/M	aCg/aTg			-1		SNV	MGI		P1	ENSMUSP00000019572	deleterious(0.02)	PROSITE_profiles:PS50157&PANTHER:PTHR24377&PANTHER:PTHR24377:SF407&Gene3D:3.30.160.60&SMART:SM00355&Superfamily:SSF57667										cellular_component
chr13	67710945	AC	-	-	frameshift_variant	HIGH	Zfp65	ENSMUSG00000071281	Transcript	ENSMUST00000073157	protein_coding	2/4		ENSMUST00000073157.14:c.68_69del	ENSMUSP00000072900.6:p.Gly23AlafsTer27	175-176	68-69	23	G/X	gGT/g			-1		deletion	MGI		P1	ENSMUSP00000072900		PROSITE_profiles:PS50805&CDD:cd07765&PANTHER:PTHR24384&PANTHER:PTHR24384:SF88&Pfam:PF01352&SMART:SM00349&Superfamily:SSF109640										biological_process			967	975	833	836	708	781
chr13	67710949	-	CC	CC	frameshift_variant	HIGH	Zfp65	ENSMUSG00000071281	Transcript	ENSMUST00000073157	protein_coding	2/4		ENSMUST00000073157.14:c.65_66insGG	ENSMUSP00000072900.6:p.Gly23GlufsTer12	172-173	65-66	22	L/LX	cta/ctGGa			-1		insertion	MGI		P1	ENSMUSP00000072900		PROSITE_profiles:PS50805&CDD:cd07765&PANTHER:PTHR24384&PANTHER:PTHR24384:SF88&Pfam:PF01352&SMART:SM00349&Superfamily:SSF109640										biological_process			943	957	817	824	697	769
chr13	67751630	T	G	G	missense_variant	MODERATE	Zfp85	ENSMUSG00000058331	Transcript	ENSMUST00000144183	protein_coding	3/4		ENSMUST00000144183.2:c.209A>C	ENSMUSP00000121202.2:p.Glu70Ala	369	209	70	E/A	gAa/gCa			-1		SNV	MGI		P1	ENSMUSP00000121202	tolerated(0.51)	PROSITE_profiles:PS50805&Gene3D:3.30.160.60										cellular_component							508	495
chr13	68579556	TT	CC	CC	missense_variant	MODERATE	Mtrr	ENSMUSG00000034617	Transcript	ENSMUST00000045827	protein_coding	3/15		ENSMUST00000045827.4:c.269_270delinsGG	ENSMUSP00000039810.4:p.Gln90Arg	362-363	269-270	90	Q/R	cAA/cGG			-1		substitution	MGI		P1	ENSMUSP00000039810	tolerated(1)	Gene3D:3.40.50.360&Pfam:PF00258&Prints:PR00369&PROSITE_profiles:PS50902&PANTHER:PTHR19384&PANTHER:PTHR19384:SF84&Superfamily:SSF52218										DNA methylation|methionine biosynthetic process|FMN binding|protein stabilization|homocysteine metabolic process|flavin adenine dinucleotide binding|aquacobalamin reductase (NADPH) activity|negative regulation of cystathionine beta-synthase activity|folic acid metabolic process|homocysteine catabolic process|NADPH binding|cytoplasm|[methionine synthase] reductase activity|cytosol|oxidoreductase a…			170	214	141	172	101	110
chr13	68583883	TA	GT	GT	missense_variant	MODERATE	Fastkd3	ENSMUSG00000021532	Transcript	ENSMUST00000051784	protein_coding	2/7		ENSMUST00000051784.9:c.322_323delinsGT	ENSMUSP00000061737.8:p.Tyr108Val	448-449	322-323	108	Y/V	TAc/GTc			1		substitution	MGI		P1	ENSMUSP00000061737	tolerated(0.12)	PANTHER:PTHR21228&PANTHER:PTHR21228:SF9										positive regulation of mitochondrial translation|regulation of mitochondrial mRNA stability|mitochondrion|nucleoplasm|protein kinase activity|mitochondrial respiratory chain complex IV assembly			271	396	222	222	209	175
chr13	69594911	CTTACCCCTGGGTATTTTGTATCCAGTT	-	-	splice_donor_variant&coding_sequence_variant&intron_variant	HIGH	Srd5a1	ENSMUSG00000021594	Transcript	ENSMUST00000091514	protein_coding	3/5	3/4	ENSMUST00000091514.5:c.528_550+5del		723-?	528-?	176-?					-1		deletion	MGI		P1	ENSMUSP00000089097												perinuclear region of cytoplasm|cell differentiation|NADPH binding|cytoplasm|endoplasmic reticulum|neuronal cell body|progesterone metabolic process|response to drug|oxidoreductase activity, acting on the CH-CH group of donors|oxidoreductase activity|membrane|integral component of membrane|myelin sheath|intracellular membrane-bounded organelle|cell body fiber|sex differentiation|oxidation-reducti…
chr13	81567451	A	G	G	missense_variant	MODERATE	Adgrv1	ENSMUSG00000069170	Transcript	ENSMUST00000095585	protein_coding	14/90		ENSMUST00000095585.10:c.2617T>C	ENSMUSP00000093245.4:p.Cys873Arg	2743	2617	873	C/R	Tgt/Cgt			-1		SNV	MGI		P1	ENSMUSP00000093245	tolerated(0.19)	PANTHER:PTHR46682&Superfamily:SSF141072										maintenance of animal organ identity|perinuclear region of cytoplasm|inner ear development|positive regulation of protein kinase A signaling|positive regulation of protein kinase C signaling|inner ear receptor cell stereocilium organization|detection of mechanical stimulus involved in sensory perception of sound|sensory perception of light stimulus|nervous system process|response to stimulus|peri…			233	322
chr13	93096605	-	TCTATGAACCATGGGTTCAGGCGCATGCTCCTCCTCTCTGTGGACTATGGGCTCAGGCGCATGCTCCTCCTCTCTGCGGACTATGGGCTCAGGTGCATGCTCTTC	TCTATGAACCATGGGTTCAGGCGCATGCTCCTCCTCTCTGTGGACTATGGGCTCAGGCGCATGCTCCTCCTCTCTGCGGACTATGGGCTCAGGTGCATGCTCTTC	inframe_insertion	MODERATE	Cmya5	ENSMUSG00000047419	Transcript	ENSMUST00000062122	protein_coding	2/13		ENSMUST00000062122.3:c.1974_1975insGAAGAGCATGCACCTGAGCCCATAGTCCGCAGAGAGGAGGAGCATGCGCCTGAGCCCATAGTCCACAGAGAGGAGGAGCATGCGCCTGAACCCATGGTTCATAGA	ENSMUSP00000050408.3:p.Arg658_Lys659insGluGluHisAlaProGluProIleValArgArgGluGluGluHisAlaProGluProIleValHisArgGluGluGluHisAlaProGluProMetValHisArg	2192-2193	1974-1975	658-659	-/EEHAPEPIVRREEEHAPEPIVHREEEHAPEPMVHR	-/GAAGAGCATGCACCTGAGCCCATAGTCCGCAGAGAGGAGGAGCATGCGCCTGAGCCCATAGTCCACAGAGAGGAGGAGCATGCGCCTGAACCCATGGTTCATAGA			-1		insertion	MGI		P1	ENSMUSP00000050408		PANTHER:PTHR24099&PANTHER:PTHR24099:SF7&MobiDB_lite:mobidb-lite										regulation of skeletal muscle adaptation|protein binding|cytoplasm|nucleus|costamere|sarcoplasmic reticulum|negative regulation of calcineurin-NFAT signaling cascade|negative regulation of phosphoprotein phosphatase activity|identical protein binding	137	40		455	420		98
chr13	93096646	-	GGACTATGGACTCAGGCTCAGGGACTTGCTCCTCCTCTCTGTGGACTATGGGCTCAGGCGCATGCTCCTCTTCTCTGTGGACTATGGACTCAGGCTCAGGCACTTGCTCCTCCTCTCTGTGGACTATGGGCTCAGGCGCATGCTCCTCCCCTTTGC	GGACTATGGACTCAGGCTCAGGGACTTGCTCCTCCTCTCTGTGGACTATGGGCTCAGGCGCATGCTCCTCTTCTCTGTGGACTATGGACTCAGGCTCAGGCACTTGCTCCTCCTCTCTGTGGACTATGGGCTCAGGCGCATGCTCCTCCCCTTTGC	inframe_insertion	MODERATE	Cmya5	ENSMUSG00000047419	Transcript	ENSMUST00000062122	protein_coding	2/13		ENSMUST00000062122.3:c.1933_1934insGCAAAGGGGAGGAGCATGCGCCTGAGCCCATAGTCCACAGAGAGGAGGAGCAAGTGCCTGAGCCTGAGTCCATAGTCCACAGAGAAGAGGAGCATGCGCCTGAGCCCATAGTCCACAGAGAGGAGGAGCAAGTCCCTGAGCCTGAGTCCATAGTCC	ENSMUSP00000050408.3:p.Val644_His645insArgLysGlyGluGluHisAlaProGluProIleValHisArgGluGluGluGlnValProGluProGluSerIleValHisArgGluGluGluHisAlaProGluProIleValHisArgGluGluGluGlnValProGluProGluSerIleVal	2151-2152	1933-1934	645	H/RKGEEHAPEPIVHREEEQVPEPESIVHREEEHAPEPIVHREEEQVPEPESIVH	cac/cGCAAAGGGGAGGAGCATGCGCCTGAGCCCATAGTCCACAGAGAGGAGGAGCAAGTGCCTGAGCCTGAGTCCATAGTCCACAGAGAAGAGGAGCATGCGCCTGAGCCCATAGTCCACAGAGAGGAGGAGCAAGTCCCTGAGCCTGAGTCCATAGTCCac			-1		insertion	MGI		P1	ENSMUSP00000050408		PANTHER:PTHR24099&PANTHER:PTHR24099:SF7&MobiDB_lite:mobidb-lite&MobiDB_lite:mobidb-lite&Low_complexity_(Seg):seg										regulation of skeletal muscle adaptation|protein binding|cytoplasm|nucleus|costamere|sarcoplasmic reticulum|negative regulation of calcineurin-NFAT signaling cascade|negative regulation of phosphoprotein phosphatase activity|identical protein binding				464	478
chr13	93096732	-	GACTCAGGCTCAGGCACTTGCTCCTCCTCTCTGTGGACTATGGGCTCAGGCGCATGCTCCTCCCCTTTGCGGACTATGGACTCA	GACTCAGGCTCAGGCACTTGCTCCTCCTCTCTGTGGACTATGGGCTCAGGCGCATGCTCCTCCCCTTTGCGGACTATGGACTCA	inframe_insertion	MODERATE	Cmya5	ENSMUSG00000047419	Transcript	ENSMUST00000062122	protein_coding	2/13		ENSMUST00000062122.3:c.1847_1848insTGAGTCCATAGTCCGCAAAGGGGAGGAGCATGCGCCTGAGCCCATAGTCCACAGAGAGGAGGAGCAAGTGCCTGAGCCTGAGTC	ENSMUSP00000050408.3:p.Pro616_Ile617insGluSerIleValArgLysGlyGluGluHisAlaProGluProIleValHisArgGluGluGluGlnValProGluProGluSer	2065-2066	1847-1848	616	P/PESIVRKGEEHAPEPIVHREEEQVPEPES	ccc/ccTGAGTCCATAGTCCGCAAAGGGGAGGAGCATGCGCCTGAGCCCATAGTCCACAGAGAGGAGGAGCAAGTGCCTGAGCCTGAGTCc			-1		insertion	MGI		P1	ENSMUSP00000050408		MobiDB_lite:mobidb-lite&MobiDB_lite:mobidb-lite										regulation of skeletal muscle adaptation|protein binding|cytoplasm|nucleus|costamere|sarcoplasmic reticulum|negative regulation of calcineurin-NFAT signaling cascade|negative regulation of phosphoprotein phosphatase activity|identical protein binding
chr13	93096891	-	T	T	frameshift_variant	HIGH	Cmya5	ENSMUSG00000047419	Transcript	ENSMUST00000062122	protein_coding	2/13		ENSMUST00000062122.3:c.1688_1689insA	ENSMUSP00000050408.3:p.Pro564AlafsTer14	1906-1907	1688-1689	563	G/GX	ggg/ggAg			-1		insertion	MGI		P1	ENSMUSP00000050408		PANTHER:PTHR24099&PANTHER:PTHR24099:SF7&MobiDB_lite:mobidb-lite&MobiDB_lite:mobidb-lite										regulation of skeletal muscle adaptation|protein binding|cytoplasm|nucleus|costamere|sarcoplasmic reticulum|negative regulation of calcineurin-NFAT signaling cascade|negative regulation of phosphoprotein phosphatase activity|identical protein binding				755
chr13	93096892	-	AGGCGCATGCTCCTCCTCTCTGTGGACTATGGGCT	AGGCGCATGCTCCTCCTCTCTGTGGACTATGGGCT	frameshift_variant	HIGH	Cmya5	ENSMUSG00000047419	Transcript	ENSMUST00000062122	protein_coding	2/13		ENSMUST00000062122.3:c.1687_1688insAGCCCATAGTCCACAGAGAGGAGGAGCATGCGCCT	ENSMUSP00000050408.3:p.Gly563GlufsTer17	1905-1906	1687-1688	563	G/EPIVHREEEHAPX	ggg/gAGCCCATAGTCCACAGAGAGGAGGAGCATGCGCCTgg			-1		insertion	MGI		P1	ENSMUSP00000050408		PANTHER:PTHR24099&PANTHER:PTHR24099:SF7&MobiDB_lite:mobidb-lite&MobiDB_lite:mobidb-lite										regulation of skeletal muscle adaptation|protein binding|cytoplasm|nucleus|costamere|sarcoplasmic reticulum|negative regulation of calcineurin-NFAT signaling cascade|negative regulation of phosphoprotein phosphatase activity|identical protein binding				738
chr13	95513974	-	GG	GG	frameshift_variant	HIGH	F2rl1	ENSMUSG00000021678	Transcript	ENSMUST00000022185	protein_coding	2/2		ENSMUST00000022185.9:c.399_400insCC	ENSMUSP00000022185.8:p.Ile134ProfsTer36	499-500	399-400	133-134	-/X	-/CC			-1		insertion	MGI		P1	ENSMUSP00000022185		Gene3D:1.20.1070.10&Pfam:PF00001&Prints:PR01152&PROSITE_profiles:PS50262&PANTHER:PTHR24232&PANTHER:PTHR24232:SF21&Superfamily:SSF81321&CDD:cd15370										positive regulation of interleukin-6 secretion|positive regulation of interleukin-8 secretion|positive regulation of neutrophil mediated killing of gram-negative bacterium|positive regulation of toll-like receptor 3 signaling pathway|negative regulation of toll-like receptor 3 signaling pathway|positive regulation of toll-like receptor 4 signaling pathway|positive regulation of toll-like receptor…	207	253		270	193	166	147	128
chr13	95513975	TT	-	-	frameshift_variant	HIGH	F2rl1	ENSMUSG00000021678	Transcript	ENSMUST00000022185	protein_coding	2/2		ENSMUST00000022185.9:c.397_398del	ENSMUSP00000022185.8:p.Lys133AspfsTer27	497-498	397-398	133	K/X	AAg/g			-1		deletion	MGI		P1	ENSMUSP00000022185		Gene3D:1.20.1070.10&Pfam:PF00001&Prints:PR00237&Prints:PR01152&PROSITE_profiles:PS50262&PANTHER:PTHR24232&PANTHER:PTHR24232:SF21&Superfamily:SSF81321&CDD:cd15370										positive regulation of interleukin-6 secretion|positive regulation of interleukin-8 secretion|positive regulation of neutrophil mediated killing of gram-negative bacterium|positive regulation of toll-like receptor 3 signaling pathway|negative regulation of toll-like receptor 3 signaling pathway|positive regulation of toll-like receptor 4 signaling pathway|positive regulation of toll-like receptor…	209	251		270	195	165	144	127
chr13	97030358	TT	GG	GG	missense_variant	MODERATE	1700029F12Rik	ENSMUSG00000052075	Transcript	ENSMUST00000091377	protein_coding	2/3		ENSMUST00000091377.4:c.148_149delinsCC	ENSMUSP00000088938.4:p.Asn50Pro	245-246	148-149	50	N/P	AAt/CCt			-1		substitution	MGI		P1	ENSMUSP00000088938												cellular_component|molecular_function|biological_process	109	149		139	76	96	94	51
chr13	97034230	-	GTCTTGGCCAATGTCAGATTCCTGCCTGAAGCCCATTTGCTT	GTCTTGGCCAATGTCAGATTCCTGCCTGAAGCCCATTTGCTT	inframe_insertion	MODERATE	1700029F12Rik	ENSMUSG00000052075	Transcript	ENSMUST00000091377	protein_coding	1/3		ENSMUST00000091377.4:c.36_37insAAGCAAATGGGCTTCAGGCAGGAATCTGACATTGGCCAAGAC	ENSMUSP00000088938.4:p.Asp12_Trp13insLysGlnMetGlyPheArgGlnGluSerAspIleGlyGlnAsp	133-134	36-37	12-13	-/KQMGFRQESDIGQD	-/AAGCAAATGGGCTTCAGGCAGGAATCTGACATTGGCCAAGAC			-1		insertion	MGI		P1	ENSMUSP00000088938		MobiDB_lite:mobidb-lite&MobiDB_lite:mobidb-lite										cellular_component|molecular_function|biological_process	203	164		244	223	264	80	133
chr13	97133720	-	GCCTTTTCTTTCCGT	GCCTTTTCTTTCCGT	splice_acceptor_variant	HIGH	Nsa2	ENSMUSG00000060739	Transcript	ENSMUST00000073456	protein_coding		3/5	ENSMUST00000073456.8:c.343-2_343-1insACGGAAAGAAAAGGC									-1		insertion	MGI		P1	ENSMUSP00000073161												maturation of LSU-rRNA|maturation of 5.8S rRNA|rRNA processing|nucleus|preribosome, large subunit precursor|ribosome biogenesis							90
chr13	97133720	-	GCCTTTTCTTTCCGTT	GCCTTTTCTTTCCGT	splice_acceptor_variant	HIGH	Nsa2	ENSMUSG00000060739	Transcript	ENSMUST00000073456	protein_coding		3/5	ENSMUST00000073456.8:c.343-2_343-1insACGGAAAGAAAAGGC									-1		insertion	MGI		P1	ENSMUSP00000073161												maturation of LSU-rRNA|maturation of 5.8S rRNA|rRNA processing|nucleus|preribosome, large subunit precursor|ribosome biogenesis
chr13	99339926	G	-	-	frameshift_variant	HIGH	Ptcd2	ENSMUSG00000021650	Transcript	ENSMUST00000022153	protein_coding	3/10		ENSMUST00000022153.7:c.304del	ENSMUSP00000022153.6:p.Gln102SerfsTer29	340	304	102	Q/X	Cag/ag			-1		deletion	MGI		P1	ENSMUSP00000022153		PANTHER:PTHR14700&Gene3D:1.25.40.10&Pfam:PF10037										mRNA processing|muscle fiber development|regulation of gene expression|regulation of mRNA processing|liver development|kidney development|multicellular organism development|mitochondrion organization|mitochondrion|heart development|ventricular cardiac muscle tissue morphogenesis								78
chr13	99339928	A	T	T	missense_variant	MODERATE	Ptcd2	ENSMUSG00000021650	Transcript	ENSMUST00000022153	protein_coding	3/10		ENSMUST00000022153.7:c.302T>A	ENSMUSP00000022153.6:p.Val101Glu	338	302	101	V/E	gTg/gAg			-1		SNV	MGI		P1	ENSMUSP00000022153	deleterious(0)	PANTHER:PTHR14700&Gene3D:1.25.40.10&Pfam:PF10037										mRNA processing|muscle fiber development|regulation of gene expression|regulation of mRNA processing|liver development|kidney development|multicellular organism development|mitochondrion organization|mitochondrion|heart development|ventricular cardiac muscle tissue morphogenesis								78
chr13	100161834	C	T	T	missense_variant	MODERATE	Naip2	ENSMUSG00000078945	Transcript	ENSMUST00000067975	protein_coding	10/15		ENSMUST00000067975.11:c.1693G>A	ENSMUSP00000070827.5:p.Ala565Thr	1762	1693	565	A/T	Gcc/Acc			-1		SNV	MGI		P2	ENSMUSP00000070827	tolerated(0.06)	Gene3D:3.40.50.300&Pfam:PF05729&PROSITE_profiles:PS50837&PANTHER:PTHR46914&Superfamily:SSF52540										nucleotide binding|apoptotic process|inflammatory response|metal ion binding|cellular response to estrogen stimulus|innate immune response|protein binding|ATP binding|cysteine-type endopeptidase inhibitor activity involved in apoptotic process|negative regulation of apoptotic process|pyroptosis|immune system process|negative regulation of cysteine-type endopeptidase activity involved in apoptotic…
chr13	100221520	T	A	A	missense_variant	MODERATE	Naip5	ENSMUSG00000071203	Transcript	ENSMUST00000049789	protein_coding	9/14		ENSMUST00000049789.2:c.3207A>T	ENSMUSP00000058611.2:p.Glu1069Asp	3331	3207	1069	E/D	gaA/gaT			-1		SNV	MGI		P1	ENSMUSP00000058611	tolerated(0.05)	PANTHER:PTHR46914&Gene3D:3.80.10.10&Superfamily:SSF52047										defense response to Gram-negative bacterium|nucleotide binding|apoptotic process|inflammatory response|metal ion binding|innate immune response|protein binding|ATP binding|cytoplasm|neuron projection|neuronal cell body|cysteine-type endopeptidase inhibitor activity involved in apoptotic process|negative regulation of apoptotic process|pyroptosis|immune system process|perikaryon|positive regulatio…	837	957		1075	737	884	723	633
chr13	100221524	G	T	T	missense_variant	MODERATE	Naip5	ENSMUSG00000071203	Transcript	ENSMUST00000049789	protein_coding	9/14		ENSMUST00000049789.2:c.3203C>A	ENSMUSP00000058611.2:p.Ala1068Glu	3327	3203	1068	A/E	gCa/gAa			-1		SNV	MGI		P1	ENSMUSP00000058611	tolerated(0.39)	PANTHER:PTHR46914&Gene3D:3.80.10.10&Superfamily:SSF52047										defense response to Gram-negative bacterium|nucleotide binding|apoptotic process|inflammatory response|metal ion binding|innate immune response|protein binding|ATP binding|cytoplasm|neuron projection|neuronal cell body|cysteine-type endopeptidase inhibitor activity involved in apoptotic process|negative regulation of apoptotic process|pyroptosis|immune system process|perikaryon|positive regulatio…	857	974		1073	733	889	732	642
chr13	100233367	C	T	T	missense_variant	MODERATE	Naip5	ENSMUSG00000071203	Transcript	ENSMUST00000049789	protein_coding	4/14		ENSMUST00000049789.2:c.775G>A	ENSMUSP00000058611.2:p.Val259Ile	899	775	259	V/I	Gtc/Atc			-1		SNV	MGI		P1	ENSMUSP00000058611	tolerated(0.44)	PANTHER:PTHR46914&Superfamily:SSF57924										defense response to Gram-negative bacterium|nucleotide binding|apoptotic process|inflammatory response|metal ion binding|innate immune response|protein binding|ATP binding|cytoplasm|neuron projection|neuronal cell body|cysteine-type endopeptidase inhibitor activity involved in apoptotic process|negative regulation of apoptotic process|pyroptosis|immune system process|perikaryon|positive regulatio…
chr13	100233382	A	G	G	missense_variant	MODERATE	Naip5	ENSMUSG00000071203	Transcript	ENSMUST00000049789	protein_coding	4/14		ENSMUST00000049789.2:c.760T>C	ENSMUSP00000058611.2:p.Phe254Leu	884	760	254	F/L	Ttt/Ctt			-1		SNV	MGI		P1	ENSMUSP00000058611	deleterious(0.03)	PANTHER:PTHR46914										defense response to Gram-negative bacterium|nucleotide binding|apoptotic process|inflammatory response|metal ion binding|innate immune response|protein binding|ATP binding|cytoplasm|neuron projection|neuronal cell body|cysteine-type endopeptidase inhibitor activity involved in apoptotic process|negative regulation of apoptotic process|pyroptosis|immune system process|perikaryon|positive regulatio…								440
chr13	100423085	C	T	T	missense_variant	MODERATE	Naip1	ENSMUSG00000021640	Transcript	ENSMUST00000022142	protein_coding	11/15		ENSMUST00000022142.6:c.3410G>A	ENSMUSP00000022142.5:p.Arg1137Gln	3619	3410	1137	R/Q	cGa/cAa			-1		SNV	MGI		P1	ENSMUSP00000022142	tolerated(1)	PANTHER:PTHR46914&Gene3D:3.80.10.10&Superfamily:SSF52047										negative regulation of peptidase activity|nucleotide binding|apoptotic process|metal ion binding|cellular response to estrogen stimulus|ATP binding|peptidase inhibitor activity|cytoplasm|neuron projection|neuronal cell body|cysteine-type endopeptidase inhibitor activity involved in apoptotic process|negative regulation of apoptotic process|basolateral plasma membrane|perikaryon|negative regulatio…	305	363		409	333	395	294	240
chr13	100433262	C	A	A	missense_variant	MODERATE	Naip1	ENSMUSG00000021640	Transcript	ENSMUST00000022142	protein_coding	6/15		ENSMUST00000022142.6:c.863G>T	ENSMUSP00000022142.5:p.Trp288Leu	1072	863	288	W/L	tGg/tTg			-1		SNV	MGI		P1	ENSMUSP00000022142	deleterious(0)	PROSITE_profiles:PS50143&CDD:cd00022&PANTHER:PTHR46914&Gene3D:1.10.1170.10&Pfam:PF00653&SMART:SM00238&Superfamily:SSF57924										negative regulation of peptidase activity|nucleotide binding|apoptotic process|metal ion binding|cellular response to estrogen stimulus|ATP binding|peptidase inhibitor activity|cytoplasm|neuron projection|neuronal cell body|cysteine-type endopeptidase inhibitor activity involved in apoptotic process|negative regulation of apoptotic process|basolateral plasma membrane|perikaryon|negative regulatio…			664
chr13	104832999	-	AA	AA	splice_donor_variant	HIGH	Srek1ip1	ENSMUSG00000021716	Transcript	ENSMUST00000022230	protein_coding		3/4	ENSMUST00000022230.14:c.205+1_205+2insAA									1		insertion	MGI		P1	ENSMUSP00000022230												mRNA processing|metal ion binding|cellular_component|molecular_function|nucleic acid binding|RNA splicing|zinc ion binding|biological_process		148						98
chr13	104832999	-	AATAAATGAAGAAGAGGAAAAGAAAAAGGAAAAGAGCAGGGAGAAAATTAAATTGAAGAAAAGGAGGAAAAGGTC	AA	splice_donor_variant	HIGH	Srek1ip1	ENSMUSG00000021716	Transcript	ENSMUST00000022230	protein_coding		3/4	ENSMUST00000022230.14:c.205+1_205+2insAA									1		insertion	MGI		P1	ENSMUSP00000022230												mRNA processing|metal ion binding|cellular_component|molecular_function|nucleic acid binding|RNA splicing|zinc ion binding|biological_process
chr13	107787992	TGCCACT	-	-	frameshift_variant	HIGH	Zswim6	ENSMUSG00000032846	Transcript	ENSMUST00000105097	protein_coding	3/15		ENSMUST00000105097.2:c.664_670del	ENSMUSP00000158926.1:p.Ser222GlnfsTer2	679-685	664-670	222-224	SGT/X	AGTGGCAca/ca			-1		deletion	MGI		P1	ENSMUSP00000158926		PANTHER:PTHR22619&PANTHER:PTHR22619:SF3										neuron projection morphogenesis|striatal medium spiny neuron differentiation|Cul2-RING ubiquitin ligase complex|metal ion binding|regulation of axon guidance|stereocilium|nervous system development|molecular_function|zinc ion binding|regulation of neuron migration
chr13	119455790	G	A	A	splice_donor_variant	HIGH	Paip1	ENSMUSG00000025451	Transcript	ENSMUST00000026520	protein_coding		10/10	ENSMUST00000026520.13:c.1109+1G>A									1		SNV	MGI		P3	ENSMUSP00000026520												regulation of translation|regulation of translational initiation|protein binding|cellular_component|cytoplasm|RNA binding|translation activator activity							111
chr14	7009859	T	C	C	missense_variant	MODERATE	Gm10406	ENSMUSG00000093985	Transcript	ENSMUST00000100895	protein_coding	5/6		ENSMUST00000100895.9:c.550A>G	ENSMUSP00000098455.3:p.Arg184Gly	612	550	184	R/G	Aga/Gga			-1		SNV	MGI		P1	ENSMUSP00000098455	deleterious_low_confidence(0.01)	PANTHER:PTHR21558&PANTHER:PTHR21558:SF12&MobiDB_lite:mobidb-lite										cellular_component|molecular_function|biological_process
chr14	14775340	A	C	C	missense_variant	MODERATE	Slc4a7	ENSMUSG00000021733	Transcript	ENSMUST00000057015	protein_coding	19/25		ENSMUST00000057015.7:c.2645A>C	ENSMUSP00000058313.6:p.Lys882Thr	3599	2645	882	K/T	aAg/aCg			1		SNV	MGI		P2	ENSMUSP00000058313	deleterious(0)	Pfam:PF00955&PANTHER:PTHR11453&PANTHER:PTHR11453:SF32&TIGRFAM:TIGR00834										camera-type eye photoreceptor cell differentiation|cochlear nucleus development|regulation of intracellular pH|auditory receptor cell development|retina vasculature morphogenesis in camera-type eye|cytoplasmic vesicle|protein binding|inorganic anion exchanger activity|retinal cell programmed cell death|cytoplasm|plasma membrane|synapse|basolateral plasma membrane|apical plasma membrane|membrane|i…			211
chr14	28302936	C	T	T	missense_variant	MODERATE	Erc2	ENSMUSG00000040640	Transcript	ENSMUST00000210135	protein_coding	18/20		ENSMUST00000210135.1:c.2833C>T	ENSMUSP00000147981.1:p.His945Tyr	3160	2833	945	H/Y	Cac/Tac			1		SNV	MGI		P2	ENSMUSP00000147981	tolerated_low_confidence(0.34)	PANTHER:PTHR18861&PANTHER:PTHR18861:SF3&MobiDB_lite:mobidb-lite&MobiDB_lite:mobidb-lite&Low_complexity_(Seg):seg										presynaptic active zone|postsynaptic density|protein binding|growth cone|protein-containing complex binding|PDZ domain binding|cell junction|cytoplasm|Golgi-associated vesicle|cytoskeleton|glutamatergic synapse|GABA-ergic synapse|neuronal cell body|synapse|presynaptic active zone cytoplasmic component|structural constituent of presynaptic active zone|synaptic vesicle priming|membrane|terminal bou…						146
chr14	30066068	T	G	G	missense_variant	MODERATE	Cacna1d	ENSMUSG00000015968	Transcript	ENSMUST00000112250	protein_coding	39/47		ENSMUST00000112250.5:c.4910A>C	ENSMUSP00000107869.3:p.Lys1637Thr	5262	4910	1637	K/T	aAg/aCg			-1		SNV	MGI		P4	ENSMUSP00000107869	tolerated(0.22)	PANTHER:PTHR45628&PANTHER:PTHR45628:SF11&SMART:SM01062										cardiac muscle cell action potential involved in contraction|voltage-gated calcium channel activity involved SA node cell action potential|membrane depolarization during SA node cell action potential|regulation of heart rate by cardiac conduction|divalent metal ion transport|positive regulation of calcium ion transmembrane transport via high voltage-gated calcium channel|alpha-actinin binding|reg…
chr14	30815112	A	G	G	missense_variant	MODERATE	Sfmbt1	ENSMUSG00000006527	Transcript	ENSMUST00000054230	protein_coding	18/21		ENSMUST00000054230.11:c.1936A>G	ENSMUSP00000056744.4:p.Arg646Gly	2308	1936	646	R/G	Agg/Ggg			1		SNV	MGI		P1	ENSMUSP00000056744	deleterious(0.01)	PANTHER:PTHR12247:SF77&PANTHER:PTHR12247&MobiDB_lite:mobidb-lite										chromatin organization|negative regulation of transcription, DNA-templated|negative regulation of muscle organ development|regulation of transcription, DNA-templated|spermatogenesis|cell differentiation|nucleus|nucleoplasm|histone binding|transcription corepressor activity
chr14	32048069	G	A	A	missense_variant	MODERATE	Galnt15	ENSMUSG00000021903	Transcript	ENSMUST00000022460	protein_coding	5/10		ENSMUST00000022460.10:c.1102G>A	ENSMUSP00000022460.4:p.Val368Met	1606	1102	368	V/M	Gtg/Atg			1		SNV	MGI		P1	ENSMUSP00000022460	deleterious(0.03)	Low_complexity_(Seg):seg&CDD:cd02510&PANTHER:PTHR11675:SF36&PANTHER:PTHR11675&Gene3D:3.90.550.10&Superfamily:SSF53448										metal ion binding|carbohydrate binding|transport vesicle|Golgi apparatus|transferase activity|transferase activity, transferring glycosyl groups|membrane|integral component of membrane|polypeptide N-acetylgalactosaminyltransferase activity|molecular_function|biological_process				99
chr14	32199015	T	-	-	frameshift_variant	HIGH	Timm23	ENSMUSG00000013701	Transcript	ENSMUST00000013845	protein_coding	2/7		ENSMUST00000013845.12:c.119del	ENSMUSP00000013845.6:p.Asn40ThrfsTer7	269	119	40	N/X	aAc/ac			-1		deletion	MGI		P1	ENSMUSP00000013845		PANTHER:PTHR15371&PANTHER:PTHR15371:SF0										integral component of mitochondrial inner membrane|enzyme binding|protein import into mitochondrial matrix|mitochondrion|mitochondrial inner membrane|TIM23 mitochondrial import inner membrane translocase complex|mitochondrial intermembrane space|membrane|integral component of membrane|protein transmembrane transporter activity|intracellular protein transport|P-P-bond-hydrolysis-driven protein tra…
chr14	33133461	TC	AT	AT	missense_variant	MODERATE	Wdfy4	ENSMUSG00000051506	Transcript	ENSMUST00000061753	protein_coding	12/59		ENSMUST00000061753.14:c.2194_2195delinsAT	ENSMUSP00000057556.8:p.Asp732Ile	2409-2410	2194-2195	732	D/I	GAc/ATc			-1		substitution	MGI		P2	ENSMUSP00000057556	tolerated(0.24)	PANTHER:PTHR46108:SF3&PANTHER:PTHR46108&Superfamily:SSF48371										CD8-positive, alpha-beta T cell activation|autophagy|antigen processing and presentation|endosome|endoplasmic reticulum|cellular response to virus								97
chr14	34225045	CATCTGGAGAGACCTGGAAGCTAAGAACCTGGAGGTGAGATGGTACA	-	-	splice_donor_variant&coding_sequence_variant&intron_variant	HIGH	Syt15	ENSMUSG00000041479	Transcript	ENSMUST00000035351	protein_coding	5/8	5/7	ENSMUST00000035351.6:c.781_813+14del		907-?	780-?	260-?					1		deletion	MGI		P3	ENSMUSP00000036755												regulation of dopamine secretion|phosphatidylserine binding|SNARE binding|cellular response to calcium ion|calcium ion binding|calcium-dependent phospholipid binding|clathrin binding|extrinsic component of membrane|exocytic vesicle|plasma membrane|calcium-ion regulated exocytosis|regulation of calcium ion-dependent exocytosis|membrane|integral component of membrane|vesicle-mediated transport
chr14	34268332	C	-	-	frameshift_variant	HIGH	Shld2	ENSMUSG00000041471	Transcript	ENSMUST00000111917	protein_coding	4/11		ENSMUST00000111917.2:c.616del	ENSMUSP00000107548.1:p.Asp206ThrfsTer30	942	616	206	D/X	Gac/ac			-1		deletion	MGI		P1	ENSMUSP00000107548		PANTHER:PTHR14495&MobiDB_lite:mobidb-lite										positive regulation of isotype switching|DNA repair|positive regulation of double-strand break repair via nonhomologous end joining|cellular response to DNA damage stimulus|nucleus|chromosome|molecular_function|negative regulation of double-strand break repair via homologous recombination|site of double-strand break								219
chr14	34268334	-	GGAG	GGAG	frameshift_variant	HIGH	Shld2	ENSMUSG00000041471	Transcript	ENSMUST00000111917	protein_coding	4/11		ENSMUST00000111917.2:c.614_615insCTCC	ENSMUSP00000107548.1:p.Asp206SerfsTer2	940-941	614-615	205	S/SSX	tct/tcCTCCt			-1		insertion	MGI		P1	ENSMUSP00000107548		PANTHER:PTHR14495&MobiDB_lite:mobidb-lite										positive regulation of isotype switching|DNA repair|positive regulation of double-strand break repair via nonhomologous end joining|cellular response to DNA damage stimulus|nucleus|chromosome|molecular_function|negative regulation of double-strand break repair via homologous recombination|site of double-strand break								223
chr14	34945873	A	T	T	missense_variant	MODERATE	Grid1	ENSMUSG00000041078	Transcript	ENSMUST00000043349	protein_coding	3/16		ENSMUST00000043349.6:c.356A>T	ENSMUSP00000044009.5:p.Asn119Ile	476	356	119	N/I	aAc/aTc			1		SNV	MGI		P1	ENSMUSP00000044009	deleterious(0.03)	CDD:cd06392&PANTHER:PTHR18966&PANTHER:PTHR18966:SF108&Pfam:PF01094&Gene3D:3.40.50.2300&Superfamily:SSF53822										synaptic transmission, glutamatergic|social behavior|modulation of chemical synaptic transmission|integral component of postsynaptic density membrane|transmitter-gated ion channel activity involved in regulation of postsynaptic membrane potential|protein binding|ion channel activity|cell junction|plasma membrane|glutamatergic synapse|postsynaptic membrane|synapse|postsynaptic density membrane|mem…						134
chr14	36095044	AA	-	-	frameshift_variant	HIGH	4930474N05Rik	ENSMUSG00000096405	Transcript	ENSMUST00000226305	protein_coding	1/3		ENSMUST00000226305.1:c.52_53del	ENSMUSP00000153709.1:p.Asn18GlnfsTer33	128-129	50-51	17	E/X	gAA/g			1		deletion	MGI		P1	ENSMUSP00000153709		PANTHER:PTHR46793&PANTHER:PTHR46793:SF2	2									cellular_component|hematopoietic progenitor cell differentiation|molecular_function								192
chr14	36940685	AA	GG	GG	missense_variant	MODERATE	Ccser2	ENSMUSG00000058690	Transcript	ENSMUST00000090024	protein_coding	2/11		ENSMUST00000090024.10:c.540_541delinsCC	ENSMUSP00000087478.3:p.Ser181Pro	815-816	540-541	180-181	SS/SP	tcTTct/tcCCct			-1		substitution	MGI		P3	ENSMUSP00000087478		PANTHER:PTHR22461&PANTHER:PTHR22461:SF2										microtubule bundle formation|cytoplasm|cytoskeleton|microtubule binding|microtubule cytoskeleton								244
chr14	43344525	C	T	T	missense_variant	MODERATE	1700001F09Rik	ENSMUSG00000095384	Transcript	ENSMUST00000178178	protein_coding	4/5		ENSMUST00000178178.1:c.469G>A	ENSMUSP00000136772.1:p.Glu157Lys	514	469	157	E/K	Gaa/Aaa			-1		SNV	MGI		P1	ENSMUSP00000136772	tolerated(1)	PANTHER:PTHR21558&PANTHER:PTHR21558:SF40										molecular_function|biological_process	1438	1784	1421	1529		1597	1395	1297
chr14	47267029	TG	CA	CA	missense_variant	MODERATE	Wdhd1	ENSMUSG00000037572	Transcript	ENSMUST00000187531	protein_coding	10/25		ENSMUST00000187531.7:c.1086_1087inv	ENSMUSP00000141182.2:p.Ile363Val	1321-1322	1086-1087	362-363	DI/DV	gaCAtc/gaTGtc			-1		substitution	MGI		P5	ENSMUSP00000141182		PANTHER:PTHR19932&PANTHER:PTHR19932:SF10&Low_complexity_(Seg):seg										RNA processing|DNA-dependent DNA replication|heterochromatin maintenance|DNA repair|chromosome, centromeric region|mitotic cell cycle|cellular response to DNA damage stimulus|RNA polymerase binding|protein binding|nucleus|nucleoplasm|nuclear replication fork|replication fork protection complex|RNA binding|DNA binding|chromatin binding|regulation of chromosome organization	379	370	330	422		365	318	299
chr14	49770578	TG	AA	AA	missense_variant	MODERATE	Armh4	ENSMUSG00000036242	Transcript	ENSMUST00000036972	protein_coding	3/8		ENSMUST00000036972.13:c.1436_1437delinsTT	ENSMUSP00000036220.6:p.Ser479Phe	1543-1544	1436-1437	479	S/F	tCA/tTT			-1		substitution	MGI		P2	ENSMUSP00000036220	deleterious(0.03)	Pfam:PF15767&PANTHER:PTHR21585										cellular_component|membrane|integral component of membrane|molecular_function|biological_process	149	152	123	132		147	102	100
chr14	50034522	CA	TG	TG	missense_variant	MODERATE	Olfr725	ENSMUSG00000068437	Transcript	ENSMUST00000089844	protein_coding	1/1		ENSMUST00000089844.2:c.879_880inv	ENSMUSP00000087282.2:p.Val294Met	978-979	879-880	293-294	DV/DM	gaTGtg/gaCAtg			-1		substitution	MGI		P1	ENSMUSP00000087282		PANTHER:PTHR26451:SF235&PANTHER:PTHR26451&Pfam:PF13853&Gene3D:1.20.1070.10&Superfamily:SSF81321&Prints:PR00237										G protein-coupled receptor signaling pathway|integral component of membrane|olfactory receptor activity|transmembrane signaling receptor activity|sensory perception of smell
chr14	50298865	G	A	A	missense_variant	MODERATE	Olfr733	ENSMUSG00000090874	Transcript	ENSMUST00000163469	protein_coding	1/1		ENSMUST00000163469.1:c.443C>T	ENSMUSP00000128332.1:p.Pro148Leu	466	443	148	P/L	cCc/cTc			-1		SNV	MGI		P1	ENSMUSP00000128332	tolerated(0.63)	PROSITE_profiles:PS50262&CDD:cd15937&PANTHER:PTHR26451&PANTHER:PTHR26451:SF437&Gene3D:1.20.1070.10&Pfam:PF13853&Superfamily:SSF81321&Transmembrane_helices:TMhelix										G protein-coupled receptor signaling pathway|integral component of membrane|olfactory receptor activity|transmembrane signaling receptor activity|sensory perception of smell							171
chr14	51162510	T	C	C	missense_variant	MODERATE	Rnase2b	ENSMUSG00000059606	Transcript	ENSMUST00000075648	protein_coding	1/1		ENSMUST00000075648.3:c.47T>C	ENSMUSP00000075074.3:p.Leu16Pro	251	47	16	L/P	cTg/cCg			1		SNV	MGI		P1	ENSMUSP00000075074	deleterious(0)	Low_complexity_(Seg):seg&PROSITE_profiles:PS51257&PANTHER:PTHR11437&PANTHER:PTHR11437:SF3&Cleavage_site_(Signalp):SignalP-noTM										lyase activity|hydrolase activity|endonuclease activity|nuclease activity|ribonuclease activity|nucleic acid binding								337
chr14	51452247	G	C	C	missense_variant&splice_region_variant	MODERATE	Vmn2r89	ENSMUSG00000070448	Transcript	ENSMUST00000159611	protein_coding	1/5		ENSMUST00000159611.9:c.206G>C	ENSMUSP00000124065.1:p.Arg69Thr	286	206	69	R/T	aGa/aCa			1		SNV	MGI		P4	ENSMUSP00000124065	tolerated(0.32)	CDD:cd06365&PANTHER:PTHR24061&PANTHER:PTHR24061:SF411&Gene3D:3.40.50.2300&Superfamily:SSF53822										integral component of plasma membrane|G protein-coupled receptor activity|biological_process|signaling receptor activity			73
chr14	51456066	G	A	A	missense_variant	MODERATE	Vmn2r89	ENSMUSG00000070448	Transcript	ENSMUST00000159611	protein_coding	3/5		ENSMUST00000159611.9:c.872G>A	ENSMUSP00000124065.1:p.Arg291Gln	952	872	291	R/Q	cGg/cAg			1		SNV	MGI		P4	ENSMUSP00000124065	tolerated(1)	CDD:cd06365&PANTHER:PTHR24061&PANTHER:PTHR24061:SF411&Gene3D:3.40.50.2300&Pfam:PF01094&Gene3D:3.40.50.2300&Superfamily:SSF53822										integral component of plasma membrane|G protein-coupled receptor activity|biological_process|signaling receptor activity					486
chr14	51825927	GTGG	-	-	frameshift_variant	HIGH	AY358078	ENSMUSG00000050961	Transcript	ENSMUST00000053821	protein_coding	9/9		ENSMUST00000053821.4:c.1030_1033del	ENSMUSP00000078129.3:p.Trp344GlyfsTer15	1029-1032	1029-1032	343-344	KW/X	aaGTGG/aa			1		deletion	MGI		P1	ENSMUSP00000078129			1									cellular_component|molecular_function|biological_process		386
chr14	51825932	-	CC	CC	frameshift_variant	HIGH	AY358078	ENSMUSG00000050961	Transcript	ENSMUST00000053821	protein_coding	9/9		ENSMUST00000053821.4:c.1033_1034insCC	ENSMUSP00000078129.3:p.Gly345AlafsTer16	1033-1034	1033-1034	345	G/AX	ggg/gCCgg			1		insertion	MGI		P1	ENSMUSP00000078129												cellular_component|molecular_function|biological_process		372
chr14	51825950	CTC	-	-	inframe_deletion	MODERATE	AY358078	ENSMUSG00000050961	Transcript	ENSMUST00000053821	protein_coding	9/9		ENSMUST00000053821.4:c.1054_1056del	ENSMUSP00000078129.3:p.Pro352del	1052-1054	1052-1054	351-352	TP/T	aCTCct/act			1		deletion	MGI		P1	ENSMUSP00000078129			2									cellular_component|molecular_function|biological_process		392
chr14	51826029	TG	-	-	frameshift_variant	HIGH	AY358078	ENSMUSG00000050961	Transcript	ENSMUST00000053821	protein_coding	9/9		ENSMUST00000053821.4:c.1133_1134del	ENSMUSP00000078129.3:p.Val378AlafsTer16	1131-1132	1131-1132	377-378	TV/TX	acTGtg/actg			1		deletion	MGI		P1	ENSMUSP00000078129			2									cellular_component|molecular_function|biological_process		444
chr14	51826034	CTCTG	-	-	frameshift_variant	HIGH	AY358078	ENSMUSG00000050961	Transcript	ENSMUST00000053821	protein_coding	9/9		ENSMUST00000053821.4:c.1136_1140del	ENSMUSP00000078129.3:p.Pro379ArgfsTer14	1136-1140	1136-1140	379-380	PL/X	cCTCTG/c			1		deletion	MGI		P1	ENSMUSP00000078129												cellular_component|molecular_function|biological_process		449
chr14	51826042	CACC	-	-	frameshift_variant	HIGH	AY358078	ENSMUSG00000050961	Transcript	ENSMUST00000053821	protein_coding	9/9		ENSMUST00000053821.4:c.1146_1149del	ENSMUSP00000078129.3:p.His382GlnfsTer20	1144-1147	1144-1147	382-383	HP/X	CACCca/ca			1		deletion	MGI		P1	ENSMUSP00000078129			2									cellular_component|molecular_function|biological_process		451
chr14	52372924	G	A	A	missense_variant	MODERATE	Olfr1512	ENSMUSG00000094140	Transcript	ENSMUST00000071221	protein_coding	1/1		ENSMUST00000071221.1:c.128C>T	ENSMUSP00000071208.1:p.Ala43Val	128	128	43	A/V	gCg/gTg			-1		SNV	MGI		P1	ENSMUSP00000071208	tolerated(0.19)	PROSITE_profiles:PS50262&CDD:cd15916&PANTHER:PTHR26453:SF69&PANTHER:PTHR26453&Gene3D:1.20.1070.10&Pfam:PF13853&Superfamily:SSF81321&Prints:PR00237&Transmembrane_helices:TMhelix										G protein-coupled receptor signaling pathway|integral component of membrane|olfactory receptor activity|sensory perception of smell						660
chr14	52390740	GT	TC	TC	missense_variant	MODERATE	Olfr1511	ENSMUSG00000063867	Transcript	ENSMUST00000078171	protein_coding	1/1		ENSMUST00000078171.1:c.31_32delinsGA	ENSMUSP00000077302.1:p.Thr11Asp	31-32	31-32	11	T/D	ACt/GAt			-1		substitution	MGI		P1	ENSMUSP00000077302	deleterious(0)	PANTHER:PTHR26453&PANTHER:PTHR26453:SF249&Superfamily:SSF81321										G protein-coupled receptor signaling pathway|integral component of membrane|olfactory receptor activity|sensory perception of smell	435	460	353	450		471	293	323
chr14	52410839	G	T	T	missense_variant	MODERATE	Olfr1510	ENSMUSG00000063106	Transcript	ENSMUST00000079459	protein_coding	1/1		ENSMUST00000079459.3:c.32C>A	ENSMUSP00000078424.2:p.Ala11Asp	89	32	11	A/D	gCt/gAt			-1		SNV	MGI		P1	ENSMUSP00000078424	deleterious(0.01)	PANTHER:PTHR26453&PANTHER:PTHR26453:SF249&Superfamily:SSF81321										G protein-coupled receptor signaling pathway|integral component of membrane|olfactory receptor activity|sensory perception of smell				539
chr14	52744616	T	G	G	missense_variant	MODERATE	Trav7d-3	ENSMUSG00000096746	Transcript	ENSMUST00000179789	TR_V_gene	2/2		ENSMUST00000179789.3:c.113T>G	ENSMUSP00000136195.1:p.Met38Arg	178	113	38	M/R	aTg/aGg			1	cds_end_NF	SNV	MGI		P1	ENSMUSP00000136195	tolerated(0.38)																		385
chr14	52744662	-	C	C	frameshift_variant	HIGH	Trav7d-3	ENSMUSG00000096746	Transcript	ENSMUST00000179789	TR_V_gene	2/2		ENSMUST00000179789.3:c.158_159insC	ENSMUSP00000136195.1:p.Ala54CysfsTer22	223-224	158-159	53	F/FX	ttt/ttCt			1	cds_end_NF	insertion	MGI		P1	ENSMUSP00000136195																			328
chr14	52744664	C	-	-	frameshift_variant	HIGH	Trav7d-3	ENSMUSG00000096746	Transcript	ENSMUST00000179789	TR_V_gene	2/2		ENSMUST00000179789.3:c.161del	ENSMUSP00000136195.1:p.Ala54AspfsTer14	226	161	54	A/X	gCa/ga			1	cds_end_NF	deletion	MGI		P1	ENSMUSP00000136195																			330
chr14	53073239	CA	TC	TC	missense_variant	MODERATE	Trav13d-4	ENSMUSG00000096329	Transcript	ENSMUST00000103607	TR_V_gene	1/1		ENSMUST00000103607.2:c.236_237delinsTC	ENSMUSP00000100384.2:p.Thr79Ile	236-237	236-237	79	T/I	aCA/aTC			1		substitution	MGI		P1	ENSMUSP00000100384	tolerated(0.51)												771	998	720	864		748
chr14	53073259	T	C	C	missense_variant	MODERATE	Trav13d-4	ENSMUSG00000096329	Transcript	ENSMUST00000103607	TR_V_gene	1/1		ENSMUST00000103607.2:c.256T>C	ENSMUSP00000100384.2:p.Phe86Leu	256	256	86	F/L	Ttc/Ctc			1		SNV	MGI		P1	ENSMUSP00000100384	tolerated(0.98)													925		804
chr14	53091629	G	T	T	missense_variant	MODERATE	Trav7n-4	ENSMUSG00000095736	Transcript	ENSMUST00000103609	TR_V_gene	2/2		ENSMUST00000103609.1:c.95G>T	ENSMUSP00000100386.1:p.Ser32Ile	95	95	32	S/I	aGt/aTt			1	cds_end_NF	SNV	MGI		P1	ENSMUSP00000100386	tolerated(0.29)																		31
chr14	53294883	C	A	A	missense_variant	MODERATE	Trav9n-4	ENSMUSG00000094231	Transcript	ENSMUST00000103626	TR_V_gene	2/2		ENSMUST00000103626.2:c.193C>A	ENSMUSP00000100403.1:p.Leu65Met	448	193	65	L/M	Ctg/Atg			1	cds_end_NF	SNV	MGI		P1	ENSMUSP00000100403	deleterious(0.03)												455	680	406	478		535	264	375
chr14	53443661	-	C	C	frameshift_variant	HIGH	Trav7-3	ENSMUSG00000096908	Transcript	ENSMUST00000177622	TR_V_gene	2/2		ENSMUST00000177622.3:c.158_159insC	ENSMUSP00000137590.1:p.Ala54CysfsTer22	223-224	158-159	53	F/FX	ttt/ttCt			1	cds_end_NF	insertion	MGI		P1	ENSMUSP00000137590													251	237	251	228		230	163	209
chr14	53443663	C	-	-	frameshift_variant	HIGH	Trav7-3	ENSMUSG00000096908	Transcript	ENSMUST00000177622	TR_V_gene	2/2		ENSMUST00000177622.3:c.161del	ENSMUSP00000137590.1:p.Ala54AspfsTer14	226	161	54	A/X	gCa/ga			1	cds_end_NF	deletion	MGI		P1	ENSMUSP00000137590													256	256	257	236		235	166	211
chr14	53469780	-	A	A	frameshift_variant	HIGH	Trav8-1	ENSMUSG00000076831	Transcript	ENSMUST00000103643	TR_V_gene	1/2		ENSMUST00000103643.3:c.24_25insA	ENSMUSP00000100420.2:p.Leu9IlefsTer10	24-25	24-25	8-9	-/X	-/A			1	cds_end_NF	insertion	MGI		P1	ENSMUSP00000100420																			4
chr14	53469781	-	GGTGTCAC	GGTGTCAC	frameshift_variant	HIGH	Trav8-1	ENSMUSG00000076831	Transcript	ENSMUST00000103643	TR_V_gene	1/2		ENSMUST00000103643.3:c.25_26insGGTGTCAC	ENSMUSP00000100420.2:p.Leu9TrpfsTer8	25-26	25-26	9	L/WCHX	ttg/tGGTGTCACtg			1	cds_end_NF	insertion	MGI		P1	ENSMUSP00000100420																			3
chr14	53531172	G	A	A	missense_variant	MODERATE	Trav7-5	ENSMUSG00000106620	Transcript	ENSMUST00000200609	TR_V_gene	2/2		ENSMUST00000200609.1:c.196G>A	ENSMUSP00000143345.1:p.Val66Met	196	196	66	V/M	Gtg/Atg			1	cds_end_NF	SNV	MGI		P1	ENSMUSP00000143345	deleterious(0.04)																		177	262
chr14	53538602	AA	CG	CG	missense_variant	MODERATE	Trav12-1	ENSMUSG00000096825	Transcript	ENSMUST00000200115	TR_V_gene	2/2		ENSMUST00000200115.1:c.211_212delinsCG	ENSMUSP00000143545.1:p.Lys71Arg	280-281	211-212	71	K/R	AAg/CGg			1	cds_end_NF	substitution	MGI		P5	ENSMUSP00000143545	tolerated(0.27)											immune response|extracellular space|immunoglobulin production	470	608	467	461		478	390	376
chr14	53666284	G	T	T	missense_variant	MODERATE	Trav3-3	ENSMUSG00000094828	Transcript	ENSMUST00000183835	TR_V_gene	1/1		ENSMUST00000183835.1:c.58G>T	ENSMUSP00000139346.1:p.Val20Phe	58	58	20	V/F	Gtt/Ttt			1		SNV	MGI		P1	ENSMUSP00000139346	deleterious(0.04)											cellular_component|molecular_function|biological_process	583	639	469	486		472	544	467
chr14	53676574	T	C	C	missense_variant	MODERATE	Trav9-4	ENSMUSG00000096678	Transcript	ENSMUST00000103662	TR_V_gene	2/2		ENSMUST00000103662.5:c.284T>C	ENSMUSP00000100439.3:p.Leu95Pro	339	284	95	L/P	cTg/cCg			1	cds_end_NF	SNV	MGI		P1	ENSMUSP00000100439	deleterious(0)																		396	419
chr14	53683901	G	A	A	missense_variant&splice_region_variant	MODERATE	Trav4-4-dv10	ENSMUSG00000096096	Transcript	ENSMUST00000103663	TR_V_gene	2/2		ENSMUST00000103663.5:c.55G>A	ENSMUSP00000100440.3:p.Val19Met	85	55	19	V/M	Gtg/Atg			1	cds_end_NF	SNV	MGI		P1	ENSMUSP00000100440	deleterious(0.02)												374	449	372	359		376	342	376
chr14	53717049	T	C	C	missense_variant	MODERATE	Trav7-6	ENSMUSG00000096138	Transcript	ENSMUST00000184687	TR_V_gene	1/1		ENSMUST00000184687.1:c.35T>C	ENSMUSP00000139015.1:p.Ile12Thr	35	35	12	I/T	aTt/aCt			1		SNV	MGI		P1	ENSMUSP00000139015	tolerated(0.6)																		268	336
chr14	53717087	T	A	A	missense_variant	MODERATE	Trav7-6	ENSMUSG00000096138	Transcript	ENSMUST00000184687	TR_V_gene	1/1		ENSMUST00000184687.1:c.73T>A	ENSMUSP00000139015.1:p.Phe25Ile	73	73	25	F/I	Ttc/Atc			1		SNV	MGI		P1	ENSMUSP00000139015	deleterious(0)																		126	250
chr14	53881621	CG	TT	TT	missense_variant	MODERATE	Trdv1	ENSMUSG00000076864	Transcript	ENSMUST00000103676	TR_V_gene	1/2		ENSMUST00000103676.8:c.10_11delinsTT	ENSMUSP00000100453.4:p.Arg4Phe	10-11	10-11	4	R/F	CGc/TTc			1	cds_end_NF	substitution	MGI		P5	ENSMUSP00000100453	tolerated(0.08)												203	309	182	247		238	172	144
chr14	53961460	T	G	G	missense_variant	MODERATE	Trdv2-2	ENSMUSG00000076866	Transcript	ENSMUST00000103678	TR_V_gene	2/2		ENSMUST00000103678.3:c.206T>G	ENSMUSP00000100455.3:p.Leu69Arg	255	206	69	L/R	cTc/cGc			1	cds_end_NF	SNV	MGI		P1	ENSMUSP00000100455	tolerated(1)											immune response|extracellular space|immunoglobulin production	206	245	197	246		190	225	182
chr14	53961490	C	T	T	missense_variant	MODERATE	Trdv2-2	ENSMUSG00000076866	Transcript	ENSMUST00000103678	TR_V_gene	2/2		ENSMUST00000103678.3:c.236C>T	ENSMUSP00000100455.3:p.Thr79Met	285	236	79	T/M	aCg/aTg			1	cds_end_NF	SNV	MGI		P1	ENSMUSP00000100455	tolerated(0.07)											immune response|extracellular space|immunoglobulin production	184	218	177	211		177	179	150
chr14	53961492	T	G	G	missense_variant	MODERATE	Trdv2-2	ENSMUSG00000076866	Transcript	ENSMUST00000103678	TR_V_gene	2/2		ENSMUST00000103678.3:c.238T>G	ENSMUSP00000100455.3:p.Leu80Val	287	238	80	L/V	Tta/Gta			1	cds_end_NF	SNV	MGI		P1	ENSMUSP00000100455	deleterious(0.04)											immune response|extracellular space|immunoglobulin production	182	218	175	209		175	173	145
chr14	53961493	T	A	A	stop_gained	HIGH	Trdv2-2	ENSMUSG00000076866	Transcript	ENSMUST00000103678	TR_V_gene	2/2		ENSMUST00000103678.3:c.239T>A	ENSMUSP00000100455.3:p.Leu80Ter	288	239	80	L/*	tTa/tAa			1	cds_end_NF	SNV	MGI		P1	ENSMUSP00000100455												immune response|extracellular space|immunoglobulin production	183	214	170	209		174	177	145
chr14	54183825	TCCA	-	-	frameshift_variant	HIGH	Traj35	ENSMUSG00000076894	Transcript	ENSMUST00000103706	TR_J_gene	1/1		ENSMUST00000103706.1:c.53_56del	ENSMUSP00000143307.1:p.Pro19ValfsTer?	52-55	54-57	18-19	IP/X	atTCCA/at			1	cds_start_NF&cds_end_NF	deletion	MGI		P1	ENSMUSP00000143307			1										353	382	251	388		326	278	277
chr14	54183831	-	T	T	frameshift_variant	HIGH	Traj35	ENSMUSG00000076894	Transcript	ENSMUST00000103706	TR_J_gene	1/1		ENSMUST00000103706.1:c.58dup	ENSMUSP00000143307.1:p.Leu21SerfsTer?	57-58	59-60	20	C/CX	tgt/tgTt			1	cds_start_NF&cds_end_NF	insertion	MGI		P1	ENSMUSP00000143307			1										350	379	249	386		326	278	277
chr14	54960410	A	C	C	missense_variant	MODERATE	Myh6	ENSMUSG00000040752	Transcript	ENSMUST00000081857	protein_coding	13/39		ENSMUST00000081857.13:c.1270T>G	ENSMUSP00000080538.6:p.Ser424Ala	1506	1270	424	S/A	Tcc/Gcc			-1		SNV	MGI		P1	ENSMUSP00000080538	tolerated(1)	Gene3D:1.20.120.720&Gene3D:3.40.850.10&Pfam:PF00063&PROSITE_profiles:PS51456&PANTHER:PTHR45615&PANTHER:PTHR45615:SF11&SMART:SM00242&Superfamily:SSF52540&CDD:cd01377										cardiac muscle fiber development|actin filament binding|cardiac muscle contraction|cardiac muscle hypertrophy in response to stress|stress fiber|in utero embryonic development|nucleotide binding|microfilament motor activity|muscle contraction|striated muscle contraction|ATP metabolic process|calmodulin binding|protein binding|ATP binding|protein kinase binding|protein-containing complex binding|m…								342
chr14	54960414	GT	TG	TG	missense_variant	MODERATE	Myh6	ENSMUSG00000040752	Transcript	ENSMUST00000081857	protein_coding	13/39		ENSMUST00000081857.13:c.1265_1266delinsCA	ENSMUSP00000080538.6:p.Tyr422Ser	1501-1502	1265-1266	422	Y/S	tAC/tCA			-1		substitution	MGI		P1	ENSMUSP00000080538	tolerated(0.34)	Gene3D:1.20.120.720&Gene3D:3.40.850.10&Pfam:PF00063&PROSITE_profiles:PS51456&PANTHER:PTHR45615&PANTHER:PTHR45615:SF11&SMART:SM00242&Superfamily:SSF52540&CDD:cd01377										cardiac muscle fiber development|actin filament binding|cardiac muscle contraction|cardiac muscle hypertrophy in response to stress|stress fiber|in utero embryonic development|nucleotide binding|microfilament motor activity|muscle contraction|striated muscle contraction|ATP metabolic process|calmodulin binding|protein binding|ATP binding|protein kinase binding|protein-containing complex binding|m…								345
chr14	63493992	GAAAATCTGGAC	-	-	inframe_deletion	MODERATE	Tdh	ENSMUSG00000021953	Transcript	ENSMUST00000022522	protein_coding	8/9		ENSMUST00000022522.14:c.721_732del	ENSMUSP00000022522.8:p.Val241_Phe244del	1120-1131	721-732	241-244	VQIF/-	GTCCAGATTTTC/-			-1		deletion	MGI		P1	ENSMUSP00000022522		Gene3D:3.40.50.720&Pfam:PF01370&PANTHER:PTHR42687&PANTHER:PTHR42687:SF4&Superfamily:SSF51735&CDD:cd05272										coenzyme binding|threonine catabolic process|mitochondrion|oxidoreductase activity|identical protein binding|oxidation-reduction process|catalytic activity|L-threonine 3-dehydrogenase activity	129	141			118			68
chr14	65840436	GTTTTATTTTA	-	-	splice_acceptor_variant&intron_variant	HIGH	Ccdc25	ENSMUSG00000022035	Transcript	ENSMUST00000022614	protein_coding		1/8	ENSMUST00000022614.6:c.29-9_30del									1		deletion	MGI		P1	ENSMUSP00000022614												molecular_function|biological_process
chr14	66110257	CATC	-	-	frameshift_variant	HIGH	Ephx2	ENSMUSG00000022040	Transcript	ENSMUST00000070515	protein_coding	3/19		ENSMUST00000070515.1:c.202_205del	ENSMUSP00000069209.1:p.Asp68LysfsTer20	267-270	202-205	68-69	DE/X	GATGaa/aa			-1		deletion	MGI		P1	ENSMUSP00000069209		Gene3D:1.10.150.240&Gene3D:3.40.50.1000&SFLD:SFLDF00040&SFLD:SFLDG01129&Superfamily:SSF56784&TIGRFAM:TIGR01509&CDD:cd02603										positive regulation of gene expression|regulation of cholesterol metabolic process|magnesium ion binding|inflammatory response|phospholipid dephosphorylation|metal ion binding|stilbene catabolic process|aromatic compound catabolic process|cytoplasm|peroxisome|cytosol|sensory perception of pain|hydrolase activity|phosphatase activity|dephosphorylation|prostaglandin production involved in inflammat…				232		294	207
chr14	68582027	-	CT	CT	frameshift_variant	HIGH	Adamdec1	ENSMUSG00000022057	Transcript	ENSMUST00000022641	protein_coding	1/14		ENSMUST00000022641.8:c.20_21insAG	ENSMUSP00000022641.7:p.Leu8GlyfsTer24	69-70	20-21	7	R/RX	cgg/cgAGg			-1		insertion	MGI		P1	ENSMUSP00000022641		PANTHER:PTHR11905&PANTHER:PTHR11905:SF125&Cleavage_site_(Signalp):SignalP-noTM										proteolysis|metal ion binding|extracellular region|cellular_component|hydrolase activity|metalloendopeptidase activity|peptidase activity|metallopeptidase activity			150
chr14	68582031	AA	-	-	frameshift_variant	HIGH	Adamdec1	ENSMUSG00000022057	Transcript	ENSMUST00000022641	protein_coding	1/14		ENSMUST00000022641.8:c.15_16del	ENSMUSP00000022641.7:p.Arg7AlafsTer41	64-65	15-16	5-6	TS/TX	acTTct/acct			-1		deletion	MGI		P1	ENSMUSP00000022641		PANTHER:PTHR11905&PANTHER:PTHR11905:SF125&Cleavage_site_(Signalp):SignalP-noTM										proteolysis|metal ion binding|extracellular region|cellular_component|hydrolase activity|metalloendopeptidase activity|peptidase activity|metallopeptidase activity			149
chr14	69776183	C	-	-	frameshift_variant	HIGH	Tnfrsf10b	ENSMUSG00000022074	Transcript	ENSMUST00000022663	protein_coding	5/8		ENSMUST00000022663.6:c.562del	ENSMUSP00000022663.5:p.Leu188TrpfsTer4	749	561	187	L/X	ctC/ct			1		deletion	MGI		P1	ENSMUSP00000022663		PIRSF:PIRSF037867&PANTHER:PTHR46330&PANTHER:PTHR46330:SF4&Transmembrane_helices:TMhelix&Low_complexity_(Seg):seg	1									TRAIL-activated apoptotic signaling pathway|cell surface|apoptotic process|signal transduction|TRAIL binding|plasma membrane|positive regulation of apoptotic process|protease binding|membrane|integral component of membrane|extrinsic apoptotic signaling pathway|regulation of apoptotic process|cysteine-type endopeptidase activator activity involved in apoptotic process|extrinsic apoptotic signaling…			139
chr14	73592689	C	G	G	missense_variant	MODERATE	Sucla2	ENSMUSG00000022110	Transcript	ENSMUST00000022706	protein_coding	9/12		ENSMUST00000022706.6:c.1165C>G	ENSMUSP00000022706.6:p.Gln389Glu	1207	1165	389	Q/E	Caa/Gaa			1		SNV	MGI		P1	ENSMUSP00000022706	tolerated(0.85)	HAMAP:MF_03220&HAMAP:MF_00558&PANTHER:PTHR11815:SF14&PANTHER:PTHR11815&Gene3D:3.40.50.261&TIGRFAM:TIGR01016&Pfam:PF00549&PIRSF:PIRSF001554&Superfamily:SSF52210										nucleotide binding|metal ion binding|ATP binding|mitochondrion|ligase activity|myelin sheath|succinate-CoA ligase (ADP-forming) activity|succinate-CoA ligase activity|succinate-CoA ligase complex|catalytic activity|succinyl-CoA metabolic process|succinate metabolic process|tricarboxylic acid cycle
chr14	79573330	-	C	C	frameshift_variant	HIGH	Elf1	ENSMUSG00000036461	Transcript	ENSMUST00000040131	protein_coding	8/9		ENSMUST00000040131.12:c.964_965insC	ENSMUSP00000046515.5:p.Ser322ThrfsTer17	1636-1637	964-965	322	S/TX	agt/aCgt			1		insertion	MGI		P2	ENSMUSP00000046515		PANTHER:PTHR11849&PANTHER:PTHR11849:SF156&Superfamily:SSF46785&MobiDB_lite:mobidb-lite&MobiDB_lite:mobidb-lite&Low_complexity_(Seg):seg										negative regulation of T cell receptor signaling pathway|DNA-binding transcription factor activity, RNA polymerase II-specific|RNA polymerase II cis-regulatory region sequence-specific DNA binding|regulation of cytokine production|regulation of transcription by RNA polymerase II|regulation of transcription, DNA-templated|positive regulation of transcription by RNA polymerase II|cell differentiati…			125	162	180		123	125
chr14	79573332	C	-	-	frameshift_variant	HIGH	Elf1	ENSMUSG00000036461	Transcript	ENSMUST00000040131	protein_coding	8/9		ENSMUST00000040131.12:c.967del	ENSMUSP00000046515.5:p.Arg323GlyfsTer23	1639	967	323	R/X	Cgg/gg			1		deletion	MGI		P2	ENSMUSP00000046515		PANTHER:PTHR11849&PANTHER:PTHR11849:SF156&Superfamily:SSF46785&MobiDB_lite:mobidb-lite&MobiDB_lite:mobidb-lite										negative regulation of T cell receptor signaling pathway|DNA-binding transcription factor activity, RNA polymerase II-specific|RNA polymerase II cis-regulatory region sequence-specific DNA binding|regulation of cytokine production|regulation of transcription by RNA polymerase II|regulation of transcription, DNA-templated|positive regulation of transcription by RNA polymerase II|cell differentiati…			125	161	184		120	123
chr14	79573462	A	G	G	missense_variant	MODERATE	Elf1	ENSMUSG00000036461	Transcript	ENSMUST00000040131	protein_coding	8/9		ENSMUST00000040131.12:c.1097A>G	ENSMUSP00000046515.5:p.Glu366Gly	1769	1097	366	E/G	gAa/gGa			1		SNV	MGI		P2	ENSMUSP00000046515	tolerated(0.1)	PANTHER:PTHR11849&PANTHER:PTHR11849:SF156										negative regulation of T cell receptor signaling pathway|DNA-binding transcription factor activity, RNA polymerase II-specific|RNA polymerase II cis-regulatory region sequence-specific DNA binding|regulation of cytokine production|regulation of transcription by RNA polymerase II|regulation of transcription, DNA-templated|positive regulation of transcription by RNA polymerase II|cell differentiati…	175	188	163	202	206	187	129	129
chr14	84533259	C	G	G	missense_variant	MODERATE	Pcdh17	ENSMUSG00000035566	Transcript	ENSMUST00000071370	protein_coding	4/4		ENSMUST00000071370.6:c.3176C>G	ENSMUSP00000071325.5:p.Pro1059Arg	5708	3176	1059	P/R	cCt/cGt			1		SNV	MGI		P1	ENSMUSP00000071325	deleterious_low_confidence(0.02)	PANTHER:PTHR24028&PANTHER:PTHR24028:SF41										regulation of synaptic vesicle clustering|negative regulation of synaptic transmission|integral component of postsynaptic membrane|integral component of presynaptic membrane|presynaptic active zone assembly|synaptic membrane adhesion|cell adhesion|adult behavior|integral component of plasma membrane|glutamatergic synapse|GABA-ergic synapse
chr14	115369971	G	A	A	missense_variant	MODERATE	Gpc5	ENSMUSG00000022112	Transcript	ENSMUST00000022707	protein_coding	3/8		ENSMUST00000022707.6:c.765G>A	ENSMUSP00000022707.6:p.Met255Ile	765	765	255	M/I	atG/atA			1		SNV	MGI		P1	ENSMUSP00000022707	deleterious(0.01)	Pfam:PF01153&PANTHER:PTHR10822&PANTHER:PTHR10822:SF12										anchored component of membrane|positive regulation of canonical Wnt signaling pathway|collagen-containing extracellular matrix|cell surface|extracellular region|anchored component of plasma membrane|plasma membrane|integral component of plasma membrane|cell migration|membrane|regulation of signal transduction|regulation of protein localization to membrane				265
chr14	118267219	G	A	A	missense_variant	MODERATE	Gm9376	ENSMUSG00000092109	Transcript	ENSMUST00000171107	protein_coding	1/1		ENSMUST00000171107.2:c.62G>A	ENSMUSP00000128952.1:p.Gly21Glu	260	62	21	G/E	gGa/gAa			1		SNV	MGI		P1	ENSMUSP00000128952		PANTHER:PTHR11636:SF42&PANTHER:PTHR11636										positive regulation of transcription by RNA polymerase II|cell differentiation|nucleus|DNA-binding transcription activator activity, RNA polymerase II-specific		43
[truncated: 1,385 more rows]
[truncated: 21 more columns]
