# Supplementary material for: Kras oncogene ablation prevents resistance in advanced lung adenocarcinomas
Source: J Clin Invest. 2023 Apr 3;133(7):e164413. doi: 10.1172/JCI164413 (PMC10065067; doi:10.1172/JCI164413)
Supplement: Supplemental table 3 [file jci-133-164413-s194.xlsx]

## Sheet: Table 2
chromosome	start	end	gene	cn_C-T1	result_C-T1	cn_C-T2	result_C-T2	cn_C-T3	result_C-T3	cn_C-T4	result_C-T4	cn_C-T5	result_C-T5	cn_C-T6	result_C-T6	cn_R-T1	result_R-T1	cn_R-T2	result_R-T2	cn_R-T3	result_R-T3	cn_R-T4	result_R-T4	cn_R-T5	result_R-T5	cn_R-T6	result_R-T6	cn_R-T7	result_R-T7	cn_R-T8	result_R-T8	_merge
chr1	45824130	49412297	Slc40a1,Gm4776,Dnahc7b,-,Slc39a10	3	gain																											left_only
chr1	84930198	85662776	A530032D15Rik,Gm7609,C130026I21Rik,Sp110,Sp140,Sp110,Sp140,Sp140,Sp100	11	gain	12	gain	13	gain																							left_only
chr1	88008043	88318307	Ugt1a10,Ugt1a9,Ugt1a10,Ugt1a9,Ugt1a10,Ugt1a7c,Ugt1a9,Ugt1a10,Ugt1a6b,Ugt1a7c,Ugt1a6b,Ugt1a9,Ugt1a10,Ugt1a7c,Ugt1a6a,Ugt1a5,Ugt1a6b,Ugt1a9,Ugt1a10,Ugt1a7c,Ugt1a6a,Ugt1a5,Ugt1a6b,Ugt1a9,Ugt1a2,Ugt1a10,Ugt1a7c,Ugt1a6a,Ugt1a5,Ugt1a6b,Ugt1a9,Ugt1a2,Dnajb3,Ugt1a10,Ugt1a7c,Ugt1a6a,Ugt1a5,Ugt1a6b,Ugt1a9,Ugt1a2,Ugt1a1,Ugt1a10,Ugt1a7c,Ugt1a6a,Heatr7b1,Heatr7b1,Hjurp,A730008H23Rik,Hjurp	6	gain	7	gain	6	gain	5	gain	7	gain	5	gain	5	gain	5	gain	6	gain	5	gain			5	gain	4	gain	3	gain	both
chr1	92479569	92620805	Olfr1416,Olfr1415,Olfr1414,Olfr1413,Olfr1412,Olfr1411,Olfr1410,Olfr12	4	gain													4	gain	4	gain											both
chr1	107000505	107368758	Serpinb13,Serpinb3a,Serpinb3d,Serpinb3b,Serpinb3c	4	gain									3	gain			3	gain	4	gain					4	gain					both
chr1	111708004	118300919	Dsel,Cntnap5a,Tsn	3	gain																											left_only
chr1	139512852	140154783	F13b,Cfhr1,Gm4788,Cfhr2,Cfh	3	gain																											left_only
chr1	173465653	174159640	BC094916,Pydc4,Pyhin1,Pydc3,AI607873,Ifi204,Mnda,Ifi203,Ifi202b,Ifi205,Olfr433,Olfr432,Olfr430,Olfr429,Olfr426,Olfr427,Olfr231,Olfr230-ps1,Olfr424,Olfr421,Olfr420	4	gain	4	gain			4	gain	4	gain			3	gain	3	gain	4	gain					4	gain			3	gain	both
chr2	148875984	150569796	Cst10,Tmem90b,Zfp120,Gm14139,Zfp937,Gm14124,3300002I08Rik,Zfp442,Zfp345	3	gain	4	gain	3	gain	4	gain	4	gain							3	gain	3	gain					3	gain			both
chr2	174921886	178118560	LOC664987,0610010B08Rik,Gm14391,0610010B08Rik,Gm14391,Gm6710,0610010B08Rik,Gm14440,Gm14288,0610010B08Rik,Gm14435,Gm14434,Gm14430,0610010B08Rik,Gm8898,Gm14431,0610010B08Rik,Gm14434,Gm14430,Gm14308,0610010B08Rik,Gm14308,Gm8898,Gm14431,Gm14440,Gm14288,Gm14435,Gm14391,Gm8898,Gm14431,Gm14391,Gm14308,Gm14391,OTTMUSG00000016609,OTTMUSG00000016609,0610010B08Rik,Gm14420,Gm14403,Gm14325,Gm14327,Gm14326,Eto…	7	gain	8	gain	7	gain	7	gain	8	gain							7	gain	7	gain					7	gain			both
chr3	87717131	88024532	Arhgef11,4933430H15Rik,Arhgef11,4933430H15Rik,Pear1,Ntrk1,Insrr,Sh2d2a,Prcc,Hdgf,Mrpl24,Mrpl24,Rrnad1,Rrnad1,Isg20l2,Crabp2,Nes,Bcan,Hapln2	1	loss			1	loss																							left_only
chr3	88025032	94309561	Gpatch4,Apoa1bp,Ttc24,Iqgap3,Mef2d,Mir9-1,Rhbg,1700021C14Rik,Cct3,0610031J06Rik,Tmem79,Smg5,Paqr6,Bglap-rs1,Bglap2,Bglap,Pmf1,Slc25a44,Sema4a,Lmna,Mex3a,Rab25,Lamtor2,Ubqln4,Ssr2,Arhgef2,Rxfp4,2810403A07Rik,Rit1,Rit1,Syt11,5830417I10Rik,1500004A13Rik,5830417I10Rik,1500004A13Rik,Gon4l,Gon4l,Msto1,Gon4l,Msto1,Msto1,Dap3,Ash1l,Rusc1,Fdps,Mir720,Pklr,Hcn3,Clk2,Scamp3,Fam189b,Gba,Mtx1,Thbs3,Mir92b,Muc…	3	gain																											left_only
chr4	3020413	3549836	Vmn1r2,Vmn1r3	7	gain	8	gain			8	gain			8	gain					7	gain	7	gain	7	gain	7	gain			6	gain	both
chr4	3550336	12088030	Tmem68,Tgs1,Lyn,Rps20,Mos,Plag1,Chchd7,Sdr16c5,Sdr16c6,Penk,Impad1,Fam110b,Ubxn2b,Cyp7a1,Sdcbp,Nsmaf,Tox,Car8,Rab2a,Chd7,Clvs1,Clvs1,Asph,Asph,4930412C18Rik,Gdf6,4930448K20Rik,2610301B20Rik,Plekhf2,2310030N02Rik,Mir684-2,Trp53inp1,Ccne2,Ints8,Ccne2,Ints8,Dpy19l4,Esrp1,1110037F02Rik,Rad54b,Gem,Cdh17,Pdp1,Tmem67	1	loss									1	loss					1	loss			1	loss	1	loss			1	loss	both
chr4	12093035	12146206	C430048L16Rik,Rbm12b	5	gain	6	gain																					5	gain			both
chr4	41764851	42868627	Il11ra1,Ccl27a,Gm10591,Gm3893,Gm13304,Ccl21c,Ccl21b,Gm3893,Gm3893,Gm13308,Gm3893,Gm13298,Gm3893,4933409K07Rik,Gm10591,Ccl21c,Ccl21b,Gm13304,Gm3893,Gm2506,Gm13306,Ccl27b,Gm2506,Gm13306,Ccl27b,Gm2002,Gm3893,Il11ra2,Ccl27b,Gm13306,Gm2506,Gm2002,Il11ra2,Ccl27b,Gm13306,Gm2506,Gm2002,Gm3893,Il11ra2,Gm13305,Gm2002,Gm3893,Il11ra2,Gm13305,Gm2002,Il11ra2,Gm13305,Gm1987,Ccl21a,Ccl19,4933409K07Rik,Gm13298,BC…	3	gain	4	gain																									left_only
chr4	42868627	43733655	BC049635,N28178,Dnajb5,1700022I11Rik,Vcp,Fancg,Pigo,Stoml2,B230312A22Rik,Unc13b,Atp8b5,Rusc2,Fam166b,Tesk1,Cd72,Sit1,Rmrp,Ccdc107,E130306D19Rik,Car9,Tpm2,Tln1,Creb3,Gba2,Rgp1,Rgp1,Msmp,Npr2,Spag8,Hint2,4930412F15Rik,Tmem8b,Olfr70,Olfr71,Hrct1,5430416O09Rik	1	loss																					1	loss					both
chr4	43734155	43855309	Olfr159,Olfr156,Olfr157,Olfr155	4	gain	5	gain			5	gain			5	gain			5	gain	4	gain	5	gain	4	gain	4	gain	4	gain	4	gain	both
chr4	43855809	60066829	Reck,Glipr2,Ccin,Clta,Gne,Rnf38,Melk,Pax5,Zcchc7,Grhpr,Zbtb5,Polr1e,Fbxo10,Tomm5,Frmpd1,Rg9mtd3,Exosc3,Dcaf10,Mcart1,Shb,Gm829,Aldh1b1,Igfbpl1,1300002K09Rik,E230008N13Rik,Tdrd7,Tmod1,Tstd2,Ncbp1,Xpa,Foxe1,5830415F09Rik,Hemgn,Anp32b,Nans,Trim14,Coro2a,Tbc1d2,Gabbr2,Anks6,Galnt12,Col15a1,Tgfbr1,Alg2,Sec61b,Nr4a3,Stx17,Erp44,Invs,Tex10,Invs,Tex10,5730528L13Rik,Tmeff1,Murc,E130309F12Rik,Acnat2,Acnat1…	1	loss															1	loss					1	loss			1	loss	both
chr4	60067341	62051691	Mup15,Mup7,Mup15,Mup2,Mup8,Mup9,Mup1,Mup2,Mup10,LOC100048885,Mup2,Mup11,LOC100048885,Mup12,Mup13,Mup2,Mup14,Mup2,Mup15,Mup17,LOC100048884,Mup5,Mup20	11	gain	12	gain			11	gain							12	gain	11	gain	11	gain									both
chr4	62051765	73401590	Mup20,Mup3,Mup21,Zfp37,Slc31a2,Fkbp15,Slc31a1,Cdc26,Prpf4,Rnf183,Wdr31,Bspry,Hdhd3,Alad,Pole3,4933430I17Rik,Rgs3,Zfp618,Ambp,Kif12,Col27a1,Mir455,Col27a1,Col27a1,Orm1,Orm3,Orm2,Akna,Whrn,Atp6v1g1,6330416G13Rik,Gm11213,1700018C11Rik,Tnfsf15,Tnfsf8,Tnc,Pappa,Astn2,Trim32,Astn2,Tlr4,Dbc1,Cdk5rap2,Megf9,Tle1,Aldoart1,Gm11487	1	loss											1	loss															both
chr4	73401625	73920797	Gm11487,Gm428,Rasef,Gm11758,Gm11757,Gm13871,Gm11756	4	gain							5	gain			4	gain													4	gain	both
chr4	73921297	88557058	2310002L09Rik,Frmd3,Kdm4c,3110001D03Rik,Ptprd,Tyrp1,D4Bwg0951e,Mpdz,Nfib,Zdhhc21,Cer1,Frem1,Ttc39b,Snapc3,Psip1,4930473A06Rik,Bnc2,Cntln,Sh3gl2,Adamtsl1,Fam154a,Rraga,Haus6,Haus6,Scarna8,Haus6,Plin2,Dennd4c,Rps6,Acer2,Slc24a2,Mllt3,BC057079,Mir491,BC057079,Ptplad2,Ifnb1	1	loss											1	loss			1	loss									1	loss	both
chr4	88557558	88878940	Gm12597,Ifna14,Ifna9,Ifna12,C87499,Ifna13,Gm13280,Ifna2,Ifnab,Klhl9,Gm13271,Gm13285,Gm13285,Gm13272,Ifnz,Gm13276,Gm13285,Gm13277,Gm13278,Gm13275,Gm13287,Gm13285,Ifna7,Ifna11,Ifna6,Ifna5,Ifna4,Ifna1	8	gain	9	gain			8	gain			8	gain	7	gain					8	gain	6	gain							both
chr4	101837688	102254557	B020004J07Rik,Gm12794,Gm12789	6	gain	6	gain			6	gain	7	gain	6	gain	5	gain			6	gain	6	gain	5	gain					5	gain	both
chr4	102255057	115134009	Pde4b,Sgip1,Tctex1d1,Tctex1d1,BB031773,BB031773,Insl5,Wdr78,Mier1,Slc35d1,4921539E11Rik,Oma1,Dab1,C8b,C8a,1700024P16Rik,Prkaa2,Ppap2b,Usp24,Pcsk9,Bsnd,Dhcr24,BC055111,Ttc22,Pars2,Ttc4,Heatr8,Fam151a,Fam151a,Acot11,Acot11,Ssbp3,Mrpl37,Cyb5rl,Cdcp2,2210012G02Rik,Tmem59,Ldlrad1,Lrrc42,Hspb11,Dio1,Yipf1,Tmem48,Glis1,Dmrtb1,Lrp8,Magoh,0610037L13Rik,Cpt2,Slc1a7,Podn,Scp2,Echdc2,Zyg11a,Zyg11b,2010305A19…	1	loss																											left_only
chr4	115134509	115621737	Cyp4a29-ps,Cyp4a12a,Cyp4a12b,Cyp4a30b-ps,Cyp4a14,Cyp4a10,Cyp4a31,Cyp4a32	3	gain			4	gain	4	gain			3	gain							3	gain							3	gain	both
chr4	115624915	118752984	Cyp4b1,4732418C07Rik,4930544O15Rik,Atpaf1,Mobkl2c,Mknk1,Kncn,Dmbx1,Faah,Nsun4,Uqcrh,Lrrc41,Rad54l,1520402A15Rik,Pomgnt1,Tspan1,1700042G07Rik,Pik3r3,Mast2,Ipp,Tmem69,Gpbp1l1,C530005A16Rik,Gpbp1l1,Ccdc17,C530005A16Rik,Ccdc17,Nasp,Akr1a4,Prdx1,Mmachc,Ccdc163,Tesk2,Toe1,Mutyh,Hpdl,Zswim5,Urod,Hectd3,Eif2b3,Ptch2,Btbd19,Tctex1d4,Plk3,Plk3,Rps8,Snord38a,Rps8,Rps8,Rps8,Rps8,Snord55,Kif2c,Gm1661,Tmem53,R…	1	loss									1	loss	1	loss			1	loss									1	loss	both
chr4	118753484	118961323	Olfr1338,Olfr1337,Olfr1335,Olfr1333,Olfr1331,Olfr1330,Olfr1329,Olfr1328	6	gain	7	gain	7	gain	7	gain	7	gain	6	gain	5	gain			6	gain	6	gain							5	gain	both
chr4	118961823	143438807	Lao1,Slc2a1,Zfp691,Ermap,Ccdc23,4930538K18Rik,AU022252,Lepre1,Cldn19,Ybx1,Ppih,Ccdc30,Ppcs,Zmynd12,Rimkla,AA415398,Foxj3,Guca2a,Guca2b,Hivep3,Edn2,Foxo6,Scmh1,Slfnl1,Ctps,Gm8439,Cited4,Kcnq4,Nfyc,Nfyc,Mir30c-1,Mir30e,Nfyc,Rims3,Dem1,Zfp69,Smap2,Col9a2,Zmpste24,Tmco2,Rlf,Gm12888,Gm12886,Gm12887,9530002B09Rik,Ppt1,Cap1,Mfsd2a,Mycl1,Trit1,Bmp8b,Bmp8b,Oxct2b,Ppie,Hpcal4,Nt5c1a,Heyl,Pabpc4,Bmp8a,Bmp8a…	1	loss																	1	loss									both
chr4	143438807	144363952	Oog4,Gm13040,Gm13057,Gm13040,Gm13043,Gm13057,BC080695,Gm13083,Gm13088,Gm13078,Gm13023,Gm13084,Gm13103,Pramef6,Gm13109,Gm13101,Pramef17,Pramel4,Gm13102,Oog3,Oog2,C87977,Pramel5,Gm13128,Gm13119	4	gain	5	gain	5	gain	5	gain	5	gain	5	gain	4	gain			5	gain	5	gain									both
chr4	144372644	145315212	Gm13125,Pramef12,1700012P22Rik,Aadacl3,9430007A20Rik,Gm13124,Gm13177,Gm436,Gm13178,Gm438,Dhrs3,Vps13d,Tnfrsf1b,Tnfrsf8	1	loss									1	loss	1	loss			1	loss									1	loss	both
chr4	145315712	147827749	Vmn2r-ps14,Gm13212,Gm13242,Gm13034,Gm13051,Gm13138,Rex2,Zfp600,Gm13138,Rex2,Gm13251,Gm13139,1700029I01Rik,Gm13152,Gm13152,Gm13154,2610305D13Rik,Zfp534,Gm13157	10	gain	12	gain	13	gain	11	gain	12	gain	12	gain	9	gain			10	gain	11	gain	10	gain					10	gain	both
chr4	147828249	156234211	Zfp933,Miip,Fv1,Mfn2,Plod1,2510039O18Rik,Nppb,Nppa,Clcn6,Mthfr,Agtrap,2610109H07Rik,Mad2l2,Fbxo6,Fbxo44,Fbxo2,Ptchd2,Ubiad1,Mtor,Angptl7,Mtor,Exosc10,Srm,Masp2,Masp2,Tardbp,Tardbp,Gm572,Casz1,Pex14,Dffa,Cort,Apitd1,Pgd,Kif1b,Ube4b,Rbp7,Nmnat1,Lzic,Ctnnbip1,Clstn1,Pik3cd,Tmem201,Slc25a33,Spsb1,H6pd,Mir34a,Gpr157,Slc2a5,Slc2a7,Car6,Eno1,Gm5506,Rere,Slc45a1,Errfi1,Park7,Tnfrsf9,Uts2,Per3,Vamp3,Camta…	1	loss									1	loss	1	loss			1	loss	1	loss	1	loss					1	loss	both
chr6	60771678	60988747	Snca,Mmrn1	0	loss															0	loss	0	loss			0	loss					both
chr7	3715826	4283062	Lilrb3,Pira2,Pira11,Pira7,Pira1,Pira4,Pira1,Pira11,Pira7,Pira4,Pira4,Pira11,Pira7,Pira1,Gm14548,Pira1,Lilra6,Lair1,Ttyh1,9430041J12Rik,Ttyh1,Ttyh1,D030047H15Rik,Leng8,Leng9,Cdc42ep5,Lilra5,Pira6	4	gain																											left_only
chr7	4569293	4598326	Ptprh	9	gain	9	gain			9	gain			9	gain			7	gain			8	gain	7	gain	9	gain	7	gain			both
chr7	5125143	7277598	Rasl2-9-ps,Vmn1r56,Nlrp2,Gm5065,Vmn1r58,Vmn1r59,Vmn2r28,Vmn1r186,Vmn1r62,Vmn1r63,Vmn1r187,Vmn1r63,Vmn1r64,Vmn1r65,Nlrp4c,Zfp787,Zfp444,Galp,Zscan5b,Gm6792,Zfp667,Zfp583,Zfp78,Zfp28,Gm16532,Olfr1344,Olfr1336,Olfr1346,Olfr5,Olfr1347,Olfr1348,Olfr1349,Olfr1350,Zim1,Peg3,Apeg3,Peg3,Usp29,Zim3,Aurkc,Zfp954,Zfp773,Zfp418,Zfp772,Vmn2r29,Vmn2r29	3	gain																											left_only
chr7	7278098	7311765	Vmn2r29,Clcn4-2	1	loss	1	loss																									left_only
chr7	7312265	15834052	Vmn2r30,Vmn2r31,Vmn2r32,Vmn2r33,Vmn2r34,Vmn2r35,Vmn2r36,Vmn2r47,2810047C21Rik1,Vmn2r41,Vmn2r42,Vmn2r43,Vmn2r44,Vmn2r45,Vmn2r40,Vmn2r39,Vmn2r38,Vmn2r37,Vmn2r46,Vmn2r48,Vmn2r49,Vmn2r50,Vmn2r51,Vmn2r51,Vmn2r52,Vmn1r66,Vmn1r67,Zik1,Vmn1r69,Vmn1r70,Gm6900,Nlrp4b,Vmn1r71,Zscan4c,Zscan4d,Zscan4e,Zscan4f,Vmn1r72,Vmn1r73,Vmn1r74,Vmn1r75,Vmn1r76,Vmn1r78,Vmn1r79,Vmn1r80,Vmn1r80,Vmn1r81,Vmn1r82,Vmn1r83,Vmn1r…	5	gain	5	gain																									left_only
chr7	17063027	18839350	Psg16,Ceacam3,Psg29,Psg-ps1,Ceacam5,Ceacam14,Gm5155,Ceacam11,Ceacam13,Ceacam12,Igfl3,Mill1,Psg18,Psg28,Psg26,Psg25,Psg27,Psg23,Psg21,Psg20,Psg22,Sycp1-ps1,Psg19,Psg19,Psg17	5	gain	5	gain			5	gain	5	gain	5	gain	4	gain	3	gain	5	gain			4	gain	5	gain	4	gain	4	gain	both
chr7	21795688	25614454	Gm4177,Gm4216,Gm8720,Gm5725,Gm5891,Gm10662,Gm4541,Vmn1r155,Vmn1r130,Vmn1r165,Vmn1r107,Vmn1r110,Vmn1r137,Nlrp4e,Nlrp5,Vmn1r167,Vmn1r168,Vmn1r171,Vmn1r172,Vmn1r174,Vmn1r177,Vmn1r178,Vmn1r179,Vmn1r180,Vmn1r181,V1rd18,V1rd19,Vmn1r183,Zfp180,Zfp112,Zfp235,Zfp114,Zfp111,Zfp109,Zfp108,Zfp93,Zfp61,Zfp94,1700008P20Rik,Lypd5,Kcnn4,1500002O20Rik,Irgc1,Plaur,Cadm4,Zfp428,Irgq,2310033E01Rik,Xrcc1,Zfp575,Ethe1…	3	gain																											left_only
chr7	25911098	27120935	Cyp2b10,Cyp2b13,Cyp2b9,Cyp2a4,Nlrp9c,Nlrp4a,Nlrp9a,Vmn1r185,Cyp2b23,Cyp2b19,Cyp2g1,Cyp2a5,Cyp2a22,Cyp2a12	4	gain	4	gain							4	gain			3	gain	4	gain	3	gain	3	gain	3	gain	3	gain	3	gain	both
chr8	21455407	21618986	Gm7861,Gm7849,Defa20,Gm15308,Gm14850,Gm6696,Defa26	0	loss																											left_only
chr9	37668964	40101015	Panx3,Olfr160,Olfr151,Olfr874,Olfr875,Olfr876,Olfr877,Olfr145,Olfr878,Olfr881,Olfr883,Olfr884,Olfr885,Olfr887,Olfr888,Olfr889,Olfr890,Olfr891,Olfr893,Olfr894,Olfr143,Olfr895,Olfr25,Olfr898,Olfr250,Olfr899,Olfr900,Olfr251,Olfr147,Olfr901,Olfr902,Olfr904,Olfr905,Olfr906,Olfr907,Olfr908,Olfr911-ps1,Olfr910,Olfr912,Olfr913,Olfr914,Olfr915,Olfr916,Olfr917,Olfr918,Olfr919,Vwa5a,Olfr920,Olfr921,Olfr922,…	3	gain																											left_only
chr9	78209837	78368201	Gsta1,Gm10639,Omt2a,Omt2b,Gsta2,Dppa5a	4	gain																					5	gain			4	gain	both
chr9	88589141	89215498	Gm2382,Bcl2a1d,9330159M07Rik,Bcl2a1a,Bcl2a1b,Mthfs	6	gain											5	gain											5	gain	5	gain	both
chr9	109139364	109831547	Fbxw21,Fbxw13,Fbxw20,Fbxw14,Fbxw28,Fbxw22,Fbxw16,Fbxw19,Fbxw15,Fbxw24,Fbxw18,Fbxw26,Spink8,3000002C10Rik	4	gain	3	gain	5	gain							4	gain	3	gain					4	gain	5	gain	4	gain	4	gain	both
chr10	21999462	24101778	4930444G20Rik,Raet1c,Raet1e,Raet1b,Raet1a,Raet1c,H60b,Raet1b,Raet1a,Raet1c,C920009B18Rik,Raet1b,Raet1a,Raet1c,Raet1d,Raet1b,Raet1a,Gm10825,Gm10825,Slc2a12,Tbpl1,Tcf21,Eya4,Rps12,1110021L09Rik,Vnn3,Vnn1,Taar1,Taar2,Taar3,Taar4,Taar5,Taar6,Taar7a,Taar7b,Taar7d,Taar7e,Taar7f,Taar8a,Taar8b,Taar8c	3	gain									3	gain			3	gain					3	gain					3	gain	both
chr10	39874873	39947948	2010001E11Rik,G630090E17Rik	5	gain					5	gain							5	gain	6	gain							5	gain			both
chr10	51150005	51496185	Gp49a,Lilrb4	4	gain					4	gain									4	gain			3	gain			3	gain			both
chr10	58090742	58254877	Dux,4933403O03Rik,Gm4981	12	gain			14	gain	13	gain	14	gain			11	gain	12	gain	14	gain	11	gain	11	gain			11	gain			both
chr10	77645608	77895420	Krtap12-4,LOC100009614,LOC100502921,Krtap12-1,LOC100502953,Gm3238,Gm2696,Krtap10-4,Krtap10-10,Gm10318,Gm3285	5	gain	6	gain	5	gain	5	gain	6	gain	6	gain	5	gain	5	gain			5	gain	5	gain	6	gain	5	gain	6	gain	both
chr10	78879059	79492269	Olfr1355,Olfr1354,Olfr8,Olfr1353,Olfr1352,Olfr1351,Olfr57,2610008E11Rik,Vmn2r80,Vmn2r81,Vmn2r82,Vmn2r83	3	gain																									3	gain	both
chr10	118205411	118440519	Il22,Iltifb	6	gain			7	gain	7	gain	7	gain			6	gain	6	gain			6	gain	5	gain	7	gain	6	gain			both
chr10	127759813	128018343	Rdh1,Rdh9,Rdh16,Rdh18-ps,Rdh19,BC089597,Rdh7,Sdr9c7,Hsd17b6,Prim1	4	gain	5	gain	4	gain	4	gain	5	gain	5	gain	4	gain	4	gain			4	gain			4	gain	4	gain	5	gain	both
chr10	128019947	128989266	Prim1,Naca,Ptges3,Atp5b,Baz2a,Rbms2,Gls2,Spryd4,Mip,Timeless,Apon,Apof,Stat2,Il23a,Pan2,Cnpy2,Cs,Coq10a,Ankrd52,Slc39a5,Obfc2b,Rnf41,Smarcc2,Myl6,Myl6b,Esyt1,Zc3h10,Rpl41,Pa2g4,Erbb3,Rps26,Ikzf4,Suox,Rab5b,Cdk2,Pmel,Dgka,Wibg,Mmp19,1110012D08Rik,Dnajc14,Ormdl2,Dnajc14,Ormdl2,Sarnp,Gdf11,Cd63,Rdh5,Bloc1s1,Itga7,Mettl7b	1	loss			1	loss							1	loss	1	loss			1	loss					1	loss			both
chr10	128989766	130497495	Olfr9,Olfr763,Olfr765,Olfr767,Olfr768,Olfr769,Olfr770,Olfr771,Olfr772,Olfr773,Olfr774,Olfr775,Olfr776,Olfr777,Olfr780,Olfr781,Olfr782,Olfr784,Olfr786,Olfr787,Olfr788,Olfr790,Olfr791,Olfr792,Olfr794,Olfr796,Olfr798,Olfr799,Olfr800,Mir684-1,Olfr801,Olfr802,Olfr803,Olfr804,Olfr805,Olfr806,Olfr807,Olfr808,Olfr809,Olfr810,Olfr811,Olfr812,Olfr813,Olfr814,Olfr815,Olfr816,Olfr818,Olfr819,Olfr247,Olfr820,…	4	gain	4	gain	4	gain	4	gain	4	gain	4	gain	3	gain	3	gain	4	gain	3	gain	3	gain	4	gain	3	gain	4	gain	both
chr11	2982242	3203013	Sfi1	31	gain	34	gain	36	gain	34	gain	35	gain	35	gain	28	gain	29	gain	32	gain	25	gain	33	gain	31	gain	29	gain	28	gain	both
chr11	48888233	49094749	Gm5431,Gm12185,9930111J21Rik1,9930111J21Rik2,9930111J21Rik1,Tgtp1,Tgtp2,Olfr56,Tgtp2	5	gain			5	gain																	6	gain	5	gain			both
chr11	49280036	49609107	Olfr1393,Olfr1392,Olfr10,Olfr1391,Olfr1390,Olfr1389,Olfr1388,Olfr1387,Olfr1386,Olfr1385,Olfr1384,Olfr1383,Olfr1382,Olfr1381,Olfr1380	4	gain			4	gain	4	gain			4	gain	4	gain					4	gain			5	gain	4	gain	4	gain	both
chr11	50954009	51253141	Olfr1378,Olfr1377,Olfr51,Olfr54,Zfp354a	5	gain	5	gain	5	gain	5	gain			5	gain	4	gain	5	gain	5	gain	5	gain	4	gain	5	gain	4	gain			both
chr11	58501947	58880879	Olfr331,Olfr330,Olfr329-ps,Olfr328,Olfr224,Olfr325,Olfr325,Olfr324,2210407C18Rik,Olfr323,Trim58,Olfr179,Olfr320,Olfr319,Olfr318,Olfr317,Olfr316,Olfr315,Olfr314,Fam183b,Olfr313,Olfr312,Olfr311,2810021J22Rik	3	gain	4	gain	3	gain	3	gain			3	gain	3	gain	3	gain	4	gain	3	gain	3	gain	4	gain	3	gain	3	gain	both
chr11	58889274	59052857	Zfp39,Butr1,Rnf187,Hist3h2ba,Hist3h2bb-ps,Hist3h2a,Trim17,Trim11,Obscn	1	loss											1	loss									1	loss			1	loss	both
chr11	59053424	59063573	Obscn	4	gain																					5	gain					both
chr11	59063573	59083035	Obscn	1	loss					1	loss			1	loss																	left_only
chr11	59084921	59129986	Obscn	6	gain	7	gain									5	gain	6	gain			6	gain			7	gain	6	gain			both
chr11	59130320	73344883	Obscn,A230051G13Rik,Gjc2,Guk1,Mrpl55,2310033P09Rik,Arf1,Wnt3a,Wnt9a,Prss38,Snap47,Jmjd4,Zfp867,Zkscan17,4933439C10Rik,Zkscan17,4933439C10Rik,Nlrp3,Olfr222,Olfr223,Olfr225,Mprip,Pld6,Flcn,Cops3,Nt5m,Med9,Rasd1,Pemt,Rai1,Srebf1,Tom1l2,Lrrc48,Atpaf2,4933439F18Rik,Drg2,Myo15,Alkbh5,Llgl1,Flii,Smcr7,Top3a,Smcr8,Shmt1,Dhrs7b,Tmem11,Gm16515,Gm16516,Map2k3,Kcnj12,Tnfrsf13b,Usp22,Aldh3a1,Aldh3a2,Slc47a2,S…	1	loss											1	loss					1	loss			1	loss					both
chr11	73345584	74392282	Spata22,Olfr20,Olfr376,Olfr1,Olfr75-ps1,Olfr378,Olfr380,Olfr381,Olfr382,Olfr385,Olfr384,Zfp735,Olfr389,Olfr390,Olfr391-ps,Olfr392,Olfr393,Olfr394,Olfr395,Olfr23,Olfr397,Olfr398,Olfr139,Olfr399,Zfp616,Olfr401,Olfr402,Olfr403,Olfr43,Olfr406-ps,Olfr59,Olfr410,Olfr411,Olfr412,Rap1gap2	4	gain	5	gain			4	gain	5	gain			3	gain			4	gain					4	gain					both
chr11	82961555	83276658	Slfn5,Slfn9,Slfn8,Slfn10-ps,Slfn2,Slfn1,Slfn4,Slfn3,Slfn14-ps	3	gain	3	gain			3	gain	3	gain	3	gain	3	gain	3	gain	3	gain			3	gain	3	gain	3	gain			both
chr11	99609876	99993298	Gm11937,Krtap2-4,Gm11562,Krtap4-1,Krtap4-2,Krtap4-7,Gm11563,Krtap4-6,Gm11595,Krtap4-8,Krtap4-9,Gm11596,Gm11554,Krtap4-13,Gm11569,Gm11554,Krtap4-13,Gm11564,2300003K06Rik,Krtap4-16,Gm11568,Gm11559,Krtap9-1,Gm11567,Krtap31-1,Gm11565,Krtap31-2,Krtap9-5	6	gain			6	gain			6	gain			5	gain	6	gain			5	gain			7	gain	5	gain			both
chr12	17786018	21111385	Hpcal1,5730507C01Rik,1700030C10Rik	7	gain			6	gain																							left_only
chr12	21417723	24497949	2410018L13Rik	7	gain			6	gain																							left_only
chr12	55139596	55280990	Srp54a,Srp54b,Srp54c,Srp54a	7	gain																											left_only
chr12	87472913	88367692	Gm8300,Oog1,BB287469,Gm16381,Gm2016,Gm10436,Gm5662,Gm5039	6	gain			6	gain																							left_only
chr12	103646713	103946392	Serpina6,Serpina1f,Serpina1b,Serpina1d,Serpina1a,Serpina1c	5	gain																											left_only
chr12	104147326	104413728	Serpina3c,Serpina3f,Serpina3g,Serpina3g,Serpina3h,Serpina3i,Serpina3j,Serpina3k,Serpina3m,Serpina3n	4	gain																											left_only
chr12	104414228	105040581	Gsc,Dicer1,Clmn,4831426I19Rik,Scarna13,Snhg10,Snhg10,Glrx5	1	loss			1	loss																							left_only
chr12	105041081	105206096	Tcl1b2,Tcl1b1,Tcl1b5,Tcl1b3,Tcl1b4	4	gain	5	gain	3	gain																	5	gain					both
chr12	113190173	116047072	Adam6b,Adam6a,-	17	gain	21	gain	17	gain																	21	gain					both
chr13	21960149	22008480	Zfp184,Pom121l2,Prss16	1	loss									1	loss	1	loss									1	loss					both
chr13	22008480	23250199	Prss16,Hist1h2ah,Hist1h2bk,Hist1h4i,Hist1h2ag,Hist1h2bj,Vmn1r188,Vmn1r189,Vmn1r191,Vmn1r192,Vmn1r193,Vmn1r194,Vmn1r195,Vmn1r196,Vmn1r197,Vmn1r198,Vmn1r199,Vmn1r200,Vmn1r-ps103,Vmn1r201,Vmn1r202,Vmn1r203,Vmn1r204,Vmn1r205,Vmn1r206,Vmn1r208,Vmn1r209,Vmn1r210,Vmn1r211,Vmn1r212,Vmn1r213,Vmn1r214,Vmn1r215,Vmn1r216,Vmn1r217,Vmn1r218,Vmn1r219,Vmn1r220,Vmn1r222,Vmn1r223	5	gain									6	gain	4	gain									5	gain					both
chr15	9306061	9335900	Ugt3a1,Ugt3a2	5	gain																											left_only
chr15	63471138	63925612	Gsdmc,Gsdmc2,Gsdmcl1,Gsdmc3,Gsdmc4,Gsdmcl-ps	4	gain	4	gain							4	gain			4	gain	4	gain	4	gain	3	gain			4	gain	3	gain	both
chr15	63931456	74881798	Fam49b,Asap1,Adcy8,Efr3a,Oc90,Hhla1,Kcnq3,Lrrc6,Tmem71,Phf20l1,Tg,Tg,Sla,Wisp1,Ndrg1,St3gal1,Zfat,Mir30b,Mir30d,Khdrbs3,Fam135b,Col22a1,Kcnk9,Trappc9,Peg13,Trappc9,Chrac1,Eif2c2,Ptk2,Dennd3,Slc45a4,Gpr20,Ptp4a3,Gm628,Bai1,1700016M24Rik,Arc,Jrk,4933427E11Rik,Psca,4930572J05Rik,Slurp1,Lypd2,2300005B03Rik,Lynx1,Ly6d,D730001G18Rik,Ly6k,Gml,Hemt1,Cyp11b1,Cyp11b2,2010109I03Rik	1	loss																			1	loss							both
chr15	74882298	75431560	Ly6e,Ly6i,Ly6a,Ly6c1,Ly6c2,Ly6f,9030619P08Rik	4	gain	5	gain	5	gain	5	gain	5	gain	5	gain							5	gain	4	gain			4	gain			both
chr15	75432060	76102459	Ly6h,Gpihbp1,Zfp41,Top1mt,Rhpn1,Mafa,Zc3h3,Gsdmd,Naprt1,Eef1d,Tigd5,Pycrl,Tsta3,Zfp623,Zfp707,2410075B13Rik,Mapk15,Fam83h,Scrib,Puf60,Nrbp2,Eppk1	1	loss																			1	loss					1	loss	both
chr15	76102459	76105917	Eppk1	15	gain	17	gain	16	gain	18	gain	18	gain	17	gain			17	gain	17	gain	16	gain	15	gain			16	gain	14	gain	both
chr15	76105917	77388378	Eppk1,BC024139,Eppk1,BC024139,BC024139,Plec,Parp10,Grina,Spatc1,Gm10345,Oplah,Oplah,Oplah,Exosc4,LOC100302626,Exosc4,Gpaa1,Cyc1,Sharpin,Maf1,Fam203a,Tssk5,Heatr7a,Bop1,Scx,Bop1,Hsf1,Dgat1,Scrt1,Fbxl6,Gpr172b,Adck5,Adck5,Cpsf1,Cpsf1,Slc39a4,Vps28,Tonsl,Cyhr1,Kifc2,Foxh1,Ppp1r16a,Gpt,Mfsd3,Mfsd3,Recql4,Recql4,Recql4,Lrrc14,Lrrc24,C030006K11Rik,Arhgap39,Zfp251,Zfp7,Commd5,Rpl8,Zfp647,1110038F14Rik,M…	1	loss																			1	loss					1	loss	both
chr15	77388878	77736088	Apol7a,Apol9a,Apol7b,Apol10a,Apol7c,Apol10b,Apol11b,Apol7b,Apol7e,Apol9b	3	gain	3	gain	3	gain	4	gain	4	gain	3	gain			3	gain	4	gain	3	gain	3	gain			3	gain	3	gain	both
chr15	77736588	78284975	Apol8,Myh9,Txn2,Foxred2,Eif3d,Cacng2,Ift27,Pvalb,Ncf4,Csf2rb2	1	loss																	1	loss									both
chr15	78284975	78378640	Csf2rb2,Csf2rb,1700061J05Rik	3	gain															3	gain	3	gain									both
chr15	78378640	82388528	1700061J05Rik,Tst,Mpst,Kctd17,Tmprss6,Il2rb,C1qtnf6,Sstr3,Rac2,Cyth4,Elfn2,Mfng,Card10,Cdc42ep1,Lgals2,Gga1,Sh3bp1,Pdxp,Lgals1,Nol12,Triobp,H1f0,Gcat,Galr3,Gcat,Galr3,Ankrd54,Eif3l,Micall1,Micall1,1700088E04Rik,1700088E04Rik,Polr2f,Sox10,Gm10863,Pick1,Slc16a8,Baiap2l2,Pla2g6,Maff,Tmem184b,Csnk1e,Kcnj4,Kdelr3,Ddx17,Dmc1,4933432B09Rik,Cby1,Tomm22,Josd1,Gtpbp1,Sun2,Dnalc4,Npcd,Nptxr,Npcd,Cbx6,D73000…	1	loss									1	loss			1	loss					1	loss			1	loss	1	loss	both
chr15	82389028	82791122	Cyp2d11,Cyp2d10,Cyp2d9,Cyp2d12,Cyp2d34,Cyp2d13,Cyp2d37-ps,Cyp2d40,Cyp2d26	4	gain			5	gain			5	gain	5	gain					5	gain			4	gain	5	gain	5	gain	4	gain	both
chr15	82791122	91906542	Cyp2d26,Tcf20,Tbrg3,Tcf20,Nfam1,Serhl,Serhl,Rrp7a,Rrp7a,Poldip3,Rnu12,Cyb5r3,A4galt,Arfgap3,1700001L05Rik,Pacsin2,Ttll1,Bik,Mcat,Tspo,Ttll12,Scube1,Mpped1,Efcab6,Sult4a1,Pnpla5,Pnpla3,Samm50,Parvb,Parvg,1810041L15Rik,Ldoc1l,Prr5,Arhgap8,Phf21b,Nup50,5031439G07Rik,Upk3a,Fam118a,Smc1b,Ribc2,Fbln1,Atxn10,Wnt7b,Mirlet7c-2,Mirlet7b,Ppara,2210021J22Rik,Pkdrej,Ttc38,Gtse1,Trmu,Celsr1,Gramd4,Cerk,Tbc1d22…	1	loss																			1	loss					1	loss	both
chr15	91906594	91910455	Muc19	13	gain	15	gain	15	gain			16	gain	16	gain					15	gain	14	gain	13	gain	15	gain	15	gain	13	gain	both
chr15	91910455	98186233	Muc19,Cntn1,Pdzrn4,Gxylt1,Yaf2,Zcrb1,Pphln1,Prickle1,Adamts20,Pus7l,Irak4,Twf1,Tmem117,LOC100043315,Nell2,Dbx2,Ano6,D030018L15Rik,Gm4371,E330033B04Rik,Arid2,Scaf11,Slc38a1,Slc38a2,Slc38a4,Amigo2,Fam113b,Rpap3,Endou,Rapgef3,Slc48a1,Hdac7,Vdr,Tmem106c,Col2a1,Senp1,Pfkm,Asb8,AI836003	1	loss																	1	loss	1	loss					1	loss	both
chr15	98186733	98227730	Olfr288,Olfr287,Olfr286	4	gain	5	gain	5	gain	5	gain	5	gain	5	gain			5	gain	5	gain	4	gain	4	gain			4	gain	3	gain	both
chr15	98228989	98930931	Olfr286,H1fnt,Zfp641,Olfr257,Olfr285,Olfr284,Olfr283,Olfr282,Olfr281,Lalba,Olfr279,2310037I24Rik,Ccnt1,9330020H09Rik,Ccnt1,4930415O20Rik,Adcy6,Cacnb3,Ddx23,Rnd1,Ccdc65,Fkbp11,Arf3,Wnt10b,Wnt1,Ddn,Prkag1,Mll2,Rhebl1,Dhh,Lmbr1l	1	loss																	1	loss	1	loss					1	loss	both
chr15	98931431	99038161	Tuba1b,Tuba1a,Tuba1c	4	gain			5	gain	5	gain			4	gain			5	gain			4	gain	4	gain	4	gain	4	gain	3	gain	both
chr15	99038661	99806716	Prph,Troap,C1ql4,Dnajc22,Spats2,Kcnh3,Mcrs1,Fam186b,Prpf40b,Fmnl3,Tmbim6,Nckap5l,Bcdin3d,Faim2,Aqp2,Aqp5,Aqp6,Racgap1,Accn2,Smarcd1,Gpd1,2310016M24Rik,Lass5,Lima1	1	loss			1	loss																	1	loss					both
chr15	101786117	103565158	Krt72-ps,Krt73,Krt2,Krt1,Krt77,Krt76,Krt4,Krt79,Krt78,Krt8,Krt18,Eif4b,Tenc1,Spryd3,Igfbp6,Soat2,Csad,Zfp740,Itgb7,Rarg,Mfsd5,Espl1,Pfdn5,Myg1,Aaas,Sp7,Sp1,Amhr2,Prr13,Pcbp2,Pcbp2,Map3k12,Map3k12,Tarbp2,Npff,Atf7,Atp5g2,Mir688,Calcoco1,Hoxc13,Hoxc12,Hoxc11,Hoxc10,Mir196a-2,Hoxc9,Hoxc8,Hoxc6,Hoxc5,Mir615,Hoxc5,Hoxc5,Hoxc4,Smug1,Cbx5,Gm5643,Gm10052,Hnrnpa1,Gm5643,Hnrnpa1,Nfe2,Mir148b,Copz1,Copz1,Gp…	1	loss			1	loss					1	loss							1	loss			1	loss					both
chr16	18970217	19655672	Olfr164,Olfr165,Olfr166,Olfr167,Olfr168,Olfr169,Olfr170,Olfr171,Lamp3	4	gain																											left_only
chr16	22962242	23107115	Kng2,Kng1	4	gain	5	gain			4	gain	4	gain																			left_only
chr16	32751504	32756693	Muc4	6	gain																											left_only
chr16	36122055	36455481	Csta,Stfa2l1,Gm5483,Gm5416,2010005H15Rik,Stfa1,BC117090,BC100530,Stfa2,Stfa3	5	gain	5	gain							5	gain					5	gain											both
chr16	44789701	44908424	Cd200r1,Cd200r4,Cd200r2	4	gain																											left_only
chr16	58731166	59458581	Cldnd1,Olfr172,Olfr173,Olfr175-ps1,Olfr177,Olfr176,Olfr178,Olfr180,Olfr181,Olfr183,Olfr186,Olfr187,Olfr190,Olfr191,Olfr192,Olfr193,Olfr194,Olfr195,Olfr196,Olfr197,Olfr198,Olfr199,Olfr201,Olfr202,Olfr203,Olfr204,Olfr205,Olfr206,Olfr209,Olfr208,Olfr207,Gabrr3	3	gain															3	gain											both
chr17	2930780	23557025	Pisd-ps2,Scaf8,Tiam2,Tfb1m,Cldn20,Tfb1m,Nox3,Arid1b,5730437N04Rik,Ldhal6b,5730437N04Rik,Zdhhc14,Snx9,Synj2,Serac1,Synj2,Serac1,Gtf2h5,Tulp4,Tmem181a,Dynlt1a,Dynlt1b,Tmem181b-ps,Dynlt1f,Dynlt1e,Dynlt1c,Tmem181d-ps,Tmem181c-ps,Sytl3,Sytl3,Ezr,Mir692-1,Rsph3b,Tagap1,Rnaset2b,Gm1604b,Rps6ka2,Tcp10a,Tcp10b,Ttll2,Gm9992,Fndc1,Tagap,Rsph3a,Rnaset2b,Rnaset2a,Rnaset2b,Rnaset2a,Fgfr1op,Ccr6,Brp44l,Sft2d1,P…	3	gain																											left_only
chr17	34564316	34671438	Notch4,Gpsm3,Pbx2,Ager,Rnf5,Agpat1,Egfl8,Ppt2,Prrt1,Fkbpl,Atf6b,Tnxb	1	loss																											left_only
chr17	34671438	34822708	Tnxb,C4b,Cyp21a1,C4a	3	gain																											left_only
chr17	34957222	34978582	Hspa1b,Hspa1a,Hspa1l	6	gain	5	gain			5	gain	5	gain	6	gain									5	gain			6	gain	5	gain	both
chr17	35263514	35474288	H2-D1,LOC547349,H2-D1,LOC547349,H2-Q1,LOC547349,H2-Q2,H2-Gs10,H2-Q8,H2-Q6,H2-Q9,H2-Q7,H2-Q10	8	gain	8	gain			8	gain	7	gain	7	gain											6	gain	6	gain			both
chr17	36030048	36814420	A930015D03Rik,H2-T23,A930015D03Rik,H2-T22,H2-T9,Gm6034,Gm11127,Gm6034,H2-Bl,H2-T10,Gm7030,2410017I17Rik,Gm8909,H2-T3,Rpp21,Trim39,H2-M10.2,H2-M10.1,H2-M10.3,H2-M10.4,H2-M11,H2-M9,H2-M1,H2-M10.5,H2-M10.6	4	gain	4	gain			4	gain	4	gain	5	gain											4	gain	5	gain	4	gain	both
chr17	37085092	46302970	Olfr90,Olfr91,Olfr92,Olfr93,Ubd,Olfr94,Olfr95,Olfr96,Olfr97,Olfr98,H2-M3,Olfr99,Olfr101,Olfr100,Olfr102,Olfr103,Olfr107,Olfr108,Olfr109,H2-M2,Olfr110,Olfr111,Olfr112,Olfr113,Olfr114,Olfr115,Olfr116,Olfr117,Olfr118,Olfr119,Olfr120,Olfr121,Olfr122,Olfr123,Olfr124,Olfr125,Olfr126,Olfr127,Olfr128,Olfr761,Olfr129,Olfr130,Olfr131,Olfr132,Olfr133,Olfr134,Olfr135,Olfr138,Olfr137,Olfr136,Pgk2,Crisp3,Crisp…	3	gain																											left_only
chr17	46302970	46668237	Dlk2,Abcc10,Zfp318,Crip3,Slc22a7,Ttbk1,BC048355,Cul9,Srf,Ptk7,Klc4,Mrpl2,Cul7,Rrp36	1	loss																											left_only
chr19	7694482	8593292	Slc22a19,BC014805,AB056442,Gm5631,D630002G06Rik,C730048C13Rik	4	gain	4	gain					4	gain	3	gain	3	gain	3	gain	4	gain			3	gain	3	gain					both
chrX	2993105	5467116	Gm14351,Gm14345,Gm14346,Gm3750,Gm14351,Gm14345,Gm14346,4930408F14Rik,Gm14351,Gm14346,Gm3750,Gm14347,Gm10922	7	gain	8	gain	8	gain	12	gain	9	gain	7	gain	8	gain	8	gain	7	gain	12	gain			10	gain	8	gain	8	gain	both
chrX	5467616	8329382	Mycs,Gm14374,Nudt11,AU022751,Nudt10,Bmp15,Shroom4,Dgkk,Ccnb3,Akap4,Clcn5,Mir500,Mir501,Mir362,Mir188,Mir532,Usp27x,2010204K13Rik,Ppp1r3f,4930524L23Rik,4930524L23Rik,Foxp3,Foxp3,Foxp3,Ccdc22,Foxp3,Ccdc22,Ccdc22,Ccdc22,Cacna1f,Syp,Prickle3,Plp2,Magix,Gpkow,Wdr45,Praf2,Ccdc120,Mir684-1,Tcfe3,Gripap1,Kcnd1,Otud5,Pim2,Slc35a2,Pqbp1,Timm17b,Pcsk1n,Eras,Hdac6,Gata1,Glod5,Suv39h1,Was,Wdr13,Rbm3,2900002K0…	1	loss	1	loss	0	loss			1	loss	0	loss	0	loss	0	loss	0	loss	1	loss			0	loss	0	loss	0	loss	both
chrX	8329882	9199615	Ssxb10,Ssxb9,Ssxb1,Ssxb2,Gm14459,Ssxb6,Ssxb3,Ssxb8,Ssx9,Ssxb5,Gm6592,B630019K06Rik,Gm5634,Gm14511,Gm14458,Fthl17,Gm5635	4	gain	4	gain	4	gain			5	gain	4	gain	3	gain	4	gain	4	gain	6	gain			4	gain	3	gain	3	gain	both
chrX	9200115	25294323	Lancl3,Xk,1700012L04Rik,Xk,Gm14501,Cybb,Gm5132,Dynlt3,1700054O13Rik,4930557A04Rik,Sytl5,Srpx,Rpgr,Otc,Tspan7,Mid1ip1,Gm14483,Gm14484,Gm4906,Bcor,Atp6ap2,Gm4984,1810030O07Rik,Med14,Usp9x,Ddx3x,Nyx,Cask,Gpr34,Cask,Gpr82,Cask,Gm5382,4930403L05Rik,Cypt8,Cypt1,Cypt7,Maoa,Maob,Ndp,Efhc2,Fundc1,Dusp21,Kdm6a,4930578C19Rik,Mir221,Mir222,Chst7,Slc9a7,Rp2h,Phf16,Rgn,Ndufb11,Rbm10,Uba1,Cdk16,Usp11,Araf,Syn1,…	1	loss	1	loss	1	loss			1	loss	1	loss	0	loss	1	loss	1	loss	1	loss			1	loss	0	loss	0	loss	both
chrX	25294823	35451222	Gm1993,Gm5168,Gm2012,Gm2030,Gm2012,Gm2012,Slx,Gm14525,Gm2012,Gm6121,Gm2012,Gm14819,Gm10147,Gm10488,Gm10058,Gm10096,Gm14632,Gm10486,Gm10230,Gm4836,Gm14819,Gm10147,Gm10488,Gm10058,Gm10096,Gm10487,Gm14632,Gm10486,Gm10230,Gm14351,Gm14345,Gm14346,Gm10921,Gm2799,Gmcl1l,Gm2799,4930408F14Rik,Gm2825,Gm2863,Gm14351,Gm2933,Gm2933	5	gain	6	gain	6	gain			6	gain	5	gain	5	gain	6	gain	5	gain	8	gain			6	gain	5	gain	5	gain	both
chrX	35451222	37222400	Dock11,Il13ra1,Zcchc12,Lonrf3,Pgrmc1,Akap17b,Slc25a43,Slc25a5,C330007P06Rik,Ube2a,Nkrf,Sept6,Ankrd58,Rpl39,Snora69,Rpl39,Rpl39,Upf3b,Nkap,Akap14,Ndufa1,Rnf113a1,Gm9,Rhox1	1	loss	1	loss	1	loss			1	loss	0	loss	0	loss	1	loss	1	loss	1	loss			1	loss	0	loss	0	loss	both
chrX	37222900	37673375	Rhox2e,Rhox2a,Rhox2e,Rhox3e,Rhox3a,Rhox2e,Rhox4a,Rhox2e,Rhox2b,Rhox4b,Rhox2c,Rhox3c,Rhox4c,Rhox2d,Rhox3-ps,Rhox4d,Rhox2e,Rhox3e,Rhox4e,Rhox2f,Rhox3f,Rhox4f,Rhox3g-ps,Rhox2g,Rhox4g,Rhox3h,Rhox2h	5	gain	5	gain	5	gain			5	gain	4	gain	4	gain	5	gain	5	gain	6	gain			5	gain	4	gain	4	gain	both
chrX	37673875	53796336	Rhox6,Rhox7,Rhox8,Rhox9,4930430D24Rik,Rhox10,Rhox11,Rhox12,Rhox13,Zbtb33,Fam70a,Atp1b4,Lamp2,Cul4b,Mcts1,C1galt1c1,6030498E09Rik,Cypt15,Cypt14,Gria3,Thoc2,Xiap,Stag2,Sh2d1a,Odz1,Gm362,Dcaf12l2,Dcaf12l1,1110059M19Rik,Actrt1,Gm4987,Smarca1,Ocrl,Apln,Xpnpep2,Sash3,Zdhhc9,Utp14a,Bcorl1,Elf4,Aifm1,Rab33a,Zfp280c,Slc25a14,Gpr119,Rbmx2,Gm595,Enox2,Arhgap36,Olfr1320,Olfr1321,Igsf1,Olfr1322,Olfr1323,Olfr1…	1	loss	1	loss	1	loss			1	loss	0	loss	0	loss	1	loss	1	loss	1	loss			1	loss	0	loss	0	loss	both
chrX	53796836	55988001	Gm16430,Gm16405,Slxl1	5	gain	6	gain	6	gain			6	gain	6	gain	4	gain	6	gain	5	gain	9	gain			6	gain	4	gain	5	gain	both
chrX	55988001	73068331	3830403N18Rik,Gm773,Zfp449,Ncrna00086,Ddx26b,Gm648,Mmgt1,Slc9a6,Fhl1,Mtap7d3,Brs3,Htatsf1,Vgll1,Cd40lg,Arhgef6,Rbmx,Gm364,Gpr101,Zic3,4930550L24Rik,Fgf13,Mir504,Fgf13,F9,Mcf2,Atp11c,Atp11c,Mir505,Gm7073,Sox3,C230004F18Rik,Cdr1,Ldoc1,4933402E13Rik,Gm6760,3830417A13Rik,Slitrk4,Ctag2,Slitrk2,Mir743,Mir743b,Mir742,Mir883a,Mir883b,Mir471,Mir741,Mir463,Mir880,Mir878,Mir881,Mir871,Mir470,Mir465c-1,Mir46…	1	loss	1	loss	1	loss			1	loss	0	loss	0	loss	1	loss	1	loss	1	loss			1	loss	0	loss	0	loss	both
chrX	73074492	73345057	Xlr4a,Xlr3a,Xlr5a,Gm14685,DXBay18,Xlr5b,Xlr3b,Xlr4b,F8a,Xlr4c,Xlr3c,Xlr5c,Zfp275	3	gain	3	gain	3	gain			3	gain									4	gain									both
chrX	73351123	74481502	Zfp275,Zfp92,Trex2,Haus7,Bgn,Atp2b3,Dusp9,Pnck,Slc6a8,Bcap31,Abcd1,Plxnb3,Srpk3,Idh3g,Ssr4,Pdzd4,L1cam,Avpr2,Arhgap4,Naa10,Renbp,Hcfc1,Irak1,Irak1,Mir718,Irak1,Mecp2,Opn1mw,Tex28,Tktl1,Flna,Emd,Rpl10,Dnase1l1,Taz,Atp6ap1,Gdi1,Fam50a,Plxna3,Lage3,Ubl4,Slc10a3,Fam3a,Ikbkg,G6pdx,Ikbkg,Gm6880	1	loss	1	loss					1	loss	0	loss	0	loss	0	loss	0	loss	1	loss	1	loss	0	loss	0	loss	0	loss	both
chrX	74482002	74988147	Olfr1325,Gm5640,Gm6890,Gm5936	4	gain	4	gain	4	gain			4	gain					3	gain	3	gain	6	gain			4	gain					both
chrX	74988647	91331905	Gab3,Dkc1,Mpp1,4930428E23Rik,F8,Fundc2,Mtcp1,Brcc3,Vbp1,Rab39b,4933407K13Rik,Pls3,Gm4937,4930428D18Rik,4930468A15Rik,Tbl1x,Gm6927,Prkx,Pbsn,Gm14744,5430402E10Rik,Obp1a,Gm5938,Gm14743,4930480E11Rik,Prrg1,Fam47a-ps,Gm8787,Gm7173,Mageb16,Tmem47,4930595M18Rik,Dmd,Dmd,Tsga8,1600014K23Rik,Tab3,Gyk,5430427O19Rik,1700072E05Rik,Nr0b1,Mageb4,Il1rapl1,Mir1906-2,Mir1906-1,Pet2,4932429P05Rik,4930415L06Rik,Gm4…	1	loss			1	loss											1	loss							0	loss			both
chrX	91331905	92016070	Mageb2,Mageb1,Gm5072,Mageb5	3	gain			3	gain																							left_only
chrX	92016070	102635906	Mageb2,Mageb1,Mageb18,Mageb18,Gm5941,Arx,Pola1,Pcyt1b,Pdk3,AU015836,Zfx,Eif2s3x,Klhl15,Apoo-ps,Apoo,Apoo,Maged1,Gspt2,Zxdb,Zxda,Spin4,Arhgef9,Fam123b,Asb12,Zc4h2,1700010D01Rik,Zc3h12b,Zc3h12b,Las1l,Msn,Msn,F630028O10Rik,Mir223,F630028O10Rik,Vsig4,Hsf3,Heph,Gpr165,Pgr15l,Eda2r,Ar,Ophn1,Yipf6,Stard8,Efnb1,Gm14812,Pja1,Tmem28,Eda,Eda,Mir676,Eda,Awat2,Otud6a,Igbp1,Dgat2l6,Awat1,P2ry4,Arr3,Pdzd11,Kif4…	1	loss			1	loss																							left_only
chrX	102859558	123284371	1700031F05Rik,Dmrtc1a,Nap1l2,4930519F16Rik,Cdx4,Chic1,Tsx,Xist,Tsix,Mir421,B230206F22Rik,Mir374,B230206F22Rik,B230206F22Rik,Zcchc13,Slc16a2,Rlim,C77370,Abcb7,Uprt,Zdhhc15,Magee2,5530601H04Rik,2610029G23Rik,Magee1,E530001F21Rik,Mir384,5330434G04Rik,Cypt2-ps,Fgf16,Atrx,Magt1,Cox7b,Atp7a,Tlr13,Pgk1,Taf9b,Fnd3c2,Fndc3c1,Cysltr1,Gm5127,Zcchc5,Lpar4,P2ry10,A630033H20Rik,Gpr174,Itm2a,Tbx22,2610002M06Rik…	1	loss	1	loss	1	loss			1	loss					1	loss	1	loss	1	loss			1	loss	0	loss	0	loss	both
chrX	123284371	124133867	Vmn2r121	4	gain	5	gain					5	gain	4	gain	3	gain	4	gain	4	gain							3	gain			both
chrX	124135729	135169027	Vmn2r121,4932411N23Rik,Gm381,Gm382,4921511C20Rik,Diap2,Pcdh19,Tnmd,Tspan6,Srpx2,Sytl4,Cstf2,Nox1,Xkrx,Arl13a,Trmt2b,Tmem35,Cenpi,Drp2,Taf7l,Timm8a1,Btk,Rpl36a,Gla,Hnrnph2,Armcx4,Armcx1,Armcx6,Armcx3,Armcx2,Nxf2,Zmat1	1	loss	1	loss					1	loss					0	loss	0	loss											both
chrX	135169527	135502568	Gm15023,AV320801,Tceal6,Pramel3,Gm5128	3	gain	3	gain	3	gain			3	gain					3	gain	3	gain	4	gain			3	gain					both
chrX	135503068	147700446	Nxf7,Prame,1700008I05Rik,Tmsb15a,Armcx5,Gprasp1,Gprasp1,Gprasp2,Bhlhb9,Arxes2,Arxes1,Bex2,Nxf3,Bex4,Tceal8,Tceal5,Bex1,Tceal7,Wbp5,Ngfrap1,Kir3dl2,Kir3dl1,Tceal3,Tceal1,Morf4l2,Glra4,BC065397,Plp1,Rab9b,1700014N06Rik,Tmsb15b2,Tmsb15l,Tmsb15b1,Tmsb15l,Mcart6,Zcchc18,Mcart6,Fam199x,Esx1,Il1rapl2,Tex13a,Il1rapl2,Nrk,Serpina7,Mum1l1,Trap1a,D330045A20Rik,Rnf128,Tbc1d8b,Ripply1,Cldn2,Morc4,Rbm41,Nup62c…	1	loss			1	loss			1	loss	0	loss	0	loss	0	loss	0	loss	1	loss					0	loss	0	loss	both
chrX	147700446	150312317	Gm15085,Ott,Gm15080,Gm15085,Ott,Gm15093,Gm15080,Gm15085,Ott,Gm15107,Gm15085,Ott,Gm15085,Ott,Gm15093,Gm15085,Ott,Gm15114,Gm15127,Luzp4,Gm10439,Gm15097,Gm15091	6	gain	6	gain	6	gain			7	gain	6	gain	5	gain	6	gain	6	gain	8	gain	8	gain	6	gain	5	gain	5	gain	both
chrX	150312817	154002511	Gm15104,Tmem29,Alas2,Apex2,Pfkfb1,Tro,Maged2,Gnl3l,Fgd1,Tsr2,Fgd1,Tsr2,A230072E10Rik,Fam120c,Phf8,Huwe1,Huwe1,Huwe1,Mirlet7f-2,Huwe1,Mir98,Hsd17b10,Ribc1,Smc1a,Iqsec2,Kdm5c,Tspyl2,Gpr173,Shroom2,Gpr143,Usp51,Mageh1,Foxr2,Rragb,Klf8,Ubqln2,Cypt3,Kctd12b,2210013O21Rik,Spin2,Gm15144,4921511M17Rik	1	loss	1	loss									0	loss	0	loss	0	loss	1	loss	1	loss					0	loss	both
chrX	154011059	155212861	Gm15144,4921511M17Rik,4930542N07Rik,Gm5647,Gm16390,Magea6,Magea3,Magea8,Magea2,Magea5,Magea1,1700042B14Rik	3	gain	3	gain											3	gain	3	gain			5	gain							both
chrX	155213361	169966269	Sat1,Acot9,Prdx4,Ptchd1,Phex,Sms,Mbtps2,Yy2,Mbtps2,Mbtps2,Smpx,Klhl34,Cnksr2,Rps6ka3,Eif1ax,Mtap7d2,A830080D01Rik,Sh3kbp1,Map3k15,Map3k15,Pdha1,Pdha1,Gpr64,Phka2,Ppef1,Rs1,Cdkl5,Rs1,Cdkl5,Cdkl5,Gja6,Scml2,Rai2,Nhs,Reps2,Rbbp7,Txlng,Syap1,Ctps2,S100g,Ctps2,Grpr,1700045I19Rik,Ap1s2,Zrsr2,Car5b,Siah1b,Tmem27,Ace2,Bmx,Pir,Figf,Piga,Asb11,Asb9,Mospd2,Fancb,Glra2,Gemin8,Gpm6b,Ofd1,Trappc2,Rab9,Tceanc,E…	1	loss	1	loss	1	loss											1	loss											both
chrX	169966769	169989316	Mid1,G530011O06Rik,Mid1	6	gain	5	gain	7	gain	6	gain	6	gain	5	gain	7	gain			5	gain							3	gain			both
chrY	150500	3778673	Zfy1,Zfy1,Ube1y1,Kdm5d,Eif2s3y,Tspy-ps,Uty,Ddx3y,Usp9y,Zfy2,Gm6026,Gm16501,Sry,Rbmy1a1	1	loss	1	loss	1	loss			1	loss	1	loss					1	loss							1	loss			both
chr2	36252012	90401682	Olfr338,Mir684-1,Olfr339,Olfr340,Olfr341,Olfr342,Olfr344,Olfr345,Olfr346,Olfr347,Olfr348,Olfr50,Olfr3,Olfr350,Olfr351,Olfr352,Olfr353,Olfr354,Olfr355,Olfr356,Olfr357,Olfr358,Olfr360,Olfr361,Olfr362,Olfr365,Olfr366,Olfr366,Olfr367-ps,Olfr368,Pdcl,Rc3h2,Rc3h2,Rc3h2,Snord90,Zbtb6,Zbtb26,Rabgap1,Gpr21,Rabgap1,Strbp,Crb2,Dennd1a,Lhx2,Nek6,Psmb7,Nr5a1,Nr6a1,Nr6a1,Mir181a-2,Nr6a1,Mir181b-2,Olfml2a,Wdr38…			3	gain																									left_only
chr2	110950739	112156817	4930430A15Rik,Olfr1275,Olfr1276,Olfr1277,Olfr1278,Olfr1279,Olfr1280,Olfr1281,Olfr1282,Olfr1283,Olfr1284,Olfr1286,Olfr1287,Olfr1288,Olfr1289,Olfr1290,Olfr1294,Olfr1295,Olfr1297,Olfr1298,Olfr1299,Olfr1301,Olfr1302,Olfr1303,Olfr1305,Olfr1306,Olfr1307,Olfr1308,Olfr1309,Olfr1310,Olfr1311,Olfr1312,Olfr1313,Olfr1314,Olfr1316,Olfr1317,Olfr1318			4	gain	4	gain	4	gain	4	gain							4	gain	4	gain			4	gain	4	gain			both
chr2	150980808	151473871	Nanp,Gm14151,4921509C19Rik			5	gain	5	gain	5	gain	5	gain							5	gain							5	gain			both
chr2	154259836	154320578	4833413D08Rik,5430413K10Rik			4	gain	4	gain	5	gain	5	gain							5	gain							4	gain			both
chr3	88717507	88900027	Rit1,Syt11,5830417I10Rik,1500004A13Rik,5830417I10Rik,1500004A13Rik,Gon4l			3	gain							3	gain					4	gain	3	gain					3	gain	3	gain	both
chr3	92218958	94309561	Sprr2a1,Sprr2a2,Sprr2b,Sprr2d,Sprr2e,Sprr2f,Sprr2g,Sprr2h,Sprr2i,Sprr2j-ps,Sprr2k,Sprr1b,Sprr3,Sprr1a,Sprr4,Ivl,Smcp,Lce6a,Lce1a1,Lce1b,Lce1a2,Lce1c,Lce1d,Lce1e,Lce1f,Lce1g,Lce1h,Lce1i,Kprp,Lce1l,2310050C09Rik,Lce3a,Lce3b,Lce3c,Lce3f,Crct1,Lce1m,Gm4858,Crnn,Flg2,Flg2,Hrnr,Rptn,Tchh,Tchhl1,S100a11,S100a10,Tdpoz2,Tdpoz1,Tdpoz4,Tdpoz3,Gm9125,Gm10697,Tdpoz5,Gm10696			5	gain																									left_only
chr3	94659413	94760709	Selenbp2			5	gain					5	gain	5	gain													3	gain	4	gain	both
chr3	96238368	96283666	Hist2h3c1,Hist2h3c2-ps,Hist2h2aa1,Hist2h2aa2,Hist2h4,Hist2h3b,Hist2h2bb			8	gain					9	gain	8	gain					9	gain							6	gain	7	gain	both
chr3	98429240	98856295	Hsd3b4,Hsd3b5,Hsd3b2,Hsd3b3,Hsd3b6,Hsd3b1			6	gain							6	gain							5	gain					5	gain	5	gain	both
chr3	106014295	106386934	1700027A23Rik,Chia,Chi3l3,Chi3l4			4	gain					5	gain	5	gain					5	gain	5	gain					4	gain			both
chr3	107892524	108044813	Eps8l3,4933431E20Rik,4933431E20Rik,Gstm5,Gstm5,Gstm5,Gstm7,Gstm6,Gstm3,Gstm2,Gstm1,Gstm4			5	gain															4	gain									both
chr3	135223233	135270816	Cenpe			1	loss																									left_only
chr4	72525651	73920797	Aldoart1,Gm11487,Gm428,Rasef,Gm11758,Gm11757,Gm13871,Gm11756			4	gain													3	gain											both
chr4	115299001	115621737	Cyp4a12a,Cyp4a12b,Cyp4a30b-ps,Cyp4a14,Cyp4a10,Cyp4a31,Cyp4a32			4	gain									3	gain															both
chr6	2911710	60814967	Samd9l,Hepacam2,Ccdc132,Calcr,Calcr,Mir653,Calcr,Mir489,Tfpi2,Gngt1,Gng11,Bet1,Col1a2,Casd1,Sgce,Peg10,Ppp1r9a,Pon1,Pon3,Pon2,Asb4,Pdk4,Dync1i1,Slc25a13,Shfm1,Dlx6,Dlx6os1,Dlx6as,Dlx6,Dlx6os1,Dlx6os1,Dlx5,Acn9,Tac1,Asns,C1galt1,Col28a1,Mios,Rpa3,Gm16039,Glcci1,Ica1,Nxph1,Ndufa4,Phf14,Gm6578,Thsd7a,Tmem106b,Vwde,Tmem168,B630005N14Rik,Gpr85,2610001J05Rik,Ppp1r3a,Foxp2,Mdfic,Tcfec,Tes,Cav2,Cav1,Met,…			3	gain			3	gain	3	gain	3	gain																	left_only
chr6	60815467	60988747	Snca,Mmrn1			0	loss			0	loss	0	loss	0	loss																	left_only
chr6	60989247	149556813	Fam190a,Grid2,Atoh1,Smarcad1,Hpgds,C130060K24Rik,Tnip3,A930038C07Rik,Prdm5,4930544G11Rik,Mad2l1,Vmn1r32,Vmn1r33,Vmn1r35,Vmn1r36,Vmn1r37,Vmn1r38,Gng12,Gadd45a,Serbp1,Il12rb2,Il23r,Tacstd2,4930515G16Rik,Rpia,Eif2ak3,1700011F03Rik,Foxi3,Thnsl2,Fabp1,Smyd1,Krcc1,Cd8b1,Cd8a,Rmnd5a,Rnf103,Vps24,Kdm3a,Reep1,Mrpl35,Immt,Ptcd3,Polr1a,St3gal5,Atoh8,Sftpb,Usp39,0610030E20Rik,Tmem150a,Rnf181,Vamp5,Vamp8,Ggcx…			3	gain																									left_only
chr7	3715826	4009041	Lilrb3,Pira2,Pira11,Pira7,Pira1,Pira4,Pira1,Pira11,Pira7,Pira4,Pira4,Pira11,Pira7,Pira1,Gm14548,Pira1,Lilra6			7	gain			8	gain	7	gain	8	gain	5	gain	5	gain	6	gain	6	gain	7	gain	6	gain	6	gain	6	gain	both
chr7	4274014	4283062	Pira6			6	gain			7	gain	7	gain	7	gain	5	gain	5	gain	7	gain	6	gain	6	gain	6	gain	6	gain	6	gain	both
chr7	4283562	4564474	Ncr1,Gp6,Rdh13,Eps8l1,Eps8l1,D630041G03Rik,Ppp1r12c,Tnnt1,Tnni3,6030429G01Rik,Syt5,Ptprh			1	loss			1	loss			1	loss			1	loss			1	loss	1	loss	1	loss	1	loss			both
chr7	5410186	7277598	Vmn1r58,Vmn1r59,Vmn2r28,Vmn1r186,Vmn1r62,Vmn1r63,Vmn1r187,Vmn1r63,Vmn1r64,Vmn1r65,Nlrp4c,Zfp787,Zfp444,Galp,Zscan5b,Gm6792,Zfp667,Zfp583,Zfp78,Zfp28,Gm16532,Olfr1344,Olfr1336,Olfr1346,Olfr5,Olfr1347,Olfr1348,Olfr1349,Olfr1350,Zim1,Peg3,Apeg3,Peg3,Usp29,Zim3,Aurkc,Zfp954,Zfp773,Zfp418,Zfp772,Vmn2r29,Vmn2r29			3	gain																									left_only
chr7	20063383	24084790	Gm16442,Gm16451,Gm10666,Vmn1r93,Vmn1r-ps79,Vmn1r100,Gm10665,Gm10670,Gm5156,Vmn1r157,Vmn1r109,Vmn1r114,Vmn1r124,Vmn1r125,Vmn1r127,Gm4172,Vmn1r111,Gm4179,Gm4220,Vmn1r139,Vmn1r132,Gm4214,Gm4175,Gm4177,Gm4216,Gm8720,Gm5725,Gm5891,Gm10662,Gm4541,Vmn1r155,Vmn1r130,Vmn1r165,Vmn1r107,Vmn1r110,Vmn1r137,Nlrp4e,Nlrp5,Vmn1r167,Vmn1r168,Vmn1r171,Vmn1r172,Vmn1r174,Vmn1r177,Vmn1r178,Vmn1r179,Vmn1r180,Vmn1r181,V…			5	gain					7	gain			5	gain	5	gain													both
chr7	25413430	25614454	4732471J01Rik,Ceacam1,4732471J01Rik,Ceacam2,4732471J01Rik			4	gain			4	gain	4	gain	4	gain	4	gain	3	gain	4	gain	4	gain	3	gain	4	gain	3	gain	3	gain	both
chr7	25614954	25910598	Gm7092,Atp5sl,B3gnt8,Bckdha,Exosc5,Tmem91,B9d2,Tgfb1,Ccdc97,Hnrnpul1,Axl,Cyp2s1,Cyp2b10			1	loss			1	loss			1	loss			1	loss	1	loss	1	loss	1	loss	1	loss	1	loss	1	loss	both
chr7	38270959	44229710	Pop4,Gm5591,Gm16387,Gm5114,Zfp619,Gm2058,Vstm2b,4930433I11Rik,Gm4884,Gm5592,AI987944,Vmn2r57,AW146154,Zfp788,Gprc2a-rs5,Vmn2r58,Vmn2r59,Vmn2r60,Vmn2r61,Vmn2r-ps60,4933421I07Rik,C330019L16Rik,Gm5595,Vmn2r62,Vmn2r63,Gm9268,Zfp936,Zfp715,Siglec5,Siglecg,Lim2,Nkg7,Cldnd2,Etfb,Iglon5,4931406B18Rik,Cd33,Zfp658,Zfp719,Zfp819,Ceacam18,Siglece,Ctu1,Klk14,Klk13,Klk12,Klk11,Klk10,Klk9,Klk8,Klk7,Klk6,Klk5,Kl…			4	gain																									left_only
chr7	84635034	105315050	Olfr291,Olfr290,Vmn2r65,Vmn2r66,Vmn2r67,Vmn2r68-ps,Vmn2r69,Vmn2r70,Vmn2r71,Vmn2r72-ps,Vmn2r73,Vmn2r74,Vmn2r75,Vmn2r76,Olfr310,Olfr309,Olfr308,Olfr307,Olfr305,Olfr304,Olfr303,Olfr301,Olfr299,Olfr298,Olfr297,Olfr295,Olfr294,Olfr293,Olfr292,Folh1,Vmn2r77,Vmn2r78,Vmn2r79,Nox4,Tyr,Grm5,Ctsc,Rab38,Tmem135,Fzd4,Prss23,Me3,Ccdc81,l7Rn6,Eed,Picalm,Ccdc83,Sytl2,Ccdc89,Crebzf,Tmem126a,Tmem126b,Dlg2,Ccdc90b,…			3	gain																									left_only
chr7	105811613	106955378	Gvin1,Gm8979,Gm8989,Gm8979,Gm4759,Olfr693,Olfr694,Olfr695,Olfr697,Olfr698,Olfr699,Olfr700,Olfr701,Olfr702,Olfr703,Olfr704,Olfr705,Olfr706,Olfr707,Olfr1532-ps1,Olfr710			4	gain					4	gain	4	gain	4	gain	3	gain					3	gain	3	gain	3	gain			both
chr7	107814462	108894289	Olfr467,Olfr469,Olfr470,Olfr472,Olfr473,Olfr474,Olfr476,Olfr477,Olfr478,Olfr479,Olfr480,Olfr481,Olfr482,Olfr483,Olfr484,Olfr485,Olfr486,Olfr487,Olfr488,Olfr490,Olfr491,Olfr492,Olfr493,Olfr494,Olfr495,Olfr497,Olfr498,Olfr502,Olfr503,Olfr504,Olfr506,Olfr507,Olfr508,Olfr509,Olfr510,Olfr512,Olfr513,Olfr514,Olfr516,Olfr517,Olfr518,Olfr519			5	gain							5	gain															4	gain	both
chr7	127373572	127418483	Zfp747,9130019O22Rik,E430018J23Rik,Mir684-1,Zfp764			6	gain			5	gain	6	gain	5	gain	5	gain	5	gain	6	gain	5	gain	5	gain	5	gain	4	gain			both
chr7	142090778	142327879	Krtap5-2,Krtap5-3,Krtap5-5,Krtap5-1,Krtap5-4			9	gain			9	gain	9	gain	9	gain	8	gain	7	gain	9	gain	8	gain	7	gain	8	gain	7	gain	7	gain	both
chr8	19448223	20916358	Defb7,4930467E23Rik,6820431F20Rik,Gm15319,2610005L07Rik,6820431F20Rik,2610005L07Rik			13	gain																									left_only
chr9	2885992	40760258	4930433N12Rik,Alkbh8,Cwf19l2,Gucy1a2,Aasdhppt,Kbtbd3,8430410K20Rik,Gria4,Casp1,Casp4,Casp12,Pdgfd,Ddi1,Pdgfd,Dync2h1,Dcun1d5,Mmp13,Mmp12,Mmp1b,Mmp3,Mmp1a,Mmp10,Mmp8,Mmp27,Mmp20,Mmp7,Tmem123,Birc2,Birc3,Yap1,9230110C19Rik,AK129341,1700128F08Rik,Mir1899,Trpc6,Pgr,Arhgap42,Cntn5,Phxr4,Maml2,Mtmr2,Cep57,Fam76b,Sesn3,Endod1,Kdm4d,Cwc15,Amotl1,Piwil4,Fut4,1700012B09Rik,Ankrd49,Mre11a,Gm16379,Gpr83,Folr…			3	gain																									left_only
chr9	40760758	109138864	9030425E11Rik,Hspa8,Hspa8,LOC624853,Hspa8,Bsx,4931429I11Rik,Crtam,Ubash3b,Mir100,Mirlet7a-2,2610203C20Rik,Mir125b-1,2610203C20Rik,Sorl1,Sc5d,Tecta,Tbcel,Grik4,Arhgef12,Tmem136,Pou2f3,Oaf,Trim29,Pvrl1,Thy1,Usp2,C1qtnf5,Mfrp,Rnf26,Mcam,Cbl,Ccdc153,Pdzd3,Nlrx1,Abcg4,Hinfp,C2cd2l,Dpagt1,H2afx,Hmbs,Vps11,Hyou1,Slc37a4,Trappc4,Rps25,Rps25,Ccdc84,Ccdc84,Foxr1,Upk2,Bcl9l,Cxcr5,Ddx6,Treh,Phldb1,Arcn1,Ift4…			1	loss																									left_only
chr9	109835178	124127294	Nme6,Camp,Cdc25a,Mtap4,Dhx30,Smarcc1,Cspg5,2610002I17Rik,Scap,Ptpn23,Ngp,Klhl18,Kif9,Setd2,Nradd,Nbeal2,Ccdc12,Pth1r,Myl3,Prss42,Prss44,Prss43,Prss45,Prss46,Prss50,Tmie,Als2cl,Tdgf1,Lrrc2,Rtp3,Ltf,Ccrl2,Lrrfip2,Mlh1,Epm2aip1,Trank1,Dclk3,Stac,Arpp21,Arpp21,Mir128-2,2900079G21Rik,Pdcd6ip,Clasp2,Ubp1,Fbxl2,Susd5,Bcl2a1c,Crtap,Glb1,Tmppe,Glb1,Ccr4,Trim71,Cnot10,Dync1li1,Cmtm6,Cmtm7,Cmtm8,Gpd1l,Osbpl…			1	loss									1	loss	1	loss					1	loss			1	loss	1	loss	both
chr10	78879059	79526469	Olfr1355,Olfr1354,Olfr8,Olfr1353,Olfr1352,Olfr1351,Olfr57,2610008E11Rik,Vmn2r80,Vmn2r81,Vmn2r82,Vmn2r83			3	gain	3	gain	3	gain	3	gain	3	gain	3	gain	3	gain			3	gain	3	gain	3	gain	3	gain			both
chr11	48888233	49609107	Gm5431,Gm12185,9930111J21Rik1,9930111J21Rik2,9930111J21Rik1,Tgtp1,Tgtp2,Olfr56,Tgtp2,Ifi47,Olfr56,Olfr56,Olfr1396,Olfr56,Olfr1395,Olfr1394,Btnl9,Zfp62,Mgat1,Olfr1393,Olfr1392,Olfr10,Olfr1391,Olfr1390,Olfr1389,Olfr1388,Olfr1387,Olfr1386,Olfr1385,Olfr1384,Olfr1383,Olfr1382,Olfr1381,Olfr1380			4	gain											3	gain	4	gain											both
chr11	58889274	59053984	Zfp39,Butr1,Rnf187,Hist3h2ba,Hist3h2bb-ps,Hist3h2a,Trim17,Trim11,Obscn			1	loss	1	loss	1	loss			1	loss			1	loss	1	loss	1	loss	1	loss			1	loss			both
chr11	59054012	59063573	Obscn			5	gain			5	gain			5	gain			5	gain													both
chr11	99615456	99993298	Krtap4-1,Krtap4-2,Krtap4-7,Gm11563,Krtap4-6,Gm11595,Krtap4-8,Krtap4-9,Gm11596,Gm11554,Krtap4-13,Gm11569,Gm11554,Krtap4-13,Gm11564,2300003K06Rik,Krtap4-16,Gm11568,Gm11559,Krtap9-1,Gm11567,Krtap31-1,Gm11565,Krtap31-2,Krtap9-5			7	gain			6	gain			6	gain					7	gain			6	gain					6	gain	both
chr11	116690151	116775563	St6galnac2,BC018473,St6galnac1			7	gain																									left_only
chr12	84126828	84942063	Dnalc1,Pnma1,C130039O16Rik,Ptgr2,Zfp410,Fam161b,Coq6,Entpd5,2900006K08Rik,2900006K08Rik,Rnf113a2,Aldh6a1,2900006K08Rik,Aldh6a1,Lin52,Vsx2,Abcd4,Vrtn,Tmem90a,Npc2,Isca2,Ltbp2,Ltbp2,D030025P21Rik,D030025P21Rik,1110018G07Rik			1	loss																			1	loss			1	loss	both
chr12	87472913	88368632	Gm8300,Oog1,BB287469,Gm16381,Gm2016,Gm10436,Gm5662,Gm5039,Adck1			7	gain																									left_only
chr12	103646713	104413728	Serpina6,Serpina1f,Serpina1b,Serpina1d,Serpina1a,Serpina1c,Serpina1e,Serpina1e,Serpina11,Serpina9,Serpina12,Serpina4-ps1,Serpina5,Serpina3a,Serpina3b,Serpina3c,Serpina3c,Serpina3f,Serpina3g,Serpina3g,Serpina3h,Serpina3i,Serpina3j,Serpina3k,Serpina3m,Serpina3n			4	gain																									left_only
chr13	2948563	23250199	Gdi2,BC016423,Asb13,Calml3,Calm4,Calm5,Net1,Tubal3,Ucn3,Akr1c14,Akr1c18,Akr1c13,Akr1c19,Akr1c12,Akr1c6,Akr1c20,Akr1c21,Akr1e1,Klf6,Pitrm1,Pfkp,Adarb2,Wdr37,Idi1,Idi2,Gtpbp4,Larp4b,Dip2c,Zmynd11,Chrm3,Zp4-ps,Ryr2,Mtr,Actn2,Heatr1,Lgals8,Edaradd,Ero1lb,Gpr137b-ps,Gpr137b-ps,Prl2c4,Prl2c3,Prl2c2,Prl2c5,Gpr137b,Nid1,Nid1,Lyst,Gng4,B3galnt2,Tbce,B3galnt2,Tbce,Ggps1,Arid4b,Hecw1,Mrpl32,Mrpl32,Psma2,Psm…			3	gain																									left_only
chr14	2915842	7817516	Gm2897,D830030K20Rik,1700110I01Rik,Gm1973,Gm3020,Gm8348,Gm8348,Gm3002,ENSMUSG00000068790,4930555G01Rik,Gm3383,Gm10406,Gm3696,Gm5797,4933406F09Rik			15	gain	16	gain	14	gain					13	gain	14	gain					12	gain					14	gain	both
chr14	18889072	19750730	Gm5458			8	gain	8	gain	7	gain					6	gain	7	gain					6	gain							both
chr15	78284463	78378640	Csf2rb2,Csf2rb,1700061J05Rik			3	gain																									left_only
chr15	82389028	82792879	Cyp2d11,Cyp2d10,Cyp2d9,Cyp2d12,Cyp2d34,Cyp2d13,Cyp2d37-ps,Cyp2d40,Cyp2d26			5	gain																									left_only
chr15	98931431	99037905	Tuba1b,Tuba1a,Tuba1c			5	gain					5	gain																			left_only
chr16	32750349	32756693	Muc4			6	gain			6	gain	6	gain							6	gain											both
chr16	87063061	88751166	N6amt1,Ltn1,Rwdd2b,Usp16,Cct8,ORF63,Bach1,Grik1,Cldn17,Cldn8,Krtap24-1,2310079G19Rik,Krtap26-1,Krtap27-1,2310061N02Rik,Krtap13-1,Krtap13			1	loss																									left_only
chr17	2930780	8142703	Pisd-ps2,Scaf8,Tiam2,Tfb1m,Cldn20,Tfb1m,Nox3,Arid1b,5730437N04Rik,Ldhal6b,5730437N04Rik,Zdhhc14,Snx9,Synj2,Serac1,Synj2,Serac1,Gtf2h5,Tulp4,Tmem181a,Dynlt1a,Dynlt1b,Tmem181b-ps,Dynlt1f,Dynlt1e,Dynlt1c,Tmem181d-ps,Tmem181c-ps,Sytl3,Sytl3,Ezr,Mir692-1,Rsph3b,Tagap1,Rnaset2b,Gm1604b,Rps6ka2,Tcp10a,Tcp10b,Ttll2,Gm9992,Fndc1,Tagap,Rsph3a,Rnaset2b,Rnaset2a			3	gain			3	gain	3	gain													3	gain					both
chr17	12924419	23557025	Acat3,Tcp1,Acat3,Acat2,Wtap,Sod2,Gpr31c,Tcp10a,Tcp10c,Tcp10a,Tcp10c,Gm11166,Tcp10a,Unc93a,Tcp10a,Tcp10a,Gm10512,Smok2a,Tcp10a,Smok2a,Tcp10a,Tcp10a,Smok2b,Gm9880,Tcp10a,Smok4a,Tcte2,Mllt4,Gm7168,Dact2,Smoc2,Smoc2,4930474M22Rik,Smoc2,4930474M22Rik,Smoc2,Thbs2,Wdr27,1600012H06Rik,Phf10,Phf10,LOC106740,Gm3448,Gm3417,Gm3448,Gm3417,9030025P20Rik,9030025P20Rik,Gm3435,2210404J11Rik,Dll1,Fam120b,Psmb1,Tbp…			3	gain																									left_only
chr17	23880852	23954734	Dcpp1,Dcpp2,Dcpp3,Sbp,Sbpl			6	gain					6	gain	6	gain																	left_only
chr17	32522177	33336903	Cyp4f17,Cyp4f16,Gm9705,Cyp4f40,Cyp4f40,Cyp4f15,Zfp871,Zfp811,Zfp799,Zfp870,Cyp4f14,Cyp4f13,Cyp4f41-ps,Zfp472,Zfp952,Zfp763,4921501E09Rik,Zfp563,Morc2b,Olfr55,Olfr239,Zfp955a,Olfr63,Zfp955b,Zfp81			3	gain																									left_only
chr17	33849076	33886936	Kifc1			5	gain							5	gain											4	gain					both
chr17	33966751	34020741	H2-K2,AA388235,H2-K1			6	gain					6	gain	5	gain											5	gain					both
chr17	34469241	34563816	Btn3a3,Btnl5,Btnl6			5	gain																									left_only
chr17	34564316	34688765	Notch4,Gpsm3,Pbx2,Ager,Rnf5,Agpat1,Egfl8,Ppt2,Prrt1,Fkbpl,Atf6b,Tnxb			1	loss																									left_only
chr17	34688765	34823287	Tnxb,C4b,Cyp21a1,C4a			3	gain																									left_only
chr17	34978582	35263236	Hspa1l,Lsm2,Vars,D17H6S56E-3,Ng23,D17H6S56E-3,Ng23,Msh5,Clic1,Ddah2,AU023871,G6b,AU023871,Ly6g6c,Ly6g6d,Ly6g6e,Ly6g6f,Abhd16a,Ly6g5c,Ly6g5b,Csnk2b,Gpank1,D17H6S53E,Apom,Bag6,Prrc2a,Aif1,Lst1,Ltb,Tnf,Lta,Nfkbil1,Atp6v1g2,Ddx39b,H2-D1			1	loss					1	loss	1	loss									1	loss							both
chr17	36814920	37085348	Trim26,Trim15,Trim10,Trim40,Trim31,Rnf39,Ppp1r11,Znrd1,Znrd1as,2410137M14Rik,H2-M5,Zfp57,Mog,Gabbr1,Olfr90			1	loss							1	loss																	left_only
chr17	37085348	40590012	Olfr90,Olfr91,Olfr92,Olfr93,Ubd,Olfr94,Olfr95,Olfr96,Olfr97,Olfr98,H2-M3,Olfr99,Olfr101,Olfr100,Olfr102,Olfr103,Olfr107,Olfr108,Olfr109,H2-M2,Olfr110,Olfr111,Olfr112,Olfr113,Olfr114,Olfr115,Olfr116,Olfr117,Olfr118,Olfr119,Olfr120,Olfr121,Olfr122,Olfr123,Olfr124,Olfr125,Olfr126,Olfr127,Olfr128,Olfr761,Olfr129,Olfr130,Olfr131,Olfr132,Olfr133,Olfr134,Olfr135,Olfr138,Olfr137,Olfr136,Pgk2,Crisp3,Crisp1			4	gain			4	gain			4	gain																	left_only
chr17	52804232	55941118	Kcnh8,Efhb,Rab5a,4921523A10Rik,Kat2b,Sgol1,4932415M13Rik,Sult1c2,Sult1c1,Slc5a7,St6gal2,Vmn2r118,Pot1b,Emr4,Zfp119a,Zfp959,Zfp119b			3	gain							3	gain																	left_only
chr17	55944982	56104086	Zfp119b,Ebi3,Ccdc94,Shd,Fsd1,Stap2,Mpnd,Sh3gl1,Chaf1a,Ubxn6,Hdgfrp2,Plin4			1	loss					1	loss	1	loss															1	loss	both
chr18	36802765	37754073	Pcdha1,Pcdha2,Pcdha1,Pcdha2,Pcdha1,Pcdha3,Pcdha1,Pcdha3,Pcdha2,Pcdha4,Pcdha4-g,Pcdha5,Pcdha1,Pcdha3,Pcdha2,Pcdha4,Pcdha4-g,Pcdha5,Pcdha1,Pcdha3,Pcdha6,Pcdha2,Pcdha4,Pcdha4-g,Pcdha5,Pcdha1,Pcdha3,Pcdha6,Pcdha2,Pcdha7,Pcdha4,Pcdha4-g,Pcdha8,Pcdha5,Pcdha1,Pcdha3,Pcdha6,Pcdha2,Pcdha7,Pcdha4,Pcdha4-g,Pcdha8,Pcdha5,Pcdha1,Pcdha3,Pcdha6,Pcdha2,Pcdha7,Pcdha4,Pcdha9,Pcdha4-g,Pcdha10,Pcdha8,Pcdha5,Pcdha1,P…			4	gain					4	gain	4	gain	3	gain	3	gain											3	gain	both
chrX	74988647	90893276	Gab3,Dkc1,Mpp1,4930428E23Rik,F8,Fundc2,Mtcp1,Brcc3,Vbp1,Rab39b,4933407K13Rik,Pls3,Gm4937,4930428D18Rik,4930468A15Rik,Tbl1x,Gm6927,Prkx,Pbsn,Gm14744,5430402E10Rik,Obp1a,Gm5938,Gm14743,4930480E11Rik,Prrg1,Fam47a-ps,Gm8787,Gm7173,Mageb16,Tmem47,4930595M18Rik,Dmd,Dmd,Tsga8,1600014K23Rik,Tab3,Gyk,5430427O19Rik,1700072E05Rik,Nr0b1,Mageb4,Il1rapl1,Mir1906-2,Mir1906-1,Pet2,4932429P05Rik,4930415L06Rik,Gm44			1	loss					1	loss	1	loss																	left_only
chrX	90893776	92016326	Mageb2,Mageb1,Gm5072,Mageb5			3	gain					3	gain																			left_only
chrX	92016826	102714878	Mageb18,Mageb18,Gm5941,Arx,Pola1,Pcyt1b,Pdk3,AU015836,Zfx,Eif2s3x,Klhl15,Apoo-ps,Apoo,Apoo,Maged1,Gspt2,Zxdb,Zxda,Spin4,Arhgef9,Fam123b,Asb12,Zc4h2,1700010D01Rik,Zc3h12b,Zc3h12b,Las1l,Msn,F630028O10Rik,Mir223,F630028O10Rik,Vsig4,Hsf3,Heph,Gpr165,Pgr15l,Eda2r,Ar,Ophn1,Yipf6,Stard8,Efnb1,Gm14812,Pja1,Tmem28,Eda,Eda,Mir676,Eda,Awat2,Otud6a,Igbp1,Dgat2l6,Awat1,P2ry4,Arr3,Pdzd11,Kif4,Gdpd2,Dlg3,Tex11,…			1	loss															1	loss									both
chrX	102715378	102854295	Gm5166,Dmrtc1c2,Dmrtc1c1			4	gain															5	gain			3	gain					both
chrX	135503068	147700446	Nxf7,Prame,1700008I05Rik,Tmsb15a,Armcx5,Gprasp1,Gprasp1,Gprasp2,Bhlhb9,Arxes2,Arxes1,Bex2,Nxf3,Bex4,Tceal8,Tceal5,Bex1,Tceal7,Wbp5,Ngfrap1,Kir3dl2,Kir3dl1,Tceal3,Tceal1,Morf4l2,Glra4,BC065397,Plp1,Rab9b,1700014N06Rik,Tmsb15b2,Tmsb15l,Tmsb15b1,Tmsb15l,Mcart6,Zcchc18,Mcart6,Fam199x,Esx1,Il1rapl2,Tex13a,Il1rapl2,Nrk,Serpina7,Mum1l1,Trap1a,D330045A20Rik,Rnf128,Tbc1d8b,Ripply1,Cldn2,Morc4,Rbm41,Nup62c…			1	loss																									left_only
chr1	173465653	174159384	BC094916,Pydc4,Pyhin1,Pydc3,AI607873,Ifi204,Mnda,Ifi203,Ifi202b,Ifi205,Olfr433,Olfr432,Olfr430,Olfr429,Olfr426,Olfr427,Olfr231,Olfr230-ps1,Olfr424,Olfr421,Olfr420					4	gain													3	gain					3	gain			both
chr2	150570296	150980308	Cst7,2310001A20Rik,Acss1,Vsx1,Entpd6,Pygb,Abhd12,Gins1,Ninl					1	loss																							left_only
chr3	2897250	87717131	Hnf4g,Zfhx4,Pxmp3,1700008P02Rik,Pkia,Fam164a,Il7,Stmn2,Hey1,Mrps28,Tpd52,Zbtb10,Zfp704,Pag1,Fabp5,Pmp2,Fabp9,Fabp4,Fabp12,Impa1,Slc10a5,Zfand1,Chmp4c,Snx16,Ralyl,Slc7a12,Lrrcc1,E2f5,1810022K09Rik,Car13,Car1,Car3,Car2,Gm9733,Gm9733,Sirpb1a,Sirpb1b,LOC100038947,Gm5150,Gm5150,Ythdf3,2610100L16Rik,Mir124a-2,Cypt12,Bhlhe22,Cyp7b1,Armc1,Mtfr1,Pde7a,Dnajc5b,Trim55,Crh,4632415L05Rik,Cp,Hps3,Cp,Hps3,Hltf,…					3	gain																							left_only
chr3	88025032	159934464	Gpatch4,Apoa1bp,Ttc24,Iqgap3,Mef2d,Mir9-1,Rhbg,1700021C14Rik,Cct3,0610031J06Rik,Tmem79,Smg5,Paqr6,Bglap-rs1,Bglap2,Bglap,Pmf1,Slc25a44,Sema4a,Lmna,Mex3a,Rab25,Lamtor2,Ubqln4,Ssr2,Arhgef2,Rxfp4,2810403A07Rik,Rit1,Rit1,Syt11,5830417I10Rik,1500004A13Rik,5830417I10Rik,1500004A13Rik,Gon4l,Gon4l,Msto1,Gon4l,Msto1,Msto1,Dap3,Ash1l,Rusc1,Fdps,Mir720,Pklr,Hcn3,Clk2,Scamp3,Fam189b,Gba,Mtx1,Thbs3,Mir92b,Muc…					3	gain																							left_only
chr6	2911710	60771178	Samd9l,Hepacam2,Ccdc132,Calcr,Calcr,Mir653,Calcr,Mir489,Tfpi2,Gngt1,Gng11,Bet1,Col1a2,Casd1,Sgce,Peg10,Ppp1r9a,Pon1,Pon3,Pon2,Asb4,Pdk4,Dync1i1,Slc25a13,Shfm1,Dlx6,Dlx6os1,Dlx6as,Dlx6,Dlx6os1,Dlx6os1,Dlx5,Acn9,Tac1,Asns,C1galt1,Col28a1,Mios,Rpa3,Gm16039,Glcci1,Ica1,Nxph1,Ndufa4,Phf14,Gm6578,Thsd7a,Tmem106b,Vwde,Tmem168,B630005N14Rik,Gpr85,2610001J05Rik,Ppp1r3a,Foxp2,Mdfic,Tcfec,Tes,Cav2,Cav1,Met,…					3	gain															3	gain							both
chr6	60771678	60988520	Snca,Mmrn1					1	loss															1	loss					1	loss	both
chr6	60988520	124397348	Mmrn1,Fam190a,Grid2,Atoh1,Smarcad1,Hpgds,C130060K24Rik,Tnip3,A930038C07Rik,Prdm5,4930544G11Rik,Mad2l1,Vmn1r32,Vmn1r33,Vmn1r35,Vmn1r36,Vmn1r37,Vmn1r38,Gng12,Gadd45a,Serbp1,Il12rb2,Il23r,Tacstd2,4930515G16Rik,Rpia,Eif2ak3,1700011F03Rik,Foxi3,Thnsl2,Fabp1,Smyd1,Krcc1,Cd8b1,Cd8a,Rmnd5a,Rnf103,Vps24,Kdm3a,Reep1,Mrpl35,Immt,Ptcd3,Polr1a,St3gal5,Atoh8,Sftpb,Usp39,0610030E20Rik,Tmem150a,Rnf181,Vamp5,Vamp…					3	gain																							left_only
chr6	124397848	124507018	Pex5,Clstn3,C1rl					1	loss																							left_only
chr6	124507018	149556813	C1rl,C1ra,C1s,C1rb,Gm5077,Lpcat3,Lpcat3,Emg1,Lpcat3,Emg1,Phb2,Mir141,Mir200c,Ptpn6,Grcc10,Atn1,Eno2,Lrrc23,Spsb2,Tpi1,Usp5,Cdca3,Gnb3,Leprel2,Gpr162,Cd4,Lag3,Ptms,Mlf2,Cops7a,C530028O21Rik,Zfp384,Ing4,Acrbp,Lpar5,Chd4,Nop2,Iffo1,Gapdh,Ncapd2,Ncapd2,Scarna10,Ncapd2,Mrpl51,Vamp1,Tapbpl,E130112N10Rik,Tapbpl,E130112N10Rik,Cd27,E130112N10Rik,Tuba3a,Ltbr,Scnn1a,Tnfrsf1a,Plekhg6,Cd9,Vwf,Ano2,Ntf3,Kcna5,…					3	gain																							left_only
chr7	2854920	7277598	AU018091,Mir290,LOC100303645,Mir291a,LOC100303645,Mir292,LOC100303645,Mir291b,LOC100303645,Mir293,LOC100303645,Nlrp12,Myadm,Prkcc,Cacng7,Cacng8,Cacng6,Tarm1,Oscar,Ndufa3,Ndufa3,Tfpt,Tfpt,Prpf31,Cnot3,Leng1,Cnot3,Leng1,Tmc4,Mboat7,Tsen34,Rps9,Lilrb3,Lilrb3,Pira2,Pira11,Pira7,Pira1,Pira4,Pira1,Pira11,Pira7,Pira4,Pira4,Pira11,Pira7,Pira1,Gm14548,Pira1,Lilra6,Lair1,Ttyh1,9430041J12Rik,Ttyh1,Ttyh1,D03…					3	gain																							left_only
chr7	7312265	25614454	Vmn2r30,Vmn2r31,Vmn2r32,Vmn2r33,Vmn2r34,Vmn2r35,Vmn2r36,Vmn2r47,2810047C21Rik1,Vmn2r41,Vmn2r42,Vmn2r43,Vmn2r44,Vmn2r45,Vmn2r40,Vmn2r39,Vmn2r38,Vmn2r37,Vmn2r46,Vmn2r48,Vmn2r49,Vmn2r50,Vmn2r51,Vmn2r51,Vmn2r52,Vmn1r66,Vmn1r67,Zik1,Vmn1r69,Vmn1r70,Gm6900,Nlrp4b,Vmn1r71,Zscan4c,Zscan4d,Zscan4e,Zscan4f,Vmn1r72,Vmn1r73,Vmn1r74,Vmn1r75,Vmn1r76,Vmn1r78,Vmn1r79,Vmn1r80,Vmn1r81,Vmn1r82,Vmn1r83,Vmn1r84,Zfp55…					4	gain																							left_only
chr7	25911098	104249729	Cyp2b10,Cyp2b13,Cyp2b9,Cyp2a4,Nlrp9c,Nlrp4a,Nlrp9a,Vmn1r185,Cyp2b23,Cyp2b19,Cyp2g1,Cyp2a5,Cyp2a22,Cyp2a12,Cyp2f2,Cyp2t4,Egln2,Rab4b,Mia1,Snrpa,Itpkc,Adck4,Numbl,Ltbp4,Shkbp1,Spnb4,Blvrb,Sertad3,Sertad1,Prx,Hipk4,Pld3,2310022A10Rik,Akt2,Ttc9b,Map3k10,C030039L03Rik,Zfp60,Gm10046,Zfp59,Zfp607,1700049G17Rik,Zfp780b,Psmc4,Fcgbp,9530053A07Rik,Fbl,Dyrk1b,Eid2,Eid2b,BC089491,Dll3,Timm50,Supt5h,Rps16,Rps1…					3	gain																							left_only
chr7	104259263	104307060	Trim34a,Trim12a					0	loss																							left_only
chr7	104307060	145323969	Trim12a,Trim12c,Trim30b,Trim30a,Trim30d,Trim30e-ps1,Olfr651,Olfr652,Olfr653,Olfr654,Olfr655,Olfr656,Olfr657,Olfr658,Olfr659,Olfr661,Olfr663,Dub1a,Dub1,Olfr665,Olfr666,Olfr667,Olfr668,Olfr669,Olfr670,Olfr671,Olfr672,Olfr675,Olfr676,Olfr677,Olfr678,Olfr679,Olfr681,Olfr683,Olfr684,Olfr685,Olfr686,Olfr688,Olfr689,Olfr690,Olfr691,Olfr692,Gm5901,Fam160a2,Cnga4,Cckbr,Prkcdbp,Smpd1,Apbb1,Hpx,Trim3,Arfip2…					3	gain																							left_only
chr8	19447373	21735481	Defb8,Defb7,4930467E23Rik,6820431F20Rik,Gm15319,2610005L07Rik,6820431F20Rik,2610005L07Rik,Gm6040,AY761185,Defa21,Defa23,Defa-rs7,Gm10104,Defa25,Gm14851,Gm15284,Defa22,Gm15293,Gm15292,Defa3,Defa5,Defa-rs1,Gm7861,Gm7849,Defa20,Gm15308,Gm14850,Gm6696,Defa26,Defa4,Gm15315,Defa-ps1,AY761184,Defa6,Defa24					8	gain																							left_only
chr8	40681683	40898274	Adam24,Adam25,4930529F22Rik,Adam39					6	gain																							left_only
chr8	43520026	43835799	Adam26b,Adam26a,Gm5346,Adam34,Gm5347					6	gain																							left_only
chr8	104642337	105131300	Ces2a,Ces2b,Ces2c,Ces2d-ps,Ces2e,Ces2f,Ces2g,Ces3a,Ces3b					3	gain	4	gain																					left_only
chr9	37668744	40101015	Panx3,Olfr160,Olfr151,Olfr874,Olfr875,Olfr876,Olfr877,Olfr145,Olfr878,Olfr881,Olfr883,Olfr884,Olfr885,Olfr887,Olfr888,Olfr889,Olfr890,Olfr891,Olfr893,Olfr894,Olfr143,Olfr895,Olfr25,Olfr898,Olfr250,Olfr899,Olfr900,Olfr251,Olfr147,Olfr901,Olfr902,Olfr904,Olfr905,Olfr906,Olfr907,Olfr908,Olfr911-ps1,Olfr910,Olfr912,Olfr913,Olfr914,Olfr915,Olfr916,Olfr917,Olfr918,Olfr919,Vwa5a,Olfr920,Olfr921,Olfr922,…					3	gain							3	gain							3	gain			3	gain	3	gain	both
chr10	21999462	24109394	4930444G20Rik,Raet1c,Raet1e,Raet1b,Raet1a,Raet1c,H60b,Raet1b,Raet1a,Raet1c,C920009B18Rik,Raet1b,Raet1a,Raet1c,Raet1d,Raet1b,Raet1a,Gm10825,Gm10825,Slc2a12,Tbpl1,Tcf21,Eya4,Rps12,1110021L09Rik,Vnn3,Vnn1,Taar1,Taar2,Taar3,Taar4,Taar5,Taar6,Taar7a,Taar7b,Taar7d,Taar7e,Taar7f,Taar8a,Taar8b,Taar8c,Taar9					3	gain																							left_only
chr10	33623577	33866844	Gm4794,Sult3a1					6	gain	6	gain							5	gain	6	gain							5	gain			both
chr10	79526969	81818925	Ppap2c,Mier2,Theg,C2cd4c,Shc2,Odf3l2,Madcam1,Gm16517,Cdc34,Gzmm,Bsg,Hcn2,Polrmt,Fgf22,Rnf126,Fstl3,Prss57,Palm,9130017N09Rik,E130317F20Rik,Ptbp1,Ptbp1,BC005764,Ptbp1,BC005764,Prtn3,Elane,Cfd,Med16,C030046I01Rik,Kiss1r,Arid3a,Wdr18,Grin3b,ORF61,Cnn2,Abca7,Hmha1,Polr2e,Gpx4,Sbno2,Stk11,Dos,Atp5d,Midn,Cirbp,1600002K03Rik,Efna2,Mum1,Ndufs7,Gamt,Dazap1,Rps15,Apc2,2310011J03Rik,Pcsk4,Reep6,Adamtsl5,Plk…					1	loss							1	loss	1	loss									1	loss			both
chr10	81819425	82493595	Zfp873,AU041133,Zfp938					5	gain			5	gain			4	gain	4	gain							6	gain	4	gain			both
chr11	59054012	59064317	Obscn					5	gain											5	gain	4	gain	4	gain			4	gain			both
chr11	59064317	59083035	Obscn					1	loss							1	loss			1	loss	1	loss	1	loss			1	loss	1	loss	both
chr11	59084921	59128479	Obscn					7	gain	7	gain			7	gain					7	gain			6	gain					6	gain	both
chr11	59129426	73344883	Obscn,A230051G13Rik,Gjc2,Guk1,Mrpl55,2310033P09Rik,Arf1,Wnt3a,Wnt9a,Prss38,Snap47,Jmjd4,Zfp867,Zkscan17,4933439C10Rik,Zkscan17,4933439C10Rik,Nlrp3,Olfr222,Olfr223,Olfr225,Mprip,Pld6,Flcn,Cops3,Nt5m,Med9,Rasd1,Pemt,Rai1,Srebf1,Tom1l2,Lrrc48,Atpaf2,4933439F18Rik,Drg2,Myo15,Alkbh5,Llgl1,Flii,Smcr7,Top3a,Smcr8,Shmt1,Dhrs7b,Tmem11,Gm16515,Gm16516,Map2k3,Kcnj12,Tnfrsf13b,Usp22,Aldh3a1,Aldh3a2,Slc47a2,S…					1	loss	1	loss			1	loss									1	loss							both
chr11	73345584	74335334	Spata22,Olfr20,Olfr376,Olfr1,Olfr75-ps1,Olfr378,Olfr380,Olfr381,Olfr382,Olfr385,Olfr384,Zfp735,Olfr389,Olfr390,Olfr391-ps,Olfr392,Olfr393,Olfr394,Olfr395,Olfr23,Olfr397,Olfr398,Olfr139,Olfr399,Zfp616,Olfr401,Olfr402,Olfr403,Olfr43,Olfr406-ps,Olfr59,Olfr410					4	gain					4	gain									4	gain							both
chr11	116695216	116775563	BC018473,St6galnac1					7	gain	7	gain	8	gain	7	gain	9	gain	10	gain	8	gain	9	gain	6	gain	11	gain	8	gain	6	gain	both
chr12	2942138	17785518	1700012B15Rik,Rab10,1700012B15Rik,Rab10,Kif3c,1110002L01Rik,1110002L01Rik,Asxl2,Asxl2,Dtnb,Dnmt3a,Pomc,Efr3b,Dnajc27,Adcy3,Cenpo,Adcy3,Cenpo,2410017P09Rik,Cenpo,2410017P09Rik,Ncoa1,Itsn2,4930417G10Rik,A830093I24Rik,Pfn4,0610009D07Rik,Fkbp1b,BC068281,Mfsd2b,Ubxn2a,Atad2b,Klhl29,2810032G03Rik,Apob,1110057K04Rik,Gdf7,Hs1bp3,Rhob,Slc7a15,Pum2,Sdc1,Laptm4a,Matn3,Wdr35,Ttc32,Osr1,Nt5c1b,Rdh14,Kcns3,Msg…					1	loss																							left_only
chr12	21112825	21417223	Asap2,Itgb1bp1,Cpsf3,Iah1,Adam17,Ywhaq					1	loss																							left_only
chr12	24498449	55139096	Taf1b,Grhl1,Klf11,Cys1,Rrm2,Mboat2,Kidins220,Id2,Rnf144a,Rsad2,Cmpk2,Sox11,Dcdc2c,Allc,Colec11,Rps7,Rnaseh1,Adi1,Ttc15,Tssc1,Myt1l,Pxdn,Tpo,Sntg2,Tmem18,Fam150b,Acp1,Sh3yl1,Fam110c,Lamb1,Dld,Slc26a3,Cbll1,Slc26a4,Bcap29,Dus4l,Cog5,Cog5,Gpr22,Hbp1,Cog5,Hbp1,Prkar2b,Pik3cg,2010109K11Rik,Nampt,Sypl,Cdhr3,F730043M19Rik,F730043M19Rik,Atxn7l1,Atxn7l1,Efcab10,Twistnb,Ferd3l,Twist1,Hdac9,Prps1l1,Snx13,Mi…					1	loss																							left_only
chr12	55281490	87472413	Ppp2r3c,1110008L16Rik,Psma6,Nfkbia,Aldoart2,Insm2,Ralgapa1,Brms1l,Mbip,Nkx2-1,Nkx2-9,Pax9,Slc25a21,Prps1l3,Mipol1,Mipol1,Foxa1,4921506M07Rik,Sstr1,Clec14a,Sec23a,Sip1,Trappc6b,Pnn,Mia2,Ctage5,Fbxo33,Lrfn5,Fscb,Gm527,Klhl28,Fam179b,Prpf39,Fkbp3,Prpf39,Fkbp3,Fancm,Mis18bp1,Wdr20b,Rpl10l,Mdga2,Rps29,Lrr1,Rpl36al,Mgat2,1110034A24Rik,1110034A24Rik,9330151L19Rik,1110034A24Rik,Pole2,Klhdc1,Klhdc2,Nemf,A…					1	loss																							left_only
chr12	88368192	103646213	Adck1,Nrxn3,Dio2,4930534B04Rik,4930534B04Rik,Bc1,Tshr,Bc1,Gtf2a1,Ston2,Sel1l,Flrt2,1700019M22Rik,Galc,Gpr65,Kcnk10,Spata7,Ptpn21,Zc3h14,Eml5,Zc3h14,Eml5,Ttc8,Foxn3,2610021K21Rik,Tdp1,Kcnk13,Psmc1,BC002230,Calm1,Ttc7b,Rps6ka5,9030617O03Rik,Gpr68,Ccdc88c,Ccdc88c,Mir1190,Smek1,D130020L05Rik,Smek1,D130020L05Rik,Catsperb,Tc2n,Fbln5,Trip11,Atxn3,Cpsf2,Slc24a4,Rin3,Lgmn,Golga5,Chga,Itpk1,Moap1,AK010878,…					1	loss																							left_only
chr12	103646713	103951553	Serpina6,Serpina1f,Serpina1b,Serpina1d,Serpina1a,Serpina1c,Serpina1e					3	gain																							left_only
chr12	103952053	104103600	Serpina11,Serpina9,Serpina12,Serpina4-ps1,Serpina5					1	loss																							left_only
chr12	104103600	104413728	Serpina5,Serpina3a,Serpina3b,Serpina3c,Serpina3f,Serpina3g,Serpina3g,Serpina3h,Serpina3i,Serpina3j,Serpina3k,Serpina3m,Serpina3n					3	gain																	4	gain					both
chr12	105206596	113189673	Tcl1,D430019H16Rik,Bdkrb2,Bdkrb1,Atg2b,4933433P14Rik,Ak7,Papola,Vrk1,Bcl11b,Setd3,Ccnk,Ccdc85c,Hhipl1,Cyp46a1,Eml1,Evl,Evl,Degs2,Degs2,Yy1,Slc25a29,Mir345,Slc25a47,Wars,Wdr25,Begain,Dlk1,Meg3,Mir1906-2,Mir1906-1,Meg3,Meg3,Mir770,Mir673,Mir337,Mir540,Mir665,Rtl1,Mir433,6430411K18Rik,Rtl1,Mir127,Rtl1,Rtl1,Mir434,Mir136,Rtl1,Mir3071,Rian,Mir1188,Rian,Mir370,Rian,AF357359,Rian,AF357355,Mir882,Mir379,…					1	loss																							left_only
chr12	116047572	120018704	Zfp386,Vipr2,Wdr60,Esyt2,D430020J02Rik,Ncapg2,Ptprn2,Ptprn2,Gm10421,Mir153,Ptprn2,Rapgef5,Cdca7l,Dnahc11,Cdca7l,Dnahc11,Sp4,Sp8,Abcb5,Itgb8,Macc1,Tmem196					1	loss																							left_only
chr13	2948563	119495505	Gdi2,BC016423,Asb13,Calml3,Calm4,Calm5,Net1,Tubal3,Ucn3,Akr1c14,Akr1c18,Akr1c13,Akr1c19,Akr1c12,Akr1c6,Akr1c20,Akr1c21,Akr1e1,Klf6,Pitrm1,Pfkp,Adarb2,Wdr37,Idi1,Idi2,Gtpbp4,Larp4b,Dip2c,Zmynd11,Chrm3,Zp4-ps,Ryr2,Mtr,Actn2,Heatr1,Lgals8,Edaradd,Ero1lb,Gpr137b-ps,Prl2c4,Prl2c3,Prl2c2,Prl2c5,Gpr137b,Nid1,Lyst,Gng4,B3galnt2,Tbce,B3galnt2,Tbce,Ggps1,Arid4b,Hecw1,Mrpl32,Mrpl32,Psma2,Psma2,AW209491,Gli3…					3	gain									1	loss													both
chr14	41183753	50737268	1700001F09Rik,Gm10375,Ear1,Ear10,Ang5,Ang3,Ang6,Ear2,Ear3,Ear12,4930503E14Rik,BC061237,Gm8267,Ptgdr,Ptger2,Txndc16,Gpr137c,Ero1l,Psmc6,Styx,Gnpnat1,Fermt2,Ddhd1,Gm15217,Bmp4,Cdkn3,Cnih,Gmfb,Cgrrf1,Samd4,Gch1,Wdhd1,Socs4,Mapk1ip1l,Lgals3,Dlgap5,Fbxo34,Atg14,Ktn1,Peli2,Peli2,Gm6498,6720456H20Rik,Otx2,Otx2os1,4933429O19Rik,Exoc5,Mudeng,Naa30,1700011H14Rik,Slc35f4,3632451O06Rik,Olfr722,Olfr723,Olfr72…					3	gain	3	gain																			3	gain	both
chr14	51255334	51884293	Ear11,Vmn2r88,Vmn2r89,Gm5622,Gm5800,Gm5800,Ang4,AY358078,Ear6,Ear7					5	gain																							left_only
chr14	51884793	52349109	Mettl17,Slc39a2,Ndrg2,Tppp2,Rnase13,Arhgef40,Zfp219,Zfp219,G630016D24Rik,Olfr221,Snord58b,Hnrnpc,Rpgrip1,Supt16h,Chd8,Chd8,Snord8,Rab2b,Rab2b,Tox4,Rab2b,Tox4,Tox4,Mettl3,Mettl3,Sall2,Olfr1513					1	loss									1	loss			1	loss									both
chr14	52349109	54242082	Olfr1513,Olfr1512,Olfr1511,Olfr1510,Olfr1509,Olfr1508,Olfr1507,A430107P09Rik					9	gain	9	gain			10	gain			7	gain			9	gain							10	gain	both
chr14	54242582	55944682	Dad1,Abhd4,Olfr49,Oxa1l,Slc7a7,Mrpl52,Mmp14,Lrp10,Rem2,Prmt5,Haus4,Jub,4931414P19Rik,Psmb5,Psmb11,Cdh24,Acin1,Acin1,4930579G18Rik,Acin1,1700123O20Rik,1700123O20Rik,Cebpe,Slc7a8,Homez,Ppp1r3e,Bcl2l2,Pabpn1,Slc22a17,Efs,Il25,Cmtm5,Myh6,Myh6,Mir208a,Myh6,D830015G02Rik,Myh7,Myh7,Myh7,Mir208b,Myh7,Ngdn,Zfhx2,Zfhx2,Zfhx2as,Zfhx2,Zfhx2as,Zfhx2,Thtpa,Ap1g2,Jph4,Dhrs2,Dhrs4,Lrrc16b,Cpne6,Nrl,Pck2,Dcaf11,F…					1	loss									1	loss													both
chr17	2930780	34711874	Pisd-ps2,Scaf8,Tiam2,Tfb1m,Cldn20,Tfb1m,Nox3,Arid1b,5730437N04Rik,Ldhal6b,5730437N04Rik,Zdhhc14,Snx9,Synj2,Serac1,Synj2,Serac1,Gtf2h5,Tulp4,Tmem181a,Dynlt1a,Dynlt1b,Tmem181b-ps,Dynlt1f,Dynlt1e,Dynlt1c,Tmem181d-ps,Tmem181c-ps,Sytl3,Sytl3,Ezr,Mir692-1,Rsph3b,Tagap1,Rnaset2b,Gm1604b,Rps6ka2,Tcp10a,Tcp10b,Ttll2,Gm9992,Fndc1,Tagap,Rsph3a,Rnaset2b,Rnaset2a,Rnaset2b,Rnaset2a,Fgfr1op,Ccr6,Brp44l,Sft2d1,P…					3	gain																							left_only
chr17	34728335	94834482	C4b,Cyp21a1,C4a,C4a,Stk19,Dom3z,Skiv2l,Rdbp,Cfb,C2,Zbtb12,Ehmt2,Slc44a4,Neu1,Snord52,1110038B12Rik,1110038B12Rik,Hspa1b,Hspa1b,Hspa1a,Hspa1l,Hspa1l,Lsm2,Vars,D17H6S56E-3,Ng23,D17H6S56E-3,Ng23,Msh5,Clic1,Ddah2,AU023871,G6b,AU023871,Ly6g6c,Ly6g6d,Ly6g6e,Ly6g6f,Abhd16a,Ly6g5c,Ly6g5b,Csnk2b,Gpank1,D17H6S53E,Apom,Bag6,Prrc2a,Aif1,Lst1,Ltb,Tnf,Lta,Nfkbil1,Atp6v1g2,Ddx39b,H2-D1,H2-D1,LOC547349,H2-D1,LOC…					3	gain																							left_only
chr18	36802765	37754073	Pcdha1,Pcdha2,Pcdha1,Pcdha2,Pcdha1,Pcdha3,Pcdha1,Pcdha3,Pcdha2,Pcdha4,Pcdha4-g,Pcdha5,Pcdha1,Pcdha3,Pcdha2,Pcdha4,Pcdha4-g,Pcdha5,Pcdha1,Pcdha3,Pcdha6,Pcdha2,Pcdha4,Pcdha4-g,Pcdha5,Pcdha1,Pcdha3,Pcdha6,Pcdha2,Pcdha7,Pcdha4,Pcdha4-g,Pcdha8,Pcdha5,Pcdha1,Pcdha3,Pcdha6,Pcdha2,Pcdha7,Pcdha4,Pcdha4-g,Pcdha8,Pcdha5,Pcdha1,Pcdha3,Pcdha6,Pcdha2,Pcdha7,Pcdha4,Pcdha9,Pcdha4-g,Pcdha10,Pcdha8,Pcdha5,Pcdha1,P…					4	gain																			4	gain			both
chr19	2964591	61227477	Ighmbp2,Mrpl21,Cpt1a,Mtl5,Gal,Ppp6r3,Lrp5,1810055G02Rik,Suv420h1,Chka,Tcirg1,Ndufs8,Aldh3b1,Unc93b1,Aldh3b2,Acy3,Tbx10,Nudt8,Doc2g,Ndufv1,Gstp1,Gstp2,BC021614,Cabp2,Cdk2ap2,Pitpnm1,Aip,Tmem134,Cabp4,Gpr152,Coro1b,Ptprcap,Rps6kb2,Carns1,Tbc1d10c,Ppp1ca,Rad9,Clcf1,Pold4,Ssh3,Ankrd13d,Adrbk1,Kdm2a,Rhod,Syt12,2010003K11Rik,Pcx,Lrfn4,Pcx,Rce1,Spnb3,Rbm4b,Rbm4,Rbm14,Ccs,Ccs,Ccdc87,Ctsf,Actn3,Zdhhc24,Bb…					3	gain																							left_only
chrX	73351123	73434820	Zfp275,Zfp92,Trex2					1	loss																							left_only
chrX	73437339	73459046	Haus7					3	gain																							left_only
chrX	73459546	74481502	Bgn,Atp2b3,Dusp9,Pnck,Slc6a8,Bcap31,Abcd1,Plxnb3,Srpk3,Idh3g,Ssr4,Pdzd4,L1cam,Avpr2,Arhgap4,Naa10,Renbp,Hcfc1,Irak1,Irak1,Mir718,Irak1,Mecp2,Opn1mw,Tex28,Tktl1,Flna,Emd,Rpl10,Dnase1l1,Taz,Atp6ap1,Gdi1,Fam50a,Plxna3,Lage3,Ubl4,Slc10a3,Fam3a,Ikbkg,G6pdx,Ikbkg,Gm6880					0	loss																							left_only
chrX	123284371	124135949	Vmn2r121					4	gain																							left_only
chrX	124136449	135169027	4932411N23Rik,Gm381,Gm382,4921511C20Rik,Diap2,Pcdh19,Tnmd,Tspan6,Srpx2,Sytl4,Cstf2,Nox1,Xkrx,Arl13a,Trmt2b,Tmem35,Cenpi,Drp2,Taf7l,Timm8a1,Btk,Rpl36a,Gla,Hnrnph2,Armcx4,Armcx1,Armcx6,Armcx3,Armcx2,Nxf2,Zmat1					1	loss																							left_only
chrX	150312817	154002204	Gm15104,Tmem29,Alas2,Apex2,Pfkfb1,Tro,Maged2,Gnl3l,Fgd1,Tsr2,Fgd1,Tsr2,A230072E10Rik,Fam120c,Phf8,Huwe1,Huwe1,Huwe1,Mirlet7f-2,Huwe1,Mir98,Hsd17b10,Ribc1,Smc1a,Iqsec2,Kdm5c,Tspyl2,Gpr173,Shroom2,Gpr143,Usp51,Mageh1,Foxr2,Rragb,Klf8,Ubqln2,Cypt3,Kctd12b,2210013O21Rik,Spin2,Gm15144,4921511M17Rik					0	loss																	0	loss					both
chrX	154002204	155212861	Gm15144,4921511M17Rik,4930542N07Rik,Gm5647,Gm16390,Magea6,Magea3,Magea8,Magea2,Magea5,Magea1,1700042B14Rik					3	gain																	3	gain					both
chr1	45824130	49412297	Slc40a1,Gm4776,Dnahc7b,Slc39a10							4	gain	4	gain													3	gain	3	gain	3	gain	both
chr1	84930198	85614988	A530032D15Rik,Gm7609,C130026I21Rik,Sp110,Sp140,Sp110,Sp140							18	gain	12	gain	17	gain			16	gain							19	gain			14	gain	both
chr1	107000505	118300199	Serpinb13,Serpinb3a,Serpinb3d,Serpinb3b,Serpinb3c,Serpinb11,Serpinb7,Serpinb2,Serpinb10-ps,Serpinb8,Cdh7,Cdh19,Dsel,Cntnap5a							3	gain																					left_only
chr1	139512852	140088748	F13b,Cfhr1,Gm4788,Cfhr2,Cfh							4	gain																					left_only
chr2	156022956	156048102	Fer1l4							1	loss																					left_only
chr4	12093035	12145948	C430048L16Rik,Rbm12b							6	gain			6	gain					5	gain	6	gain	5	gain	6	gain			5	gain	both
chr4	41764851	42867847	Il11ra1,Ccl27a,Gm10591,Gm3893,Gm13304,Ccl21c,Ccl21b,Gm3893,Gm3893,Gm13308,Gm3893,Gm13298,Gm3893,4933409K07Rik,Gm10591,Ccl21c,Ccl21b,Gm13304,Gm3893,Gm2506,Gm13306,Ccl27b,Gm2506,Gm13306,Ccl27b,Gm2002,Gm3893,Il11ra2,Ccl27b,Gm13306,Gm2506,Gm2002,Il11ra2,Ccl27b,Gm13306,Gm2506,Gm2002,Gm3893,Il11ra2,Gm13305,Gm2002,Gm3893,Il11ra2,Gm13305,Gm2002,Il11ra2,Gm13305,Gm1987,Ccl21a,Ccl19,4933409K07Rik,Gm13298							5	gain																					left_only
chr6	60989247	149556813	Fam190a,Grid2,Atoh1,Smarcad1,Hpgds,C130060K24Rik,Tnip3,A930038C07Rik,Prdm5,4930544G11Rik,Mad2l1,Vmn1r32,Vmn1r33,Vmn1r35,Vmn1r36,Vmn1r37,Vmn1r38,Gng12,Gadd45a,Serbp1,Il12rb2,Il23r,Tacstd2,4930515G16Rik,Rpia,Eif2ak3,1700011F03Rik,Foxi3,Thnsl2,Fabp1,Smyd1,Krcc1,Cd8b1,Cd8a,Rmnd5a,Rnf103,Vps24,Kdm3a,Reep1,Mrpl35,Immt,Ptcd3,Polr1a,St3gal5,Atoh8,Sftpb,Usp39,0610030E20Rik,Tmem150a,Rnf181,Vamp5,Vamp8,Ggcx…							3	gain																					left_only
chr7	5125143	7278448	Rasl2-9-ps,Vmn1r56,Nlrp2,Gm5065,Vmn1r58,Vmn1r59,Vmn2r28,Vmn1r186,Vmn1r62,Vmn1r63,Vmn1r187,Vmn1r63,Vmn1r64,Vmn1r65,Nlrp4c,Zfp787,Zfp444,Galp,Zscan5b,Gm6792,Zfp667,Zfp583,Zfp78,Zfp28,Gm16532,Olfr1344,Olfr1336,Olfr1346,Olfr5,Olfr1347,Olfr1348,Olfr1349,Olfr1350,Zim1,Peg3,Apeg3,Peg3,Usp29,Zim3,Aurkc,Zfp954,Zfp773,Zfp418,Zfp772,Vmn2r29,Vmn2r29							3	gain			3	gain	3	gain									3	gain					both
chr7	7284038	7311765	Clcn4-2							1	loss	1	loss	1	loss	1	loss	1	loss	1	loss	1	loss	1	loss	1	loss	1	loss	1	loss	both
chr7	7312265	15832872	Vmn2r30,Vmn2r31,Vmn2r32,Vmn2r33,Vmn2r34,Vmn2r35,Vmn2r36,Vmn2r47,2810047C21Rik1,Vmn2r41,Vmn2r42,Vmn2r43,Vmn2r44,Vmn2r45,Vmn2r40,Vmn2r39,Vmn2r38,Vmn2r37,Vmn2r46,Vmn2r48,Vmn2r49,Vmn2r50,Vmn2r51,Vmn2r51,Vmn2r52,Vmn1r66,Vmn1r67,Zik1,Vmn1r69,Vmn1r70,Gm6900,Nlrp4b,Vmn1r71,Zscan4c,Zscan4d,Zscan4e,Zscan4f,Vmn1r72,Vmn1r73,Vmn1r74,Vmn1r75,Vmn1r76,Vmn1r78,Vmn1r79,Vmn1r80,Vmn1r81,Vmn1r82,Vmn1r83,Vmn1r84,Zfp55…							5	gain																					left_only
chr7	20063383	24291949	Gm16442,Gm16451,Gm10666,Vmn1r93,Vmn1r-ps79,Vmn1r100,Gm10665,Gm10670,Gm5156,Vmn1r157,Vmn1r109,Vmn1r114,Vmn1r124,Vmn1r125,Vmn1r127,Gm4172,Vmn1r111,Gm4179,Gm4220,Vmn1r139,Vmn1r132,Gm4214,Gm4175,Gm4177,Gm4216,Gm8720,Gm5725,Gm5891,Gm10662,Gm4541,Vmn1r155,Vmn1r130,Vmn1r165,Vmn1r107,Vmn1r110,Vmn1r137,Nlrp4e,Nlrp4e,Nlrp5,Vmn1r167,Vmn1r168,Vmn1r171,Vmn1r172,Vmn1r174,Vmn1r177,Vmn1r178,Vmn1r179,Vmn1r180,Vmn…							6	gain			6	gain									5	gain					5	gain	both
chr7	25911098	27268848	Cyp2b10,Cyp2b13,Cyp2b9,Cyp2a4,Nlrp9c,Nlrp4a,Nlrp9a,Vmn1r185,Cyp2b23,Cyp2b19,Cyp2g1,Cyp2a5,Cyp2a22,Cyp2a12,Cyp2f2,Cyp2t4,Egln2,Rab4b,Mia1,Snrpa,Itpkc,Adck4,Numbl							3	gain																					left_only
chr7	27268848	27516993	Numbl,Ltbp4,Shkbp1,Spnb4,Blvrb,Sertad3,Sertad1,Prx							1	loss																					left_only
chr7	27692327	28164808	C030039L03Rik,Zfp60,Gm10046,Zfp59,Zfp607,1700049G17Rik,Zfp780b,Psmc4,Fcgbp,9530053A07Rik							3	gain					3	gain					3	gain	3	gain	3	gain	3	gain	3	gain	both
chr7	29181826	29211057	Catsperg1							4	gain									4	gain			3	gain							both
chr7	29435451	29725612	Catsperg2							5	gain									5	gain			4	gain	4	gain	3	gain			both
chr7	31305431	33363861	-							15	gain	16	gain	17	gain	13	gain	11	gain	15	gain	13	gain	12	gain					12	gain	both
chr7	38270959	43300027	Pop4,Gm5591,Gm16387,Gm5114,Zfp619,Gm2058,Vstm2b,4930433I11Rik,Gm4884,Gm5592,AI987944,Vmn2r57,AW146154,Zfp788,Gprc2a-rs5,Vmn2r58,Vmn2r59,Vmn2r60,Vmn2r61,Vmn2r-ps60,4933421I07Rik,C330019L16Rik,Gm5595,Vmn2r62,Vmn2r63,Gm9268,Zfp936,Zfp715							4	gain																					left_only
chr7	43938675	44229710	Klk15,Klk1b7-ps,Klk1b8,Klk1b1,Klk1b9,Klk1b11,Egfbp2,Klk1b26,Klk1b27,Klk1b21,Klk1b22,Klk1b16,Klk1b24,Klk1b3,Klk1b4,Klk1b5,Klk1							7	gain	7	gain	7	gain					7	gain									5	gain	both
chr7	84635034	87246183	Olfr291,Olfr290,Vmn2r65,Vmn2r66,Vmn2r67,Vmn2r68-ps,Vmn2r69,Vmn2r70,Vmn2r71,Vmn2r72-ps,Vmn2r73,Vmn2r74,Vmn2r75,Vmn2r76,Olfr310,Olfr309,Olfr308,Olfr307,Olfr305,Olfr304,Olfr303,Olfr301,Olfr299,Olfr298,Olfr297,Olfr295,Olfr294,Olfr293,Olfr292,Folh1,Vmn2r77,Vmn2r78,Vmn2r79							4	gain			4	gain	3	gain			4	gain	3	gain	3	gain					3	gain	both
chr7	102484231	105337101	Olfr544,Olfr545,Olfr547,Olfr549,Trim21,Olfr550,Olfr551,Olfr552,Olfr553,Olfr554,Olfr555,Olfr556,Trim68,Olfr557,Olfr558,Olfr33,Olfr559,Olfr78,Olfr560,Olfr78,Olfr561,Olfr564,Olfr566,Olfr568,Olfr569,Olfr570,Olfr571,Olfr572,Olfr574,Olfr575,Olfr576,Olfr577,Olfr578,Olfr582,Olfr583,Olfr584,Olfr585,Olfr586,Olfr589,Olfr591,Olfr592,Olfr593,Olfr594,Usp-ps,Dub2a,Olfr596,Olfr597,Olfr598,Olfr599,Olfr600,Olfr601…							4	gain			4	gain	3	gain															both
chr7	105811613	108894289	Gvin1,Gm8979,Gm8989,Gm8979,Gm4759,Olfr693,Olfr694,Olfr695,Olfr697,Olfr698,Olfr699,Olfr700,Olfr701,Olfr702,Olfr703,Olfr704,Olfr705,Olfr706,Olfr707,Olfr1532-ps1,Olfr710,Olfr6,Olfr711,Olfr2,Olfr713,Olfr714,Olfr17,Gm10081,Olfr715,Olfr716,Nlrp14,Rbmxl2,Syt9,Olfml1,Ppfibp2,Cyb5r2,Ovch2,Olfr467,Olfr469,Olfr470,Olfr472,Olfr473,Olfr474,Olfr476,Olfr477,Olfr478,Olfr479,Olfr480,Olfr481,Olfr482,Olfr483,Olfr48…							3	gain																					left_only
chr7	131040680	131103861	Dmbt1							6	gain	6	gain	6	gain	6	gain	5	gain	6	gain	5	gain	5	gain	5	gain	5	gain	5	gain	both
chr7	135693173	135700944	Mki67							4	gain							3	gain							3	gain	3	gain			both
chr7	140300421	140763205	Olfr525,Olfr527,Olfr60,Olfr530,Olfr531,Olfr532,Olfr533,Olfr535,Olfr536,Olfr538,Olfr46,Olfr61,Olfr53,Olfr539,Olfr45,Olfr541							5	gain	5	gain	5	gain	4	gain	4	gain	5	gain	4	gain	4	gain	4	gain	4	gain	4	gain	both
chr7	141637787	141864182	Muc6,Muc6,Muc2,Muc5ac,Muc5b,Muc5b							3	gain	3	gain	3	gain	3	gain					3	gain									both
chr8	40681683	43835799	Adam24,Adam25,4930529F22Rik,Adam39,Slc7a2,Pdgfrl,Mtus1,B430010I23Rik,Mtus1,Fgl1,Pcm1,Asah1,Frg1,Zfp353,Triml1,Triml2,Zfp42,Adam26b,Adam26b,Adam26a,Gm5346,Adam34,Gm5347							3	gain																					left_only
chr9	2885992	37666899	4930433N12Rik,Alkbh8,Cwf19l2,Gucy1a2,Aasdhppt,Kbtbd3,8430410K20Rik,Gria4,Casp1,Casp4,Casp12,Pdgfd,Ddi1,Pdgfd,Dync2h1,Dcun1d5,Mmp13,Mmp12,Mmp1b,Mmp3,Mmp1a,Mmp10,Mmp8,Mmp27,Mmp20,Mmp7,Tmem123,Birc2,Birc3,Yap1,9230110C19Rik,AK129341,1700128F08Rik,Mir1899,Trpc6,Pgr,Arhgap42,Cntn5,Phxr4,Maml2,Mtmr2,Cep57,Fam76b,Sesn3,Endod1,Kdm4d,Cwc15,Amotl1,Piwil4,Fut4,1700012B09Rik,Ankrd49,Mre11a,Gm16379,Gpr83,Folr…							1	loss					1	loss	1	loss					1	loss			1	loss	1	loss	both
chr9	40101015	109138864	Olfr984,Olfr985,Tmem225,Olfr986,Zfp202,Scn3b,Gramd1b,9030425E11Rik,Hspa8,Hspa8,LOC624853,Hspa8,Bsx,4931429I11Rik,Crtam,Ubash3b,Mir100,Mirlet7a-2,2610203C20Rik,Mir125b-1,2610203C20Rik,Sorl1,Sc5d,Tecta,Tbcel,Grik4,Arhgef12,Tmem136,Pou2f3,Oaf,Trim29,Pvrl1,Thy1,Usp2,C1qtnf5,Mfrp,Rnf26,Mcam,Cbl,Ccdc153,Pdzd3,Nlrx1,Abcg4,Hinfp,C2cd2l,Dpagt1,H2afx,Hmbs,Vps11,Hyou1,Slc37a4,Trappc4,Rps25,Rps25,Ccdc84,Ccdc…							1	loss													1	loss							both
chr9	109139364	109816104	Fbxw21,Fbxw13,Fbxw20,Fbxw14,Fbxw28,Fbxw22,Fbxw16,Fbxw19,Fbxw15,Fbxw24,Fbxw18,Fbxw26							3	gain																					left_only
chr9	109816604	124127294	Spink8,3000002C10Rik,Nme6,Camp,Cdc25a,Mtap4,Dhx30,Smarcc1,Cspg5,2610002I17Rik,Scap,Ptpn23,Ngp,Klhl18,Kif9,Setd2,Nradd,Nbeal2,Ccdc12,Pth1r,Myl3,Prss42,Prss44,Prss43,Prss45,Prss46,Prss50,Tmie,Als2cl,Tdgf1,Lrrc2,Rtp3,Ltf,Ccrl2,Lrrfip2,Mlh1,Epm2aip1,Trank1,Dclk3,Stac,Arpp21,Arpp21,Mir128-2,2900079G21Rik,Pdcd6ip,Clasp2,Ubp1,Fbxl2,Susd5,Bcl2a1c,Crtap,Glb1,Tmppe,Glb1,Ccr4,Trim71,Cnot10,Dync1li1,Cmtm6,Cm…							1	loss																					left_only
chr10	21999462	24092160	4930444G20Rik,Raet1c,Raet1e,Raet1b,Raet1a,Raet1c,H60b,Raet1b,Raet1a,Raet1c,C920009B18Rik,Raet1b,Raet1a,Raet1c,Raet1d,Raet1b,Raet1a,Gm10825,Gm10825,Slc2a12,Tbpl1,Tcf21,Eya4,Rps12,1110021L09Rik,Vnn3,Vnn1,Taar1,Taar2,Taar3,Taar4,Taar5,Taar6,Taar7a,Taar7b,Taar7d,Taar7e,Taar7f,Taar8a,Taar8b							3	gain	3	gain																			left_only
chr10	81663635	82619478	Zfp781,Gm10778,Zfp873,AU041133,Zfp938							5	gain											4	gain	5	gain							both
chr11	48865690	49094749	Irgm1,Gm5431,Gm12185,9930111J21Rik1,9930111J21Rik2,9930111J21Rik1,Tgtp1,Tgtp2,Olfr56,Tgtp2							5	gain			5	gain	4	gain					4	gain	4	gain					4	gain	both
chr13	2948563	119495505	Gdi2,BC016423,Asb13,Calml3,Calm4,Calm5,Net1,Tubal3,Ucn3,Akr1c14,Akr1c18,Akr1c13,Akr1c19,Akr1c12,Akr1c6,Akr1c20,Akr1c21,Akr1e1,Klf6,Pitrm1,Pfkp,Adarb2,Wdr37,Idi1,Idi2,Gtpbp4,Larp4b,Dip2c,Zmynd11,Chrm3,Zp4-ps,Ryr2,Mtr,Actn2,Heatr1,Lgals8,Edaradd,Ero1lb,Gpr137b-ps,Gpr137b-ps,Prl2c4,Prl2c3,Prl2c2,Prl2c5,Gpr137b,Nid1,Nid1,Lyst,Gng4,B3galnt2,Tbce,B3galnt2,Tbce,Ggps1,Arid4b,Hecw1,Mrpl32,Mrpl32,Psma2,Psm…							3	gain																					left_only
chr14	51255334	51884293	Ear11,Vmn2r88,Vmn2r89,Gm5622,Gm5800,Ang4,AY358078,Ear6,Ear7							5	gain																					left_only
chr14	69509069	69732619	D930020E02Rik,Entpd4,Loxl2,R3hcc1,Chmp7							1	loss	1	loss																			left_only
chr15	78284207	78378640	Csf2rb2,Csf2rb,1700061J05Rik							3	gain													3	gain							both
chr15	100169108	101712453	Dip2b,Atf1,Tmprss12,Mettl7a1,Gm10035,AB099516,Mettl7a2,Higd1c,AB099516,Slc11a2,Letmd1,Csrnp2,Tcfcp2,Pou6f1,Dazap2,Smagp,Cela1,Galnt6,Slc4a8,Scn8a,Ankrd33,Acvrl1,Acvr1b,Grasp,Nr4a1,9430023L20Rik,6030408B16Rik,Krt80,Krt7,Krt83,1700011A15Rik,Krt81,Krt86,5430421N21Rik,Gm6042,Krt85,Krt85,Krt84,Krt82,Krt85,4732456N10Rik,Krt85,Krt85,Krt75,Krt85,Gm5476,Krt85,Gm5477,Krt85,Gm5414,Krt85,Gm5478,Krt85,Krt6b,K…							3	gain																					left_only
chr16	18970217	19769692	Olfr164,Olfr165,Olfr166,Olfr167,Olfr168,Olfr169,Olfr170,Olfr171,Lamp3,B3gnt5							3	gain																					left_only
chr16	36122055	36452360	Csta,Stfa2l1,Gm5483,Gm5416,2010005H15Rik,Stfa1,BC117090,BC100530,Stfa2,Stfa3							5	gain	5	gain																			left_only
chr16	58796976	59458581	Olfr173,Olfr175-ps1,Olfr177,Olfr176,Olfr178,Olfr180,Olfr181,Olfr183,Olfr186,Olfr187,Olfr190,Olfr191,Olfr192,Olfr193,Olfr194,Olfr195,Olfr196,Olfr197,Olfr198,Olfr199,Olfr201,Olfr202,Olfr203,Olfr204,Olfr205,Olfr206,Olfr209,Olfr208,Olfr207,Gabrr3							3	gain	3	gain																			left_only
chr17	12925132	23557025	Acat3,Acat2,Wtap,Sod2,Gpr31c,Tcp10a,Tcp10c,Tcp10a,Tcp10c,Gm11166,Tcp10a,Unc93a,Tcp10a,Tcp10a,Gm10512,Smok2a,Tcp10a,Smok2a,Tcp10a,Tcp10a,Smok2b,Gm9880,Tcp10a,Smok4a,Tcte2,Mllt4,Gm7168,Dact2,Smoc2,Smoc2,4930474M22Rik,Smoc2,4930474M22Rik,Smoc2,Thbs2,Wdr27,1600012H06Rik,Phf10,Phf10,LOC106740,Gm3448,Gm3417,Gm3448,Gm3417,9030025P20Rik,9030025P20Rik,Gm3435,2210404J11Rik,Dll1,Fam120b,Psmb1,Tbp,Pdcd2,Prdm…							3	gain																					left_only
chr17	23880852	23955017	Dcpp1,Dcpp2,Dcpp3,Sbp,Sbpl							6	gain																			6	gain	both
chr17	30396019	30924576	Btbd9,Glo1,Dnahc8,Glp1r							3	gain			3	gain															3	gain	both
chr17	32522177	34563816	Cyp4f17,Cyp4f16,Gm9705,Gm9705,Cyp4f40,Cyp4f15,Zfp871,Zfp811,Zfp799,Zfp870,Cyp4f14,Cyp4f13,Cyp4f41-ps,Zfp472,Zfp952,Zfp763,4921501E09Rik,Zfp563,Morc2b,Olfr55,Olfr239,Zfp955a,Olfr63,Zfp955b,Zfp81,Zfp81,Zfp101,Actl9,Adamts10,Myo1f,Zfp414,Pram1,Hnrnpm,March2,Rab11b,Angptl4,Kank3,Rps28,Rps28,Ndufa7,Ndufa7,Cd320,Kifc1,Daxx,Zbtb22,Tapbp,Rgl2,H2-Ke2,Wdr46,B3galt4,Rps18,Vps52,H2-K2,AA388235,H2-K1,Ring1,H2…							3	gain																			3	gain	both
chr17	34695755	34711874	Tnxb							5	gain	5	gain											5	gain	5	gain	5	gain	5	gain	both
chr17	34712772	34718038	Tnxb							1	loss																			1	loss	both
chr17	34718038	34822708	Tnxb,C4b,Cyp21a1,C4a							4	gain																					left_only
chr17	52905897	55940136	Efhb,Rab5a,4921523A10Rik,Kat2b,Sgol1,4932415M13Rik,Sult1c2,Sult1c1,Slc5a7,St6gal2,Vmn2r118,Pot1b,Emr4,Zfp119a,Zfp959,Zfp119b							3	gain																					left_only
chr18	20264893	20409749	Dsg1c,Dsg1a,Dsg1b							4	gain	5	gain			4	gain	4	gain	4	gain									4	gain	both
chr18	36802765	37754073	Pcdha1,Pcdha2,Pcdha1,Pcdha2,Pcdha1,Pcdha3,Pcdha1,Pcdha3,Pcdha2,Pcdha4,Pcdha4-g,Pcdha5,Pcdha1,Pcdha3,Pcdha2,Pcdha4,Pcdha4-g,Pcdha5,Pcdha1,Pcdha3,Pcdha6,Pcdha2,Pcdha4,Pcdha4-g,Pcdha5,Pcdha1,Pcdha3,Pcdha6,Pcdha2,Pcdha7,Pcdha4,Pcdha4-g,Pcdha8,Pcdha5,Pcdha1,Pcdha3,Pcdha6,Pcdha2,Pcdha7,Pcdha4,Pcdha4-g,Pcdha8,Pcdha5,Pcdha1,Pcdha3,Pcdha6,Pcdha2,Pcdha7,Pcdha4,Pcdha9,Pcdha4-g,Pcdha10,Pcdha8,Pcdha5,Pcdha1,P…							3	gain																					left_only
chr19	7694482	8605000	Slc22a19,BC014805,AB056442,Gm5631,D630002G06Rik,C730048C13Rik,Slc22a8							4	gain											3	gain					4	gain	4	gain	both
chrX	8329882	73345057	Ssxb10,Ssxb9,Ssxb1,Ssxb2,Gm14459,Ssxb6,Ssxb3,Ssxb8,Ssx9,Ssxb5,Gm6592,B630019K06Rik,Gm5634,Gm14511,Gm14458,Fthl17,Gm5635,Lancl3,Xk,1700012L04Rik,Xk,Gm14501,Cybb,Gm5132,Dynlt3,1700054O13Rik,4930557A04Rik,Sytl5,Srpx,Rpgr,Otc,Tspan7,Mid1ip1,Gm14483,Gm14484,Gm4906,Bcor,Atp6ap2,Gm4984,1810030O07Rik,Med14,Usp9x,Ddx3x,Nyx,Cask,Gpr34,Cask,Gpr82,Cask,Gm5382,4930403L05Rik,Cypt8,Cypt1,Cypt7,Maoa,Maob,Ndp,Efh…							3	gain																					left_only
chrX	74482002	92016326	Olfr1325,Gm5640,Gm6890,Gm5936,Gab3,Dkc1,Mpp1,4930428E23Rik,F8,Fundc2,Mtcp1,Brcc3,Vbp1,Rab39b,4933407K13Rik,Pls3,Gm4937,4930428D18Rik,4930468A15Rik,Tbl1x,Gm6927,Prkx,Pbsn,Gm14744,5430402E10Rik,Obp1a,Gm5938,Gm14743,4930480E11Rik,Prrg1,Fam47a-ps,Gm8787,Gm7173,Mageb16,Tmem47,4930595M18Rik,Dmd,Dmd,Tsga8,1600014K23Rik,Tab3,Gyk,5430427O19Rik,1700072E05Rik,Nr0b1,Mageb4,Il1rapl1,Mir1906-2,Mir1906-1,Pet2,4…							3	gain																					left_only
chrX	141166567	141688242	Col4a6,Col4a5							1	loss																					left_only
chrX	141688742	150312317	Irs4,Gucy2f,Nxt2,Kcne1l,Acsl4,Tmem164,Ammecr1,Rgag1,Chrdl1,Pak3,Capn6,Dcx,Mir680-2,Alg13,Trpc5,Trpc5,Gm15070,Trpc5,Mageb16-ps1,Zcchc16,Lhfpl1,Amot,Htr2c,Snora35,Htr2c,Mir764,Htr2c,Mir448,Htr2c,Il13ra2,Vmn1r41,Lrch2,Gm15085,Ott,Gm15080,Gm15085,Ott,Gm15093,Gm15080,Gm15085,Ott,Gm15107,Gm15085,Ott,Gm15085,Ott,Gm15093,Gm15085,Ott,Gm15114,Gm15127,Luzp4,Gm10439,Gm15097,Gm15091							3	gain																					left_only
chrX	154002204	155323312	Gm15144,4921511M17Rik,4930542N07Rik,Gm5647,Gm16390,Magea6,Magea3,Magea8,Magea2,Magea5,Magea1,1700042B14Rik,Sat1,Acot9							5	gain																					left_only
chrY	150500	3778673	-,Zfy1,Ube1y1,Kdm5d,Eif2s3y,Tspy-ps,Uty,Ddx3y,Usp9y,Zfy2,Gm6026,Gm16501,Sry,Rbmy1a1							0	loss							0	loss			0	loss									both
chr3	88717507	88900247	Rit1,Syt11,5830417I10Rik,1500004A13Rik,5830417I10Rik,1500004A13Rik,Gon4l									3	gain																			left_only
chr3	92218958	94309561	Sprr2a1,Sprr2a2,Sprr2b,Sprr2d,Sprr2e,Sprr2f,Sprr2g,Sprr2h,Sprr2i,Sprr2j-ps,Sprr2k,Sprr1b,Sprr3,Sprr1a,Sprr4,Ivl,Smcp,Lce6a,Lce1a1,Lce1b,Lce1a2,Lce1c,Lce1d,Lce1e,Lce1f,Lce1g,Lce1h,Lce1i,Kprp,Lce1l,2310050C09Rik,Lce3a,Lce3b,Lce3c,Lce3f,Crct1,Lce1m,Gm4858,Crnn,Flg2,Flg2,Flg2,Hrnr,Rptn,Tchh,Tchhl1,S100a11,S100a10,Tdpoz2,Tdpoz1,Tdpoz4,Tdpoz3,Gm9125,Gm10697,Tdpoz5,Gm10696									5	gain	5	gain					5	gain							3	gain	4	gain	both
chr3	98429240	98853476	Hsd3b4,Hsd3b5,Hsd3b2,Hsd3b3,Hsd3b6,Hsd3b1									6	gain							6	gain											both
chr3	107898101	108040589	Gstm5,Gstm7,Gstm6,Gstm3,Gstm2,Gstm1									5	gain																			left_only
chr3	144737035	144975149	Clca1,Clca2,Clca4,Gm6289,AI747448,Clca6									4	gain	4	gain													3	gain			both
chr4	61064692	62051691	Mup13,Mup2,Mup14,Mup2,Mup15,Mup17,LOC100048884,Mup5,Mup20									16	gain			12	gain															both
chr4	88557558	88878940	Gm12597,Ifna14,Ifna9,Ifna12,C87499,Ifna13,Gm13280,Ifna2,Ifnab,Klhl9,Gm13271,Gm13271,Gm13285,Gm13285,Gm13272,Ifnz,Gm13276,Gm13285,Gm13277,Gm13278,Gm13275,Gm13287,Gm13285,Ifna7,Ifna11,Ifna6,Ifna5,Ifna4,Ifna1									8	gain							7	gain									7	gain	both
chr4	115300641	115621737	Cyp4a12a,Cyp4a12b,Cyp4a30b-ps,Cyp4a14,Cyp4a10,Cyp4a31,Cyp4a32									4	gain																			left_only
chr5	3000000	3344482	V1rg10,Cdk6									11	gain																			left_only
chr6	60989247	149483369	Fam190a,Grid2,Atoh1,Smarcad1,Hpgds,C130060K24Rik,Tnip3,A930038C07Rik,Prdm5,4930544G11Rik,Mad2l1,Vmn1r32,Vmn1r33,Vmn1r35,Vmn1r36,Vmn1r37,Vmn1r38,Gng12,Gadd45a,Serbp1,Il12rb2,Il23r,Tacstd2,4930515G16Rik,Rpia,Eif2ak3,1700011F03Rik,Foxi3,Thnsl2,Fabp1,Smyd1,Krcc1,Cd8b1,Cd8a,Rmnd5a,Rnf103,Vps24,Kdm3a,Reep1,Mrpl35,Immt,Ptcd3,Polr1a,St3gal5,Atoh8,Sftpb,Usp39,0610030E20Rik,Tmem150a,Rnf181,Vamp5,Vamp8,Ggcx…									3	gain																			left_only
chr7	4283562	4569573	Ncr1,Gp6,Rdh13,Eps8l1,Eps8l1,D630041G03Rik,Ppp1r12c,Tnnt1,Tnni3,6030429G01Rik,Syt5,Ptprh									1	loss			1	loss			1	loss									1	loss	both
chr7	4569573	4598326	Ptprh									10	gain			9	gain			10	gain									8	gain	both
chr7	5410476	7278448	Vmn1r58,Vmn1r59,Vmn2r28,Vmn1r186,Vmn1r62,Vmn1r63,Vmn1r187,Vmn1r63,Vmn1r64,Vmn1r65,Nlrp4c,Nlrp4c,Zfp787,Zfp444,Galp,Zscan5b,Gm6792,Zfp667,Zfp583,Zfp78,Zfp28,Gm16532,Olfr1344,Olfr1336,Olfr1346,Olfr5,Olfr1347,Olfr1348,Olfr1349,Olfr1350,Zim1,Peg3,Apeg3,Peg3,Usp29,Zim3,Aurkc,Zfp954,Zfp773,Zfp418,Zfp772,Vmn2r29,Vmn2r29									3	gain							3	gain											both
chr7	7312265	15834540	Vmn2r30,Vmn2r31,Vmn2r32,Vmn2r33,Vmn2r34,Vmn2r35,Vmn2r36,Vmn2r47,2810047C21Rik1,Vmn2r41,Vmn2r42,Vmn2r43,Vmn2r44,Vmn2r45,Vmn2r40,Vmn2r39,Vmn2r38,Vmn2r37,Vmn2r46,Vmn2r48,Vmn2r49,Vmn2r50,Vmn2r51,Vmn2r51,Vmn2r52,Vmn1r66,Vmn1r67,Zik1,Vmn1r69,Vmn1r70,Gm6900,Nlrp4b,Vmn1r71,Zscan4c,Zscan4d,Zscan4e,Zscan4f,Vmn1r72,Vmn1r73,Vmn1r74,Vmn1r75,Vmn1r76,Vmn1r78,Vmn1r79,Vmn1r80,Vmn1r81,Vmn1r82,Vmn1r83,Vmn1r84,Zfp55…									5	gain																			left_only
chr7	25614954	25914164	Gm7092,Atp5sl,B3gnt8,Bckdha,Exosc5,Tmem91,B9d2,Tgfb1,Ccdc97,Hnrnpul1,Axl,Cyp2s1,Cyp2b10									1	loss			1	loss															both
chr7	25914615	27120935	Cyp2b10,Cyp2b13,Cyp2b9,Cyp2a4,Nlrp9c,Nlrp4a,Nlrp9a,Vmn1r185,Cyp2b23,Cyp2b19,Cyp2g1,Cyp2a5,Cyp2a22,Cyp2a12									4	gain			3	gain															both
chr7	27121435	27691827	Cyp2f2,Cyp2t4,Egln2,Rab4b,Mia1,Snrpa,Itpkc,Adck4,Numbl,Ltbp4,Shkbp1,Spnb4,Blvrb,Sertad3,Sertad1,Prx,Hipk4,Pld3,2310022A10Rik,Akt2,Ttc9b,Map3k10									1	loss	1	loss	1	loss	1	loss	1	loss	1	loss	1	loss	1	loss	1	loss	1	loss	both
chr7	27692327	28179302	C030039L03Rik,Zfp60,Gm10046,Zfp59,Zfp607,1700049G17Rik,Zfp780b,Psmc4,Fcgbp,9530053A07Rik,Fbl									3	gain																			left_only
chr7	38271809	43300027	Gm5591,Gm16387,Gm5114,Zfp619,Gm2058,Vstm2b,4930433I11Rik,Gm4884,Gm5592,AI987944,Vmn2r57,AW146154,Zfp788,Gprc2a-rs5,Vmn2r58,Vmn2r59,Vmn2r60,Vmn2r61,Vmn2r-ps60,4933421I07Rik,C330019L16Rik,Gm5595,Vmn2r62,Vmn2r63,Gm9268,Zfp936,Zfp715									5	gain	5	gain	4	gain	3	gain	5	gain	4	gain	3	gain	4	gain	4	gain	3	gain	both
chr7	84635034	87038087	Olfr291,Olfr290,Vmn2r65,Vmn2r66,Vmn2r67,Vmn2r68-ps,Vmn2r69,Vmn2r70,Vmn2r71,Vmn2r72-ps,Vmn2r73,Vmn2r74,Vmn2r75,Vmn2r76,Olfr310,Olfr309,Olfr308,Olfr307,Olfr305,Olfr304,Olfr303,Olfr301,Olfr299,Olfr298,Olfr297,Olfr295,Olfr294,Olfr293,Olfr292,Folh1,Vmn2r77,Vmn2r78,Vmn2r79									4	gain					3	gain							3	gain	3	gain			both
chr7	102483975	105315050	Olfr544,Olfr545,Olfr547,Olfr549,Trim21,Olfr550,Olfr551,Olfr552,Olfr553,Olfr554,Olfr555,Olfr556,Trim68,Olfr557,Olfr558,Olfr33,Olfr559,Olfr78,Olfr560,Olfr78,Olfr561,Olfr564,Olfr566,Olfr568,Olfr569,Olfr570,Olfr571,Olfr572,Olfr574,Olfr575,Olfr576,Olfr577,Olfr578,Olfr582,Olfr583,Olfr584,Olfr585,Olfr586,Olfr589,Olfr591,Olfr592,Olfr593,Olfr594,Usp-ps,Dub2a,Olfr596,Olfr597,Olfr598,Olfr599,Olfr600,Olfr601…									4	gain					3	gain													both
chr7	107814462	108894579	Olfr467,Olfr469,Olfr470,Olfr472,Olfr473,Olfr474,Olfr476,Olfr477,Olfr478,Olfr479,Olfr480,Olfr481,Olfr482,Olfr483,Olfr484,Olfr485,Olfr486,Olfr487,Olfr488,Olfr490,Olfr491,Olfr492,Olfr493,Olfr494,Olfr495,Olfr497,Olfr498,Olfr502,Olfr503,Olfr504,Olfr506,Olfr507,Olfr508,Olfr509,Olfr510,Olfr512,Olfr513,Olfr514,Olfr516,Olfr517,Olfr518,Olfr519									5	gain			4	gain	4	gain					4	gain	4	gain					both
chr9	36743289	37666899	Stt3a,Ei24,Fez1,Pknox2,Tmem218,Slc37a2,Ccdc15,Hepacam,Robo4,Robo3,BC024479,Esam,Vsig2,Nrgn,Spa17,Siae,Tbrg1,Panx3									1	loss																			left_only
chr9	37668744	40874307	Panx3,Olfr160,Olfr151,Olfr874,Olfr875,Olfr876,Olfr877,Olfr145,Olfr878,Olfr881,Olfr883,Olfr884,Olfr885,Olfr887,Olfr888,Olfr889,Olfr890,Olfr891,Olfr893,Olfr894,Olfr143,Olfr895,Olfr25,Olfr898,Olfr250,Olfr899,Olfr900,Olfr251,Olfr147,Olfr901,Olfr902,Olfr904,Olfr905,Olfr906,Olfr907,Olfr908,Olfr911-ps1,Olfr910,Olfr912,Olfr913,Olfr914,Olfr915,Olfr916,Olfr917,Olfr918,Olfr919,Vwa5a,Olfr920,Olfr921,Olfr922,…									3	gain																			left_only
chr9	40874307	124127294	Bsx,4931429I11Rik,Crtam,Ubash3b,Mir100,Mirlet7a-2,2610203C20Rik,Mir125b-1,2610203C20Rik,Sorl1,Sc5d,Tecta,Tbcel,Grik4,Arhgef12,Tmem136,Pou2f3,Oaf,Trim29,Pvrl1,Thy1,Usp2,C1qtnf5,Mfrp,Rnf26,Mcam,Cbl,Ccdc153,Pdzd3,Nlrx1,Abcg4,Hinfp,C2cd2l,Dpagt1,H2afx,Hmbs,Vps11,Hyou1,Slc37a4,Trappc4,Rps25,Rps25,Ccdc84,Ccdc84,Foxr1,Upk2,Bcl9l,Cxcr5,Ddx6,Treh,Phldb1,Arcn1,Ift46,Tmem25,Ttc36,Mll1,Atp5l,Ube4a,Cd3g,Cd3d,…									1	loss																			left_only
chr12	2942138	120018704	1700012B15Rik,Rab10,1700012B15Rik,Rab10,Kif3c,1110002L01Rik,1110002L01Rik,Asxl2,Asxl2,Dtnb,Dnmt3a,Pomc,Efr3b,Dnajc27,Adcy3,Cenpo,Adcy3,Cenpo,2410017P09Rik,Cenpo,2410017P09Rik,Ncoa1,Itsn2,4930417G10Rik,A830093I24Rik,Pfn4,0610009D07Rik,Fkbp1b,BC068281,Mfsd2b,Ubxn2a,Atad2b,Klhl29,2810032G03Rik,Apob,1110057K04Rik,Gdf7,Hs1bp3,Rhob,Slc7a15,Pum2,Sdc1,Laptm4a,Matn3,Wdr35,Ttc32,Osr1,Nt5c1b,Rdh14,Kcns3,Msg…									4	gain											3	gain							both
chr13	2948563	23250199	Gdi2,BC016423,Asb13,Calml3,Calm4,Calm5,Net1,Tubal3,Ucn3,Akr1c14,Akr1c18,Akr1c13,Akr1c19,Akr1c12,Akr1c6,Akr1c20,Akr1c21,Akr1e1,Klf6,Pitrm1,Pfkp,Adarb2,Wdr37,Idi1,Idi2,Gtpbp4,Larp4b,Dip2c,Zmynd11,Chrm3,Zp4-ps,Ryr2,Mtr,Actn2,Heatr1,Lgals8,Edaradd,Ero1lb,Gpr137b-ps,Prl2c4,Prl2c3,Prl2c2,Prl2c5,Gpr137b,Nid1,Nid1,Lyst,Gng4,B3galnt2,Tbce,B3galnt2,Tbce,Ggps1,Arid4b,Hecw1,Mrpl32,Mrpl32,Psma2,Psma2,AW209491…									3	gain																			left_only
chr13	23530973	23762503	Hist1h4h,Hist1h2af,Hist1h3g,Hist1h2bh,Hist1h3f,Hist1h4f,Hist1h1d,Hist1h3e,Hist1h2ae,Hist1h2bg,Hist1h2bf,Hist1h2ad,Hist1h4d,Hist1h2be,Hist1h1e,Hist1h2ac,Hist1h2bc,Hist1h1t,Hist1h4c,Hfe,Hist1h1c,Hist1h3c,Hist1h2bb,Hist1h2ab,Hist1h3b,Hist1h4a,Hist1h3a									4	gain							4	gain											both
chr13	27094093	33495162	Prl3d1,Prl3d2,Prl3d3,Prl3c1,Prl3b1,Prl3a1,Prl6a1,Prl8a2,Prl2b1,Prl8a6,Prl8a8,Prl8a9,Prl8a1,Prl7b1,Prl7a1,Prl7a2,Prl7d1,Prl7c1,Prl2a1,Prl2c1,Prl4a1,Prl5a1,Sox4,Cdkal1,E2f3,Mboat1,Agtr1a,Uqcrfs1,Dusp22,Irf4,Exoc2,Exoc2,Hus1b,Foxq1,1700018A04Rik,Foxf2,Foxc1,Gmds,Mylk4,Wrnip1,Serpinb1a,Serpinb1c,Serpinb6b,Serpinb9,Serpinb9b,Serpinb1b,Serpinb9c,Serpinb9d,Serpinb9e,Serpinb9f,Serpinb9g									3	gain							3	gain											both
chr13	49734359	51100066	Gm906,Fbxw17,Gm806,Mir683-1,Mir683-2,Gm904									4	gain													4	gain					both
chr13	61569476	62836462	BC052688,A130040M12Rik,Zfp808,Gm3604,Zfp935,Zfp934,6720489N17Rik,Mir713									5	gain							5	gain					5	gain					both
chr13	65298191	67862871	-,Uqcrb,Gm10767,Mterfd1,Ptdss1,Zfp712,Zfp708,Zfp759,Rsl1,Zfp455,Zfp458,Zfp457,Zfp595,Zfp953,Zfp456,Zfp429,Zfp459,Zfp874a,Zfp874b,Zfp58,Zfp87,Zfp748,A530054K11Rik,Zfp738,Zfp71-rs1,Zfp85-rs1,4930441O14Rik,4930441O14Rik,Zfp493,Zfp273									5	gain			4	gain			5	gain	4	gain			5	gain					both
chr13	100161378	100468245	Naip2,Naip5,Naip6,Naip7,Naip1									6	gain									5	gain									both
chr14	2915842	25876865	Gm2897,D830030K20Rik,1700110I01Rik,Gm1973,Gm3020,Gm8348,Gm8348,Gm3002,ENSMUSG00000068790,4930555G01Rik,Gm3383,Gm10406,Gm3696,Gm5797,4933406F09Rik,Flnb,Dnase1l3,Abhd6,Rpp14,Pxk,Pdhb,Kctd6,Acox2,Fam107a,Oit1,4930452B06Rik,Fhit,Fhit,Gm3833,Ptprg,3830406C13Rik,Fezf2,Cadps,Gm5087,Synpr,Sntn,Thoc7,Atxn7,Psmd6,Olfr720,Olfr31,Il3ra,Slc4a7,Nek10,Lrrc3b,Oxsm,Ngly1,Top2b,Rarb,Thrb,Nr1d2,Rpl15,Nkiras1,Nkiras…									3	gain																			left_only
chr14	25876957	25989228	Anxa11,Plac9,D14Ertd449e,Cphx,Gm10391,Duxbl,Gm10394									1	loss																			left_only
chr14	25989228	69502334	Gm10391,Duxbl,Gm10394,4933413J09Rik,Slmap,Fam116a,Arf4,Pde12,Asb14,Appl1,Hesx1,Il17rd,Arhgef3,D14Abb1e,Ccdc66,Erc2,Wnt5a,Cacna2d3,Cacna2d3,Lrtm1,Selk,Actr8,Il17rb,Chdh,Cacna1d,Dcp1a,Cacna1d,Dcp1a,Tkt,Prkcd,Rft1,Sfmbt1,Tmem110,Mustn1,Itih4,Itih3,Itih1,Nek4,Spcs1,Glt8d1,Gnl3,Pbrm1,2010107H07Rik,Nt5dc2,Nt5dc2,Stab1,Stab1,Nisch,Tnnc1,Sema3g,Phf7,Bap1,Dnahc1,Capn7,Sh3bp5,Mettl6,Eaf1,Colq,Hacl1,Hacl1,B…									3	gain																			left_only
chr14	69733119	124676864	Tnfrsf10b,Rhobtb2,Pebp4,Egr3,Bin3,2610301G19Rik,9930012K11Rik,Pdlim2,Sorbs3,Ppp3cc,Slc39a14,Piwil2,Polr3d,Mir320,Phyhip,Bmp1,Sftpc,Lgi3,Reep4,Hr,Nudt18,Fam160b2,Epb4.9,Fgf17,Npm2,Xpo7,Dok2,Gfra2,Fndc3a,Cysltr2,Rcbtb2,Rb1,Mir687,Rb1,Lpar6,Rb1,Itm2b,Med4,Nudt15,Sucla2,Htr2a,Esd,Lrch1,5031414D18Rik,Lrrc63,Lcp1,Cpb2,Zc3h13,Siah3,Spert,Cog3,Slc25a30,Tpt1p,Tpt1,Gtf2f2,Gtf2f2,Kctd4,1200011I18Rik,1200011…									3	gain																			left_only
chr15	78284207	78385572	Csf2rb2,Csf2rb,1700061J05Rik									3	gain																			left_only
chr15	100169108	101786117	Dip2b,Atf1,Tmprss12,Mettl7a1,Gm10035,AB099516,Mettl7a2,Higd1c,AB099516,Slc11a2,Letmd1,Csrnp2,Tcfcp2,Pou6f1,Dazap2,Smagp,Cela1,Galnt6,Slc4a8,Scn8a,Ankrd33,Acvrl1,Acvr1b,Grasp,Nr4a1,9430023L20Rik,6030408B16Rik,Krt80,Krt7,Krt83,1700011A15Rik,Krt81,Krt86,5430421N21Rik,Gm6042,Krt85,Krt85,Krt84,Krt82,Krt85,4732456N10Rik,Krt85,Krt85,Krt75,Krt85,Gm5476,Krt85,Gm5477,Krt85,Gm5414,Krt85,Gm5478,Krt85,Krt6b,K…									3	gain																			left_only
chr16	18934877	19769692	Hira,Olfr164,Olfr165,Olfr166,Olfr167,Olfr168,Olfr169,Olfr170,Olfr171,Lamp3,B3gnt5									3	gain																			left_only
chr17	12924147	13716839	Acat3,Tcp1,Acat3,Acat2,Wtap,Sod2,Gpr31c,Tcp10a,Tcp10c,Tcp10a,Tcp10c,Gm11166,Tcp10a,Unc93a,Tcp10a,Tcp10a,Gm10512,Smok2a,Tcp10a,Smok2a,Tcp10a,Tcp10a,Smok2b,Gm9880,Tcp10a,Smok4a									5	gain																			left_only
chr17	14978415	23557025	Gm3448,Gm3417,9030025P20Rik,9030025P20Rik,Gm3448,Gm3417,Gm3435,2210404J11Rik,2210404J11Rik,Dll1,Fam120b,Psmb1,Tbp,Pdcd2,Prdm9,Chd1,Rgmb,Zfp960,Zfp97,Riok2,Lix1,Lnpep,Vmn2r90,Mir99b,Mirlet7e,Mir125a,Ncrna00085,Ncrna00085,Has1,Fpr1,Fpr2,Fpr2,Fpr3,Fpr-rs4,Vmn2r91,Vmn2r92,Vmn2r94,Vmn2r93,Vmn2r95,Vmn2r96,Vmn2r97,Vmn2r98,Vmn2r99,Vmn2r100,Vmn2r101,Vmn2r102,Vmn2r103,Vmn2r104,Fpr-rs6,Vmn2r105,Vmn2r106,Vmn…									4	gain																			left_only
chr17	30135193	30924576	Zfand3,Btbd9,Glo1,Dnahc8,Glp1r									3	gain																			left_only
chr17	32522177	33336903	Cyp4f17,Cyp4f16,Gm9705,Cyp4f40,Cyp4f15,Zfp871,Zfp811,Zfp799,Zfp870,Cyp4f14,Cyp4f13,Cyp4f41-ps,Zfp472,Zfp952,Zfp763,4921501E09Rik,Zfp563,Morc2b,Olfr55,Olfr239,Zfp955a,Olfr63,Zfp955b,Zfp81									3	gain	3	gain											3	gain					both
chr17	34469985	34563816	Btn3a3,Btnl5,Btnl6									5	gain																			left_only
chr17	34564316	34695755	Notch4,Gpsm3,Pbx2,Ager,Rnf5,Agpat1,Egfl8,Ppt2,Prrt1,Fkbpl,Atf6b,Tnxb									1	loss	1	loss											1	loss			1	loss	both
chr17	34712772	34719735	Tnxb									1	loss											1	loss	1	loss	1	loss			both
chr17	34728335	34822145	C4b,Cyp21a1,C4a									3	gain													3	gain	4	gain			both
chr17	37085092	40590012	Olfr90,Olfr91,Olfr92,Olfr93,Ubd,Olfr94,Olfr95,Olfr96,Olfr97,Olfr98,H2-M3,Olfr99,Olfr101,Olfr100,Olfr102,Olfr103,Olfr107,Olfr108,Olfr109,H2-M2,Olfr110,Olfr111,Olfr112,Olfr113,Olfr114,Olfr115,Olfr116,Olfr117,Olfr118,Olfr119,Olfr120,Olfr121,Olfr122,Olfr123,Olfr124,Olfr125,Olfr126,Olfr127,Olfr128,Olfr761,Olfr129,Olfr130,Olfr131,Olfr132,Olfr133,Olfr134,Olfr135,Olfr138,Olfr137,Olfr136,Pgk2,Crisp3,Crisp1									4	gain													4	gain					both
chr17	52905897	55941118	Efhb,Rab5a,4921523A10Rik,Kat2b,Sgol1,4932415M13Rik,Sult1c2,Sult1c1,Slc5a7,St6gal2,Vmn2r118,Pot1b,Emr4,Zfp119a,Zfp959,Zfp119b									3	gain																			left_only
chr17	56104086	56107240	Plin4									10	gain	9	gain											8	gain					both
chrX	92016826	102642519	Mageb18,Mageb18,Gm5941,Arx,Pola1,Pcyt1b,Pdk3,AU015836,Zfx,Eif2s3x,Klhl15,Apoo-ps,Apoo,Apoo,Maged1,Gspt2,Zxdb,Zxda,Spin4,Arhgef9,Fam123b,Asb12,Zc4h2,1700010D01Rik,Zc3h12b,Zc3h12b,Las1l,Msn,F630028O10Rik,Mir223,F630028O10Rik,Vsig4,Hsf3,Heph,Gpr165,Pgr15l,Eda2r,Ar,Ophn1,Yipf6,Stard8,Efnb1,Gm14812,Pja1,Tmem28,Eda,Eda,Mir676,Eda,Awat2,Otud6a,Igbp1,Dgat2l6,Awat1,P2ry4,Arr3,Pdzd11,Kif4,Gdpd2,Dlg3,Tex11,…									1	loss															0	loss			both
chrX	150312817	154001897	Gm15104,Tmem29,Alas2,Apex2,Pfkfb1,Tro,Maged2,Gnl3l,Fgd1,Tsr2,Fgd1,Tsr2,A230072E10Rik,Fam120c,Phf8,Huwe1,Huwe1,Huwe1,Mirlet7f-2,Huwe1,Mir98,Hsd17b10,Ribc1,Smc1a,Iqsec2,Kdm5c,Tspyl2,Gpr173,Shroom2,Gpr143,Usp51,Mageh1,Foxr2,Rragb,Klf8,Ubqln2,Cypt3,Kctd12b,2210013O21Rik,Spin2,Gm15144,4921511M17Rik									1	loss	0	loss													0	loss			both
chrX	154001897	155323312	Gm15144,4921511M17Rik,4930542N07Rik,Gm5647,Gm16390,Magea6,Magea3,Magea8,Magea2,Magea5,Magea1,1700042B14Rik,Sat1,Acot9									3	gain																			left_only
chrX	155323812	169966269	Prdx4,Ptchd1,Phex,Sms,Mbtps2,Yy2,Mbtps2,Mbtps2,Smpx,Klhl34,Cnksr2,Rps6ka3,Eif1ax,Mtap7d2,A830080D01Rik,Sh3kbp1,Map3k15,Map3k15,Pdha1,Pdha1,Gpr64,Phka2,Ppef1,Rs1,Cdkl5,Rs1,Cdkl5,Cdkl5,Gja6,Scml2,Rai2,Nhs,Reps2,Rbbp7,Txlng,Syap1,Ctps2,S100g,Ctps2,Grpr,1700045I19Rik,Ap1s2,Zrsr2,Car5b,Siah1b,Tmem27,Ace2,Bmx,Pir,Figf,Piga,Asb11,Asb9,Mospd2,Fancb,Glra2,Gemin8,Gpm6b,Ofd1,Trappc2,Rab9,Tceanc,Egfl6,Gm8817…									1	loss	0	loss	0	loss											0	loss			both
chr1	2908922	84929698	Xkr4,Rp1,Sox17,Mrpl15,Lypla1,Tcea1,Rgs20,Atp6v1h,Oprk1,Npbwr1,Rb1cc1,St18,Pcmtd1,Sntg1,Rrs1,Adhfe1,2610203C22Rik,Adhfe1,2610203C22Rik,3110035E14Rik,2610203C22Rik,Mybl1,Vcpip1,Sgk3,6030422M02Rik,Snord87,Snhg6,Snhg6,Lrrc67,Cops5,Cspp1,Arfgef1,Cpa6,Prex2,A830018L16Rik,Sulf1,Slco5a1,Prdm14,Ncoa2,Tram1,Lactb2,Xkr9,Gm5523,Eya1,Msc,Trpa1,Kcnb2,Terf1,Gm106,Rpl7,Rdh10,Stau2,Ube2w,Tceb1,Tmem70,Ly96,Jph1,Gd…											1	loss	1	loss					1	loss									both
chr1	85615038	88007543	Sp140,Sp100,A630001G21Rik,Cab39,Itm2c,4933407L21Rik,Gpr55,Spata3,2810459M11Rik,Psmd1,Psmd1,Htr2b,Armc9,B3gnt7,Ncl,C130036L24Rik,Nmur1,1700019O17Rik,Ptma,Pde6d,Cops7b,Nppc,Dis3l2,Alppl2,Alpi,Akp3,Ecel1,1700027L20Rik,Chrnd,Chrng,Eif4e2,Efhd1,Gigyf2,Kcnj13,Gigyf2,3110079O15Rik,Ngef,Neu2,Inpp5d,Atg16l1,Atg16l1,Scarna6,Sag,Dgkd,Usp40											1	loss															1	loss	both
chr1	88318807	107000505	Trpm8,Spp2,Glrp1,Arl4c,Sh3bp4,Agap1,4933400F21Rik,Agap1,Gbx2,Asb18,Iqca,Cxcr7,Cops8,Mlph,Prlh,Rab17,Lrrfip1,Rbm44,Ramp1,Ube2f,Scly,Espnl,Klhl30,Fam132b,Ilkap,1700020N18Rik,Hes6,Per2,Traf3ip1,Asb1,Twist2,Hdac4,Ndufa10,Olfr1416,Olfr1415,Olfr1414,Olfr1413,Olfr1412,Olfr1411,Olfr1410,Olfr12,Myeov2,Otos,Gpc1,Mir149,Gpc1,Ankmy1,Dusp28,Rnpepl1,9430060I03Rik,9430060I03Rik,Capn10,Gpr35,Aqp12,Kif1a,Agxt,231…											1	loss																	left_only
chr1	107369258	139781291	Serpinb11,Serpinb7,Serpinb2,Serpinb10-ps,Serpinb8,Cdh7,Cdh19,Dsel,Cntnap5a,Tsn,Mki67ip,Clasp1,Clasp1,2900060B14Rik,Tcfcp2l1,Gli2,Inhbb,Ralb,Tmem185b,Epb4.1l5,Ptpn4,Tmem177,Gm101,Sctr,Tmem37,Dbi,3110009E18Rik,Steap3,C1ql2,Marco,En1,Insig2,Ccdc93,Htr5b,Ddx18,Dpp10,Actr3,Slc35f5,Gpr39,Gpr39,Lypd1,Lypd1,Nckap5,Mgat5,Tmem163,Acmsd,Ccnt2,Ysk4,Rab3gap1,Zranb3,R3hdm1,R3hdm1,Mir128-1,Ubxn4,Lct,Mcm6,Dars,C…											1	loss																	left_only
chr1	139781791	140088968	Cfhr2,Cfh											7	gain					7	gain					7	gain					both
chr1	140098737	173464172	Cfh,Kcnt2,Cdc73,Cdc73,B3galt2,Glrx2,Trove2,Uchl5,Rgs2,Rgs13,Rgs1,Rgs18,Fam5c,Pla2g4a,7530420F21Rik,Ptgs2,Pdc,BC003331,Tpr,Tpr,Prg4,Prg4,Prg4,Hmcn1,Ivns1abp,1200016B10Rik,1190005F20Rik,Rnf2,Fam129a,Edem3,1700025G04Rik,Tsen15,Glt25d2,Rgl1,Apobec4,Arpc5,Ncf2,Smg7,Nmnat2,Lamc2,Lamc1,E330020D12Rik,1700012A16Rik,Dhx9,Npl,Rgs8,Rgs16,Rnasel,5830403L16Rik,Gm5531,Teddm1,Glul,Zfp648,Cacna1e,Ier5,Mr1,Stx6,Xp…											1	loss																	left_only
chr1	173464803	174159640	Aim2,BC094916,Pydc4,Pyhin1,Pydc3,AI607873,Ifi204,Mnda,Ifi203,Ifi202b,Ifi205,Olfr433,Olfr432,Olfr430,Olfr429,Olfr426,Olfr427,Olfr231,Olfr230-ps1,Olfr424,Olfr421,Olfr420											3	gain																	left_only
chr1	174159640	195176740	Olfr420,Spna1,Olfr419,1810030J14Rik,Olfr417,Olfr248,Olfr414,Olfr220,Fmn2,Grem2,Rgs7,Fh1,Kmo,Opn3,Opn3,Chml,Wdr64,Exo1,Pld5,Pld5,B020018G12Rik,Cep170,Sdccag8,Akt3,Zfp238,1700016C15Rik,Adss,Gm16432,Pppde1,Fam36a,Hnrnpu,Efcab2,Kif26b,Smyd3,Tfb2m,Cnst,Sccpdh,Ahctf1,Cdc42bpa,Adck3,Psen2,Gm5069,Itpkb,Gm5069,Itpkb,6330403A02Rik,Parp1,Lin9,Mixl1,Acbd3,H3f3a,BC031781,Lefty2,Pycr2,Lefty1,Tmem63a,Ephx1,9130…											1	loss	1	loss													1	loss	both
chr3	59341954	64977281	Gm5538,C130079G13Rik,Gm9696,Gm9696,Aadacl2,Aadac,Sucnr1,Mbnl1,P2ry1,Rap2b,Arhgef26,Dhx36,Gpr149,Mme,Plch1,E130311K13Rik,Slc33a1,Gmps,Vmn2r1,Vmn2r2,Vmn2r3,Vmn2r4,Vmn2r5,Vmn2r6,Vmn2r-ps11,Vmn2r7,Vmn2r-ps11											3	gain																	left_only
chr3	94310061	94658913	Them4,Them5,C2cd4d,Rorc,Lingo4,Tdrkh,Oaz3,Mrpl9,Riiad1,Celf3,Snx27,Tuft1											1	loss													1	loss	1	loss	both
chr3	107899159	108040589	Gstm7,Gstm6,Gstm3,Gstm2,Gstm1											5	gain																	left_only
chr4	41763727	42867847	Il11ra1,Ccl27a,Gm10591,Gm3893,Gm13304,Ccl21c,Ccl21b,Gm3893,Gm3893,Gm13308,Gm3893,Gm13298,Gm3893,4933409K07Rik,Gm10591,Ccl21c,Ccl21b,Gm13304,Gm3893,Gm2506,Gm13306,Ccl27b,Gm2506,Gm13306,Ccl27b,Gm2002,Gm3893,Il11ra2,Ccl27b,Gm13306,Gm2506,Gm2002,Il11ra2,Ccl27b,Gm13306,Gm2506,Gm2002,Gm3893,Il11ra2,Gm13305,Gm2002,Gm3893,Il11ra2,Gm13305,Gm2002,Il11ra2,Gm13305,Gm1987,Ccl21a,Ccl19,4933409K07Rik,Gm13298											4	gain					3	gain			3	gain			3	gain	3	gain	both
chr4	42868347	43733655	BC049635,N28178,Dnajb5,1700022I11Rik,Vcp,Fancg,Pigo,Stoml2,B230312A22Rik,Unc13b,Atp8b5,Rusc2,Fam166b,Tesk1,Cd72,Sit1,Rmrp,Ccdc107,E130306D19Rik,Car9,Tpm2,Tln1,Creb3,Gba2,Rgp1,Rgp1,Msmp,Npr2,Spag8,Hint2,4930412F15Rik,Tmem8b,Olfr70,Olfr71,Hrct1,5430416O09Rik											1	loss									1	loss			1	loss	1	loss	both
chr4	43855809	49336971	Reck,Glipr2,Ccin,Clta,Gne,Rnf38,Melk,Pax5,Zcchc7,Grhpr,Zbtb5,Polr1e,Fbxo10,Tomm5,Frmpd1,Rg9mtd3,Exosc3,Dcaf10,Mcart1,Shb,Gm829,Aldh1b1,Igfbpl1,1300002K09Rik,E230008N13Rik,Tdrd7,Tmod1,Tstd2,Ncbp1,Xpa,Foxe1,5830415F09Rik,Hemgn,Anp32b,Nans,Trim14,Coro2a,Tbc1d2,Gabbr2,Anks6,Galnt12,Col15a1,Tgfbr1,Alg2,Sec61b,Nr4a3,Stx17,Erp44,Invs,Tex10,Invs,Tex10,5730528L13Rik,Tmeff1,Murc,E130309F12Rik											1	loss																	left_only
chr4	49337471	49448018	E130309F12Rik,Acnat2,Acnat1											5	gain																	left_only
chr4	49448949	59959391	Acnat1,Baat,Mrpl50,Zfp189,Aldob,2810432L12Rik,Rnf20,Grin3a,Grin3a,Ppp3r2,Cylc2,Smc2,4930547C10Rik,Olfr275,Olfr273,Olfr272,Olfr270,Nipsnap3a,Nipsnap3b,Abca1,AI427809,Slc44a1,Fsd1l,Fktn,Tal2,Tmem38b,Zfp462,Rad23b,Klf4,Actl7b,Actl7a,Ikbkap,BC026590,Ctnnal1,D730040F13Rik,6430704M03Rik,Epb4.1l4b,Ptpn3,Palm2,Akap2,D630039A03Rik,Txn1,Txndc8,Svep1,Musk,Lpar1,Olfr267,AI314180,Zkscan16,Ptgr1,Dnajc25,Gng10,…											1	loss																	left_only
chr4	59959884	62051691	Mup4,Mup6,Mup15,Mup7,Mup15,Mup2,Mup8,Mup9,Mup1,Mup2,Mup10,LOC100048885,Mup2,Mup11,LOC100048885,Mup12,Mup13,Mup2,Mup14,Mup2,Mup15,Mup17,LOC100048884,Mup5,Mup20											10	gain																	left_only
chr4	102255057	115134009	Pde4b,Sgip1,Tctex1d1,Tctex1d1,BB031773,BB031773,Insl5,Wdr78,Mier1,Slc35d1,4921539E11Rik,Oma1,Dab1,C8b,C8a,1700024P16Rik,Prkaa2,Ppap2b,Usp24,Pcsk9,Bsnd,Dhcr24,BC055111,Ttc22,Pars2,Ttc4,Heatr8,Fam151a,Fam151a,Acot11,Acot11,Ssbp3,Mrpl37,Cyb5rl,Cdcp2,2210012G02Rik,Tmem59,Ldlrad1,Lrrc42,Hspb11,Dio1,Yipf1,Tmem48,Glis1,Dmrtb1,Lrp8,Magoh,0610037L13Rik,Cpt2,Slc1a7,Podn,Scp2,Echdc2,Zyg11a,Zyg11b,2010305A19…											1	loss																	left_only
chr4	118961823	143438807	Lao1,Slc2a1,Zfp691,Ermap,Ccdc23,4930538K18Rik,AU022252,Lepre1,Cldn19,Ybx1,Ppih,Ccdc30,Ppcs,Zmynd12,Rimkla,AA415398,Foxj3,Guca2a,Guca2b,Hivep3,Edn2,Foxo6,Scmh1,Slfnl1,Ctps,Gm8439,Cited4,Kcnq4,Nfyc,Nfyc,Mir30c-1,Mir30e,Nfyc,Rims3,Dem1,Zfp69,Smap2,Col9a2,Zmpste24,Tmco2,Rlf,Gm12888,Gm12886,Gm12887,9530002B09Rik,Ppt1,Cap1,Mfsd2a,Mycl1,Trit1,Bmp8b,Bmp8b,Oxct2b,Ppie,Hpcal4,Nt5c1a,Heyl,Pabpc4,Bmp8a,Bmp8a…											1	loss	1	loss															both
chr6	60989247	149556813	Fam190a,Grid2,Atoh1,Smarcad1,Hpgds,C130060K24Rik,Tnip3,A930038C07Rik,Prdm5,4930544G11Rik,Mad2l1,Vmn1r32,Vmn1r33,Vmn1r35,Vmn1r36,Vmn1r37,Vmn1r38,Gng12,Gadd45a,Serbp1,Il12rb2,Il23r,Tacstd2,4930515G16Rik,Rpia,Eif2ak3,1700011F03Rik,Foxi3,Thnsl2,Fabp1,Smyd1,Krcc1,Cd8b1,Cd8a,Rmnd5a,Rnf103,Vps24,Kdm3a,Reep1,Mrpl35,Immt,Ptcd3,Polr1a,St3gal5,Atoh8,Sftpb,Usp39,0610030E20Rik,Tmem150a,Rnf181,Vamp5,Vamp8,Ggcx…											3	gain																	left_only
chr7	7312265	15834052	Vmn2r30,Vmn2r31,Vmn2r32,Vmn2r33,Vmn2r34,Vmn2r35,Vmn2r36,Vmn2r47,2810047C21Rik1,Vmn2r41,Vmn2r42,Vmn2r43,Vmn2r44,Vmn2r45,Vmn2r40,Vmn2r39,Vmn2r38,Vmn2r37,Vmn2r46,Vmn2r48,Vmn2r49,Vmn2r50,Vmn2r51,Vmn2r51,Vmn2r52,Vmn1r66,Vmn1r67,Zik1,Vmn1r69,Vmn1r70,Gm6900,Nlrp4b,Vmn1r71,Zscan4c,Zscan4d,Zscan4e,Zscan4f,Vmn1r72,Vmn1r73,Vmn1r74,Vmn1r75,Vmn1r76,Vmn1r78,Vmn1r79,Vmn1r80,Vmn1r81,Vmn1r81,Vmn1r82,Vmn1r83,Vmn1r…											5	gain																	left_only
chr7	18839850	20062883	Mill2,Pglyrp1,Ccdc61,Nova2,Nanos2,Mypop,Irf2bp1,Foxa3,Sympk,Sympk,Rsph6a,Rsph6a,Dmwd,Dmpk,Six5,Fbxo46,Qpctl,Snrpd2,Gipr,Eml2,Mir330,Eml2,Eml2,Gpr4,Opa3,Vasp,Ppm1n,Rtn2,Fosb,Ercc1,Cd3eap,Ercc1,Cd3eap,Ppp1r13l,Ercc2,Mir343,Ercc2,Ercc2,Ercc2,Klc3,Ercc2,Klc3,Ckm,Mark4,Bloc1s3,Trappc6a,Nkpd1,Lrrc68,Gemin7,Zfp296,Clasrp,Relb,Clptm1,Apoc2,Apoc4,Apoc1,Apoe,Tomm40,Pvrl2,Bcam,Cblc,Bcl3,Ceacam16,Ceacam19,Pv…											1	loss	1	loss	1	loss			1	loss	1	loss	1	loss	1	loss	1	loss	both
chr7	27692327	28041172	C030039L03Rik,Zfp60,Gm10046,Zfp59,Zfp607,1700049G17Rik,Zfp780b											5	gain																	left_only
chr7	105337101	105811113	Olfr691,Olfr692,Gm5901,Fam160a2,Cnga4,Cckbr,Prkcdbp,Smpd1,Apbb1,Hpx,Trim3,Arfip2,Fxc1,Rrp8,Rrp8,Ilk,Ilk,Taf10,Tpp1,Dchs1,Mrpl17											1	loss	1	loss															both
chr9	2885992	124127294	4930433N12Rik,Alkbh8,Cwf19l2,Gucy1a2,Aasdhppt,Kbtbd3,8430410K20Rik,Gria4,Casp1,Casp4,Casp12,Pdgfd,Ddi1,Pdgfd,Dync2h1,Dcun1d5,Mmp13,Mmp12,Mmp1b,Mmp3,Mmp1a,Mmp10,Mmp8,Mmp27,Mmp20,Mmp7,Tmem123,Birc2,Birc3,Yap1,9230110C19Rik,AK129341,1700128F08Rik,Mir1899,Trpc6,Pgr,Arhgap42,Cntn5,Phxr4,Maml2,Mtmr2,Cep57,Fam76b,Sesn3,Endod1,Kdm4d,Cwc15,Amotl1,Piwil4,Fut4,1700012B09Rik,Ankrd49,Mre11a,Gm16379,Gpr83,Folr…											1	loss							1	loss									both
chr11	83276658	99614956	Slfn14-ps,AA465934,Snord7,AI450353,AA465934,AI450353,Pex12,AI450353,Pex12,Ap2b1,Rasl10b,Gas2l2,1700020L24Rik,Mmp28,Taf15,Gm11435,Ccl5,Ccl9,Ccl6,E230016K23Rik,E230016K23Rik,Ccl3,Ccl4,Gm11428,Expi,1100001G20Rik,Heatr6,Hnf1b,Ddx52,Synrg,Dusp14,Tada2a,Gm11437,Acaca,Aatf,Lhx1,Mrm1,Dhrs11,Ggnbp2,Pigw,Myo19,Znhit3,Car4,Usp32,1700125H20Rik,Appbp2,D630032N06Rik,Ppm1d,Bcas3,Tbx2,Tbx4,Brip1,Ints2,Med13,Rnft…											1	loss									1	loss							both
chr11	99993798	116690501	Krtap17-1,Krt33a,Krt33b,Krt34,Krt31,Krt32,Krt35,Krt36,Krt13,Krt15,Krt19,Krt9,Krt14,Krt16,Krt17,Krt42,Eif1,Gast,Hap1,Jup,Leprel4,Fkbp10,Nt5c3l,Fkbp10,Nt5c3l,Klhl10,Klhl11,Acly,Ttc25,Cnp,Dnajc7,Nkiras2,Zfp385c,Dhx58,Kat2a,Hspb9,Rab5c,Kcnh4,Hcrt,Ghdc,Stat5b,Stat5a,Stat3,Ptrf,Atp6v0a1,Naglu,Hsd17b1,Coasy,Mlx,Psmc3ip,Fam134c,Tubg1,Tubg2,Plekhh3,Ccr10,Cntnap1,Ezh1,Ramp2,Vps25,Wnk4,Ccdc56,Cntd1,Becn1,Ps…											1	loss	1	loss	1	loss			1	loss	1	loss			1	loss	1	loss	both
chr11	116776063	121843137	Mxra7,Jmjd6,1110005A03Rik,Srsf2,Mfsd11,Mgat5b,2810008D09Rik,Sec14l1,Sept9,2900041M22Rik,Tnrc6c,Tmc6,Tmc8,6030468B19Rik,Syngr2,Tk1,Tk1,Afmid,Tk1,Afmid,Birc5,Cldn27,Tha1,Socs3,Pgs1,Dnahc17,Pgs1,Dnahc17,Cyth1,Usp36,Timp2,Timp2,BC100451,Lgals3bp,Cant1,C1qtnf1,Engase,Rbfox3,Enpp7,Cbx2,Cbx8,Cbx4,Tbc1d16,Ccdc40,Gaa,Eif4a3,Card14,Card14,Sgsh,Sgsh,Slc26a11,A730011L01Rik,Nptx1,Rptor,Chmp6,Baiap2,Aatk,Mir33…											1	loss	1	loss					1	loss	1	loss			1	loss	1	loss	both
chr12	2942138	120018704	1700012B15Rik,Rab10,1700012B15Rik,Rab10,Kif3c,1110002L01Rik,1110002L01Rik,Asxl2,Asxl2,Dtnb,Dnmt3a,Pomc,Efr3b,Dnajc27,Adcy3,Cenpo,Adcy3,Cenpo,2410017P09Rik,Cenpo,2410017P09Rik,Ncoa1,Itsn2,4930417G10Rik,A830093I24Rik,Pfn4,0610009D07Rik,Fkbp1b,BC068281,Mfsd2b,Ubxn2a,Atad2b,Klhl29,2810032G03Rik,Apob,1110057K04Rik,Gdf7,Hs1bp3,Rhob,Slc7a15,Pum2,Sdc1,Laptm4a,Matn3,Wdr35,Ttc32,Osr1,Nt5c1b,Rdh14,Kcns3,Msg…											3	gain							3	gain									both
chr13	2948563	21958728	Gdi2,BC016423,Asb13,Calml3,Calm4,Calm5,Net1,Tubal3,Ucn3,Akr1c14,Akr1c18,Akr1c13,Akr1c19,Akr1c12,Akr1c6,Akr1c20,Akr1c21,Akr1e1,Klf6,Pitrm1,Pfkp,Adarb2,Wdr37,Idi1,Idi2,Gtpbp4,Larp4b,Dip2c,Zmynd11,Chrm3,Zp4-ps,Ryr2,Mtr,Actn2,Heatr1,Lgals8,Edaradd,Ero1lb,Gpr137b-ps,Prl2c4,Prl2c3,Prl2c2,Prl2c5,Gpr137b,Nid1,Nid1,Lyst,Gng4,B3galnt2,Tbce,B3galnt2,Tbce,Ggps1,Arid4b,Hecw1,Mrpl32,Mrpl32,Psma2,Psma2,AW209491…											3	gain																	left_only
chr14	2915842	19750730	Gm2897,D830030K20Rik,1700110I01Rik,Gm1973,Gm3020,Gm8348,Gm8348,Gm3002,ENSMUSG00000068790,4930555G01Rik,Gm3383,Gm10406,Gm3696,Gm5797,4933406F09Rik,Flnb,Dnase1l3,Abhd6,Rpp14,Pxk,Pdhb,Kctd6,Acox2,Fam107a,Oit1,4930452B06Rik,Fhit,Fhit,Gm3833,Ptprg,3830406C13Rik,Fezf2,Cadps,Gm5087,Synpr,Sntn,Thoc7,Atxn7,Psmd6,Olfr720,Olfr31,Il3ra,Slc4a7,Nek10,Lrrc3b,Oxsm,Ngly1,Top2b,Rarb,Thrb,Nr1d2,Rpl15,Nkiras1,Nkiras…											3	gain											3	gain	3	gain			both
chr14	25876515	25989228	Anxa11,Plac9,D14Ertd449e,Cphx,Gm10391,Duxbl,Gm10394											0	loss							0	loss									both
chr14	50928675	51884293	Tmem55b,Pnp,Pnp2,Rnase10,Rnase9,Rnase11,Rnase12,Olfr750,Ang,Rnase4,Rnase4,Eddm3b,Rnase6,Rnase1,Ear5,Ang2,Ear4,Ear14,Ear11,Vmn2r88,Vmn2r89,Gm5622,Gm5800,Ang4,AY358078,Ear6,Ear7											4	gain							3	gain									both
chr15	78260931	78378640	Ncf4,Csf2rb2,Csf2rb,1700061J05Rik											3	gain																	left_only
chr16	2993302	18933184	Olfr161,Mefv,Zfp263,Olfr15,Zfp174,Zfp597,Nat15,1700037C18Rik,Cluap1,Nlrc3,Slx4,Dnase1,Dnase1,Trap1,Trap1,Crebbp,Gm5766,Adcy9,Srl,Tcfap4,Glis2,Pam16,Coro7,Vasn,Coro7,Dnaja3,Nmral1,Hmox2,5730403B10Rik,Hmox2,5730403B10Rik,4930562C15Rik,Fam100a,Mgrn1,Mgrn1,LOC100503704,LOC100503704,Nudt16l1,Nudt16l1,Anks3,Sept12,Rogdi,Glyr1,Ubn1,Ppl,Sec14l5,Nagpa,AU021092,Alg1,Fam86,Alg1,Fam86,Rbfox1,Cldn26,Mettl22,A…											1	loss																	left_only
chr16	18934877	19770229	Hira,Olfr164,Olfr165,Olfr166,Olfr167,Olfr168,Olfr169,Olfr170,Olfr171,Lamp3,B3gnt5											3	gain					3	gain											both
chr16	19770229	22961742	B3gnt5,A930003A15Rik,Klhl6,Klhl24,Yeats2,Map6d1,Parl,Cyp2ab1,Abcc5,Eif2b5,Dvl3,Ap2m1,Gm15760,Abcf3,Abcf3,Vwa5b2,Alg3,Ece2,Camk2n2,Ece2,Psmd2,Eif4g1,Fam131a,Clcn2,Polr2h,Thpo,Chrd,Thpo,Chrd,Thpo,Chrd,Chrd,2310042E22Rik,Ephb3,Vps8,2510009E07Rik,Ehhadh,Map3k13,Tmem41a,Liph,Senp2,Igf2bp2,Tra2b,Etv5,Dgkg,Crygs,Tbccd1,Dnajb11,Ahsg,Fetub,Hrg											1	loss																	left_only
chr16	22962242	23109408	Kng2,Kng1,Eif4a2											4	gain																	left_only
chr16	23109848	32750349	Eif4a2,Rfc4,Adipoq,St6gal1,Rtp1,Masp1,Rtp4,Sst,Rtp2,Bcl6,Lpp,Tprg,Trp63,Leprel1,Cldn1,Cldn16,Tmem207,Il1rap,Gm606,Ostn,Uts2d,Ccdc50,Gm10823,Fgf12,Fgf12,Mir690,1600021P15Rik,Hrasls,Atp13a5,Atp13a4,Opa1,Gm1968,Hes1,Cpn2,Lrrc15,Gp5,Atp13a3,Tmem44,Lsg1,Fam43a,AI480653,Acap2,Ppp1r2,Apod,Bdh1,Dlg1,Mfi2,Pigz,0610012G03Rik,Ncbp2,Ncbp2,Senp5,Pak2,Pigx,1500031L02Rik,Lrrc33,Bex6,Fbxo45,Wdr53,2310010M20Rik,R…											1	loss																	left_only
chr16	32750349	32756413	Muc4											5	gain																	left_only
chr16	58760418	59458581	Olfr172,Olfr173,Olfr175-ps1,Olfr177,Olfr176,Olfr178,Olfr180,Olfr181,Olfr183,Olfr186,Olfr187,Olfr190,Olfr191,Olfr192,Olfr193,Olfr194,Olfr195,Olfr196,Olfr197,Olfr198,Olfr199,Olfr201,Olfr202,Olfr203,Olfr204,Olfr205,Olfr206,Olfr209,Olfr208,Olfr207,Gabrr3											3	gain																	left_only
chr17	2930780	8142703	Pisd-ps2,Scaf8,Tiam2,Tfb1m,Cldn20,Tfb1m,Nox3,Arid1b,5730437N04Rik,Ldhal6b,5730437N04Rik,Zdhhc14,Snx9,Synj2,Serac1,Synj2,Serac1,Gtf2h5,Tulp4,Tmem181a,Dynlt1a,Dynlt1b,Tmem181b-ps,Dynlt1f,Dynlt1e,Dynlt1c,Tmem181d-ps,Tmem181c-ps,Sytl3,Ezr,Mir692-1,Rsph3b,Tagap1,Rnaset2b,Gm1604b,Rps6ka2,Tcp10a,Tcp10b,Ttll2,Gm9992,Fndc1,Tagap,Rsph3a,Rnaset2b,Rnaset2a											3	gain															3	gain	both
chr17	12925132	23557025	Acat3,Acat2,Wtap,Sod2,Gpr31c,Tcp10a,Tcp10c,Gm11166,Tcp10a,Unc93a,Tcp10a,Tcp10a,Gm10512,Smok2a,Tcp10a,Smok2a,Tcp10a,Tcp10a,Smok2b,Gm9880,Tcp10a,Smok4a,Tcte2,Mllt4,Gm7168,Dact2,Smoc2,Smoc2,4930474M22Rik,Smoc2,4930474M22Rik,Smoc2,Thbs2,Wdr27,1600012H06Rik,Phf10,Phf10,LOC106740,Gm3448,Gm3417,Gm3448,Gm3417,9030025P20Rik,9030025P20Rik,Gm3448,Gm3417,Gm3435,2210404J11Rik,2210404J11Rik,Dll1,Fam120b,Psmb1,…											4	gain																	left_only
chr17	23557525	23873193	Zfp213,Zfp13,Zscan10,Mmp25,Ccdc64b,Thoc6,Hcfc1r1,Tnfrsf12a,Cldn6,Cldn9,Pkmyt1,Pkmyt1,Paqr4,Paqr4,Kremen2,9530082P21Rik,Flywch1,Flywch2,Srrm2,Tceb2,Prss33,Prss41,Prss32,Prss21											1	loss															1	loss	both
chr17	34436044	34563816	BC051142,Btn3a3,Btnl5,Btnl6											4	gain											4	gain					both
chr17	34695755	34822708	Tnxb,C4b,Cyp21a1,C4a											3	gain																	left_only
chr17	48128285	48244756	9830107B12Rik,A530064D06Rik,Trem1											4	gain											4	gain			4	gain	both
chr19	2964591	7693982	Ighmbp2,Mrpl21,Cpt1a,Mtl5,Gal,Ppp6r3,Lrp5,1810055G02Rik,Suv420h1,Chka,Tcirg1,Ndufs8,Aldh3b1,Unc93b1,Aldh3b2,Acy3,Tbx10,Nudt8,Doc2g,Ndufv1,Gstp1,Gstp2,BC021614,Cabp2,Cdk2ap2,Pitpnm1,Aip,Tmem134,Cabp4,Gpr152,Coro1b,Ptprcap,Rps6kb2,Carns1,Tbc1d10c,Ppp1ca,Rad9,Clcf1,Pold4,Ssh3,Ankrd13d,Adrbk1,Kdm2a,Rhod,Syt12,2010003K11Rik,Pcx,Lrfn4,Pcx,Rce1,Spnb3,Rbm4b,Rbm4,Rbm14,Ccs,Ccs,Ccdc87,Ctsf,Actn3,Zdhhc24,Bb…											1	loss	1	loss	1	loss			1	loss	1	loss	1	loss					both
chr19	8593792	11279533	Slc22a8,Slc22a6,Chrm1,Slc3a2,Snhg1,Snord22,Snhg1,Wdr74,Stx5a,Nxf1,Tmem223,Tmem179b,Taf6l,Gm2518,Taf6l,Polr2g,Zbtb3,Ttc9c,Hnrnpul2,Bscl2,Gng3,Bscl2,Lrrn4cl,Ubxn1,AI462493,5730408K05Rik,1810009A15Rik,1810009A15Rik,Ints5,Ganab,B3gat3,Rom1,Eml3,Mta2,Tut1,Eef1g,Ahnak,Scgb1a1,Asrgl1,Incenp,Fth1,Best1,Rab3il1,Fads3,Fads2,Fads1,Fen1,1810006K21Rik,Gm98,Dagla,Syt7,Lrrc10b,4930579J09Rik,Sdhaf2,Cpsf7,Tmem216…											1	loss									1	loss							both
chr19	11283496	14052706	Ms4a5,Ms4a7,Ms4a4c,Ms4a4b,Ms4a6c,Gm8369,Ms4a6b,Ms4a4d,Ms4a6d,Ms4a2,Ms4a3,Plac1l,Oosp1,Gm97,Gif,Mrpl16,Stx3,Olfr1417,Olfr1418,Olfr1419,Olfr1420,Patl1,Osbp,Olfr1423,Olfr1424,Olfr1425,Olfr1426,Olfr1427,Olfr1428,Olfr76,Olfr1431,Olfr262,Olfr235,Olfr1433,Olfr1434,Olfr1436,Olfr1437,Olfr1440,Olfr1441,Pfpl,Mpeg1,Dtx4,Fam111a,A330040F15Rik,Fam111a,A330040F15Rik,Gm4952,Glyat,Olfr1442,Olfr1443,Keg1,Cntf,U053…											3	gain											3	gain					both
chr19	39042106	40098267	Cyp2c55,Cyp2c65,Cyp2c66,Cyp2c29,Cyp2c38,Cyp2c39,Cyp2c67,Cyp2c68,Cyp2c40,Cyp2c69,Cyp2c37,Cyp2c54,Cyp2c50											3	gain			3	gain					3	gain	4	gain					both
chr19	40098767	61227477	Cyp2c50,Cyp2c70,Pdlim1,Sorbs1,Aldh18a1,Tctn3,Entpd1,Ccnj,Zfp518a,Blnk,Dntt,Opalin,Tll2,Tm9sf3,Pik3ap1,Lcor,Slit1,Arhgap19,Frat1,Frat2,Rrp12,Pgam1,Exosc1,Zdhhc16,Mms19,Ubtd1,Ankrd2,Hoga1,4933411K16Rik,Hoga1,Morn4,Pi4k2a,Avpi1,Marveld1,Zfyve27,Sfrp5,Golga7b,Crtac1,D19Ertd386e,Loxl4,Pyroxd2,Hps1,Hpse2,Cnnm1,Got1,Nkx2-3,Slc25a28,Entpd7,Cox15,Cox15,Cutc,Cutc,Abcc2,Gm10768,Dnmbp,Cpn1,Cyp2c44,Erlin1,Chu…											1	loss	1	loss	1	loss					1	loss							both
chrX	92016826	123284371	Mageb18,Mageb18,Gm5941,Arx,Pola1,Pcyt1b,Pdk3,AU015836,Zfx,Eif2s3x,Klhl15,Apoo-ps,Apoo,Apoo,Maged1,Gspt2,Zxdb,Zxda,Spin4,Arhgef9,Fam123b,Asb12,Zc4h2,1700010D01Rik,Zc3h12b,Zc3h12b,Las1l,Msn,F630028O10Rik,Mir223,F630028O10Rik,Vsig4,Hsf3,Heph,Heph,Gpr165,Pgr15l,Eda2r,Ar,Ophn1,Yipf6,Stard8,Efnb1,Gm14812,Pja1,Tmem28,Eda,Eda,Mir676,Eda,Awat2,Otud6a,Igbp1,Dgat2l6,Awat1,P2ry4,Arr3,Pdzd11,Kif4,Gdpd2,Dlg3,T…											0	loss																	left_only
chrX	124135729	135169027	Vmn2r121,4932411N23Rik,Gm381,Gm382,4921511C20Rik,Diap2,Diap2,Pcdh19,Tnmd,Tspan6,Srpx2,Sytl4,Cstf2,Nox1,Xkrx,Arl13a,Trmt2b,Tmem35,Cenpi,Drp2,Taf7l,Timm8a1,Btk,Rpl36a,Gla,Hnrnph2,Hnrnph2,Armcx4,Armcx1,Armcx6,Armcx3,Armcx2,Nxf2,Zmat1											0	loss																	left_only
chr1	84930198	85626321	A530032D15Rik,Gm7609,C130026I21Rik,Sp110,Sp140,Sp110,Sp140													17	gain											16	gain			right_only
chr1	85630321	88007543	Sp140,Sp100,A630001G21Rik,Cab39,Itm2c,4933407L21Rik,Gpr55,Spata3,2810459M11Rik,Psmd1,Psmd1,Htr2b,Armc9,B3gnt7,Ncl,C130036L24Rik,Nmur1,1700019O17Rik,Ptma,Pde6d,Cops7b,Nppc,Dis3l2,Alppl2,Alpi,Akp3,Ecel1,1700027L20Rik,Chrnd,Chrng,Eif4e2,Efhd1,Gigyf2,Kcnj13,Gigyf2,3110079O15Rik,Ngef,Neu2,Inpp5d,Atg16l1,Atg16l1,Scarna6,Sag,Dgkd,Usp40													1	loss											1	loss			right_only
chr1	88318807	173465153	Trpm8,Spp2,Glrp1,Arl4c,Sh3bp4,Agap1,4933400F21Rik,Agap1,Gbx2,Asb18,Iqca,Cxcr7,Cops8,Mlph,Prlh,Rab17,Lrrfip1,Rbm44,Ramp1,Ube2f,Scly,Espnl,Klhl30,Fam132b,Ilkap,1700020N18Rik,Hes6,Per2,Traf3ip1,Asb1,Twist2,Hdac4,Ndufa10,Olfr1416,Olfr1415,Olfr1414,Olfr1413,Olfr1412,Olfr1411,Olfr1410,Olfr12,Myeov2,Otos,Gpc1,Mir149,Gpc1,Ankmy1,Dusp28,Rnpepl1,9430060I03Rik,9430060I03Rik,Capn10,Gpr35,Aqp12,Kif1a,Agxt,231…													1	loss											1	loss	1	loss	right_only
chr4	3020413	60903259	Vmn1r2,Vmn1r3,Tmem68,Tgs1,Lyn,Rps20,Mos,Plag1,Chchd7,Sdr16c5,Sdr16c6,Penk,Impad1,Fam110b,Ubxn2b,Cyp7a1,Sdcbp,Nsmaf,Tox,Car8,Rab2a,Chd7,Clvs1,Clvs1,Asph,Asph,4930412C18Rik,Gdf6,4930448K20Rik,2610301B20Rik,Plekhf2,2310030N02Rik,Mir684-2,Trp53inp1,Ccne2,Ints8,Ccne2,Ints8,Dpy19l4,Esrp1,1110037F02Rik,Rad54b,Gem,Cdh17,Pdp1,Tmem67,C430048L16Rik,Rbm12b,Fam92a,Gm11818,Runx1t1,Slc26a7,Lrrc69,Otud6b,Tmem55a…													1	loss															right_only
chr4	88879440	101837510	Ifne,Mir31,Mtap,Cdkn2a,Cdkn2b,Dmrta1,Zfp352,Elavl2,Izumo3,Tusc1,5830433M19Rik,Plaa,Gm12657,Plaa,Ift74,Ift74,Lrrc19,Ift74,Mir872,Tek,4930579C15Rik,Mysm1,Jun,Fggy,Hook1,Cyp2j13,Cyp2j12,Cyp2j11,Cyp2j8,Cyp2j6,Cyp2j9,Cyp2j5,Gm12695,E130114P18Rik,E130114P18Rik,Nfia,Nfia,Tm2d1,Inadl,L1td1,Kank4,Usp1,Dock7,Angptl3,Dock7,Atg4c,Foxd3,Alg6,Itgb3bp,Efcab7,Pgm2,Ror1,Ube2u,Cachd1,Raver2,Jak1,Mir101a,Ak4,Dnajc6…													1	loss			1	loss									1	loss	right_only
chr4	102255057	115298501	Pde4b,Sgip1,Tctex1d1,Tctex1d1,BB031773,BB031773,Insl5,Wdr78,Mier1,Slc35d1,4921539E11Rik,Oma1,Dab1,C8b,C8a,1700024P16Rik,Prkaa2,Ppap2b,Usp24,Pcsk9,Bsnd,Dhcr24,BC055111,Ttc22,Pars2,Ttc4,Heatr8,Fam151a,Fam151a,Acot11,Acot11,Ssbp3,Mrpl37,Cyb5rl,Cdcp2,2210012G02Rik,Tmem59,Ldlrad1,Lrrc42,Hspb11,Dio1,Yipf1,Tmem48,Glis1,Dmrtb1,Lrp8,Magoh,0610037L13Rik,Cpt2,Slc1a7,Podn,Scp2,Echdc2,Zyg11a,Zyg11b,2010305A19…													1	loss															right_only
chr5	3000000	3343762	V1rg10													9	gain															right_only
chr5	3344262	10068674	Cdk6,Fam133b,1700109H08Rik,1700109H08Rik,C030048B08Rik,C030048B08Rik,Pex1,C030048B08Rik,Pex1,Gatad1,4930511M11Rik,Ankib1,Krit1,4932412H11Rik,Mterf,Akap9,Cyp51,Gm9897,Fzd1,Cdk14,1700015F17Rik,Cldn12,Gtpbp10,Gm8773,A330021E22Rik,Steap2,Steap1,Zfp804b,4921511H03Rik,Zfp804b,Steap4,Sri,Adam22,Dbf4,Slc25a40,Rundc3b,Abcb1a,Abcb1b,Abcb4,Crot,4930420K17Rik,Dmtf1,9330182L06Rik,Mir879,9330182L06Rik,Grm3													1	loss															right_only
chr5	10068674	12023271	Gm6455,Gm6460													7	gain															right_only
chr5	14910301	15714755	Gm9758,Speer4e,Speer8-ps1,Gm17019,Speer4d,Speer7-ps1													17	gain															right_only
chr5	15715255	151651268	Cacna2d1,Hgf,Speer4f,Sema3c,Cd36,Gnat3,Gnai1,Magi2,Phtf2,Tmem60,Rsbn1l,Rsbn1l,A630072M18Rik,Ptpn12,Pion,Ccdc146,Ccdc146,Fgl2,Fam185a,Fbxl13,Fbxl13,Lrrc17,Armc10,Napepld,Pmpcb,Dnajc2,Psmc2,Slc26a5,Reln,Orc5,Orc5,LOC100042049,Orc5,Lhfpl3,A930003O13Rik,Lhfpl3,Mll5,Srpk2,AI506816,Pus7,Rint1,Tomm7,Snord93,Fam126a,Klhl7,Nupl2,Mir684-1,Kcnh2,Nos3,Atg9b,Abcb8,Accn3,Cdk5,Slc4a2,Fastk,Tmub1,Agap3,Gbx1,Asb1…													1	loss															right_only
chr6	2911710	60731454	Samd9l,Hepacam2,Ccdc132,Calcr,Calcr,Mir653,Calcr,Mir489,Tfpi2,Gngt1,Gng11,Bet1,Col1a2,Casd1,Sgce,Peg10,Ppp1r9a,Pon1,Pon3,Pon2,Asb4,Pdk4,Dync1i1,Slc25a13,Shfm1,Dlx6,Dlx6os1,Dlx6as,Dlx6,Dlx6os1,Dlx6os1,Dlx5,Acn9,Tac1,Asns,C1galt1,Col28a1,Mios,Rpa3,Gm16039,Glcci1,Ica1,Nxph1,Ndufa4,Phf14,Gm6578,Thsd7a,Tmem106b,Vwde,Tmem168,B630005N14Rik,Gpr85,2610001J05Rik,Ppp1r3a,Foxp2,Mdfic,Tcfec,Tes,Cav2,Cav1,Met,…													3	gain															right_only
chr6	60731954	60988747	Snca,Mmrn1													0	loss															right_only
chr6	60989247	149556813	Fam190a,Grid2,Atoh1,Smarcad1,Hpgds,C130060K24Rik,Tnip3,A930038C07Rik,Prdm5,4930544G11Rik,Mad2l1,Vmn1r32,Vmn1r33,Vmn1r35,Vmn1r36,Vmn1r37,Vmn1r38,Gng12,Gadd45a,Serbp1,Il12rb2,Il23r,Tacstd2,4930515G16Rik,Rpia,Eif2ak3,1700011F03Rik,Foxi3,Thnsl2,Fabp1,Smyd1,Krcc1,Cd8b1,Cd8a,Rmnd5a,Rnf103,Vps24,Kdm3a,Reep1,Mrpl35,Immt,Ptcd3,Polr1a,St3gal5,Atoh8,Sftpb,Usp39,0610030E20Rik,Tmem150a,Rnf181,Vamp5,Vamp8,Ggcx…													3	gain															right_only
chr7	2854920	3715826	AU018091,Mir290,LOC100303645,Mir291a,LOC100303645,Mir292,LOC100303645,Mir291b,LOC100303645,Mir293,LOC100303645,Nlrp12,Myadm,Prkcc,Cacng7,Cacng8,Cacng6,Tarm1,Oscar,Ndufa3,Ndufa3,Tfpt,Tfpt,Prpf31,Cnot3,Leng1,Cnot3,Leng1,Tmc4,Mboat7,Tsen34,Rps9,Lilrb3													1	loss	1	loss			1	loss	1	loss	1	loss	1	loss	1	loss	right_only
chr7	4601685	5115705	Ptprh,Tmem86b,Ppp6r1,Hspbp1,Brsk1,Tmem150b,Brsk1,Tmem150b,Suv420h2,Cox6b2,Fam71e2,Il11,Tmem190,2210411K11Rik,Rpl28,Ube2s,Shisa7,Isoc2b,Isoc2a,Zfp628,Nat14,A430110N23Rik,Sbk2,Zfp579,Fiz1,Zfp524,Zfp865,Zfp784,Zfp580,Ccdc106,U2af2,Epn1,Rfpl4													1	loss													1	loss	right_only
chr7	7312265	12768572	Vmn2r30,Vmn2r31,Vmn2r32,Vmn2r33,Vmn2r34,Vmn2r35,Vmn2r36,Vmn2r47,2810047C21Rik1,Vmn2r41,Vmn2r42,Vmn2r43,Vmn2r44,Vmn2r45,Vmn2r40,Vmn2r39,Vmn2r38,Vmn2r37,Vmn2r46,Vmn2r48,Vmn2r49,Vmn2r50,Vmn2r51,Vmn2r51,Vmn2r52,Vmn1r66,Vmn1r67,Zik1,Vmn1r69,Vmn1r70,Gm6900,Nlrp4b,Vmn1r71,Zscan4c,Zscan4d,Zscan4e,Zscan4f,Vmn1r72,Vmn1r73,Vmn1r74,Vmn1r75,Vmn1r76,Vmn1r78,Vmn1r79,Vmn1r80,Vmn1r81,Vmn1r82,Vmn1r83,Vmn1r84,Zfp55…													6	gain	5	gain			6	gain							6	gain	right_only
chr7	13623891	15834540	Sult2a5,Sult2a2,Sult2a1,Sult2a4,Sult2a3,Sult2a6,2810007J24Rik,Vmn1r90,Gm4745,Obox2,Obox1,Obox3,Obox5,Obox6													5	gain									6	gain					right_only
chr7	15834540	17062527	Obox6,Crx,Crxos1,Sepw1,Gltscr2,Ehd2,Gltscr1,Zfp541,Napa,Kptn,Slc8a2,Meis3,Dhx34,Gpr77,C5ar1,Prr24,Ccdc9,Bbc3,Sae1,Zc3h4,Tmem160,Npas1,Grlf1,Ceacam-ps1,Ceacam15,Ceacam9,Ap2s1,Slc1a5,Fkrp,Strn4,Prkd2,Dact3,Gng8,Ptgir,Calm3,Pnmal2,Pnmal1,Ccdc8,Ppp5c,Hif3a													1	loss															right_only
chr7	24085290	25412930	Zfp180,Zfp112,Zfp235,Zfp114,Zfp111,Zfp109,Zfp108,Zfp93,Zfp61,Zfp94,1700008P20Rik,Lypd5,Kcnn4,1500002O20Rik,Irgc1,Plaur,Cadm4,Zfp428,Irgq,2310033E01Rik,Xrcc1,Zfp575,Ethe1,Phldb3,Lypd3,Gm4598,Tex101,BC049730,Gm4763,Cd177,Ceacam10,Lypd4,Dmrtc2,Rps19,Cd79a,Arhgef1,Rabac1,Atp1a3,Grik5,Zfp574,Pou2f2,Dedd2,Zfp526,Gsk3a,Erf,Cic,Pafah1b3,Prr19,Tmem145,Megf8,Cnfn,Lipe,4732471J01Rik,Lipe,4732471J01Rik,47324…													1	loss	1	loss													right_only
chr7	28174370	31304931	Fbl,Dyrk1b,Eid2,Eid2b,BC089491,Dll3,Timm50,Supt5h,Rps16,Rps16,LOC100302567,Plekhg2,Zfp36,Med29,Paf1,Samd4b,Gmfg,Lrfn1,Il28a,Il28b,Sycn,Nccrp1,Pak4,C330005M16Rik,Fbxo27,Fbxo17,Mrps12,Sars2,Nfkbib,Sirt2,Rinl,Hnrnpl,Ech1,Lgals6,Lgals4,Lgals7,Capn12,Actn4,Eif3k,Map4k1,Ryr1,Rasgrp4,Rasgrp4,Fam98c,Fam98c,Spred3,Ggn,Psmd8,Catsperg1,Kcnk6,Yif1b,2200002D01Rik,Spint2,Ppp1r14a,Dpf1,Sipa1l3,Catsperg2,Zfp84,Z…													1	loss					1	loss							1	loss	right_only
chr7	33364361	38271309	Abpd,Abpz,Gm12769,Abpg,Abpb,Abpa,Gm12776,Wtip,Uba2,Pdcd2l,Gpi1,4931406P16Rik,Lsm14a,Kctd15,Chst8,Pepd,Cebpg,Cebpa,Slc7a10,Lrp3,Gpatch1,Rhpn2,C230052I12Rik,Ccdc123,Slc7a9,Tdrd12,Nudt19,Rgs9bp,Ankrd27,Pdcd5,Dpy19l3,Zfp507,Zfp507,E130304I02Rik,Tshz3,Zfp536,C80913,Ccne1,1600014C10Rik,Plekhf1,Pop4													1	loss	1	loss			1	loss	1	loss					1	loss	right_only
chr7	43938675	44230496	Klk15,Klk1b7-ps,Klk1b8,Klk1b1,Klk1b9,Klk1b11,Egfbp2,Klk1b26,Klk1b27,Klk1b21,Klk1b22,Klk1b16,Klk1b24,Klk1b3,Klk1b4,Klk1b5,Klk1,1700028J19Rik													6	gain					6	gain									right_only
chr7	44230496	84634534	1700028J19Rik,2410002F23Rik,Snord88c,2410002F23Rik,Snord88a,2410002F23Rik,Acpt,Clec11a,Shank1,1700008O03Rik,Syt3,Lrrc4b,Aspdh,Josd2,2310044H10Rik,Fam71e1,Mybpc2,Spib,Pold1,Nr1h2,Napsa,Kcnc3,Myh14,Izumo2,Zfp473,Vrk3,Atf5,Nup62-il4i1,Nup62,Nup62-il4i1,Nup62-il4i1,Il4i1,Tbc1d17,Akt1s1,Mir707,Akt1s1,Akt1s1,Pnkp,Ptov1,Med25,Fuz,Ap2a1,Tsks,Cpt1c,Prmt1,Bcl2l12,Irf3,Scaf1,Rras,Prr12,Prrg2,Nosip,Rcn3,Fcgr…													1	loss					1	loss									right_only
chr7	108895079	127373072	Nlrp10,Eif3f,Tub,Ric3,Lmo1,Stk33,Trim66,Rpl27a,Rpl27a,Snora3,Rpl27a,St5,D930014E17Rik,BC051019,Ascl3,Tmem9b,Nrip3,Scube2,Dennd5a,Tmem41b,Ipo7,Zfp143,Wee1,Swap70,Sbf2,Adm,Ampd3,Rnf141,Lyve1,Mrvi1,Ctr9,Eif4g2,1700012D14Rik,Galntl4,Usp47,Dkk3,Mical2,Micalcl,Parva,Tead1,Rassf10,Arntl,Btbd10,Pth,Far1,Spon1,Rras2,Copb1,Psma1,Pde3b,Cyp2r1,Calca,Calcb,Insc,Sox6,1700003G18Rik,1110004F10Rik,1110004F10Rik,P…													1	loss	1	loss					1	loss	1	loss	1	loss			right_only
chr7	127418983	131034853	Zfp688,Zfp689,Prr14,Fbrs,1700008J07Rik,Snora30,Phkg2,Phkg2,Gm166,Phkg2,Gm166,Rnf40,1700120K04Rik,Zfp629,Bcl7c,Ctf1,Ctf2,Fbxl19,Orai3,Setd1a,Hsd3b7,Stx1b,Stx4a,Zfp668,Zfp646,Prss53,Zfp646,Prss53,Vkorc1,Bckdk,Myst1,Prss8,Prss36,Fus,Pycard,Trim72,Itgam,Itgax,Itgad,Cox6a2,9130023H24Rik,Armc5,Tgfb1i1,Slc5a2,Slc5a2,BC017158,BC017158,Rgs10,Tial1,Bag3,Inpp5f,Mcmbp,Sec23ip,Ppapdc1a,Wdr11,Fgfr2,Ate1,Nsmce4…													1	loss	1	loss			1	loss	1	loss	1	loss	1	loss			right_only
chr7	131104671	135693627	Dmbt1,4933402N03Rik,5430419D17Rik,Cuzd1,1700007K09Rik,Fam24a,2310057M21Rik,Pstk,Ikzf5,Acadsb,Hmx3,Hmx2,Bub3,Gpr26,Cpxm2,Chst15,Chst15,Gm10584,Oat,Nkx1-2,Lhpp,Fam53b,Mettl10,Fam175b,Zranb1,Ctbp2,4930404H21Rik,2700050L05Rik,Mmp21,Uros,Bccip,Dhx32,Fank1,Adam12,D7Ertd443e,Dock1,Dock1,Fam196a,Nps,Foxi2,Clrn3,Ptpre,Ptpre,5830432E09Rik,Mki67													1	loss							1	loss							right_only
chr7	135694099	135700944	Mki67													4	gain			4	gain			3	gain							right_only
chr7	135700944	140299921	Mki67,Mgmt,Ebf3,9430038I01Rik,Glrx3,Gm12669,Tcerg1l,Mapk1ip1,Ppp2r2d,Bnip3,Jakmip3,Dpysl4,Stk32c,Lrrc27,Pwwp2b,Inpp5a,Nkx6-2,Gpr123,Kndc1,Utf1,Mir202,6430531B16Rik,Adam8,Tubgcp2,Zfp511,Msx3,Caly,Prap1,1810014F10Rik,Echs1,Paox,Mtg1,Sprn,Olfr522,Olfr523,Olfr524,Cd163l1,5830411N06Rik													1	loss	1	loss					1	loss	1	loss	1	loss			right_only
chr7	142328379	145323969	6330512M04Rik,Ctsd,Syt8,Tnni2,Lsp1,Gm14492,Lsp1,Gm14492,Tnnt3,Tnnt3,Mrpl23,Nctc1,H19,H19,Mir675,Igf2,Igf2as,Ins2,Th,Ascl2,Tspan32,R74862,Cd81,R74862,Cd81,Tssc4,Trpm5,Kcnq1,Kcnq1ot1,Kcnq1,Cdkn1c,Slc22a18,Phlda2,Nap1l4,Cars,Tnfrsf26,Tnfrsf22,Tnfrsf23,Osbpl5,Mrgprg,Mrgpre,Nadsyn1,Dhcr7,Shank2,Cttn,Ppfia1,Fadd,Ano1,Fgf3,Fgf4,Fgf15,Oraov1,Ccnd1,Tpcn2,Mrgprf,Mrgprd													1	loss	1	loss			1	loss	1	loss	1	loss	1	loss	1	loss	right_only
chr9	40101015	78209337	Olfr984,Olfr985,Tmem225,Olfr986,Zfp202,Scn3b,Gramd1b,9030425E11Rik,Hspa8,Hspa8,LOC624853,Hspa8,Bsx,4931429I11Rik,Crtam,Ubash3b,Mir100,Mirlet7a-2,2610203C20Rik,Mir125b-1,2610203C20Rik,Sorl1,Sc5d,Tecta,Tbcel,Grik4,Arhgef12,Tmem136,Pou2f3,Oaf,Trim29,Pvrl1,Thy1,Usp2,C1qtnf5,Mfrp,Rnf26,Mcam,Cbl,Ccdc153,Pdzd3,Nlrx1,Abcg4,Hinfp,C2cd2l,Dpagt1,H2afx,Hmbs,Vps11,Hyou1,Slc37a4,Trappc4,Rps25,Rps25,Ccdc84,Ccdc…													1	loss											1	loss	1	loss	right_only
chr9	78209837	78342032	Gsta1,Gm10639,Omt2a,Omt2b,Gsta2													4	gain	4	gain									4	gain			right_only
chr9	78342532	88588641	Dppa5a,Ooep,Ddx43,E330016A19Rik,Mto1,Eef1a1,Slc17a5,Cd109,Col12a1,Cox7a2,Tmem30a,Filip1,Senp6,Myo6,Impg1,Htr1b,Mei4,Irak1bp1,Phip,Hmgn3,Lca5,Sh3bgrl2,Elovl4,Ttk,Bckdhb,Fam46a,Ibtk,Tpbg,Ube2cbp,Dopey1,Dopey1,Pgm3,Pgm3,Rwdd2a,Me1,Prss35,Snap91,Ripply2,Cyb5r4,Mrap2,4922501C03Rik,Tbx18,Nt5e,Snx14,Syncrip,Zfp949,Trim43a													1	loss											1	loss			right_only
chr9	89215998	109138864	Mthfs,AF529169,Tmed3,Ankrd34c,Mir184,Rasgrf1,Ctsh,Morf4l1,Adamts7,Tbc1d2b,Zic1,Zic4,Plscr1,Plscr2,1700057G04Rik,Plscr4,B430319G15Rik,Plod2,Plod2,1190002N15Rik,Slc9a9,Chst2,2610101N10Rik,Paqr9,Pcolce2,Trpc1,Pls1,1700065D16Rik,Atr,Xrn1,Gk5,Tfdp2,Atp1b3,Rnf7,Rasa2,Zbtb38,E030011O05Rik,Acpl2,Spsb4,Slc25a36,Trim42,Clstn2,Nmnat3,Rbp1,Rbp2,4930579K19Rik,Copb2,Copb2,Mrps22,Prr23a,Gm6406,2410012M07Rik,742…													1	loss	1	loss									1	loss	1	loss	right_only
chr10	3059930	21998962	Ppp1r14c,Iyd,Plekhg1,Mthfd1l,Akap12,Zbtb2,Gm5512,Rmnd1,1700052N19Rik,Gm221,Esr1,Syne1,Myct1,Vip,Fbxo5,Mtrf1l,Rgs17,Oprm1,Oprm1,Ipcef1,Cnksr3,Lrp11,Pcmt1,A630066F11Rik,Nup43,Lats1,Katna1,BC013529,Ppil4,Zc3h12d,Tab2,Ust,Sash1,Samd5,Stxbp5,Rab32,Grm1,Shprh,Fbxo30,Epm2a,Utrn,Stx11,Sf3b5,Plagl1,Fam164b,Ltv1,Phactr2,Fuca2,Pex3,Adat2,Aig1,Hivep2,Gpr126,Vta1,Gje1,Nmbr,Cited2,Txlnb,Heca,3110003A17Rik,Reps…													1	loss	1	loss			1	loss	1	loss							right_only
chr10	21999462	22405155	4930444G20Rik,Raet1c,Raet1e,Raet1b,Raet1a,Raet1c,H60b,Raet1b,Raet1a,Raet1c,C920009B18Rik,Raet1b,Raet1a,Raet1c,Raet1d,Raet1b,Raet1a,Gm10825													4	gain					5	gain									right_only
chr10	23992287	24101778	Taar7a,Taar7b,Taar7d,Taar7e,Taar7f,Taar8a,Taar8b,Taar8c													6	gain					6	gain					6	gain			right_only
chr10	24101778	57951442	Taar8c,Taar9,Stx7,Moxd1,Ctgf,Enpp1,Enpp3,Med23,Arg1,Akap7,Epb4.1l2,Tmem200a,Tmem200a,Gm9767,Samd3,L3mbtl3,Arhgap18,Lama2,Ptprk,Themis,2310057J18Rik,6330407J23Rik,9330159F19Rik,Echdc1,Echdc1,Rnf146,Rnf146,Rspo3,Cenpw,Trmt11,Hint3,Ncoa7,Hey2,Hddc2,Tpd52l1,Rnf217,Nkain2,Trdn,Clvs2,Gm4794,Sult3a1,Rsph4a,Zufsp,Rwdd1,Bet3l,Fam26d,Bet3l,Bet3l,Fam26e,Fam26f,Dse,Tspyl1,Tspyl4,Nt5dc1,Nt5dc1,Col10a1,Frk,Hs3…													1	loss					1	loss									right_only
chr10	58255695	77645108	Gcc2,Lims1,Ranbp2,Ccdc138,Edar,Sh3rf3,Sept10,Ankrd57,P4ha1,Pla2g12b,Oit3,Ccdc109a,Cbara1,Dnajb12,Ddit4,Anapc16,Ascc1,Spock2,Chst3,Psap,Cdh23,4632428N05Rik,Cdh23,LOC100302688,Cdh23,Slc29a3,Unc5b,Pldi,Pcbd1,Sgpl1,Tbata,Adamts14,Prf1,X99384,Nodal,Eif4ebp2,Lrrc20,Npffr1,Ppa1,Sar1a,Tysnd1,Aifm2,H2afy2,Col13a1,Gm5424,2010107G23Rik,Neurog3,Tspan15,Tacr2,Hk1,Hkdc1,Supv3l1,Supv3l1,4930507D05Rik,Vps26a,Srg…													1	loss	1	loss			1	loss	1	loss			1	loss			right_only
chr10	77895920	78878559	1700009J07Rik,Lrrc3,Trpm2,1810043G02Rik,Pfkl,Aire,Aire,Dnmt3l,Dnmt3l,Icosl,D10Jhu81e,Pwp2,Trappc10,Agpat3,Rrp1,Cstb,Pdxk,Ilvbl,Syde1,Olfr1357,Casp14,Ccdc105,Slc1a6,Olfr1356													1	loss	1	loss			1	loss	1	loss			1	loss			right_only
chr10	82493595	118205302	1190007I07Rik,Gm9855,Tdg,Glt8d2,Hcfc2,Nfyb,1700028I16Rik,Txnrd1,Eid3,Txnrd1,Chst11,Slc41a2,D10Wsu102e,Aldh1l2,A230046K03Rik,Appl2,1500009L16Rik,Nuak1,Ckap4,Tcp11l2,Polr3b,Rfx4,Ric8b,Fhl4,AI597468,Mterfd3,Cry1,Btbd11,Pwp1,Prdm4,Ascl4,D10Wsu52e,Bpil2,Fbxo7,Syn3,Timp3,Syn3,1810014B01Rik,Hsp90b1,BC030307,Nt5dc3,Stab2,1700113H08Rik,Ascl1,Pah,Igf1,Pmch,4930547N16Rik,Pmch,4930547N16Rik,Nup37,Ccdc53,Dram…													1	loss	1	loss									1	loss			right_only
chr10	118441019	127751249	Ifng,Dyrk2,Cand1,Grip1,Helb,Irak3,Tmbim4,Llph,Hmga2,Mir763,Hmga2,4921513I03Rik,Msrb3,Lemd3,Wif1,Tbc1d30,Gns,Rassf3,Tbk1,Xpot,D930020B18Rik,BC048403,Srgap1,Gm9079,Tmem5,Gm4489,Avpr1a,Ppm1h,Mon2,Usp15,Fam19a2,4930503E24Rik,Slc16a7,Lrig3,Xrcc6bp1,Ctdsp2,Mir26a-2,Ctdsp2,Ctdsp2,Ctdsp2,Mir546,Avil,Tsfm,LOC100504608,Mettl1,Cyp27b1,March9,Cdk4,Tspan31,Agap2,Os9,B4galnt1,Slc26a10,Arhgef25,Dtx3,Pip4k2c,Kif…													1	loss	1	loss			1	loss	1	loss			1	loss			right_only
chr11	3203513	48865190	Eif4enif1,Drg1,Patz1,Pik3ip1,Limk2,Rnf185,8430429K09Rik,Pla2g3,Inpp5j,Selm,Smtn,Tug1,Morc2a,Osbp2,4921536K21Rik,Dusp18,Slc35e4,Tcn2,Pes1,Gal3st1,Sec14l4,Sec14l3,Mtfp1,Sec14l2,Rnf215,Ccdc157,Sf3a1,Tbc1d10a,Gatsl3,Osm,Lif,Hormad2,Mtmr3,Gm11961,Ascc2,Uqcr10,Zmat5,Cabp7,Nf2,Nipsnap1,Thoc5,Nefh,Ap1b1,Gas2l1,Rasl10a,Gas2l1,Ewsr1,Rhbdd3,Emid1,Kremen1,Znrf3,Xbp1,Ccdc117,Ankrd36,Mrps24,Urgcp,2210015D19Rik…													1	loss					1	loss	1	loss					1	loss	right_only
chr11	49095249	49279536	Ifi47,Olfr56,Olfr56,Olfr1396,Olfr56,Olfr1395,Olfr1394,Btnl9,Zfp62,Mgat1													1	loss					1	loss					1	loss	1	loss	right_only
chr11	49610457	50953509	Flt4,Scgb3a1,Cnot6,Gfpt2,Mapk9,Rasgef1c,Rnf130,Rnf130,Mir340,Tbc1d9b,3010026O09Rik,Sqstm1,Mgat4b,Ltc4s,Maml1,Canx,Mir804,Hnrnph1,Rufy1,Adamts2,Zfp354c,Zfp879,Grm6,Zfp454,Zfp2,Zfp354b,Prop1													1	loss					1	loss					1	loss	1	loss	right_only
chr11	51253641	58501947	BC049762,Clk4,Col23a1,Agxt2l2,Agxt2l2,Hnrnpab,Hnrnpab,Nhp2,Rmnd5b,N4bp3,D930048N14Rik,0610009B22Rik,Sec24a,Sar1b,Phf15,Cdkn2aipnl,Ube2b,Cdkl3,Ppp2ca,Olfr1373,Olfr1371,Skp1a,Tcf7,Vdac1,9530068E07Rik,Fstl4,Hspa4,Zcchc10,Aff4,Leap2,Uqcrq,Gdf9,Shroom1,Ankrd43,Sept8,Kif3a,Il4,Il13,Rad50,Il5,Irf1,Gm12216,Slc22a5,Slc22a21,Slc22a4,Pdlim4,P4ha2,Csf2,Il3,Acsl6,4930404A10Rik,Fnip1,Rapgef6,Cdc42se2,Lyrm7,Hin…													1	loss					1	loss	1	loss			1	loss			right_only
chr11	59053424	59064317	Obscn													4	gain													4	gain	right_only
chr11	74392282	82961555	Rap1gap2,E130309D14Rik,1300001I01Rik,Pafah1b1,Mettl16,Mnt,Sgsm2,Tsr1,Tsr1,Snord91a,Tsr1,Srr,Tsr1,Srr,Smg6,Hic1,Mir212,Mir132,Ovca2,Dph1,Dph1,Dph1,Rtn4rl1,Rpa1,Smyd4,Serpinf1,Serpinf2,Wdr81,Mir22,2210403K04Rik,Tlcd2,Prpf8,Rilp,Scarf1,Slc43a2,Pitpna,Inpp5k,Myo1c,Crk,Ywhae,Doc2b,Rph3al,1700016K19Rik,Fam101b,Vps53,Fam57a,Gemin4,Dbil5,Glod4,Glod4,Rnmtl1,Rnmtl1,Nxn,Timm22,Abr,Bhlha9,Tusc5,Gosr1,Cpd,Tmi…													1	loss											1	loss			right_only
chr11	83276658	99609876	Slfn14-ps,AA465934,Snord7,AI450353,AA465934,AI450353,Pex12,AI450353,Pex12,Ap2b1,Rasl10b,Gas2l2,1700020L24Rik,Mmp28,Taf15,Gm11435,Ccl5,Ccl9,Ccl6,E230016K23Rik,E230016K23Rik,Ccl3,Ccl4,Gm11428,Expi,1100001G20Rik,Heatr6,Hnf1b,Ddx52,Synrg,Dusp14,Tada2a,Gm11437,Acaca,Aatf,Lhx1,Mrm1,Dhrs11,Ggnbp2,Pigw,Myo19,Znhit3,Car4,Usp32,1700125H20Rik,Appbp2,D630032N06Rik,Ppm1d,Bcas3,Tbx2,Tbx4,Brip1,Ints2,Med13,Rnft…													1	loss	1	loss									1	loss			right_only
chr12	2942138	120018704	1700012B15Rik,Rab10,1700012B15Rik,Rab10,Kif3c,1110002L01Rik,1110002L01Rik,Asxl2,Asxl2,Dtnb,Dnmt3a,Pomc,Efr3b,Dnajc27,Adcy3,Cenpo,Adcy3,Cenpo,2410017P09Rik,Cenpo,2410017P09Rik,Ncoa1,Itsn2,4930417G10Rik,A830093I24Rik,Pfn4,0610009D07Rik,Fkbp1b,BC068281,Mfsd2b,Ubxn2a,Atad2b,Klhl29,2810032G03Rik,Apob,1110057K04Rik,Gdf7,Hs1bp3,Rhob,Slc7a15,Pum2,Sdc1,Laptm4a,Matn3,Wdr35,Ttc32,Osr1,Nt5c1b,Rdh14,Kcns3,Msg…													3	gain															right_only
chr13	4593086	12650289	Akr1e1,Klf6,Pitrm1,Pfkp,Adarb2,Wdr37,Idi1,Idi2,Gtpbp4,Larp4b,Dip2c,Zmynd11,Chrm3,Zp4-ps,Ryr2,Mtr,Actn2,Heatr1,Lgals8,Edaradd,Ero1lb,Gpr137b-ps													1	loss															right_only
chr13	12651054	13438033	Prl2c4,Prl2c3,Prl2c2,Prl2c5,Gpr137b,Nid1													5	gain															right_only
chr13	13438533	21673390	Nid1,Lyst,Gng4,B3galnt2,Tbce,B3galnt2,Tbce,Ggps1,Arid4b,Hecw1,Mrpl32,Mrpl32,Psma2,Psma2,AW209491,Gli3,Inhba,5033411D12Rik,2810021B07Rik,Cdk13,Rala,1600012F09Rik,Pou6f2,Vps41,Amph,Stard3nl,Epdr1,Sfrp4,Txndc3,A530099J19Rik,Gpr141,Elmo1,Aoah,Olfr1370,Olfr263-ps1,Olfr1368,Trim27,Gpx5,Gpx6,Olfr1367,Zscan12,Zkscan3,Pgbd1,Zfp187,Nkapl,Zkscan4,Zfp389,Zfp192,Olfr1366,Olfr1535,Olfr1364,Olfr1362,Olfr11,Olfr…													1	loss															right_only
chr13	21673890	21958728	Olfr1360,Olfr1359,Olfr1359,Hist1h2bl,Hist1h2ai,Hist1h3h,Hist1h2bm,Hist1h4k,Hist1h2ak,Hist1h2bn,Hist1h1b,Hist1h3i,Hist1h2an,Hist1h2bp,Hist1h2bq,Hist1h2br,Hist1h2ap,Hist1h2ao,Hist1h4m,Hist1h4n,Hist1h4n,Hist1h2ap,Hist1h2ao,Hist1h2bq,Hist1h2br,Zfp184													4	gain									4	gain					right_only
chr13	23250199	23530473	Vmn1r223,Zfp322a,Abt1,C230035I16Rik,Btn1a1,Btn2a2													1	loss									1	loss					right_only
chr13	23530973	23586105	Hist1h4h,Hist1h2af,Hist1h3g,Hist1h2bh,Hist1h3f,Hist1h4f,Hist1h1d,Hist1h3e,Hist1h2ae,Hist1h2bg,Hist1h2bf,Hist1h2ad,Hist1h4d,Hist1h2be													4	gain															right_only
chr13	23586605	27093593	Hist1h1e,Hist1h2ac,Hist1h2bc,Hist1h1t,Hist1h4c,Hfe,Hist1h1c,Hist1h3c,Hist1h2bb,Hist1h2ab,Hist1h3b,Hist1h4a,Hist1h3a,Hist1h1a,Trim38,Slc17a2,Slc17a3,Slc17a1,Slc17a4,Hist1h2ba,Hist1h2aa,Scgn,Lrrc16a,Cmah,Fam65b,Gmnn,BC005537,Acot13,Tdp2,D130043K22Rik,Aldh5a1,Gpld1,Mrs2,Dcdc2a,Nrsn1,Hdgfl1,Prl													1	loss															right_only
chr13	27094093	27162576	Prl3d1,Prl3d2,Prl3d3													4	gain															right_only
chr13	33194435	33663416	Serpinb9d,Serpinb9e,Serpinb9f,Serpinb9g													5	gain															right_only
chr13	33663916	61254237	Serpinb6d,Serpinb6e,Serpinb6c,Serpinb6a,Nqo2,Serpinb6a,Ripk1,Bphl,Tubb2a,Tubb2b,Psmg4,Slc22a23,1300014I06Rik,Fam50b,Prpf4b,1700026J04Rik,4933417A18Rik,Eci3,4933417A18Rik,Eci3,Eci2,Cdyl,Rpp40,Ppp1r3g,Lyrm4,Fars2,Nrn1,F13a1,Ly86,Rreb1,Ssr1,Cage1,Riok1,Dsp,Snrnp48,Bmp6,Txndc5,Muted,Eef1e1,Slc35b3,Ofcc1,Tcfap2a,Gcnt2,Pak1ip1,Tmem14c,Mak,Gcm2,Elovl2,BC024659,Nedd9,Tmem170b,Gm5082,9530008L14Rik,Gm10790…													1	loss															right_only
chr13	61254737	62836462	Cts8-ps,Cts7,Ctsm,Cts3,BC052688,A130040M12Rik,Zfp808,Gm3604,Zfp935,Zfp934,6720489N17Rik,Mir713													3	gain															right_only
chr13	62836962	65297691	Fbp2,Fbp1,2010111I01Rik,Mir27b,Mir3074-1,Mir24-1,Fancc,Ptch1,0610007P08Rik,Hsd17b3,Slc35d2,Zfp367,Habp4,Cdc14b,1110018J18Rik,Ctsl,Cdk20,Cntnap3,4930458L03Rik,4932441B19Rik,Hiatl1,Olfr466,Nlrp4f,Zfp369													1	loss					1	loss			1	loss					right_only
chr13	67863371	100155157	BC048507,Mtrr,Fastkd3,1700001L19Rik,Adcy2,Papd7,Srd5a1,Nsun2,Ube2ql1,Med10,BC018507,Adamts16,Irx1,Irx2,Irx4,Ndufs6,Mrpl36,Lpcat1,Slc6a3,Clptm1l,Tert,Slc6a18,Slc6a19,5430425J12Rik,Slc6a19,5430425J12Rik,Slc12a7,Nkd2,Trip13,Brd9,Zdhhc11,Tppp,Cep72,Slc9a3,Exoc3,Ahrr,Pdcd6,Sdha,Ccdc127,Lrrc14b,Ccdc127,Zfp72,Zfp825,Erap1,Cast,Pcsk1,Mir682,Ell2,Glrx,Rhobtb3,Spata9,Rfesd,Gpr150,Arsk,Ttc37,Mctp1,Ankrd32,2…													1	loss															right_only
chr13	100160001	100468245	Naip2,Naip5,Naip5,Naip6,Naip7,Naip1													5	gain															right_only
chr13	100468745	119495505	Gtf2h2,Ocln,Marveld2,Rad17,Taf9,Ccdc125,Cdk7,Mrps36,Cenph,Ccnb1,Slc30a5,Pik3r1,Cd180,Mast4,Srek1,Erbb2ip,Nln,Sgtb,2410002O22Rik,Trim23,Ppwd1,Cenpk,Adamts6,Cwc27,Srek1ip1,Fam159b,Rgs7bp,4933425L06Rik,Rnf180,Htr1a,Ipo11,Dimt1,Kif2a,3830408C21Rik,Zswim6,2810008M24Rik,Ndufaf2,Ndufaf2,Ercc8,Ercc8,Elovl7,Depdc1b,Pde4d,Mir582,Pde4d,Pde4d,Mir1904,Pde4d,Rab3c,Gapt,Plk2,Actbl2,Gpbp1,Mier3,Map3k1,Ankrd55,Il…													1	loss															right_only
chr14	7818016	18888572	Flnb,Dnase1l3,Abhd6,Rpp14,Pxk,Pdhb,Kctd6,Acox2,Fam107a,Oit1,4930452B06Rik,Fhit,Fhit,Gm3833,Ptprg,3830406C13Rik,Fezf2,Cadps,Gm5087,Synpr,Sntn,Thoc7,Atxn7,Psmd6,Olfr720,Olfr31,Il3ra,Slc4a7,Nek10,Lrrc3b,Oxsm,Ngly1,Top2b,Rarb,Thrb,Nr1d2,Rpl15,Nkiras1,Nkiras1,Ube2e1,Ube2e1,Ube2e2													1	loss							1	loss							right_only
chr14	19751230	41183253	Nid2,2700060E02Rik,Gng2,1810063B07Rik,Kcnk5,Kcnk16,Nudt13,Ecd,Fam149b,Dnajc9,Mrps16,Ttc18,Anxa7,Zmynd17,Ppp3cb,1810062O18Rik,Usp54,Usp54,Myoz1,Synpo2l,Sec24c,Fut11,Chchd1,6230400D17Rik,Chchd1,Chchd1,2310021P13Rik,Ndst2,Camk2g,Plau,Vcl,Ap3m1,Adk,Myst4,Dupd1,Dusp13,Samd8,Vdac2,Comtd1,Zfp503,1700112E06Rik,Gm10248,1700112E06Rik,Kcnma1,Dlg5,E330034G19Rik,Polr3a,Rps24,Zmiz1,4931406H21Rik,Zmiz1,Ppif,Ppi…													1	loss	1	loss					1	loss							right_only
chr14	41183753	44717139	1700001F09Rik,Gm10375,Ear1,Ear10,Ang5,Ang3,Ang6,Ear2,Ear3,Ear12,4930503E14Rik,BC061237													11	gain															right_only
chr14	44717639	124676864	Gm8267,Ptgdr,Ptger2,Txndc16,Gpr137c,Ero1l,Psmc6,Styx,Gnpnat1,Fermt2,Ddhd1,Gm15217,Bmp4,Cdkn3,Cnih,Gmfb,Cgrrf1,Samd4,Gch1,Wdhd1,Socs4,Mapk1ip1l,Lgals3,Dlgap5,Fbxo34,Atg14,Ktn1,Peli2,Peli2,Gm6498,6720456H20Rik,Otx2,Otx2os1,4933429O19Rik,Exoc5,Mudeng,Naa30,1700011H14Rik,Slc35f4,3632451O06Rik,Olfr722,Olfr723,Olfr724,Olfr725,Olfr726,Olfr727,Olfr728,Olfr729,Olfr730,Olfr731,Olfr732,Olfr733,Olfr734,Olfr7…													1	loss															right_only
chr18	2973286	20264893	Vmn1r238,Crem,Cul2,Bambi,Lyzl1,Map3k8,Mtpap,9430020K01Rik,Svil,Zfp438,Gm10125,Zeb1,Arhgap12,Kif5b,Epc1,Epc1,Mir1893,4921524L21Rik,Rab18,Mkx,Armc4,Mpp7,Wac,Fzd8,Gjd4,Ccny,Cetn1,Colec12,Thoc1,Usp14,Rock1,Greb1l,Esco1,Snrpd1,Abhd3,Mib1,Mib1,Mir133a-1,Mir1b,Mib1,Mir1a-2,Gata6,Rbbp8,Cables1,6030446N20Rik,Riok3,3110002H16Rik,3110002H16Rik,Npc1,Npc1,Ankrd29,Lama3,Ttc39c,Cabyr,Osbpl1a,Impact,Hrh4,Zfp521,…													1	loss	1	loss													right_only
chr18	20410249	36802265	Dsg4,Dsg3,Dsg2,Ttr,B4galt6,Trappc8,Rnf125,Rnf138,Mep1b,Fam59a,Klhl14,4921528I01Rik,Asxl3,Nol4,Dtna,Mapre2,Zfp397,Zscan30,Zfp35,Zfp191,Ino80c,Galnt1,Mir187,2700062C07Rik,Rprd1a,Slc39a6,Elp2,Mocos,Fhod3,Fhod3,5730494M16Rik,5730494M16Rik,AW554918,Celf4,Pik3c3,Rit2,Syt4,Slc25a46,Sap130,Ammecr1l,Polr2d,Wdr33,Sft2d3,Lims2,Lims2,Gpr17,Myo7b,Iws1,Proc,Map3k2,Ercc3,Bin1,Gypc,Tslp,Wdr36,Camk4,Stard4,D0H4S1…													1	loss	1	loss											1	loss	right_only
chr18	37754073	90540346	Pcdhga2,Pcdhga6,Pcdhgb6,Pcdhgb7,Pcdhga4,Pcdhga9,Pcdhga8,Pcdhga1,Pcdhga3,Pcdhgb4,Pcdhgb1,Pcdhgb2,Pcdhga5,Pcdhgb5,Pcdhga7,Pcdha4-g,Pcdhga10,Pcdhga2,Pcdhga6,Pcdhgb6,Pcdhgb7,Pcdhga4,Pcdhga9,Pcdhga8,Pcdhga11,Pcdhga1,Pcdhga3,Pcdhgb4,Pcdhgb1,Pcdhgb2,Pcdhga5,Pcdhgb5,Pcdhga7,Pcdha4-g,Pcdhga10,Pcdhga1,Pcdhga3,Pcdhgb7,Pcdhga6,Pcdha4-g,Pcdhga10,Pcdhgb6,Pcdhga4,Pcdhga2,Pcdhgb8,Pcdhgb1,Pcdhga9,Pcdhga8,Pcdhga11…													1	loss	1	loss											1	loss	right_only
chrX	74988647	91039559	Gab3,Dkc1,Mpp1,4930428E23Rik,F8,Fundc2,Mtcp1,Brcc3,Vbp1,Rab39b,4933407K13Rik,Pls3,Gm4937,4930428D18Rik,4930468A15Rik,Tbl1x,Gm6927,Prkx,Pbsn,Gm14744,5430402E10Rik,Obp1a,Gm5938,Gm14743,4930480E11Rik,Prrg1,Fam47a-ps,Gm8787,Gm7173,Mageb16,Tmem47,4930595M18Rik,Dmd,Dmd,Tsga8,1600014K23Rik,Tab3,Gyk,5430427O19Rik,1700072E05Rik,Nr0b1,Mageb4,Il1rapl1,Mir1906-2,Mir1906-1,Pet2,4932429P05Rik,4930415L06Rik,Gm44													0	loss	1	loss			1	loss									right_only
chrX	92016826	123284371	Mageb18,Mageb18,Gm5941,Arx,Pola1,Pcyt1b,Pdk3,AU015836,Zfx,Eif2s3x,Klhl15,Apoo-ps,Apoo,Apoo,Maged1,Gspt2,Zxdb,Zxda,Spin4,Arhgef9,Fam123b,Asb12,Zc4h2,1700010D01Rik,Zc3h12b,Zc3h12b,Las1l,Msn,F630028O10Rik,Mir223,F630028O10Rik,Vsig4,Hsf3,Heph,Heph,Gpr165,Pgr15l,Eda2r,Ar,Ophn1,Yipf6,Stard8,Efnb1,Gm14812,Pja1,Tmem28,Eda,Eda,Mir676,Eda,Awat2,Otud6a,Igbp1,Dgat2l6,Awat1,P2ry4,Arr3,Pdzd11,Kif4,Gdpd2,Dlg3,T…													0	loss															right_only
chrX	124135729	135169027	Vmn2r121,4932411N23Rik,Gm381,Gm382,4921511C20Rik,Diap2,Pcdh19,Tnmd,Tspan6,Tspan6,Srpx2,Sytl4,Cstf2,Nox1,Xkrx,Arl13a,Trmt2b,Tmem35,Cenpi,Drp2,Taf7l,Taf7l,Timm8a1,Btk,Rpl36a,Gla,Hnrnph2,Armcx4,Armcx1,Armcx6,Armcx3,Armcx2,Nxf2,Zmat1													0	loss															right_only
chr1	92620805	93861765	Olfr12,Myeov2,Otos,Gpc1,Mir149,Gpc1,Ankmy1,Dusp28,Rnpepl1,9430060I03Rik,9430060I03Rik,Capn10,Gpr35,Aqp12,Kif1a,Agxt,2310007B03Rik,Sned1,Mterfd2,Pask,Ppp1r7,Ano7,Hdlbp,Sept2,Farp2,Stk25,Farp2,Stk25,Bok,Thap4,Atg4b,Dtymk,Ing5,D2hgdh,Gal3st2															1	loss													right_only
chr1	93872071	94009515	Gal3st2,Gm9994,Gm6086															5	gain	5	gain											right_only
chr1	107369258	139781291	Serpinb11,Serpinb7,Serpinb2,Serpinb10-ps,Serpinb8,Cdh7,Cdh19,Dsel,Cntnap5a,Tsn,Mki67ip,Clasp1,Clasp1,2900060B14Rik,Tcfcp2l1,Gli2,Inhbb,Ralb,Tmem185b,Epb4.1l5,Ptpn4,Tmem177,Gm101,Sctr,Tmem37,Dbi,3110009E18Rik,Steap3,C1ql2,Marco,En1,Insig2,Ccdc93,Htr5b,Ddx18,Dpp10,Actr3,Slc35f5,Gpr39,Gpr39,Lypd1,Lypd1,Nckap5,Mgat5,Tmem163,Acmsd,Ccnt2,Ysk4,Rab3gap1,Zranb3,R3hdm1,R3hdm1,Mir128-1,Ubxn4,Lct,Mcm6,Dars,C…															1	loss													right_only
chr1	139781791	140088748	Cfhr2,Cfh															7	gain			6	gain									right_only
chr2	2969542	181996546	Fam171a1,Nmt2,Rpp38,Acbd7,Olah,Meig1,Dclre1c,Suv39h2,Dclre1c,Suv39h2,Hspa14,Cdnf,Fam107b,Frmd4a,Prpf18,Bend7,Sephs1,Phyh,Ucma,Mcm10,Optn,Ccdc3,Camk1d,Cdc123,Nudt5,Sec61a2,Dhtkd1,Upf2,5430407P10Rik,Gm10857,Echdc3,Usp6nl,Celf2,Gata3,4930412O13Rik,Taf3,Atp5c1,Atp5c1,Kin,Kin,Itih2,Itih5,Sfmbt2,Sfmbt2,Mir669b,Sfmbt2,Mir669g,Sfmbt2,Mir669i,Prkcq,Pfkfb3,Rbm17,Il2ra,Il15ra,Fbxo18,Ankrd16,Itga8,Fam188a,Pt…															3	gain													right_only
chr3	87086260	88100860	Kirrel,Fcrls,Cd5l,Fcrl1,Fcrl5,Etv3,Arhgef11,4933430H15Rik,Arhgef11,4933430H15Rik,Pear1,Ntrk1,Insrr,Sh2d2a,Prcc,Hdgf,Mrpl24,Mrpl24,Rrnad1,Rrnad1,Isg20l2,Crabp2,Nes,Bcan,Hapln2,Gpatch4,Apoa1bp,Ttc24,Iqgap3															1	loss													right_only
chr4	3020413	3185134	Vmn1r2,Vmn1r3															8	gain									9	gain			right_only
chr4	72851150	73920797	Aldoart1,Gm11487,Gm428,Rasef,Gm11758,Gm11757,Gm13871,Gm11756															4	gain													right_only
chr4	121182671	122689652	Rlf,Gm12888,Gm12886,Gm12887,9530002B09Rik															3	gain													right_only
chr4	141017962	141047255	Crocc															0	loss													right_only
chr6	40930119	41612676	1810009J06Rik,Gm2663,2210010C04Rik,Try4,Try5,Try10,Prss3,Gm5771,Gm5409,Gm10334,Prss1,Prss2															4	gain													right_only
chr6	42435287	43236506	Tas2r126,Olfr458,Olfr457,Olfr456,Olfr455,Fam115e,Fam115c,Fam115a,Olfr453,Olfr38,Olfr452,Olfr450,Olfr449,Olfr448,Olfr447,Olfr446,Olfr444,Olfr441,Olfr237-ps1,Olfr437,Olfr13,Olfr435,Olfr434,Olfr47															3	gain													right_only
chr6	56924459	57510782	Vmn1r4,Vmn1r5,Vmn1r6,Vmn1r7,Vmn1r8,Vmn1r9,Vmn1r10,Vmn1r11,Vmn1r12,Vmn1r13,Vmn1r14,Vmn1r15,Vmn1r16,Vmn1r17,Vmn1r18,Vmn1r19,Vmn1r20,Ppm1k															4	gain													right_only
chr6	57510782	57843719	Ppm1k,Herc6,Pigy,Lancl2,Vopp1,Vmn1r21															1	loss													right_only
chr6	57843719	70765910	Vmn1r21,Vmn1r22,Vmn1r23,Vmn1r24,Vmn1r25,Vmn1r26,Vmn1r27,Vmn1r28,Vmn1r29,Vmn1r30,Abcg2,Herc3,Nap1l5,Herc3,Fam13a,Tigd2,Gprin3,A530053G22Rik,Snca,Mmrn1,Fam190a,Grid2,Atoh1,Smarcad1,Hpgds,C130060K24Rik,Tnip3,A930038C07Rik,Prdm5,4930544G11Rik,Mad2l1,Vmn1r32,Vmn1r33,Vmn1r35,Vmn1r36,Vmn1r37,Vmn1r38,Gng12,Gadd45a,Serbp1,Il12rb2,Il23r,Tacstd2,4930515G16Rik															3	gain													right_only
chr6	89714088	90269868	Vmn1r40,Vmn1r41,Vmn1r42,Vmn1r43,Vmn1r44,Vmn1r45,Vmn1r46,Vmn1r47,Vmn1r48,Vmn1r49,Vmn1r50,Vmn1r51,Vmn1r52,V1ra8,Vmn1r53,Vmn1r54															5	gain							5	gain					right_only
chr6	121678909	124304071	A2m,Mug1,Mug2,Gm10319,Mug-ps1,Klrg1,M6pr,Phc1,Rimklb,Mfap5,Aicda,Apobec1,Gdf3,Dppa3,Nanog,Nanogpd,Slc2a3,Foxj2,C3ar1,Necap1,Clec4a1,Clec4a3,Clec4a4,Clec4b1,Clec4a2,Clec4b2,Clec4n,Clec4d,Clec4e,Vmn2r19,Vmn2r19,Vmn2r20,Vmn2r21,Vmn2r22,Vmn2r23,Vmn2r24,Vmn2r25,Vmn2r26,Vmn2r27															3	gain													right_only
chr6	124304571	124507018	Cd163,1700013D24Rik,Pex5,Clstn3,C1rl															1	loss													right_only
chr6	124507018	124702714	C1rl,C1ra,C1s,C1rb,Gm5077,Lpcat3															3	gain													right_only
chr6	124702858	128609998	Lpcat3,Emg1,Lpcat3,Emg1,Phb2,Mir141,Mir200c,Ptpn6,Grcc10,Atn1,Eno2,Lrrc23,Spsb2,Tpi1,Usp5,Cdca3,Gnb3,Leprel2,Gpr162,Cd4,Lag3,Ptms,Mlf2,Cops7a,C530028O21Rik,Zfp384,Ing4,Acrbp,Lpar5,Chd4,Nop2,Iffo1,Gapdh,Ncapd2,Ncapd2,Scarna10,Ncapd2,Mrpl51,Vamp1,Tapbpl,E130112N10Rik,Tapbpl,E130112N10Rik,Cd27,E130112N10Rik,Tuba3a,Ltbr,Scnn1a,Tnfrsf1a,Plekhg6,Cd9,Vwf,Ano2,Ntf3,Kcna5,Kcna1,Kcna6,Ndufa9,Akap3,Dyrk4,Ra…															1	loss													right_only
chr6	128617890	129326968	Klrb1a,Clec2h,4930431A04Rik,Klrb1c,Klrb1b,Clec2i,Clec2g,Klrb1f,Clec2e,Clec2d,Cd69,4922502D21Rik															3	gain													right_only
chr6	129776487	132569182	Klra17,Klra5,Klra22,Klra15,Klra22,Klra19,Klra6,Klra15,Klra18,Klra33,Klra15,Klra22,Klra4,Klra12,Klra22,Klra21,Klra12,Klra15,Klra8,Klra14,Klra15,Klra22,Klra21,Klra12,Klra8,Klra14,Klra15,Klra22,Klra21,Klra12,Klra22,Klra14,Klra12,Klra15,Klra22,Klra9,Klra12,Klra15,Klra22,Klra7,Klra12,Klra15,Klra22,Klra12,Klra15,Klra22,Klra10,Klra12,Klra15,Klra13-ps,Klra15,Klra22,Klra23,Klra12,Klra22,Klra15,Klra22,Klra…															3	gain													right_only
chr6	139214738	149483369	Rergl,Pik3c2g,Plcz1,Capza3,Plekha5,Aebp2,Pde3a,Slco1c1,Slco1b2,Slco1a4,Slco1a1,Gm6614,Slco1a6,Slco1a5,Slco1a5,Iapp,Pyroxd1,Pyroxd1,Recql,Recql,Golt1b,Gys2,Ldhb,Kcnj8,Abcc9,Abcc9,5330439B14Rik,Cmas,Gm766,St8sia1,5730419I09Rik,Etnk1,D6Ertd474e,Sox5,Bcat1,Lrmp,Casc1,Lyrm5,Kras,Ifltd1,Tuba3b,Rassf8,Bhlhe41,Sspn,Itpr2,4933424B01Rik,Fgfr1op2,Tm7sf3,Med21,Stk38l,Arntl2,1700023A16Rik,1700034J05Rik,Ppfibp…															17	gain													right_only
chr7	4009541	4273514	Lair1,Ttyh1,9430041J12Rik,Ttyh1,Ttyh1,D030047H15Rik,Leng8,Leng9,Cdc42ep5,Lilra5															1	loss			1	loss					1	loss	1	loss	right_only
chr7	4601685	5409686	Ptprh,Tmem86b,Ppp6r1,Hspbp1,Brsk1,Tmem150b,Brsk1,Tmem150b,Suv420h2,Cox6b2,Fam71e2,Il11,Tmem190,2210411K11Rik,Rpl28,Ube2s,Shisa7,Isoc2b,Isoc2a,Zfp628,Nat14,A430110N23Rik,Sbk2,Zfp579,Fiz1,Zfp524,Zfp865,Zfp784,Zfp580,Ccdc106,U2af2,Epn1,Rfpl4,Rasl2-9-ps,Vmn1r56,Nlrp2,Gm5065															1	loss					1	loss			1	loss			right_only
chr7	5410186	6073413	Vmn1r58,Vmn1r59,Vmn2r28,Vmn1r186,Vmn1r62,Vmn1r63,Vmn1r187,Vmn1r63,Vmn1r64,Vmn1r65,Nlrp4c															4	gain									5	gain			right_only
chr7	6073913	7230698	Nlrp4c,Zfp787,Zfp444,Galp,Zscan5b,Gm6792,Zfp667,Zfp583,Zfp78,Zfp28,Gm16532,Olfr1344,Olfr1336,Olfr1346,Olfr5,Olfr1347,Olfr1348,Olfr1349,Olfr1350,Zim1,Peg3,Apeg3,Peg3,Usp29,Zim3,Aurkc,Zfp954,Zfp773,Zfp418,Zfp772,Vmn2r29															1	loss													right_only
chr7	7231198	7278448	Vmn2r29															9	gain													right_only
chr7	12769072	13623391	Zscan18,Zfp329,Zfp110,Zfp128,Zscan22,Rps5,2310014L17Rik,Zfp324,Zfp446,Slc27a5,Zbtb45,Trim28,Chmp2a,Ube2m,Mzf1,Vmn1r85,Vmn1r86,Vmn1r87,Vmn1r89,6330408A02Rik,6330408A02Rik,Lig1,Lig1,Pla2g4c,Cabp5,Bsph1,9230107M04Rik															1	loss									1	loss			right_only
chr7	13623891	15834823	Sult2a5,Sult2a2,Sult2a1,Sult2a4,Sult2a3,Sult2a6,2810007J24Rik,Vmn1r90,Gm4745,Obox2,Obox1,Obox3,Obox5,Obox6															5	gain									5	gain			right_only
chr7	15834823	17062527	Obox6,Crx,Crxos1,Sepw1,Gltscr2,Ehd2,Gltscr1,Zfp541,Napa,Kptn,Slc8a2,Meis3,Dhx34,Gpr77,C5ar1,Prr24,Ccdc9,Bbc3,Sae1,Zc3h4,Tmem160,Npas1,Grlf1,Ceacam-ps1,Ceacam15,Ceacam9,Ap2s1,Slc1a5,Fkrp,Strn4,Prkd2,Dact3,Gng8,Ptgir,Calm3,Pnmal2,Pnmal1,Ccdc8,Ppp5c,Hif3a															1	loss									1	loss			right_only
chr7	27692327	28041959	C030039L03Rik,Zfp60,Gm10046,Zfp59,Zfp607,1700049G17Rik,Zfp780b,Psmc4															4	gain													right_only
chr7	28041959	31304931	Psmc4,Fcgbp,9530053A07Rik,Fbl,Dyrk1b,Eid2,Eid2b,BC089491,Dll3,Timm50,Supt5h,Rps16,Rps16,LOC100302567,Plekhg2,Zfp36,Med29,Paf1,Samd4b,Gmfg,Lrfn1,Il28a,Il28b,Sycn,Nccrp1,Pak4,C330005M16Rik,Fbxo27,Fbxo17,Mrps12,Sars2,Nfkbib,Sirt2,Rinl,Hnrnpl,Ech1,Lgals6,Lgals4,Lgals7,Capn12,Actn4,Eif3k,Map4k1,Ryr1,Rasgrp4,Rasgrp4,Fam98c,Fam98c,Spred3,Ggn,Psmd8,Catsperg1,Kcnk6,Yif1b,2200002D01Rik,Spint2,Ppp1r14a,Dpf1…															1	loss													right_only
chr7	43300027	43937699	Zfp715,Siglec5,Siglecg,Lim2,Nkg7,Cldnd2,Etfb,Iglon5,4931406B18Rik,Cd33,Zfp658,Zfp719,Zfp819,Ceacam18,Siglece,Ctu1,Klk14,Klk13,Klk12,Klk11,Klk10,Klk9,Klk8,Klk7,Klk6,Klk5,Klk4,Klk15															1	loss									1	loss			right_only
chr7	43938201	44231535	Klk15,Klk1b7-ps,Klk1b8,Klk1b1,Klk1b9,Klk1b11,Egfbp2,Klk1b26,Klk1b27,Klk1b21,Klk1b22,Klk1b16,Klk1b24,Klk1b3,Klk1b4,Klk1b5,Klk1,1700028J19Rik															5	gain							6	gain	5	gain			right_only
chr7	44235931	84634534	1700028J19Rik,2410002F23Rik,Snord88c,2410002F23Rik,Snord88a,2410002F23Rik,Acpt,Clec11a,Shank1,1700008O03Rik,Syt3,Lrrc4b,Aspdh,Josd2,2310044H10Rik,Fam71e1,Mybpc2,Spib,Pold1,Nr1h2,Napsa,Kcnc3,Myh14,Izumo2,Zfp473,Vrk3,Atf5,Nup62-il4i1,Nup62,Nup62-il4i1,Nup62-il4i1,Il4i1,Tbc1d17,Akt1s1,Mir707,Akt1s1,Akt1s1,Pnkp,Ptov1,Med25,Fuz,Ap2a1,Tsks,Cpt1c,Prmt1,Bcl2l12,Irf3,Scaf1,Rras,Prr12,Prrg2,Nosip,Rcn3,Fcgr…															1	loss													right_only
chr7	87038587	102478002	Nox4,Tyr,Grm5,Ctsc,Rab38,Tmem135,Fzd4,Prss23,Me3,Ccdc81,l7Rn6,Eed,Picalm,Ccdc83,Sytl2,Ccdc89,Crebzf,Tmem126a,Tmem126b,Dlg2,Ccdc90b,Ankrd42,Pcf11,4632427E13Rik,Rab30,4632434I11Rik,Prcp,Fam181b,Odz4,Mir708,Odz4,Nars2,Gab2,Usp35,Kctd21,Alg8,Ndufc2,Thrsp,Kctd14,Ints4,1810020D17Rik,Rsf1,Clns1a,Aqp11,Pak1,Gdpd4,Myo7a,Capn5,Omp,Capn5,B3gnt6,Acer3,Tsku,Gucy2d,Lrrc32,2210018M11Rik,Prkrir,Wnt11,Uvrag,Dgat2…															1	loss													right_only
chr7	105315550	105811113	Olfr690,Olfr691,Olfr692,Gm5901,Fam160a2,Cnga4,Cckbr,Prkcdbp,Smpd1,Apbb1,Hpx,Trim3,Arfip2,Fxc1,Rrp8,Rrp8,Ilk,Ilk,Taf10,Tpp1,Dchs1,Mrpl17															1	loss													right_only
chr7	106955878	107813962	Olfr6,Olfr711,Olfr2,Olfr713,Olfr714,Olfr17,Gm10081,Olfr715,Olfr716,Nlrp14,Rbmxl2,Syt9,Olfml1,Ppfibp2,Cyb5r2,Ovch2															1	loss							1	loss					right_only
chr7	131104671	135693173	Dmbt1,4933402N03Rik,5430419D17Rik,Cuzd1,1700007K09Rik,Fam24a,2310057M21Rik,Pstk,Ikzf5,Acadsb,Hmx3,Hmx2,Bub3,Gpr26,Cpxm2,Chst15,Chst15,Gm10584,Oat,Nkx1-2,Lhpp,Fam53b,Mettl10,Fam175b,Zranb1,Ctbp2,4930404H21Rik,2700050L05Rik,Mmp21,Uros,Bccip,Dhx32,Fank1,Adam12,D7Ertd443e,Dock1,Dock1,Fam196a,Nps,Foxi2,Clrn3,Ptpre,Ptpre,5830432E09Rik,Mki67															1	loss							1	loss	1	loss			right_only
chr7	140763705	141637787	Cyp2e1,Syce1,Zfp941,1190003J15Rik,Scgb1c1,Odf3,Bet1l,Ric8,Sirt3,Psmd13,Cox8b,Nlrp6,Athl1,Ifitm5,Ifitm2,Ifitm1,Ifitm3,Ifitm6,B4galnt4,Pkp3,Sigirr,Ano9,Ptdss2,Rnh1,Hras1,Lrrc56,1600016N20Rik,Rassf7,Mir210,Phrf1,Irf7,Cdhr5,Sct,Drd4,Deaf1,Tmem80,Deaf1,Eps8l2,Eps8l2,B230206H07Rik,Taldo1,Gm4535,Pddc1,Cend1,Slc25a22,Lrdd,Rplp2,Pnpla2,Efcab4a,Cd151,Polr2l,Tspan4,Chid1,Ap2a2,Muc6															1	loss			1	loss			1	loss	1	loss	1	loss	right_only
chr7	141637787	141639937	Muc6															18	gain							18	gain	17	gain	18	gain	right_only
chr7	141857722	141864182	Muc5b															6	gain									6	gain	6	gain	right_only
chr7	141864182	142090278	Muc5b,Tollip,Brsk2,2700078K21Rik,Dusp8															1	loss			1	loss			1	loss	1	loss	1	loss	right_only
chr9	40100725	78209337	Olfr984,Olfr985,Tmem225,Olfr986,Zfp202,Scn3b,Gramd1b,9030425E11Rik,Hspa8,Hspa8,LOC624853,Hspa8,Bsx,4931429I11Rik,Crtam,Ubash3b,Mir100,Mirlet7a-2,2610203C20Rik,Mir125b-1,2610203C20Rik,Sorl1,Sc5d,Tecta,Tbcel,Grik4,Arhgef12,Tmem136,Pou2f3,Oaf,Trim29,Pvrl1,Thy1,Usp2,C1qtnf5,Mfrp,Rnf26,Mcam,Cbl,Ccdc153,Pdzd3,Nlrx1,Abcg4,Hinfp,C2cd2l,Dpagt1,H2afx,Hmbs,Vps11,Hyou1,Slc37a4,Trappc4,Rps25,Rps25,Ccdc84,Ccdc…															1	loss													right_only
chr9	78342532	88588374	Dppa5a,Ooep,Ddx43,E330016A19Rik,Mto1,Eef1a1,Slc17a5,Cd109,Col12a1,Cox7a2,Tmem30a,Filip1,Senp6,Myo6,Impg1,Htr1b,Mei4,Irak1bp1,Phip,Hmgn3,Lca5,Sh3bgrl2,Elovl4,Ttk,Bckdhb,Fam46a,Ibtk,Tpbg,Ube2cbp,Dopey1,Dopey1,Pgm3,Pgm3,Rwdd2a,Me1,Prss35,Snap91,Ripply2,Cyb5r4,Mrap2,4922501C03Rik,Tbx18,Nt5e,Snx14,Syncrip,Zfp949,Trim43a															1	loss													right_only
chr9	88588374	89215498	Trim43a,Gm2382,Bcl2a1d,9330159M07Rik,Bcl2a1a,Bcl2a1b,Mthfs															5	gain													right_only
chr10	24101778	33623077	Taar8c,Taar9,Stx7,Moxd1,Ctgf,Enpp1,Enpp3,Med23,Arg1,Akap7,Epb4.1l2,Tmem200a,Tmem200a,Gm9767,Samd3,L3mbtl3,Arhgap18,Lama2,Ptprk,Themis,2310057J18Rik,6330407J23Rik,9330159F19Rik,Echdc1,Echdc1,Rnf146,Rnf146,Rspo3,Cenpw,Trmt11,Hint3,Ncoa7,Hey2,Hddc2,Tpd52l1,Rnf217,Nkain2,Trdn,Clvs2															1	loss									1	loss			right_only
chr10	33869212	39874373	Sult3a1,Rsph4a,Zufsp,Rwdd1,Bet3l,Fam26d,Bet3l,Bet3l,Fam26e,Fam26f,Dse,Tspyl1,Tspyl4,Nt5dc1,Nt5dc1,Col10a1,Frk,Hs3st5,Hdac2,Marcks,Lama4,1700025K23Rik,Tube1,Wisp3,Fyn,E130307A14Rik,Traf3ip2,Rev3l															1	loss									1	loss			right_only
chr10	39947948	57951442	G630090E17Rik,BC021785,AI317395,Slc16a10,Rpf2,Gtf3c6,Amd1,Amd2,Cdk19,Slc22a16,Ddo,9030224M15Rik,Cdc40,Wasf1,Gpr6,Fig4,Zbtb24,Mical1,Smpd2,Ppil6,Cd164,Ccdc162,Cep57l1,Sesn1,Armc2,Foxo3,Lace1,Snx3,Nr2e1,Ostm1,Sec63,Scml4,Sobp,9030612E09Rik,Pdss2,Bend3,1700021F05Rik,Cd24a,F830002L21Rik,Qrsl1,Rtn4ip1,Aim1,Atg5,Prdm1,Prep,Popdc3,Bves,Lin28b,Hace1,Grik2,Ascc3,Sim1,Gp49a,Lilrb4,Fam162b,Gprc6a,Rfx6,Vgll2…															1	loss													right_only
chr11	59130320	73344017	Obscn,A230051G13Rik,Gjc2,Guk1,Mrpl55,2310033P09Rik,Arf1,Wnt3a,Wnt9a,Prss38,Snap47,Jmjd4,Zfp867,Zkscan17,4933439C10Rik,Zkscan17,4933439C10Rik,Nlrp3,Olfr222,Olfr223,Olfr225,Mprip,Pld6,Flcn,Cops3,Nt5m,Med9,Rasd1,Pemt,Rai1,Srebf1,Tom1l2,Lrrc48,Atpaf2,4933439F18Rik,Drg2,Myo15,Alkbh5,Llgl1,Flii,Smcr7,Top3a,Smcr8,Shmt1,Dhrs7b,Tmem11,Gm16515,Gm16516,Map2k3,Kcnj12,Tnfrsf13b,Usp22,Aldh3a1,Aldh3a2,Slc47a2,S…															1	loss													right_only
chr11	73344533	74392282	Spata22,Olfr20,Olfr376,Olfr1,Olfr75-ps1,Olfr378,Olfr380,Olfr381,Olfr382,Olfr385,Olfr384,Zfp735,Olfr389,Olfr390,Olfr391-ps,Olfr392,Olfr393,Olfr394,Olfr395,Olfr23,Olfr397,Olfr398,Olfr139,Olfr399,Zfp616,Olfr401,Olfr402,Olfr403,Olfr43,Olfr406-ps,Olfr59,Olfr410,Olfr411,Olfr412,Rap1gap2															4	gain									3	gain	3	gain	right_only
chr12	2942138	120018704	1700012B15Rik,Rab10,1700012B15Rik,Rab10,Kif3c,1110002L01Rik,1110002L01Rik,Asxl2,Asxl2,Dtnb,Dnmt3a,Pomc,Efr3b,Dnajc27,Adcy3,Cenpo,Adcy3,Cenpo,2410017P09Rik,Cenpo,2410017P09Rik,Ncoa1,Itsn2,4930417G10Rik,A830093I24Rik,Pfn4,0610009D07Rik,Fkbp1b,BC068281,Mfsd2b,Ubxn2a,Atad2b,Klhl29,2810032G03Rik,Apob,1110057K04Rik,Gdf7,Hs1bp3,Rhob,Slc7a15,Pum2,Sdc1,Laptm4a,Matn3,Wdr35,Ttc32,Osr1,Nt5c1b,Rdh14,Kcns3,Msg…															3	gain													right_only
chr14	41183753	44499498	1700001F09Rik,Gm10375,Ear1,Ear10,Ang5,Ang3,Ang6,Ear2,Ear3,Ear12,4930503E14Rik															13	gain					11	gain							right_only
chr14	50392936	50737268	Olfr736,Olfr738,Olfr739,Olfr740,Olfr741,Olfr742,Olfr743,Olfr744,Olfr745,Olfr746,Olfr747,Olfr748,Olfr749															3	gain													right_only
chr14	50737768	51256014	Ttc5,Ccnb1ip1,Rpph1,Parp2,Parp2,Tep1,Klhl33,Osgep,Apex1,Tmem55b,Apex1,Tmem55b,Pnp,Pnp2,Rnase10,Rnase9,Rnase11,Rnase12,Olfr750,Ang,Rnase4,Rnase4,Eddm3b,Rnase6,Rnase1,Ear5,Ang2,Ear4,Ear14,Ear11															1	loss													right_only
chr14	51256514	51884293	Vmn2r88,Vmn2r89,Gm5622,Gm5622,Gm5800,Ang4,AY358078,Ear6,Ear7															4	gain													right_only
chr14	55951487	56260587	Mcpt-ps1,Cma2,Gm5801,Mcpt1,Mcpt9,Mcpt2,Mcpt4,Mcpt8,Ctsg,Gzme,Gzmd,Gzmg,Gzmn,Gzmf,Gzmc,Gzmb															3	gain													right_only
chr14	59244548	59393361	Gm6904,Phf11,Gm4902,D14Ertd668e,Gm6907															3	gain													right_only
chr14	59402136	124676864	Setdb2,Cab39l,Cdadc1,Shisa2,Atp8a2,Nupl1,Mir719,Nupl1,Mtmr6,Fam123a,Spata13,C1qtnf9,Mipep,Tnfrsf19,Sacs,Sacs,Sgcg,Sgcg,Arl11,Ebpl,Kpna3,6330409N04Rik,Dleu2,Trim13,Dleu2,Kcnrg,Dleu2,Dleu7,Rnaseh2b,Gucy1b2,Ints6,Wdfy2,Defb48,Defb47,Defb43,Defb30,Defb42,Ctsb,Fdft1,Neil2,Gata4,Blk,Fam167a,Tdh,Mtmr9,Xkr6,Pinx1,Sox7,4930578I06Rik,Rp1l1,Prss55,Prss51,Prss52,Msra,Mir124a-1,Kif13b,Hmbox1,Ints9,Extl3,Fzd3,…															1	loss													right_only
chr15	74981723	75268923	Ly6i,Ly6a,Ly6c1,Ly6c2,Ly6f															6	gain													right_only
chr15	77736588	78284719	Apol8,Myh9,Txn2,Foxred2,Eif3d,Cacng2,Ift27,Pvalb,Ncf4,Csf2rb2															1	loss													right_only
chr15	78284719	78378640	Csf2rb2,Csf2rb,1700061J05Rik															3	gain									3	gain			right_only
chr15	99038661	100168066	Prph,Troap,C1ql4,Dnajc22,Spats2,Kcnh3,Mcrs1,Fam186b,Prpf40b,Fmnl3,Tmbim6,Nckap5l,Bcdin3d,Faim2,Aqp2,Aqp5,Aqp6,Racgap1,Accn2,Smarcd1,Gpd1,2310016M24Rik,Lass5,Lima1,1700030F18Rik,Larp4,Dip2b															1	loss			1	loss									right_only
chr15	101712525	103565158	Krt5,Krt71,Krt74,Krt72-ps,Krt73,Krt2,Krt1,Krt77,Krt76,Krt4,Krt79,Krt78,Krt8,Krt18,Eif4b,Tenc1,Spryd3,Igfbp6,Soat2,Csad,Zfp740,Itgb7,Rarg,Mfsd5,Espl1,Pfdn5,Myg1,Aaas,Sp7,Sp1,Amhr2,Prr13,Pcbp2,Pcbp2,Map3k12,Map3k12,Tarbp2,Npff,Atf7,Atp5g2,Mir688,Calcoco1,Hoxc13,Hoxc12,Hoxc11,Hoxc10,Mir196a-2,Hoxc9,Hoxc8,Hoxc6,Hoxc5,Mir615,Hoxc5,Hoxc5,Hoxc4,Smug1,Cbx5,Gm5643,Gm10052,Hnrnpa1,Gm5643,Hnrnpa1,Nfe2,Mir14…															1	loss													right_only
chr19	8593792	12883274	Slc22a8,Slc22a6,Chrm1,Slc3a2,Snhg1,Snord22,Snhg1,Wdr74,Stx5a,Nxf1,Tmem223,Tmem179b,Taf6l,Gm2518,Taf6l,Polr2g,Zbtb3,Ttc9c,Hnrnpul2,Bscl2,Gng3,Bscl2,Lrrn4cl,Ubxn1,AI462493,5730408K05Rik,1810009A15Rik,1810009A15Rik,Ints5,Ganab,B3gat3,Rom1,Eml3,Mta2,Tut1,Eef1g,Ahnak,Scgb1a1,Asrgl1,Incenp,Fth1,Best1,Rab3il1,Fads3,Fads2,Fads1,Fen1,1810006K21Rik,Gm98,Dagla,Syt7,Lrrc10b,4930579J09Rik,Sdhaf2,Cpsf7,Tmem216…															1	loss													right_only
chr19	12883774	14052706	Olfr1445,Olfr1446,Olfr1447,Olfr1448,Olfr1449,Olfr1450,Olfr1451,Olfr1453,Olfr1454,Olfr1457,Olfr1459,Olfr1461,Olfr1462,Olfr1463,Olfr1465,Olfr1466,Olfr1467,Olfr1469,Olfr1471,Olfr1472,Olfr1474,Olfr1475,Olfr1477,Olfr1480,Olfr1484,Olfr1487,Olfr1489,Olfr1490,Olfr1491,Olfr1494,Olfr1495,Olfr1496,Olfr1497,Olfr1499,Olfr1500,Olfr1501,Olfr1502,Olfr1504,Olfr1505															3	gain													right_only
chr19	14052706	34574589	Tle4,Psat1,Cep78,Gnaq,Gna14,Vps13a,Foxb2,Prune2,Gcnt1,Rfk,Pcsk5,Ostf1,BC016495,2410127L17Rik,D030056L22Rik,Trpm6,Rorb,Anxa1,Aldh1a1,Aldh1a7,Tmc1,Zfand5,Gda,1110059E24Rik,Fam108b,Tmem2,Trpm3,Trpm3,Mir204,Klf9,Smc5,Mamdc2,1700028P14Rik,Ptar1,Apba1,Fam189a2,Tjp2,Fxn,Pip5k1b,Fam122a,Pip5k1b,E030010A14Rik,Pgm5,Foxd4,Cbwd1,Dock8,Kank1,Dmrt1,Dmrt3,Dmrt2,Smarca2,Gm815,Vldlr,Kcnv2,D19Bwg1357e,C030016D13Ri…															1	loss													right_only
chr19	34583411	34620043	Ifit3,Gm14446,I830012O16Rik,2010002M12Rik															5	gain					5	gain							right_only
chr19	34620043	39042106	2010002M12Rik,Ifit1,Slc16a12,Pank1,Mir107,Pank1,Kif20b,Htr7,Rpp30,Ankrd1,Pcgf5,Hectd2,Ppp1r3c,Tnks2,Fgfbp3,Btaf1,Cpeb3,March5,Ide,Kif11,Hhex,Exoc6,Cyp26c1,Cyp26a1,Myof,Cep55,O3far1,Rbp4,Pde6c,5730455O13Rik,Lgi1,Tmem20,Plce1,Noc3l,Tbc1d12,Hells,Cyp2c55															1	loss													right_only
chrX	91039559	92016326	Mageb2,Mageb1,Gm5072,Mageb5															3	gain			4	gain									right_only
chrX	92016826	102642519	Mageb18,Mageb18,Gm5941,Arx,Pola1,Pcyt1b,Pdk3,AU015836,Zfx,Eif2s3x,Klhl15,Apoo-ps,Apoo,Apoo,Maged1,Gspt2,Zxdb,Zxda,Spin4,Arhgef9,Fam123b,Asb12,Zc4h2,1700010D01Rik,Zc3h12b,Zc3h12b,Las1l,Msn,Msn,F630028O10Rik,Mir223,F630028O10Rik,Vsig4,Hsf3,Heph,Gpr165,Pgr15l,Eda2r,Ar,Ophn1,Yipf6,Stard8,Efnb1,Gm14812,Pja1,Tmem28,Eda,Eda,Mir676,Eda,Awat2,Otud6a,Igbp1,Dgat2l6,Awat1,P2ry4,Arr3,Pdzd11,Kif4,Gdpd2,Dlg3,Te…															0	loss													right_only
chrX	155213361	169989316	Sat1,Acot9,Prdx4,Ptchd1,Phex,Sms,Mbtps2,Yy2,Mbtps2,Mbtps2,Smpx,Klhl34,Cnksr2,Rps6ka3,Eif1ax,Mtap7d2,A830080D01Rik,Sh3kbp1,Map3k15,Map3k15,Pdha1,Pdha1,Gpr64,Phka2,Ppef1,Rs1,Cdkl5,Rs1,Cdkl5,Cdkl5,Gja6,Scml2,Rai2,Nhs,Reps2,Rbbp7,Txlng,Syap1,Ctps2,S100g,Ctps2,Grpr,1700045I19Rik,Ap1s2,Zrsr2,Car5b,Siah1b,Tmem27,Ace2,Bmx,Pir,Figf,Piga,Asb11,Asb9,Mospd2,Fancb,Glra2,Gemin8,Gpm6b,Ofd1,Trappc2,Rab9,Tceanc,E…															1	loss											0	loss	right_only
chr1	84930198	85621839	A530032D15Rik,Gm7609,C130026I21Rik,Sp110,Sp140,Sp110,Sp140																	17	gain	14	gain									right_only
chr3	107899159	108043719	Gstm7,Gstm6,Gstm3,Gstm2,Gstm1,Gstm4																	5	gain											right_only
chr3	112948887	113555454	Amy2a5,Amy2a5,Amy2a3,Amy2a4,Amy2a2																	6	gain							4	gain	5	gain	right_only
chr3	114099631	114205991	Col11a1																	1	loss											right_only
chr4	12145948	41763727	Rbm12b,Fam92a,Gm11818,Runx1t1,Slc26a7,Lrrc69,Otud6b,Tmem55a,Necab1,Tmem64,Calb1,Decr1,Nbn,Osgin2,Ripk2,Mmp16,Cngb3,Cpne3,Fam82b,Wwp1,Slc7a13,Atp6v0d2,Ttpa,Ggh,Nkain3,Prdm13,Ccnc,2610029I01Rik,Usp45,4930528A17Rik,Sfrs18,Sfrs18,Coq3,6230409E13Rik,Fbxl4,Pou3f2,Mms22l,Klhl32,Ndufaf4,Gpr63,Fhl5,1810074P20Rik,Fut9,Manea,Epha7,Map3k7,Bach2,BC024582,Bach2,Gja10,Casp8ap2,Mdn1,Lyrm2,Ankrd6,Rragd,Ube2j1,Gab…																	1	loss			1	loss	1	loss			1	loss	right_only
chr4	42868347	43733655	BC049635,N28178,Dnajb5,1700022I11Rik,Vcp,Fancg,Pigo,Stoml2,B230312A22Rik,Unc13b,Atp8b5,Rusc2,Fam166b,Tesk1,Cd72,Sit1,Rmrp,Ccdc107,E130306D19Rik,Car9,Tpm2,Tln1,Tln1,Creb3,Gba2,Rgp1,Rgp1,Msmp,Npr2,Spag8,Hint2,4930412F15Rik,Tmem8b,Olfr70,Olfr71,Hrct1,5430416O09Rik																	1	loss											right_only
chr4	62051765	72525651	Mup20,Mup3,Mup21,Zfp37,Slc31a2,Fkbp15,Slc31a1,Cdc26,Prpf4,Rnf183,Wdr31,Bspry,Hdhd3,Alad,Pole3,4933430I17Rik,Rgs3,Zfp618,Ambp,Kif12,Col27a1,Mir455,Col27a1,Col27a1,Orm1,Orm3,Orm2,Akna,Whrn,Atp6v1g1,6330416G13Rik,Gm11213,1700018C11Rik,Tnfsf15,Tnfsf8,Tnc,Pappa,Astn2,Trim32,Astn2,Tlr4,Dbc1,Cdk5rap2,Megf9,Tle1																	1	loss											right_only
chr4	102255057	115254692	Pde4b,Sgip1,Tctex1d1,Tctex1d1,BB031773,BB031773,Insl5,Wdr78,Mier1,Slc35d1,4921539E11Rik,Oma1,Dab1,C8b,C8a,1700024P16Rik,Prkaa2,Ppap2b,Usp24,Pcsk9,Bsnd,Dhcr24,BC055111,Ttc22,Pars2,Ttc4,Heatr8,Fam151a,Fam151a,Acot11,Acot11,Ssbp3,Mrpl37,Cyb5rl,Cdcp2,2210012G02Rik,Tmem59,Ldlrad1,Lrrc42,Hspb11,Dio1,Yipf1,Tmem48,Glis1,Dmrtb1,Lrp8,Magoh,0610037L13Rik,Cpt2,Slc1a7,Podn,Scp2,Echdc2,Zyg11a,Zyg11b,2010305A19…																	1	loss											right_only
chr4	115255192	115438360	Cyp4a12a,Cyp4a12b																	4	gain											right_only
chr4	115496735	115621737	Cyp4a10,Cyp4a31,Cyp4a32																	5	gain											right_only
chr4	118961823	121182671	Lao1,Slc2a1,Zfp691,Ermap,Ccdc23,4930538K18Rik,AU022252,Lepre1,Cldn19,Ybx1,Ppih,Ccdc30,Ppcs,Zmynd12,Rimkla,AA415398,Foxj3,Guca2a,Guca2b,Hivep3,Edn2,Foxo6,Scmh1,Slfnl1,Ctps,Gm8439,Cited4,Kcnq4,Nfyc,Nfyc,Mir30c-1,Mir30e,Nfyc,Rims3,Dem1,Zfp69,Smap2,Col9a2,Zmpste24,Tmco2,Rlf																	1	loss											right_only
chr4	121182671	122701400	Rlf,Gm12888,Gm12886,Gm12887,9530002B09Rik																	3	gain											right_only
chr4	122702163	143438807	9530002B09Rik,Ppt1,Cap1,Mfsd2a,Mycl1,Trit1,Bmp8b,Bmp8b,Oxct2b,Ppie,Hpcal4,Nt5c1a,Heyl,Pabpc4,Bmp8a,Bmp8a,Oxct2a,Macf1,Macf1,D830031N03Rik,BC002163,Ndufs5,Akirin1,Rhbdl2,Mycbp,Rragc,Pou3f1,Utp11l,Fhl3,Sf3a3,Sf3a3,Mir697,Inpp5b,Inpp5b,Mir698,Inpp5b,Mtf1,1110065P20Rik,Yrdc,Maneal,Epha10,Cdca8,9930104L06Rik,Rspo1,Gnl2,Dnali1,Snip1,Meaf6,Zc3h12a,Ftl2,Grik3,Grik3,2610028E06Rik,Csf3r,Mrps15,Oscp1,Lsm10,…																	1	loss											right_only
chr6	2911710	60771178	Samd9l,Hepacam2,Ccdc132,Calcr,Calcr,Mir653,Calcr,Mir489,Tfpi2,Gngt1,Gng11,Bet1,Col1a2,Casd1,Sgce,Peg10,Ppp1r9a,Pon1,Pon3,Pon2,Asb4,Pdk4,Dync1i1,Slc25a13,Shfm1,Dlx6,Dlx6os1,Dlx6as,Dlx6,Dlx6os1,Dlx6os1,Dlx5,Acn9,Tac1,Asns,C1galt1,Col28a1,Mios,Rpa3,Gm16039,Glcci1,Ica1,Nxph1,Ndufa4,Phf14,Gm6578,Thsd7a,Tmem106b,Vwde,Tmem168,B630005N14Rik,Gpr85,2610001J05Rik,Ppp1r3a,Foxp2,Mdfic,Tcfec,Tes,Cav2,Cav1,Met,…																	3	gain											right_only
chr6	60989247	149556813	Fam190a,Grid2,Atoh1,Smarcad1,Hpgds,C130060K24Rik,Tnip3,A930038C07Rik,Prdm5,4930544G11Rik,Mad2l1,Vmn1r32,Vmn1r33,Vmn1r35,Vmn1r36,Vmn1r37,Vmn1r38,Gng12,Gadd45a,Serbp1,Il12rb2,Il23r,Tacstd2,4930515G16Rik,Rpia,Eif2ak3,1700011F03Rik,Foxi3,Thnsl2,Fabp1,Smyd1,Krcc1,Cd8b1,Cd8a,Rmnd5a,Rnf103,Vps24,Kdm3a,Reep1,Mrpl35,Immt,Ptcd3,Polr1a,St3gal5,Atoh8,Sftpb,Usp39,0610030E20Rik,Tmem150a,Rnf181,Vamp5,Vamp8,Ggcx…																	4	gain											right_only
chr7	7312265	15759107	Vmn2r30,Vmn2r31,Vmn2r32,Vmn2r33,Vmn2r34,Vmn2r35,Vmn2r36,Vmn2r47,2810047C21Rik1,Vmn2r41,Vmn2r42,Vmn2r43,Vmn2r44,Vmn2r45,Vmn2r40,Vmn2r39,Vmn2r38,Vmn2r37,Vmn2r46,Vmn2r48,Vmn2r49,Vmn2r50,Vmn2r51,Vmn2r51,Vmn2r52,Vmn1r66,Vmn1r67,Zik1,Vmn1r69,Vmn1r70,Gm6900,Nlrp4b,Vmn1r71,Zscan4c,Zscan4d,Zscan4e,Zscan4f,Vmn1r72,Vmn1r73,Vmn1r74,Vmn1r75,Vmn1r76,Vmn1r78,Vmn1r79,Vmn1r80,Vmn1r81,Vmn1r82,Vmn1r83,Vmn1r84,Zfp55…																	5	gain											right_only
chr7	20063383	24291949	Gm16442,Gm16451,Gm10666,Vmn1r93,Vmn1r-ps79,Vmn1r100,Gm10665,Gm10670,Gm5156,Vmn1r157,Vmn1r109,Vmn1r114,Vmn1r124,Vmn1r125,Vmn1r127,Gm4172,Vmn1r111,Gm4179,Gm4220,Vmn1r139,Vmn1r132,Gm4214,Gm4175,Gm4177,Gm4216,Gm8720,Gm5725,Gm5891,Gm10662,Gm4541,Vmn1r155,Vmn1r130,Vmn1r165,Vmn1r107,Vmn1r110,Vmn1r137,Nlrp4e,Nlrp5,Vmn1r167,Vmn1r168,Vmn1r171,Vmn1r172,Vmn1r174,Vmn1r177,Vmn1r178,Vmn1r179,Vmn1r180,Vmn1r181,V…																	6	gain	5	gain									right_only
chr7	27692327	28175190	C030039L03Rik,Zfp60,Gm10046,Zfp59,Zfp607,1700049G17Rik,Zfp780b,Psmc4,Fcgbp,9530053A07Rik,Fbl																	3	gain											right_only
chr7	102483975	105328703	Olfr544,Olfr545,Olfr547,Olfr549,Trim21,Olfr550,Olfr551,Olfr552,Olfr553,Olfr554,Olfr555,Olfr556,Trim68,Olfr557,Olfr558,Olfr33,Olfr559,Olfr78,Olfr560,Olfr78,Olfr561,Olfr564,Olfr566,Olfr568,Olfr569,Olfr570,Olfr571,Olfr572,Olfr574,Olfr575,Olfr576,Olfr577,Olfr578,Olfr582,Olfr583,Olfr584,Olfr585,Olfr586,Olfr589,Olfr591,Olfr592,Olfr593,Olfr594,Usp-ps,Dub2a,Olfr596,Olfr597,Olfr598,Olfr599,Olfr600,Olfr601…																	4	gain											right_only
chr7	105811613	108894579	Gvin1,Gm8979,Gm8989,Gm8979,Gm4759,Olfr693,Olfr694,Olfr695,Olfr697,Olfr698,Olfr699,Olfr700,Olfr701,Olfr702,Olfr703,Olfr704,Olfr705,Olfr706,Olfr707,Olfr1532-ps1,Olfr710,Olfr6,Olfr711,Olfr2,Olfr713,Olfr714,Olfr17,Gm10081,Olfr715,Olfr716,Nlrp14,Rbmxl2,Syt9,Olfml1,Ppfibp2,Cyb5r2,Ovch2,Olfr467,Olfr469,Olfr470,Olfr472,Olfr473,Olfr474,Olfr476,Olfr477,Olfr478,Olfr479,Olfr480,Olfr481,Olfr482,Olfr483,Olfr48…																	3	gain											right_only
chr7	141638056	141864182	Muc6,Muc6,Muc2,Muc5ac,Muc5b,Muc5b																	3	gain											right_only
chr8	2853021	129183772	Insr,A430078G23Rik,Arhgef18,Pex11c,1700019B03Rik,Zfp358,Mcoln1,Pnpla6,C330021F23Rik,2310057J16Rik,Xab2,2900053A13Rik,Pcp2,Pcp2,Stxbp2,Retn,1810033B17Rik,Trappc5,Fcer2a,Clec4g,Cd209a,Rprl3,Cd209e,Cd209d,Cd209b,Cd209c,Cd209f,Cd209g,Evi5l,BC068157,Lrrc8e,Map2k7,Gm14378,Snapc2,Ctxn1,Timm44,Elavl1,Ccl25,Lass4,Zfp958,Shcbp1,Slc10a2,Efnb2,Arglu1,Fam155a,Lig4,Abhd13,Tnfsf13b,Myo16,3930402G23Rik,Irs2,Col4…																	3	gain											right_only
chr10	22068714	24102034	Raet1c,Raet1e,Raet1b,Raet1a,Raet1c,H60b,Raet1b,Raet1a,Raet1c,C920009B18Rik,Raet1b,Raet1a,Raet1c,Raet1d,Raet1b,Raet1a,Gm10825,Gm10825,Slc2a12,Tbpl1,Tcf21,Eya4,Rps12,1110021L09Rik,Vnn3,Vnn1,Taar1,Taar2,Taar3,Taar4,Taar5,Taar6,Taar7a,Taar7b,Taar7d,Taar7e,Taar7f,Taar8a,Taar8b,Taar8c																	3	gain											right_only
chr12	113547070	116047072	-																	49	gain											right_only
chr13	2948563	4586518	Gdi2,BC016423,Asb13,Calml3,Calm4,Calm5,Net1,Tubal3,Ucn3,Akr1c14,Akr1c18,Akr1c13,Akr1c19,Akr1c12,Akr1c6,Akr1c20,Akr1c21																	3	gain	3	gain							3	gain	right_only
chr13	21960149	22008787	Zfp184,Pom121l2,Prss16																	1	loss											right_only
chr13	22009252	23250199	Prss16,Hist1h2ah,Hist1h2bk,Hist1h4i,Hist1h2ag,Hist1h2bj,Vmn1r188,Vmn1r189,Vmn1r191,Vmn1r192,Vmn1r193,Vmn1r194,Vmn1r195,Vmn1r196,Vmn1r197,Vmn1r198,Vmn1r199,Vmn1r200,Vmn1r-ps103,Vmn1r201,Vmn1r202,Vmn1r203,Vmn1r204,Vmn1r205,Vmn1r206,Vmn1r208,Vmn1r209,Vmn1r210,Vmn1r211,Vmn1r212,Vmn1r213,Vmn1r214,Vmn1r215,Vmn1r216,Vmn1r217,Vmn1r218,Vmn1r219,Vmn1r220,Vmn1r222,Vmn1r223																	5	gain											right_only
chr13	100152569	100468245	Naip2,Naip5,Naip6,Naip7,Naip1																	6	gain					5	gain					right_only
chr14	2915842	25874886	Gm2897,D830030K20Rik,1700110I01Rik,Gm1973,Gm3020,Gm8348,Gm8348,Gm3002,ENSMUSG00000068790,4930555G01Rik,Gm3383,Gm10406,Gm3696,Gm5797,4933406F09Rik,Flnb,Dnase1l3,Abhd6,Rpp14,Pxk,Pdhb,Kctd6,Acox2,Fam107a,Oit1,4930452B06Rik,Fhit,Fhit,Gm3833,Ptprg,3830406C13Rik,Fezf2,Cadps,Gm5087,Synpr,Sntn,Thoc7,Atxn7,Psmd6,Olfr720,Olfr31,Il3ra,Slc4a7,Nek10,Lrrc3b,Oxsm,Ngly1,Top2b,Rarb,Thrb,Nr1d2,Rpl15,Nkiras1,Nkiras…																	3	gain											right_only
chr14	25876515	25986970	Anxa11,Plac9,D14Ertd449e,Cphx,Gm10391,Duxbl,Gm10394																	0	loss											right_only
chr14	25987319	124676864	Gm10391,Duxbl,Gm10394,4933413J09Rik,Slmap,Fam116a,Arf4,Pde12,Asb14,Appl1,Hesx1,Il17rd,Arhgef3,D14Abb1e,Ccdc66,Erc2,Wnt5a,Cacna2d3,Cacna2d3,Lrtm1,Selk,Actr8,Il17rb,Chdh,Cacna1d,Dcp1a,Cacna1d,Dcp1a,Tkt,Prkcd,Rft1,Sfmbt1,Tmem110,Mustn1,Itih4,Itih3,Itih1,Nek4,Spcs1,Glt8d1,Gnl3,Pbrm1,2010107H07Rik,Nt5dc2,Nt5dc2,Stab1,Stab1,Nisch,Tnnc1,Sema3g,Phf7,Bap1,Dnahc1,Capn7,Sh3bp5,Mettl6,Eaf1,Colq,Hacl1,Hacl1,B…																	3	gain											right_only
chr15	74981723	75431560	Ly6i,Ly6a,Ly6c1,Ly6c2,Ly6f,9030619P08Rik																	5	gain									4	gain	right_only
chr15	98914988	99038161	Lmbr1l,Tuba1b,Tuba1a,Tuba1c																	4	gain											right_only
chr16	22962242	23109160	Kng2,Kng1,Eif4a2																	5	gain											right_only
chr17	2930780	34978582	Pisd-ps2,Scaf8,Tiam2,Tfb1m,Cldn20,Tfb1m,Nox3,Arid1b,5730437N04Rik,Ldhal6b,5730437N04Rik,Zdhhc14,Snx9,Synj2,Serac1,Synj2,Serac1,Gtf2h5,Tulp4,Tmem181a,Dynlt1a,Dynlt1b,Tmem181b-ps,Dynlt1f,Dynlt1e,Dynlt1c,Tmem181d-ps,Tmem181c-ps,Sytl3,Sytl3,Ezr,Mir692-1,Rsph3b,Tagap1,Rnaset2b,Gm1604b,Rps6ka2,Tcp10a,Tcp10b,Ttll2,Gm9992,Fndc1,Tagap,Rsph3a,Rnaset2b,Rnaset2a,Rnaset2b,Rnaset2a,Fgfr1op,Ccr6,Brp44l,Sft2d1,P…																	3	gain											right_only
chr17	35263514	46399992	H2-D1,LOC547349,H2-D1,LOC547349,H2-Q1,LOC547349,H2-Q2,H2-Gs10,H2-Q8,H2-Q6,H2-Q9,H2-Q7,H2-Q10,Pou5f1,Tcf19,Cchcr1,Psors1c2,Cdsn,2300002M23Rik,Dpcr1,Sfta2,Vars2,Gtf2h4,Ddr1,Ier3,Flot1,Tubb5,Mdc1,Nrm,2310014H01Rik,Dhx16,2310061I04Rik,Atat1,Mrps18b,Mir1894,Ppp1r10,Ppp1r10,Abcf1,Abcf1,Mir877,Abcf1,Prr3,Gnl1,H2-T24,A930015D03Rik,A930015D03Rik,H2-T23,A930015D03Rik,H2-T22,H2-T9,Gm6034,Gm11127,Gm6034,H2-B…																	3	gain											right_only
chr17	46670024	55940136	Rrp36,Klhdc3,Mea1,Ppp2r5d,Pex6,Gnmt,Cnpy3,Ptcra,2310039H08Rik,Rpl7l1,BC032203,Tbcc,Prph2,Ubr2,Trerf1,Mrps10,Guca1b,Guca1a,1700001C19Rik,1700001C19Rik,AI661453,AI661453,Taf8,Ccnd3,Bysl,Med20,Usp49,Tomm6,Frs3,Pgc,Tcfeb,Mdfi,Foxp4,1700067P10Rik,9830107B12Rik,A530064D06Rik,Trem1,Trem3,Treml4,Treml2,B430306N03Rik,Trem2,Treml1,Nfya,AI314976,Apobec2,Tspo2,Unc5cl,Lrfn2,Mocs1,Daam2,Kif6,Rftn1,Dazl,Plcl2,T…																	3	gain											right_only
chr17	56104086	94834482	Plin4,Plin4,Plin5,Lrg1,Sema6b,Tnfaip8l1,D17Wsu104e,Dpp9,Mir7b,Fem1a,Ticam1,Plin3,Arrdc5,Uhrf1,Kdm4b,Ptprs,Znrf4,Safb2,Safb,2410015M20Rik,Rpl36,Lonp1,Lonp1,Tmem146,Ranbp3,Vmac,Ndufa11,Nrtn,Dus3l,Rfx2,Acsbg2,1700061G19Rik,Mllt1,Acer1,Clpp,Alkbh7,Pspn,Gtf2f1,Khsrp,Slc25a41,Slc25a23,Crb3,Dennd1c,Tubb4,Gm11110,Tnfsf9,Gm11110,Tnfsf9,Cd70,Tnfsf14,C3,Gpr108,Trip10,Vav1,Emr1,Vmn2r120,Cntnap5c,2610034M16Ri…																	3	gain											right_only
chr18	36802765	37764176	Pcdha1,Pcdha2,Pcdha1,Pcdha2,Pcdha1,Pcdha3,Pcdha1,Pcdha3,Pcdha2,Pcdha4,Pcdha4-g,Pcdha5,Pcdha1,Pcdha3,Pcdha2,Pcdha4,Pcdha4-g,Pcdha5,Pcdha1,Pcdha3,Pcdha6,Pcdha2,Pcdha4,Pcdha4-g,Pcdha5,Pcdha1,Pcdha3,Pcdha6,Pcdha2,Pcdha7,Pcdha4,Pcdha4-g,Pcdha8,Pcdha5,Pcdha1,Pcdha3,Pcdha6,Pcdha2,Pcdha7,Pcdha4,Pcdha4-g,Pcdha8,Pcdha5,Pcdha1,Pcdha3,Pcdha6,Pcdha2,Pcdha7,Pcdha4,Pcdha9,Pcdha4-g,Pcdha10,Pcdha8,Pcdha5,Pcdha1,P…																	4	gain											right_only
chrX	92016826	102635906	Mageb18,Mageb18,Gm5941,Arx,Pola1,Pcyt1b,Pdk3,AU015836,Zfx,Eif2s3x,Klhl15,Apoo-ps,Apoo,Apoo,Maged1,Gspt2,Zxdb,Zxda,Spin4,Arhgef9,Fam123b,Asb12,Zc4h2,1700010D01Rik,Zc3h12b,Zc3h12b,Las1l,Msn,Msn,F630028O10Rik,Mir223,F630028O10Rik,Vsig4,Hsf3,Heph,Gpr165,Pgr15l,Eda2r,Ar,Ophn1,Yipf6,Stard8,Efnb1,Gm14812,Pja1,Tmem28,Eda,Eda,Mir676,Eda,Awat2,Otud6a,Igbp1,Dgat2l6,Awat1,P2ry4,Arr3,Pdzd11,Kif4,Gdpd2,Dlg3,Te…																	0	loss											right_only
chr1	85625971	88007543	Sp140,Sp100,A630001G21Rik,Cab39,Itm2c,4933407L21Rik,Gpr55,Spata3,2810459M11Rik,Psmd1,Psmd1,Htr2b,Armc9,B3gnt7,Ncl,C130036L24Rik,Nmur1,1700019O17Rik,Ptma,Pde6d,Cops7b,Nppc,Dis3l2,Alppl2,Alpi,Akp3,Ecel1,1700027L20Rik,Chrnd,Chrng,Eif4e2,Efhd1,Gigyf2,Kcnj13,Gigyf2,3110079O15Rik,Ngef,Neu2,Inpp5d,Atg16l1,Atg16l1,Scarna6,Sag,Dgkd,Usp40																			1	loss									right_only
chr1	88318807	139781291	Trpm8,Spp2,Glrp1,Arl4c,Sh3bp4,Agap1,4933400F21Rik,Agap1,Gbx2,Asb18,Iqca,Cxcr7,Cops8,Mlph,Prlh,Rab17,Lrrfip1,Rbm44,Ramp1,Ube2f,Scly,Espnl,Klhl30,Fam132b,Ilkap,1700020N18Rik,Hes6,Per2,Traf3ip1,Asb1,Twist2,Hdac4,Ndufa10,Olfr1416,Olfr1415,Olfr1414,Olfr1413,Olfr1412,Olfr1411,Olfr1410,Olfr12,Myeov2,Otos,Gpc1,Mir149,Gpc1,Ankmy1,Dusp28,Rnpepl1,9430060I03Rik,9430060I03Rik,Capn10,Gpr35,Aqp12,Kif1a,Agxt,231…																			1	loss									right_only
chr1	140088748	171504782	Cfh,Kcnt2,Cdc73,Cdc73,B3galt2,Glrx2,Trove2,Uchl5,Rgs2,Rgs13,Rgs1,Rgs18,Fam5c,Pla2g4a,7530420F21Rik,Ptgs2,Pdc,BC003331,Tpr,Tpr,Prg4,Prg4,Prg4,Hmcn1,Ivns1abp,1200016B10Rik,1190005F20Rik,Rnf2,Fam129a,Edem3,1700025G04Rik,Tsen15,Glt25d2,Rgl1,Apobec4,Arpc5,Ncf2,Smg7,Nmnat2,Lamc2,Lamc1,E330020D12Rik,1700012A16Rik,Dhx9,Npl,Rgs8,Rgs16,Rnasel,5830403L16Rik,Gm5531,Teddm1,Glul,Zfp648,Cacna1e,Ier5,Mr1,Stx6,Xp…																			1	loss									right_only
chr1	171505282	171577454	Itln1,Cd244																			4	gain									right_only
chr1	171577671	173465153	Cd244,Ly9,Slamf7,Cd48,Slamf1,Cd84,Slamf6,Vangl2,Nhlh1,Ncstn,Ncstn,Copa,Copa,Copa,Pex19,Dcaf8,Pea15a,Casq1,Atp1a4,Atp1a2,Igsf8,Kcnj9,Kcnj10,Pigm,Slamf9,Igsf9,Tagln2,Ccdc19,Vsig8,Slamf8,Fcrl6,Dusp23,Crp,Apcs,Olfr16,Olfr1408,Olfr1406,Olfr218,Olfr1404,Fcer1a,Olfr418-ps1,Darc,Cadm3,Aim2																			1	loss									right_only
chr1	174159384	195176740	Olfr420,Spna1,Olfr419,1810030J14Rik,Olfr417,Olfr248,Olfr414,Olfr220,Fmn2,Grem2,Rgs7,Fh1,Kmo,Opn3,Opn3,Chml,Wdr64,Exo1,Pld5,Pld5,B020018G12Rik,Cep170,Sdccag8,Akt3,Zfp238,1700016C15Rik,Adss,Gm16432,Pppde1,Fam36a,Hnrnpu,Efcab2,Kif26b,Smyd3,Tfb2m,Cnst,Sccpdh,Ahctf1,Cdc42bpa,Adck3,Psen2,Gm5069,Itpkb,Gm5069,Itpkb,6330403A02Rik,Parp1,Lin9,Mixl1,Acbd3,H3f3a,BC031781,Lefty2,Pycr2,Lefty1,Tmem63a,Ephx1,9130…																			1	loss					1	loss			right_only
chr3	87086260	88109603	Kirrel,Fcrls,Cd5l,Fcrl1,Fcrl5,Etv3,Arhgef11,4933430H15Rik,Arhgef11,4933430H15Rik,Pear1,Ntrk1,Insrr,Sh2d2a,Prcc,Hdgf,Mrpl24,Mrpl24,Rrnad1,Rrnad1,Isg20l2,Crabp2,Nes,Bcan,Hapln2,Gpatch4,Apoa1bp,Ttc24,Iqgap3																			1	loss									right_only
chr3	92218958	94310411	Sprr2a1,Sprr2a2,Sprr2b,Sprr2d,Sprr2e,Sprr2f,Sprr2g,Sprr2h,Sprr2i,Sprr2j-ps,Sprr2k,Sprr1b,Sprr3,Sprr1a,Sprr4,Ivl,Smcp,Lce6a,Lce1a1,Lce1b,Lce1a2,Lce1c,Lce1d,Lce1e,Lce1f,Lce1g,Lce1h,Lce1i,Kprp,Lce1l,2310050C09Rik,Lce3a,Lce3b,Lce3c,Lce3f,Crct1,Lce1m,Gm4858,Crnn,Flg2,Flg2,Flg2,Hrnr,Rptn,Tchh,Tchhl1,S100a11,S100a10,Tdpoz2,Tdpoz1,Tdpoz4,Tdpoz3,Gm9125,Gm10697,Tdpoz5,Gm10696,Them4																			4	gain									right_only
chr4	41763727	42868627	Il11ra1,Ccl27a,Gm10591,Gm3893,Gm13304,Ccl21c,Ccl21b,Gm3893,Gm3893,Gm13308,Gm3893,Gm13298,Gm3893,4933409K07Rik,Gm10591,Ccl21c,Ccl21b,Gm13304,Gm3893,Gm2506,Gm13306,Ccl27b,Gm2506,Gm13306,Ccl27b,Gm2002,Gm3893,Il11ra2,Ccl27b,Gm13306,Gm2506,Gm2002,Il11ra2,Ccl27b,Gm13306,Gm2506,Gm2002,Gm3893,Il11ra2,Gm13305,Gm2002,Gm3893,Il11ra2,Gm13305,Gm2002,Il11ra2,Gm13305,Gm1987,Ccl21a,Ccl19,4933409K07Rik,Gm13298,BC…																			4	gain			4	gain					right_only
chr6	2911710	60771178	Samd9l,Hepacam2,Ccdc132,Calcr,Calcr,Mir653,Calcr,Mir489,Tfpi2,Gngt1,Gng11,Bet1,Col1a2,Casd1,Sgce,Peg10,Ppp1r9a,Pon1,Pon3,Pon2,Asb4,Pdk4,Dync1i1,Slc25a13,Shfm1,Dlx6,Dlx6os1,Dlx6as,Dlx6,Dlx6os1,Dlx6os1,Dlx5,Acn9,Tac1,Asns,C1galt1,Col28a1,Mios,Rpa3,Gm16039,Glcci1,Ica1,Nxph1,Ndufa4,Phf14,Gm6578,Thsd7a,Tmem106b,Vwde,Tmem168,B630005N14Rik,Gpr85,2610001J05Rik,Ppp1r3a,Foxp2,Mdfic,Tcfec,Tes,Cav2,Cav1,Met,…																			3	gain									right_only
chr6	60989247	149556813	Fam190a,Grid2,Atoh1,Smarcad1,Hpgds,C130060K24Rik,Tnip3,A930038C07Rik,Prdm5,4930544G11Rik,Mad2l1,Vmn1r32,Vmn1r33,Vmn1r35,Vmn1r36,Vmn1r37,Vmn1r38,Gng12,Gadd45a,Serbp1,Il12rb2,Il23r,Tacstd2,4930515G16Rik,Rpia,Eif2ak3,1700011F03Rik,Foxi3,Thnsl2,Fabp1,Smyd1,Krcc1,Cd8b1,Cd8a,Rmnd5a,Rnf103,Vps24,Kdm3a,Reep1,Mrpl35,Immt,Ptcd3,Polr1a,St3gal5,Atoh8,Sftpb,Usp39,0610030E20Rik,Tmem150a,Rnf181,Vamp5,Vamp8,Ggcx…																			3	gain									right_only
chr7	4601685	5410476	Ptprh,Tmem86b,Ppp6r1,Hspbp1,Brsk1,Tmem150b,Brsk1,Tmem150b,Suv420h2,Cox6b2,Fam71e2,Il11,Tmem190,2210411K11Rik,Rpl28,Ube2s,Shisa7,Isoc2b,Isoc2a,Zfp628,Nat14,A430110N23Rik,Sbk2,Zfp579,Fiz1,Zfp524,Zfp865,Zfp784,Zfp580,Ccdc106,U2af2,Epn1,Rfpl4,Rasl2-9-ps,Vmn1r56,Nlrp2,Gm5065,Vmn1r58																			1	loss									right_only
chr7	5410476	6131497	Vmn1r58,Vmn1r59,Vmn2r28,Vmn1r186,Vmn1r62,Vmn1r63,Vmn1r187,Vmn1r63,Vmn1r64,Vmn1r65,Nlrp4c																			4	gain									right_only
chr7	7231488	7278448	Vmn2r29																			11	gain					11	gain	11	gain	right_only
chr7	13623891	15834052	Sult2a5,Sult2a2,Sult2a1,Sult2a4,Sult2a3,Sult2a6,2810007J24Rik,Vmn1r90,Gm4745,Obox2,Obox1,Obox3,Obox5,Obox6																			5	gain									right_only
chr7	15834258	17062527	Obox6,Crx,Crxos1,Sepw1,Gltscr2,Ehd2,Gltscr1,Zfp541,Napa,Kptn,Slc8a2,Meis3,Dhx34,Gpr77,C5ar1,Prr24,Ccdc9,Bbc3,Sae1,Zc3h4,Tmem160,Npas1,Grlf1,Ceacam-ps1,Ceacam15,Ceacam9,Ap2s1,Slc1a5,Fkrp,Strn4,Prkd2,Dact3,Gng8,Ptgir,Calm3,Pnmal2,Pnmal1,Ccdc8,Ppp5c,Hif3a																			1	loss									right_only
chr7	17063027	17918935	Psg16,Ceacam3,Psg29,Psg-ps1,Ceacam5,Ceacam14,Gm5155																			3	gain									right_only
chr7	18265658	18839350	Psg18,Psg28,Psg26,Psg25,Psg27,Psg23,Psg21,Psg20,Psg22,Sycp1-ps1,Psg19,Psg19,Psg17																			6	gain									right_only
chr7	24293198	25412930	Zfp61,Zfp94,1700008P20Rik,Lypd5,Kcnn4,1500002O20Rik,Irgc1,Plaur,Cadm4,Zfp428,Irgq,2310033E01Rik,Xrcc1,Zfp575,Ethe1,Phldb3,Lypd3,Gm4598,Tex101,BC049730,Gm4763,Cd177,Ceacam10,Lypd4,Dmrtc2,Rps19,Cd79a,Arhgef1,Rabac1,Atp1a3,Grik5,Zfp574,Pou2f2,Dedd2,Zfp526,Gsk3a,Erf,Cic,Pafah1b3,Prr19,Tmem145,Megf8,Cnfn,Lipe,4732471J01Rik,Lipe,4732471J01Rik,4732471J01Rik,Cxcl17																			1	loss	1	loss			1	loss	1	loss	right_only
chr7	43300027	43938675	Zfp715,Siglec5,Siglecg,Lim2,Nkg7,Cldnd2,Etfb,Iglon5,4931406B18Rik,Cd33,Zfp658,Zfp719,Zfp819,Ceacam18,Siglece,Ctu1,Klk14,Klk13,Klk12,Klk11,Klk10,Klk9,Klk8,Klk7,Klk6,Klk5,Klk4,Klk15																			1	loss	1	loss					1	loss	right_only
chr7	87246683	102468613	Nox4,Tyr,Grm5,Ctsc,Rab38,Tmem135,Fzd4,Prss23,Me3,Ccdc81,l7Rn6,Eed,Picalm,Ccdc83,Sytl2,Ccdc89,Crebzf,Tmem126a,Tmem126b,Dlg2,Ccdc90b,Ankrd42,Pcf11,4632427E13Rik,Rab30,4632434I11Rik,Prcp,Fam181b,Odz4,Mir708,Odz4,Nars2,Gab2,Usp35,Kctd21,Alg8,Ndufc2,Thrsp,Kctd14,Ints4,1810020D17Rik,Rsf1,Clns1a,Aqp11,Pak1,Gdpd4,Myo7a,Capn5,Omp,Capn5,B3gnt6,Acer3,Tsku,Gucy2d,Lrrc32,2210018M11Rik,Prkrir,Wnt11,Uvrag,Dgat2…																			1	loss	1	loss							right_only
chr7	102476722	105328703	Olfr543,Olfr544,Olfr545,Olfr547,Olfr549,Trim21,Olfr550,Olfr551,Olfr552,Olfr553,Olfr554,Olfr555,Olfr556,Trim68,Olfr557,Olfr558,Olfr33,Olfr559,Olfr78,Olfr560,Olfr78,Olfr561,Olfr564,Olfr566,Olfr568,Olfr569,Olfr570,Olfr571,Olfr572,Olfr574,Olfr575,Olfr576,Olfr577,Olfr578,Olfr582,Olfr583,Olfr584,Olfr585,Olfr586,Olfr589,Olfr591,Olfr592,Olfr593,Olfr594,Usp-ps,Dub2a,Olfr596,Olfr597,Olfr598,Olfr599,Olfr600…																			3	gain	3	gain	3	gain					right_only
chr7	105329203	105811113	Olfr690,Olfr691,Olfr692,Gm5901,Fam160a2,Cnga4,Cckbr,Prkcdbp,Smpd1,Apbb1,Hpx,Trim3,Arfip2,Fxc1,Rrp8,Rrp8,Ilk,Ilk,Taf10,Tpp1,Dchs1,Mrpl17																			1	loss	1	loss	1	loss	1	loss			right_only
chr7	105811613	106740374	Gvin1,Gm8979,Gm8989,Gm8979,Gm4759,Olfr693,Olfr694,Olfr695																			5	gain							4	gain	right_only
chr7	107814752	108894289	Olfr467,Olfr469,Olfr470,Olfr472,Olfr473,Olfr474,Olfr476,Olfr477,Olfr478,Olfr479,Olfr480,Olfr481,Olfr482,Olfr483,Olfr484,Olfr485,Olfr486,Olfr487,Olfr488,Olfr490,Olfr491,Olfr492,Olfr493,Olfr494,Olfr495,Olfr497,Olfr498,Olfr502,Olfr503,Olfr504,Olfr506,Olfr507,Olfr508,Olfr509,Olfr510,Olfr512,Olfr513,Olfr514,Olfr516,Olfr517,Olfr518,Olfr519																			4	gain									right_only
chr7	108894289	127373072	Olfr519,Nlrp10,Eif3f,Tub,Ric3,Lmo1,Stk33,Trim66,Rpl27a,Rpl27a,Snora3,Rpl27a,St5,D930014E17Rik,BC051019,Ascl3,Tmem9b,Nrip3,Scube2,Dennd5a,Tmem41b,Ipo7,Zfp143,Wee1,Swap70,Sbf2,Adm,Ampd3,Rnf141,Lyve1,Mrvi1,Ctr9,Eif4g2,1700012D14Rik,Galntl4,Usp47,Dkk3,Mical2,Micalcl,Parva,Tead1,Rassf10,Arntl,Btbd10,Pth,Far1,Spon1,Rras2,Copb1,Psma1,Pde3b,Cyp2r1,Calca,Calcb,Insc,Sox6,1700003G18Rik,1110004F10Rik,1110004…																			1	loss									right_only
chr7	131104671	140299921	Dmbt1,4933402N03Rik,5430419D17Rik,Cuzd1,1700007K09Rik,Fam24a,2310057M21Rik,Pstk,Ikzf5,Acadsb,Hmx3,Hmx2,Bub3,Gpr26,Cpxm2,Chst15,Chst15,Gm10584,Oat,Nkx1-2,Lhpp,Fam53b,Mettl10,Fam175b,Zranb1,Ctbp2,4930404H21Rik,2700050L05Rik,Mmp21,Uros,Bccip,Dhx32,Fank1,Adam12,D7Ertd443e,Dock1,Dock1,Fam196a,Nps,Foxi2,Clrn3,Ptpre,Ptpre,5830432E09Rik,Mki67,Mgmt,Ebf3,9430038I01Rik,Glrx3,Gm12669,Tcerg1l,Mapk1ip1,Ppp2r2d…																			1	loss							1	loss	right_only
chr10	79526969	81663135	Ppap2c,Mier2,Theg,C2cd4c,Shc2,Odf3l2,Madcam1,Gm16517,Cdc34,Gzmm,Bsg,Hcn2,Polrmt,Fgf22,Rnf126,Fstl3,Prss57,Palm,9130017N09Rik,E130317F20Rik,Ptbp1,Ptbp1,BC005764,Ptbp1,BC005764,Prtn3,Elane,Cfd,Med16,C030046I01Rik,Kiss1r,Arid3a,Wdr18,Grin3b,ORF61,Cnn2,Abca7,Hmha1,Polr2e,Gpx4,Sbno2,Stk11,Dos,Atp5d,Midn,Cirbp,1600002K03Rik,Efna2,Mum1,Ndufs7,Gamt,Dazap1,Rps15,Apc2,2310011J03Rik,Pcsk4,Reep6,Adamtsl5,Plk…																			1	loss	1	loss							right_only
chr10	82619978	118205302	1190007I07Rik,Gm9855,Tdg,Glt8d2,Hcfc2,Nfyb,1700028I16Rik,Txnrd1,Eid3,Txnrd1,Chst11,Slc41a2,D10Wsu102e,Aldh1l2,A230046K03Rik,Appl2,1500009L16Rik,Nuak1,Ckap4,Tcp11l2,Polr3b,Rfx4,Ric8b,Fhl4,AI597468,Mterfd3,Cry1,Btbd11,Pwp1,Prdm4,Ascl4,D10Wsu52e,Bpil2,Fbxo7,Syn3,Timp3,Syn3,1810014B01Rik,Hsp90b1,BC030307,Nt5dc3,Stab2,1700113H08Rik,Ascl1,Pah,Igf1,Pmch,4930547N16Rik,Pmch,4930547N16Rik,Nup37,Ccdc53,Dram…																			1	loss	1	loss							right_only
chr11	73345584	74347409	Spata22,Olfr20,Olfr376,Olfr1,Olfr75-ps1,Olfr378,Olfr380,Olfr381,Olfr382,Olfr385,Olfr384,Zfp735,Olfr389,Olfr390,Olfr391-ps,Olfr392,Olfr393,Olfr394,Olfr395,Olfr23,Olfr397,Olfr398,Olfr139,Olfr399,Zfp616,Olfr401,Olfr402,Olfr403,Olfr43,Olfr406-ps,Olfr59,Olfr410,Olfr411																			4	gain									right_only
chr11	74347409	99609876	Olfr411,Olfr412,Rap1gap2,E130309D14Rik,1300001I01Rik,Pafah1b1,Mettl16,Mnt,Sgsm2,Tsr1,Tsr1,Snord91a,Tsr1,Srr,Tsr1,Srr,Smg6,Hic1,Mir212,Mir132,Ovca2,Dph1,Dph1,Dph1,Rtn4rl1,Rpa1,Smyd4,Serpinf1,Serpinf2,Wdr81,Mir22,2210403K04Rik,Tlcd2,Prpf8,Rilp,Scarf1,Slc43a2,Pitpna,Inpp5k,Myo1c,Crk,Ywhae,Doc2b,Rph3al,1700016K19Rik,Fam101b,Vps53,Fam57a,Gemin4,Dbil5,Glod4,Glod4,Rnmtl1,Rnmtl1,Nxn,Timm22,Abr,Bhlha9,Tus…																			1	loss									right_only
chr13	12649760	23762503	Gpr137b-ps,Prl2c4,Prl2c3,Prl2c2,Prl2c5,Gpr137b,Nid1,Nid1,Lyst,Gng4,B3galnt2,Tbce,B3galnt2,Tbce,Ggps1,Arid4b,Hecw1,Mrpl32,Mrpl32,Psma2,Psma2,AW209491,Gli3,Inhba,5033411D12Rik,2810021B07Rik,Cdk13,Rala,1600012F09Rik,Pou6f2,Vps41,Amph,Stard3nl,Epdr1,Sfrp4,Txndc3,A530099J19Rik,Gpr141,Elmo1,Aoah,Olfr1370,Olfr263-ps1,Olfr1368,Trim27,Gpx5,Gpx6,Olfr1367,Zscan12,Zkscan3,Pgbd1,Zfp187,Nkapl,Zkscan4,Zfp389,Zf…																			3	gain									right_only
chr13	61958639	62836462	A130040M12Rik,Zfp808,Gm3604,Zfp935,Zfp934,6720489N17Rik,Mir713																			5	gain									right_only
chr14	41183753	50711372	1700001F09Rik,Gm10375,Ear1,Ear10,Ang5,Ang3,Ang6,Ear2,Ear3,Ear12,4930503E14Rik,BC061237,Gm8267,Ptgdr,Ptger2,Txndc16,Gpr137c,Ero1l,Psmc6,Styx,Gnpnat1,Fermt2,Ddhd1,Gm15217,Bmp4,Cdkn3,Cnih,Gmfb,Cgrrf1,Samd4,Gch1,Wdhd1,Socs4,Mapk1ip1l,Lgals3,Dlgap5,Fbxo34,Atg14,Ktn1,Peli2,Peli2,Gm6498,6720456H20Rik,Otx2,Otx2os1,4933429O19Rik,Exoc5,Mudeng,Naa30,1700011H14Rik,Slc35f4,3632451O06Rik,Olfr722,Olfr723,Olfr72…																			3	gain									right_only
chr14	50711872	50928184	Olfr749,Ttc5,Ccnb1ip1,Rpph1,Parp2,Parp2,Tep1,Klhl33,Osgep,Apex1,Tmem55b,Apex1,Tmem55b																			1	loss									right_only
chr15	9306061	9335050	Ugt3a1																			8	gain									right_only
chr15	78378640	82392400	1700061J05Rik,Tst,Mpst,Kctd17,Tmprss6,Il2rb,C1qtnf6,Sstr3,Rac2,Cyth4,Elfn2,Mfng,Card10,Cdc42ep1,Lgals2,Gga1,Sh3bp1,Pdxp,Lgals1,Nol12,Triobp,H1f0,Gcat,Galr3,Gcat,Galr3,Ankrd54,Eif3l,Micall1,Micall1,1700088E04Rik,1700088E04Rik,Polr2f,Sox10,Gm10863,Pick1,Slc16a8,Baiap2l2,Pla2g6,Maff,Tmem184b,Csnk1e,Kcnj4,Kdelr3,Ddx17,Dmc1,4933432B09Rik,Cby1,Tomm22,Josd1,Gtpbp1,Sun2,Dnalc4,Npcd,Nptxr,Npcd,Cbx6,D73000…																			1	loss									right_only
chr15	82392400	82791122	Cyp2d11,Cyp2d10,Cyp2d9,Cyp2d12,Cyp2d34,Cyp2d13,Cyp2d37-ps,Cyp2d40,Cyp2d26																			5	gain									right_only
chr16	2993302	98082598	Olfr161,Mefv,Zfp263,Olfr15,Zfp174,Zfp597,Nat15,1700037C18Rik,Cluap1,Nlrc3,Slx4,Dnase1,Dnase1,Trap1,Trap1,Crebbp,Gm5766,Adcy9,Srl,Tcfap4,Glis2,Pam16,Coro7,Vasn,Coro7,Dnaja3,Nmral1,Hmox2,5730403B10Rik,Hmox2,5730403B10Rik,4930562C15Rik,Fam100a,Mgrn1,Mgrn1,LOC100503704,LOC100503704,Nudt16l1,Nudt16l1,Anks3,Sept12,Rogdi,Glyr1,Ubn1,Ppl,Sec14l5,Nagpa,AU021092,Alg1,Fam86,Alg1,Fam86,Rbfox1,Cldn26,Mettl22,A…																			3	gain									right_only
chr19	11283496	13920076	Ms4a5,Ms4a7,Ms4a4c,Ms4a4b,Ms4a6c,Gm8369,Ms4a6b,Ms4a4d,Ms4a6d,Ms4a2,Ms4a3,Plac1l,Oosp1,Gm97,Gif,Mrpl16,Stx3,Olfr1417,Olfr1418,Olfr1419,Olfr1420,Patl1,Osbp,Olfr1423,Olfr1424,Olfr1425,Olfr1426,Olfr1427,Olfr1428,Olfr76,Olfr1431,Olfr262,Olfr235,Olfr1433,Olfr1434,Olfr1436,Olfr1437,Olfr1440,Olfr1441,Pfpl,Mpeg1,Dtx4,Fam111a,A330040F15Rik,Fam111a,A330040F15Rik,Gm4952,Glyat,Olfr1442,Olfr1443,Keg1,Cntf,U053…																			3	gain									right_only
chr19	39042106	40221957	Cyp2c55,Cyp2c65,Cyp2c66,Cyp2c29,Cyp2c38,Cyp2c39,Cyp2c67,Cyp2c68,Cyp2c40,Cyp2c69,Cyp2c37,Cyp2c54,Cyp2c50,Cyp2c70																			3	gain									right_only
chr19	40222457	61227477	Pdlim1,Sorbs1,Aldh18a1,Tctn3,Entpd1,Ccnj,Zfp518a,Blnk,Dntt,Opalin,Tll2,Tm9sf3,Pik3ap1,Lcor,Slit1,Arhgap19,Frat1,Frat2,Rrp12,Pgam1,Exosc1,Zdhhc16,Mms19,Ubtd1,Ankrd2,Hoga1,4933411K16Rik,Hoga1,Morn4,Pi4k2a,Avpi1,Marveld1,Zfyve27,Sfrp5,Golga7b,Crtac1,D19Ertd386e,Loxl4,Pyroxd2,Hps1,Hpse2,Cnnm1,Got1,Nkx2-3,Slc25a28,Entpd7,Cox15,Cox15,Cutc,Cutc,Abcc2,Gm10768,Dnmbp,Cpn1,Cyp2c44,Erlin1,Chuk,Cwf19l1,Bloc1s…																			1	loss									right_only
chrX	123284371	124132569	Vmn2r121																			7	gain			4	gain					right_only
chrX	124132569	135169027	Vmn2r121,4932411N23Rik,Gm381,Gm382,4921511C20Rik,Diap2,Pcdh19,Tnmd,Tspan6,Srpx2,Sytl4,Cstf2,Nox1,Xkrx,Arl13a,Trmt2b,Tmem35,Cenpi,Drp2,Taf7l,Timm8a1,Btk,Rpl36a,Gla,Hnrnph2,Armcx4,Armcx1,Armcx6,Armcx3,Armcx2,Nxf2,Zmat1																			1	loss									right_only
chrX	154011059	155323312	Gm15144,4921511M17Rik,4930542N07Rik,Gm5647,Gm16390,Magea6,Magea3,Magea8,Magea2,Magea5,Magea1,1700042B14Rik,Sat1,Acot9																			4	gain									right_only
chrX	155323812	169989316	Prdx4,Ptchd1,Phex,Sms,Mbtps2,Yy2,Mbtps2,Mbtps2,Smpx,Klhl34,Cnksr2,Rps6ka3,Eif1ax,Mtap7d2,A830080D01Rik,Sh3kbp1,Map3k15,Map3k15,Pdha1,Pdha1,Gpr64,Phka2,Ppef1,Rs1,Cdkl5,Rs1,Cdkl5,Cdkl5,Gja6,Scml2,Rai2,Nhs,Reps2,Rbbp7,Txlng,Syap1,Ctps2,S100g,Ctps2,Grpr,1700045I19Rik,Ap1s2,Zrsr2,Car5b,Siah1b,Tmem27,Ace2,Bmx,Pir,Figf,Piga,Asb11,Asb9,Mospd2,Fancb,Glra2,Gemin8,Gpm6b,Ofd1,Trappc2,Rab9,Tceanc,Egfl6,Gm8817…																			1	loss									right_only
chr2	2969542	76716226	Fam171a1,Nmt2,Rpp38,Acbd7,Olah,Meig1,Dclre1c,Suv39h2,Dclre1c,Suv39h2,Hspa14,Cdnf,Fam107b,Frmd4a,Prpf18,Bend7,Sephs1,Phyh,Ucma,Mcm10,Optn,Ccdc3,Camk1d,Cdc123,Nudt5,Sec61a2,Dhtkd1,Upf2,5430407P10Rik,Gm10857,Echdc3,Usp6nl,Celf2,Gata3,4930412O13Rik,Taf3,Atp5c1,Atp5c1,Kin,Kin,Itih2,Itih5,Sfmbt2,Sfmbt2,Mir669b,Sfmbt2,Mir669g,Sfmbt2,Mir669i,Prkcq,Pfkfb3,Rbm17,Il2ra,Il15ra,Fbxo18,Ankrd16,Itga8,Fam188a,Pt…																					1	loss							right_only
chr3	2897250	159934464	Hnf4g,Zfhx4,Pxmp3,1700008P02Rik,Pkia,Fam164a,Il7,Stmn2,Hey1,Mrps28,Tpd52,Zbtb10,Zfp704,Pag1,Fabp5,Pmp2,Fabp9,Fabp4,Fabp12,Impa1,Slc10a5,Zfand1,Chmp4c,Snx16,Ralyl,Slc7a12,Lrrcc1,E2f5,1810022K09Rik,Car13,Car1,Car3,Car2,Gm9733,Sirpb1a,Sirpb1b,LOC100038947,Gm5150,Ythdf3,2610100L16Rik,Mir124a-2,Cypt12,Bhlhe22,Cyp7b1,Armc1,Mtfr1,Pde7a,Dnajc5b,Trim55,Crh,4632415L05Rik,Cp,Hps3,Cp,Hps3,Hltf,Gyg,Cpa3,Cpb1,…																					1	loss							right_only
chr4	43855809	59958704	Reck,Glipr2,Ccin,Clta,Gne,Rnf38,Melk,Pax5,Zcchc7,Grhpr,Zbtb5,Polr1e,Fbxo10,Tomm5,Frmpd1,Rg9mtd3,Exosc3,Dcaf10,Mcart1,Shb,Gm829,Aldh1b1,Igfbpl1,1300002K09Rik,E230008N13Rik,Tdrd7,Tmod1,Tstd2,Ncbp1,Xpa,Foxe1,5830415F09Rik,Hemgn,Anp32b,Nans,Trim14,Coro2a,Tbc1d2,Gabbr2,Anks6,Galnt12,Col15a1,Tgfbr1,Alg2,Sec61b,Nr4a3,Stx17,Erp44,Invs,Tex10,Invs,Tex10,5730528L13Rik,Tmeff1,Murc,E130309F12Rik,Acnat2,Acnat1…																					1	loss							right_only
chr4	59959041	62084968	Mup4,Mup6,Mup15,Mup7,Mup15,Mup2,Mup8,Mup9,Mup1,Mup2,Mup10,LOC100048885,Mup2,Mup11,LOC100048885,Mup12,Mup13,Mup2,Mup14,Mup2,Mup15,Mup17,LOC100048884,Mup5,Mup20,Mup3																					7	gain							right_only
chr4	62085068	88557058	Mup3,Mup21,Zfp37,Slc31a2,Fkbp15,Slc31a1,Cdc26,Prpf4,Rnf183,Wdr31,Bspry,Hdhd3,Alad,Pole3,4933430I17Rik,Rgs3,Zfp618,Ambp,Kif12,Col27a1,Mir455,Col27a1,Col27a1,Orm1,Orm3,Orm2,Akna,Whrn,Atp6v1g1,6330416G13Rik,Gm11213,1700018C11Rik,Tnfsf15,Tnfsf8,Tnc,Pappa,Astn2,Trim32,Astn2,Tlr4,Dbc1,Cdk5rap2,Megf9,Tle1,Aldoart1,Gm11487,Gm428,Rasef,Gm11758,Gm11757,Gm13871,Gm11756,2310002L09Rik,Frmd3,Kdm4c,3110001D03Ri…																					1	loss							right_only
chr4	102255057	145315212	Pde4b,Sgip1,Tctex1d1,Tctex1d1,BB031773,BB031773,Insl5,Wdr78,Mier1,Slc35d1,4921539E11Rik,Oma1,Dab1,C8b,C8a,1700024P16Rik,Prkaa2,Ppap2b,Usp24,Pcsk9,Bsnd,Dhcr24,BC055111,Ttc22,Pars2,Ttc4,Heatr8,Fam151a,Fam151a,Acot11,Acot11,Ssbp3,Mrpl37,Cyb5rl,Cdcp2,2210012G02Rik,Tmem59,Ldlrad1,Lrrc42,Hspb11,Dio1,Yipf1,Tmem48,Glis1,Dmrtb1,Lrp8,Magoh,0610037L13Rik,Cpt2,Slc1a7,Podn,Scp2,Echdc2,Zyg11a,Zyg11b,2010305A19…																					1	loss							right_only
chr6	60988520	149556813	Mmrn1,Fam190a,Grid2,Atoh1,Smarcad1,Hpgds,C130060K24Rik,Tnip3,A930038C07Rik,Prdm5,4930544G11Rik,Mad2l1,Vmn1r32,Vmn1r33,Vmn1r35,Vmn1r36,Vmn1r37,Vmn1r38,Gng12,Gadd45a,Serbp1,Il12rb2,Il23r,Tacstd2,4930515G16Rik,Rpia,Eif2ak3,1700011F03Rik,Foxi3,Thnsl2,Fabp1,Smyd1,Krcc1,Cd8b1,Cd8a,Rmnd5a,Rnf103,Vps24,Kdm3a,Reep1,Mrpl35,Immt,Ptcd3,Polr1a,St3gal5,Atoh8,Sftpb,Usp39,0610030E20Rik,Tmem150a,Rnf181,Vamp5,Vamp…																					4	gain							right_only
chr7	7312265	15832872	Vmn2r30,Vmn2r31,Vmn2r32,Vmn2r33,Vmn2r34,Vmn2r35,Vmn2r36,Vmn2r47,2810047C21Rik1,Vmn2r41,Vmn2r42,Vmn2r43,Vmn2r44,Vmn2r45,Vmn2r40,Vmn2r39,Vmn2r38,Vmn2r37,Vmn2r46,Vmn2r48,Vmn2r49,Vmn2r50,Vmn2r51,Vmn2r51,Vmn2r52,Vmn1r66,Vmn1r67,Zik1,Vmn1r69,Vmn1r70,Gm6900,Nlrp4b,Vmn1r71,Zscan4c,Zscan4d,Zscan4e,Zscan4f,Vmn1r72,Vmn1r73,Vmn1r74,Vmn1r75,Vmn1r76,Vmn1r78,Vmn1r79,Vmn1r80,Vmn1r81,Vmn1r82,Vmn1r83,Vmn1r84,Zfp55…																					4	gain							right_only
chr7	15833372	17062527	Obox6,Crx,Crxos1,Sepw1,Gltscr2,Ehd2,Gltscr1,Zfp541,Napa,Kptn,Slc8a2,Meis3,Dhx34,Gpr77,C5ar1,Prr24,Ccdc9,Bbc3,Sae1,Zc3h4,Tmem160,Npas1,Grlf1,Ceacam-ps1,Ceacam15,Ceacam9,Ap2s1,Slc1a5,Fkrp,Strn4,Prkd2,Dact3,Gng8,Ptgir,Calm3,Pnmal2,Pnmal1,Ccdc8,Ppp5c,Hif3a																					1	loss							right_only
chr7	28174370	29181826	Fbl,Dyrk1b,Eid2,Eid2b,BC089491,Dll3,Timm50,Supt5h,Rps16,Rps16,LOC100302567,Plekhg2,Zfp36,Med29,Paf1,Samd4b,Gmfg,Lrfn1,Il28a,Il28b,Sycn,Nccrp1,Pak4,C330005M16Rik,Fbxo27,Fbxo17,Mrps12,Sars2,Nfkbib,Sirt2,Rinl,Hnrnpl,Ech1,Lgals6,Lgals4,Lgals7,Capn12,Actn4,Eif3k,Map4k1,Ryr1,Rasgrp4,Rasgrp4,Fam98c,Fam98c,Spred3,Ggn,Psmd8,Catsperg1																					1	loss	1	loss	1	loss			right_only
chr7	29211557	29434951	Kcnk6,Yif1b,2200002D01Rik,Spint2,Ppp1r14a,Dpf1,Sipa1l3																					1	loss							right_only
chr7	29726112	31304931	Zfp84,Zfp30,Zfp790,Zfp940,Zfp420,Zfp27,Zfp74,Zfp568,Zfp14,Zfp82,Zfp566,Zfp260,Zfp382,Zfp146,Gm5113,Cox7a1,Capns1,Tbcb,Polr2i,Wdr62,Clip3,Alkbh6,AI428936,Sdhaf1,Lrfn3,Tyrobp,Hcst,Nfkbid,Aplp1,Kirrel2,Nphs1,Nphs1as,Nphs1,Nphs1as,Nphs1,Nphs1,Prodh2,Gm1082,Arhgap33,BC053749,Hspb6,Lin37,Psenen,U2af1l4,Tmem149,Wbp7,Zbtb32,Upk1a,Cox6b1,Etv2,Rbm42,Haus5,4930479M11Rik,2200002J24Rik,Atp4a,Tmem147,Gapdhs,Sb…																					1	loss			1	loss			right_only
chr7	43938675	44231535	Klk15,Klk1b7-ps,Klk1b8,Klk1b1,Klk1b9,Klk1b11,Egfbp2,Klk1b26,Klk1b27,Klk1b21,Klk1b22,Klk1b16,Klk1b24,Klk1b3,Klk1b4,Klk1b5,Klk1,1700028J19Rik																					5	gain							right_only
chr7	44235931	84634534	1700028J19Rik,2410002F23Rik,Snord88c,2410002F23Rik,Snord88a,2410002F23Rik,Acpt,Clec11a,Shank1,1700008O03Rik,Syt3,Lrrc4b,Aspdh,Josd2,2310044H10Rik,Fam71e1,Mybpc2,Spib,Pold1,Nr1h2,Napsa,Kcnc3,Myh14,Izumo2,Zfp473,Vrk3,Atf5,Nup62-il4i1,Nup62,Nup62-il4i1,Nup62-il4i1,Il4i1,Tbc1d17,Akt1s1,Mir707,Akt1s1,Akt1s1,Pnkp,Ptov1,Med25,Fuz,Ap2a1,Tsks,Cpt1c,Prmt1,Bcl2l12,Irf3,Scaf1,Rras,Prr12,Prrg2,Nosip,Rcn3,Fcgr…																					1	loss	1	loss	1	loss			right_only
chr7	140763705	141638056	Cyp2e1,Syce1,Zfp941,1190003J15Rik,Scgb1c1,Odf3,Bet1l,Ric8,Sirt3,Psmd13,Cox8b,Nlrp6,Athl1,Ifitm5,Ifitm2,Ifitm1,Ifitm3,Ifitm6,B4galnt4,Pkp3,Sigirr,Ano9,Ptdss2,Rnh1,Hras1,Lrrc56,1600016N20Rik,Rassf7,Mir210,Phrf1,Irf7,Cdhr5,Sct,Drd4,Deaf1,Tmem80,Deaf1,Eps8l2,Eps8l2,B230206H07Rik,Taldo1,Gm4535,Pddc1,Cend1,Slc25a22,Lrdd,Rplp2,Pnpla2,Efcab4a,Cd151,Polr2l,Tspan4,Chid1,Ap2a2,Muc6																					1	loss							right_only
chr10	24101778	39874373	Taar8c,Taar9,Stx7,Moxd1,Ctgf,Enpp1,Enpp3,Med23,Arg1,Akap7,Epb4.1l2,Tmem200a,Tmem200a,Gm9767,Samd3,L3mbtl3,Arhgap18,Lama2,Ptprk,Themis,2310057J18Rik,6330407J23Rik,9330159F19Rik,Echdc1,Echdc1,Rnf146,Rnf146,Rspo3,Cenpw,Trmt11,Hint3,Ncoa7,Hey2,Hddc2,Tpd52l1,Rnf217,Nkain2,Trdn,Clvs2,Gm4794,Sult3a1,Rsph4a,Zufsp,Rwdd1,Bet3l,Fam26d,Bet3l,Bet3l,Fam26e,Fam26f,Dse,Tspyl1,Tspyl4,Nt5dc1,Nt5dc1,Col10a1,Frk,Hs3…																					1	loss							right_only
chr10	39874873	39948238	2010001E11Rik,G630090E17Rik																					5	gain							right_only
chr10	39948837	51150005	G630090E17Rik,BC021785,AI317395,Slc16a10,Rpf2,Gtf3c6,Amd1,Amd2,Cdk19,Slc22a16,Ddo,9030224M15Rik,Cdc40,Wasf1,Gpr6,Fig4,Zbtb24,Mical1,Smpd2,Ppil6,Cd164,Ccdc162,Cep57l1,Sesn1,Armc2,Foxo3,Lace1,Snx3,Nr2e1,Ostm1,Sec63,Scml4,Sobp,9030612E09Rik,Pdss2,Bend3,1700021F05Rik,Cd24a,F830002L21Rik,Qrsl1,Rtn4ip1,Aim1,Atg5,Prdm1,Prep,Popdc3,Bves,Lin28b,Hace1,Grik2,Ascc3,Sim1																					1	loss							right_only
chr10	127759813	127888502	Rdh1,Rdh9,Rdh16,Rdh18-ps,Rdh19,BC089597,Rdh7																					4	gain							right_only
chr10	127898514	128989266	Sdr9c7,Hsd17b6,Prim1,Naca,Ptges3,Atp5b,Baz2a,Rbms2,Gls2,Spryd4,Mip,Timeless,Apon,Apof,Stat2,Il23a,Pan2,Cnpy2,Cs,Coq10a,Ankrd52,Slc39a5,Obfc2b,Rnf41,Smarcc2,Myl6,Myl6b,Esyt1,Zc3h10,Rpl41,Pa2g4,Erbb3,Rps26,Ikzf4,Suox,Rab5b,Cdk2,Pmel,Dgka,Wibg,Mmp19,1110012D08Rik,Dnajc14,Ormdl2,Dnajc14,Ormdl2,Sarnp,Gdf11,Cd63,Rdh5,Bloc1s1,Itga7,Mettl7b																					1	loss							right_only
chr11	49280036	49624002	Olfr1393,Olfr1392,Olfr10,Olfr1391,Olfr1390,Olfr1389,Olfr1388,Olfr1387,Olfr1386,Olfr1385,Olfr1384,Olfr1383,Olfr1382,Olfr1381,Olfr1380																					4	gain							right_only
chr11	49624502	50953509	Flt4,Scgb3a1,Cnot6,Gfpt2,Mapk9,Rasgef1c,Rnf130,Rnf130,Mir340,Tbc1d9b,3010026O09Rik,Sqstm1,Mgat4b,Ltc4s,Maml1,Canx,Mir804,Hnrnph1,Rufy1,Adamts2,Zfp354c,Zfp879,Grm6,Zfp454,Zfp2,Zfp354b,Prop1																					1	loss							right_only
chr11	74335834	82961555	Olfr411,Olfr412,Rap1gap2,E130309D14Rik,1300001I01Rik,Pafah1b1,Mettl16,Mnt,Sgsm2,Tsr1,Tsr1,Snord91a,Tsr1,Srr,Tsr1,Srr,Smg6,Hic1,Mir212,Mir132,Ovca2,Dph1,Dph1,Dph1,Rtn4rl1,Rpa1,Smyd4,Serpinf1,Serpinf2,Wdr81,Mir22,2210403K04Rik,Tlcd2,Prpf8,Rilp,Scarf1,Slc43a2,Pitpna,Inpp5k,Myo1c,Crk,Ywhae,Doc2b,Rph3al,1700016K19Rik,Fam101b,Vps53,Fam57a,Gemin4,Dbil5,Glod4,Glod4,Rnmtl1,Rnmtl1,Nxn,Timm22,Abr,Bhlha9,Tus…																					1	loss							right_only
chr14	44499998	124676864	BC061237,Gm8267,Ptgdr,Ptger2,Txndc16,Gpr137c,Ero1l,Psmc6,Styx,Gnpnat1,Fermt2,Ddhd1,Gm15217,Bmp4,Cdkn3,Cnih,Gmfb,Cgrrf1,Samd4,Gch1,Wdhd1,Socs4,Mapk1ip1l,Lgals3,Dlgap5,Fbxo34,Atg14,Ktn1,Peli2,Peli2,Gm6498,6720456H20Rik,Otx2,Otx2os1,4933429O19Rik,Exoc5,Mudeng,Naa30,1700011H14Rik,Slc35f4,3632451O06Rik,Olfr722,Olfr723,Olfr724,Olfr725,Olfr726,Olfr727,Olfr728,Olfr729,Olfr730,Olfr731,Olfr732,Olfr733,Olfr…																					1	loss							right_only
chr15	9194517	9465964	Lmbrd2,Ugt3a1,Ugt3a2,Capsl																					3	gain							right_only
chr15	9466464	63471138	Il7r,Spef2,Prlr,Agxt2,Dnajc21,Brix1,Rad1,Ttc23l,Rai14,Rai14,Gm10389,C1qtnf3,Amacr,Slc45a2,Rxfp3,Adamts12,Tars,Npr3,Sub1,Zfr,Zfr,Mir1898,Zfr,Mtmr12,Golph3,Pdzd2,6030458C11Rik,Drosha,Cdh6,Cdh9,Cdh10,Acot10,Cdh12,Gm5803,Cdh18,Basp1,Gm5468,Myo10,Fam134b,Zfp622,March11,Fbxl7,Ank,Fam105b,Fam105a,Trio,Dnahc5,Ctnnd2,Dap,Ankrd33b,Ropn1l,March6,Cmbl,Cct5,Fam173b,Tas2r119,Sema5a,Sdc2,Pgcp,Tspyl5,Mtdh,Laptm4…																					1	loss							right_only
chr15	77736588	78283707	Apol8,Myh9,Txn2,Foxred2,Eif3d,Cacng2,Ift27,Pvalb,Ncf4																					1	loss					1	loss	right_only
chr15	99038661	101460156	Prph,Troap,C1ql4,Dnajc22,Spats2,Kcnh3,Mcrs1,Fam186b,Prpf40b,Fmnl3,Tmbim6,Nckap5l,Bcdin3d,Faim2,Aqp2,Aqp5,Aqp6,Racgap1,Accn2,Smarcd1,Gpd1,2310016M24Rik,Lass5,Lima1,1700030F18Rik,Larp4,Dip2b,Atf1,Tmprss12,Mettl7a1,Gm10035,AB099516,Mettl7a2,Higd1c,AB099516,Slc11a2,Letmd1,Csrnp2,Tcfcp2,Pou6f1,Dazap2,Smagp,Cela1,Galnt6,Slc4a8,Scn8a,Ankrd33,Acvrl1,Acvr1b,Grasp,Nr4a1,9430023L20Rik,6030408B16Rik,Krt80,Kr…																					1	loss							right_only
chr15	101460156	101505622	Krt81,Krt86,5430421N21Rik																					3	gain							right_only
chr15	101506122	101573980	Gm6042,Krt85,Krt85,Krt84,Krt82,Krt85,4732456N10Rik,Krt85,Krt85,Krt75																					1	loss							right_only
chr15	101574480	101694263	Krt85,Gm5476,Krt85,Gm5477,Krt85,Gm5414,Krt85,Gm5478,Krt85,Krt6b,Krt85,Krt6a,Krt85,Krt6a,Krt6a,Krt6a																					3	gain			3	gain			right_only
chr15	101694763	103565158	Krt5,Krt71,Krt74,Krt72-ps,Krt73,Krt2,Krt1,Krt77,Krt76,Krt4,Krt79,Krt78,Krt8,Krt18,Eif4b,Tenc1,Spryd3,Igfbp6,Soat2,Csad,Zfp740,Itgb7,Rarg,Mfsd5,Espl1,Pfdn5,Myg1,Aaas,Sp7,Sp1,Amhr2,Prr13,Pcbp2,Pcbp2,Map3k12,Map3k12,Tarbp2,Npff,Atf7,Atp5g2,Mir688,Calcoco1,Hoxc13,Hoxc12,Hoxc11,Hoxc10,Mir196a-2,Hoxc9,Hoxc8,Hoxc6,Hoxc5,Mir615,Hoxc5,Hoxc5,Hoxc4,Smug1,Cbx5,Gm5643,Gm10052,Hnrnpa1,Gm5643,Hnrnpa1,Nfe2,Mir14…																					1	loss			1	loss			right_only
chr17	2930780	23557025	Pisd-ps2,Scaf8,Tiam2,Tfb1m,Cldn20,Tfb1m,Nox3,Arid1b,5730437N04Rik,Ldhal6b,5730437N04Rik,Zdhhc14,Snx9,Synj2,Serac1,Synj2,Serac1,Gtf2h5,Tulp4,Tmem181a,Dynlt1a,Dynlt1b,Tmem181b-ps,Dynlt1f,Dynlt1e,Dynlt1c,Tmem181d-ps,Tmem181c-ps,Sytl3,Sytl3,Ezr,Mir692-1,Rsph3b,Tagap1,Rnaset2b,Gm1604b,Rps6ka2,Tcp10a,Tcp10b,Ttll2,Gm9992,Fndc1,Tagap,Rsph3a,Rnaset2b,Rnaset2a,Rnaset2b,Rnaset2a,Fgfr1op,Ccr6,Brp44l,Sft2d1,P…																					3	gain							right_only
chr17	33930142	33932135	Rgl2																					0	loss							right_only
chr17	34728335	34822708	C4b,Cyp21a1,C4a																					3	gain							right_only
chr17	35263514	36814420	H2-D1,LOC547349,H2-D1,LOC547349,H2-Q1,LOC547349,H2-Q2,H2-Gs10,H2-Q8,H2-Q6,H2-Q9,H2-Q7,H2-Q10,Pou5f1,Tcf19,Cchcr1,Psors1c2,Cdsn,2300002M23Rik,Dpcr1,Sfta2,Vars2,Gtf2h4,Ddr1,Ier3,Flot1,Tubb5,Mdc1,Nrm,2310014H01Rik,Dhx16,2310061I04Rik,Atat1,Mrps18b,Mir1894,Ppp1r10,Ppp1r10,Abcf1,Abcf1,Mir877,Abcf1,Prr3,Gnl1,H2-T24,A930015D03Rik,A930015D03Rik,H2-T23,A930015D03Rik,H2-T22,H2-T9,Gm6034,Gm11127,Gm6034,H2-B…																					3	gain							right_only
chr17	46399992	48127785	Zfp318,Crip3,Slc22a7,Ttbk1,BC048355,Cul9,Srf,Ptk7,Klc4,Mrpl2,Cul7,Rrp36,Klhdc3,Mea1,Ppp2r5d,Pex6,Gnmt,Cnpy3,Ptcra,2310039H08Rik,Rpl7l1,BC032203,Tbcc,Prph2,Ubr2,Trerf1,Mrps10,Guca1b,Guca1a,1700001C19Rik,1700001C19Rik,AI661453,AI661453,Taf8,Ccnd3,Bysl,Med20,Usp49,Tomm6,Frs3,Pgc,Tcfeb,Mdfi,Foxp4,1700067P10Rik																					1	loss							right_only
chr19	13920576	34574589	Tle4,Psat1,Cep78,Gnaq,Gna14,Vps13a,Foxb2,Prune2,Gcnt1,Rfk,Pcsk5,Ostf1,BC016495,2410127L17Rik,D030056L22Rik,Trpm6,Rorb,Anxa1,Aldh1a1,Aldh1a7,Tmc1,Zfand5,Gda,1110059E24Rik,Fam108b,Tmem2,Trpm3,Trpm3,Mir204,Klf9,Smc5,Mamdc2,1700028P14Rik,Ptar1,Apba1,Fam189a2,Tjp2,Fxn,Pip5k1b,Fam122a,Pip5k1b,E030010A14Rik,Pgm5,Foxd4,Cbwd1,Dock8,Kank1,Dmrt1,Dmrt3,Dmrt2,Smarca2,Gm815,Vldlr,Kcnv2,D19Bwg1357e,C030016D13Ri…																					1	loss							right_only
chrX	2993105	6082669	Gm14351,Gm14345,Gm14346,Gm3750,Gm14351,Gm14345,Gm14346,4930408F14Rik,Gm14351,Gm14346,Gm3750,Gm14347,Gm10922,Mycs,Gm14374,Nudt11,AU022751																					8	gain							right_only
chrX	6082669	8329382	AU022751,Nudt10,Bmp15,Shroom4,Dgkk,Ccnb3,Akap4,Clcn5,Mir500,Mir501,Mir362,Mir188,Mir532,Usp27x,2010204K13Rik,Ppp1r3f,4930524L23Rik,4930524L23Rik,Foxp3,Foxp3,Foxp3,Ccdc22,Foxp3,Ccdc22,Ccdc22,Ccdc22,Cacna1f,Syp,Prickle3,Plp2,Magix,Gpkow,Wdr45,Praf2,Ccdc120,Mir684-1,Tcfe3,Gripap1,Kcnd1,Otud5,Pim2,Slc35a2,Pqbp1,Timm17b,Pcsk1n,Eras,Hdac6,Gata1,Glod5,Suv39h1,Was,Wdr13,Rbm3,2900002K06Rik,Rbm3,2900002K06…																					1	loss							right_only
chrX	8329882	35451222	Ssxb10,Ssxb9,Ssxb1,Ssxb2,Gm14459,Ssxb6,Ssxb3,Ssxb8,Ssx9,Ssxb5,Gm6592,B630019K06Rik,Gm5634,Gm14511,Gm14458,Fthl17,Gm5635,Lancl3,Xk,1700012L04Rik,Xk,Gm14501,Cybb,Gm5132,Dynlt3,1700054O13Rik,4930557A04Rik,Sytl5,Srpx,Rpgr,Otc,Tspan7,Mid1ip1,Gm14483,Gm14484,Gm4906,Bcor,Atp6ap2,Gm4984,1810030O07Rik,Med14,Usp9x,Ddx3x,Nyx,Cask,Gpr34,Cask,Gpr82,Cask,Gm5382,4930403L05Rik,Cypt8,Cypt1,Cypt7,Maoa,Maob,Ndp,Efh…																					3	gain							right_only
chrX	92016826	102621537	Mageb18,Mageb18,Gm5941,Arx,Pola1,Pcyt1b,Pdk3,AU015836,Zfx,Eif2s3x,Klhl15,Apoo-ps,Apoo,Apoo,Maged1,Gspt2,Zxdb,Zxda,Spin4,Arhgef9,Fam123b,Asb12,Zc4h2,1700010D01Rik,Zc3h12b,Zc3h12b,Las1l,Msn,F630028O10Rik,Mir223,F630028O10Rik,Vsig4,Hsf3,Heph,Gpr165,Pgr15l,Eda2r,Ar,Ophn1,Yipf6,Stard8,Efnb1,Gm14812,Pja1,Tmem28,Eda,Eda,Mir676,Eda,Awat2,Otud6a,Igbp1,Dgat2l6,Awat1,P2ry4,Arr3,Pdzd11,Kif4,Gdpd2,Dlg3,Tex11,…																					1	loss							right_only
chrX	141166567	141722727	Col4a6,Col4a5,Irs4																					1	loss							right_only
chrX	169320152	169989316	Mid1,4933400A11Rik,Mid1,Mid1,G530011O06Rik																					3	gain							right_only
chrY	150500	3778673	Zfy1,Ube1y1,Kdm5d,Eif2s3y,Tspy-ps,Uty,Ddx3y,Usp9y,Zfy2,Gm6026,Gm16501,Sry,Rbmy1a1																					0	loss							right_only
chr2	90865886	110950239	C1qtnf4,Ndufs3,Ndufs3,Kbtbd4,Kbtbd4,Ptpmt1,Celf1,Rapsn,Psmc3,Slc39a13,Sfpi1,Mybpc3,Madd,Nr1h3,Acp2,Ddb2,Acp2,Ddb2,A330069E16Rik,Pacsin3,Arfgap2,1110051M20Rik,Lrp4,Ckap5,Snord67,Ckap5,Ckap5,F2,Zfp408,Arhgap1,Atg13,Harbi1,Ambra1,Chrm4,Mdk,Dgkz,Creb3l1,Phf21a,Gyltl1b,Pex16,1700029I15Rik,Mapk8ip1,Cry2,Slc35c1,Chst1,Syt13,Prdm11,Trp53i11,Tspan18,Cd82,Alx4,Ext2,Accs,Accsl,Gm13889,Alkbh3,Hsd17b12,Mir129…																							1	loss					right_only
chr2	112157573	119810326	Lpcat4,BC125332,Nop10,Slc12a6,Tmem85,2410042D21Rik,2900064A13Rik,Chrm5,Aven,Ryr3,Tmco5b,Fmn1,Grem1,Scg5,Arhgap11a,Gjd2,A530058N18Rik,Actc1,Aqr,Zfp770,Atpbd4,3110099E03Rik,BC052040,Meis2,Tmco5,Spred1,Mir674,Fam98b,Rasgrp1,Thbs1,Fsip1,Gpr176,Eif2ak4,Srp14,Bmf,Bub1b,Pak6,Gm1337,Plcb2,5430417L22Rik,A430105I19Rik,Phgr1,Disp2,D2Ertd750e,Ivd,Bahd1,Chst14,Ccdc32,Rpusd2,Casc5,Rad51,Fam82a2,Gchfr,Dnajc17,G…																							1	loss					right_only
chr4	60067341	60903259	Mup15,Mup7,Mup15,Mup2,Mup8,Mup9,Mup1,Mup2,Mup10,LOC100048885,Mup2,Mup11,LOC100048885,Mup12																							11	gain					right_only
chr4	61064692	156234211	Mup13,Mup2,Mup14,Mup2,Mup15,Mup17,LOC100048884,Mup5,Mup20,Mup3,Mup21,Zfp37,Slc31a2,Fkbp15,Slc31a1,Cdc26,Prpf4,Rnf183,Wdr31,Bspry,Hdhd3,Alad,Pole3,4933430I17Rik,Rgs3,Zfp618,Ambp,Kif12,Col27a1,Mir455,Col27a1,Col27a1,Orm1,Orm3,Orm2,Akna,Whrn,Atp6v1g1,6330416G13Rik,Gm11213,1700018C11Rik,Tnfsf15,Tnfsf8,Tnc,Pappa,Astn2,Trim32,Astn2,Tlr4,Dbc1,Cdk5rap2,Megf9,Tle1,Aldoart1,Gm11487,Gm428,Rasef,Gm11758,Gm11…																							1	loss	1	loss			right_only
chr6	60989247	70765910	Fam190a,Grid2,Atoh1,Smarcad1,Hpgds,C130060K24Rik,Tnip3,A930038C07Rik,Prdm5,4930544G11Rik,Mad2l1,Vmn1r32,Vmn1r33,Vmn1r35,Vmn1r36,Vmn1r37,Vmn1r38,Gng12,Gadd45a,Serbp1,Il12rb2,Il23r,Tacstd2,4930515G16Rik																							3	gain					right_only
chr6	119797954	124304071	Erc1,3110021A11Rik,Rad52,Wnk1,Ninj2,B4galnt3,Ccdc77,Kdm5a,Il17ra,Cecr6,Cecr5,Cecr2,Slc25a18,Atp6v1e1,Bcl2l13,Bid,Mical3,Pex26,Tuba8,Usp18,Slc6a13,Slc6a12,Iqsec3,A2m,A2m,Mug1,Mug2,Gm10319,Mug-ps1,Mug-ps1,Klrg1,M6pr,Phc1,Rimklb,Mfap5,Aicda,Apobec1,Gdf3,Dppa3,Nanog,Nanogpd,Slc2a3,Foxj2,C3ar1,Necap1,Clec4a1,Clec4a3,Clec4a4,Clec4b1,Clec4a2,Clec4b2,Clec4n,Clec4d,Clec4e,Vmn2r19,Vmn2r19,Vmn2r20,Vmn2r21,V…																							4	gain					right_only
chr6	124304571	124507286	Cd163,1700013D24Rik,Pex5,Clstn3,C1rl																							1	loss					right_only
chr6	124508213	124700418	C1rl,C1ra,C1s,C1rb,Gm5077,Lpcat3																							3	gain					right_only
chr6	126349062	126641256	Kcna5																							5	gain					right_only
chr6	127769369	134870587	Tspan11,Tspan9,Tead4,Tulp3,5930416I19Rik,Foxm1,4933413G19Rik,Foxm1,4933413G19Rik,Nrip2,Itfg2,Fkbp4,Gm10069,Pzp,Gm10069,Pzp,Gm10069,Pzp,Pzp,BC048546,Klrb1a,Clec2h,4930431A04Rik,Klrb1c,Klrb1b,Clec2i,Clec2g,Klrb1f,Clec2e,Clec2d,Cd69,4922502D21Rik,Clec12a,Clec12b,Clec1b,Clec9a,Clec1a,Clec7a,Olr1,D630042F21Rik,Gabarapl1,Klre1,Klrd1,Klrk1,Klrc3,Klrc2,Klrc1,Mir680-1,Klri1,Klri2,Gm156,Klra17,Klra5,Klra22…																							3	gain					right_only
chr6	135115196	137367428	Gprc5d,Hebp1,8430419L09Rik,Gsg1,Pbp2,Emp1,Grin2b,E330021D16Rik,Gm8994,LOC100502936,Atf7ip,Plbd1,Gucy2c,Hist4h4,H2afj,Wbp11,C030030A07Rik,BC049715,BC049715,Art4,Mgp,Erp27,Arhgdib,Pde6h,Rerg																							5	gain					right_only
chr6	138537011	149556813	Igbp1b,Rergl,Rergl,Pik3c2g,Plcz1,Capza3,Plekha5,Aebp2,Pde3a,Slco1c1,Slco1b2,Slco1a4,Slco1a1,Gm6614,Slco1a6,Slco1a6,Slco1a5,Slco1a5,Iapp,Pyroxd1,Pyroxd1,Recql,Recql,Golt1b,Gys2,Ldhb,Kcnj8,Abcc9,Abcc9,5330439B14Rik,Cmas,Gm766,St8sia1,5730419I09Rik,Etnk1,D6Ertd474e,Sox5,Bcat1,Lrmp,Casc1,Lyrm5,Kras,Ifltd1,Tuba3b,Rassf8,Bhlhe41,Sspn,Itpr2,4933424B01Rik,Fgfr1op2,Tm7sf3,Med21,Stk38l,Arntl2,1700023A16Rik…																							12	gain					right_only
chr7	7312265	12806708	Vmn2r30,Vmn2r31,Vmn2r32,Vmn2r33,Vmn2r34,Vmn2r35,Vmn2r36,Vmn2r47,2810047C21Rik1,Vmn2r41,Vmn2r42,Vmn2r43,Vmn2r44,Vmn2r45,Vmn2r40,Vmn2r39,Vmn2r38,Vmn2r37,Vmn2r46,Vmn2r48,Vmn2r49,Vmn2r50,Vmn2r51,Vmn2r51,Vmn2r52,Vmn1r66,Vmn1r67,Zik1,Vmn1r69,Vmn1r70,Gm6900,Nlrp4b,Vmn1r71,Zscan4c,Zscan4d,Zscan4e,Zscan4f,Vmn1r72,Vmn1r73,Vmn1r74,Vmn1r75,Vmn1r76,Vmn1r78,Vmn1r79,Vmn1r80,Vmn1r81,Vmn1r82,Vmn1r83,Vmn1r84,Zfp55…																							7	gain					right_only
chr7	20063383	24291949	Gm16442,Gm16451,Gm10666,Vmn1r93,Vmn1r-ps79,Vmn1r100,Gm10665,Gm10670,Gm5156,Vmn1r157,Vmn1r109,Vmn1r114,Vmn1r124,Vmn1r125,Vmn1r127,Gm4172,Vmn1r111,Gm4179,Gm4220,Vmn1r139,Vmn1r132,Gm4214,Gm4175,Gm4177,Gm4216,Gm8720,Gm5725,Gm5891,Gm10662,Gm4541,Vmn1r155,Vmn1r130,Vmn1r165,Vmn1r107,Vmn1r110,Vmn1r137,Nlrp4e,Nlrp5,Vmn1r167,Vmn1r168,Vmn1r171,Vmn1r172,Vmn1r174,Vmn1r177,Vmn1r178,Vmn1r179,Vmn1r180,Vmn1r181,V…																							5	gain	5	gain			right_only
chr7	29181826	29224426	Catsperg1																							4	gain	3	gain			right_only
chr7	29224926	29434951	Kcnk6,Yif1b,2200002D01Rik,Spint2,Ppp1r14a,Dpf1,Sipa1l3																							1	loss	1	loss			right_only
chr7	31305431	34095703	-,Abpd,Abpz,Gm12769,Abpg,Abpb,Abpa,Gm12776																							7	gain	6	gain			right_only
chr7	34099578	38271309	Gm12776,Wtip,Uba2,Pdcd2l,Gpi1,4931406P16Rik,Lsm14a,Kctd15,Chst8,Pepd,Cebpg,Cebpa,Slc7a10,Lrp3,Gpatch1,Rhpn2,C230052I12Rik,Ccdc123,Slc7a9,Tdrd12,Nudt19,Rgs9bp,Ankrd27,Pdcd5,Dpy19l3,Zfp507,Zfp507,E130304I02Rik,Tshz3,Zfp536,C80913,Ccne1,1600014C10Rik,Plekhf1,Pop4																							1	loss	1	loss			right_only
chr7	87038587	102468613	Nox4,Tyr,Grm5,Ctsc,Rab38,Tmem135,Fzd4,Prss23,Me3,Ccdc81,l7Rn6,Eed,Picalm,Ccdc83,Sytl2,Ccdc89,Crebzf,Tmem126a,Tmem126b,Dlg2,Ccdc90b,Ankrd42,Pcf11,4632427E13Rik,Rab30,4632434I11Rik,Prcp,Fam181b,Odz4,Mir708,Odz4,Nars2,Gab2,Usp35,Kctd21,Alg8,Ndufc2,Thrsp,Kctd14,Ints4,1810020D17Rik,Rsf1,Clns1a,Aqp11,Pak1,Gdpd4,Myo7a,Capn5,Omp,Capn5,B3gnt6,Acer3,Tsku,Gucy2d,Lrrc32,2210018M11Rik,Prkrir,Wnt11,Uvrag,Dgat2…																							1	loss					right_only
chr7	141857991	141864182	Muc5b																							7	gain					right_only
chr8	2853021	129183772	Insr,A430078G23Rik,Arhgef18,Pex11c,1700019B03Rik,Zfp358,Mcoln1,Pnpla6,C330021F23Rik,2310057J16Rik,Xab2,2900053A13Rik,Pcp2,Pcp2,Stxbp2,Retn,1810033B17Rik,Trappc5,Fcer2a,Clec4g,Cd209a,Rprl3,Cd209e,Cd209d,Cd209b,Cd209c,Cd209f,Cd209g,Evi5l,BC068157,Lrrc8e,Map2k7,Gm14378,Snapc2,Ctxn1,Timm44,Elavl1,Ccl25,Lass4,Zfp958,Shcbp1,Slc10a2,Efnb2,Arglu1,Fam155a,Lig4,Abhd13,Tnfsf13b,Myo16,3930402G23Rik,Irs2,Col4…																							3	gain					right_only
chr9	37668744	40100725	Panx3,Olfr160,Olfr151,Olfr874,Olfr875,Olfr876,Olfr877,Olfr145,Olfr878,Olfr881,Olfr883,Olfr884,Olfr885,Olfr887,Olfr888,Olfr889,Olfr890,Olfr891,Olfr893,Olfr894,Olfr143,Olfr895,Olfr25,Olfr898,Olfr250,Olfr899,Olfr900,Olfr251,Olfr147,Olfr901,Olfr902,Olfr904,Olfr905,Olfr906,Olfr907,Olfr908,Olfr911-ps1,Olfr910,Olfr912,Olfr913,Olfr914,Olfr915,Olfr916,Olfr917,Olfr918,Olfr919,Vwa5a,Olfr920,Olfr921,Olfr922,…																							3	gain					right_only
chr9	88589141	89207790	Gm2382,Bcl2a1d,9330159M07Rik,Bcl2a1a,Bcl2a1b																							7	gain					right_only
chr12	2942138	14007993	1700012B15Rik,Rab10,1700012B15Rik,Rab10,Kif3c,1110002L01Rik,1110002L01Rik,Asxl2,Asxl2,Dtnb,Dnmt3a,Pomc,Efr3b,Dnajc27,Adcy3,Cenpo,Adcy3,Cenpo,2410017P09Rik,Cenpo,2410017P09Rik,Ncoa1,Itsn2,4930417G10Rik,A830093I24Rik,Pfn4,0610009D07Rik,Fkbp1b,BC068281,Mfsd2b,Ubxn2a,Atad2b,Klhl29,2810032G03Rik,Apob,1110057K04Rik,Gdf7,Hs1bp3,Rhob,Slc7a15,Pum2,Sdc1,Laptm4a,Matn3,Wdr35,Ttc32,Osr1,Nt5c1b,Rdh14,Kcns3,Msg…																							3	gain					right_only
chr13	12619609	13438033	Gpr137b-ps,Prl2c4,Prl2c3,Prl2c2,Prl2c5,Gpr137b,Nid1																							5	gain					right_only
chr13	23530973	23695211	Hist1h4h,Hist1h2af,Hist1h3g,Hist1h2bh,Hist1h3f,Hist1h4f,Hist1h1d,Hist1h3e,Hist1h2ae,Hist1h2bg,Hist1h2bf,Hist1h2ad,Hist1h4d,Hist1h2be,Hist1h1e,Hist1h2ac,Hist1h2bc																							4	gain					right_only
chr15	2976572	64806910	Sepp1,Ccdc152,Ghr,Fbxo4,AW549877,BC037032,Oxct1,Oxct1,Plcxd3,C6,Heatr7b2,Card6,Rpl37,Prkaa1,Ttc33,Ptger4,Dab2,C9,Fyb,Rictor,Osmr,Lifr,Egflam,Gdnf,Wdr70,Nup155,2410089E03Rik,Nipbl,Slc1a3,Ranbp3l,1110020G09Rik,1110020G09Rik,Skp2,Lmbrd2,Ugt3a1,Ugt3a2,Capsl,Il7r,Spef2,Prlr,Agxt2,Dnajc21,Brix1,Rad1,Ttc23l,Rai14,Rai14,Gm10389,C1qtnf3,Amacr,Slc45a2,Rxfp3,Adamts12,Tars,Npr3,Sub1,Zfr,Zfr,Mir1898,Zfr,Mtmr1…																							3	gain					right_only
chr15	74799256	78412194	Ly6k,Gml,Hemt1,Cyp11b1,Cyp11b2,2010109I03Rik,Ly6e,Ly6i,Ly6i,Ly6a,Ly6c1,Ly6c2,Ly6f,9030619P08Rik,Ly6h,Gpihbp1,Zfp41,Top1mt,Rhpn1,Mafa,Zc3h3,Gsdmd,Naprt1,Eef1d,Tigd5,Pycrl,Tsta3,Zfp623,Zfp707,2410075B13Rik,Mapk15,Fam83h,Scrib,Puf60,Nrbp2,Eppk1,Eppk1,Eppk1,BC024139,Eppk1,BC024139,BC024139,Plec,Parp10,Grina,Spatc1,Gm10345,Oplah,Oplah,Oplah,Exosc4,LOC100302626,Exosc4,Gpaa1,Cyc1,Sharpin,Maf1,Fam203a,Ts…																							3	gain					right_only
chr15	78413247	82388528	Mpst,Kctd17,Tmprss6,Il2rb,C1qtnf6,Sstr3,Rac2,Cyth4,Elfn2,Mfng,Card10,Cdc42ep1,Lgals2,Gga1,Sh3bp1,Pdxp,Lgals1,Nol12,Triobp,H1f0,Gcat,Galr3,Gcat,Galr3,Ankrd54,Eif3l,Micall1,Micall1,1700088E04Rik,1700088E04Rik,Polr2f,Sox10,Gm10863,Pick1,Slc16a8,Baiap2l2,Pla2g6,Maff,Tmem184b,Csnk1e,Kcnj4,Kdelr3,Ddx17,Dmc1,4933432B09Rik,Cby1,Tomm22,Josd1,Gtpbp1,Sun2,Dnalc4,Npcd,Nptxr,Npcd,Cbx6,D730005E14Rik,Apobec3,D7…																							1	loss					right_only
chr15	98186733	98229339	Olfr288,Olfr287,Olfr286																							4	gain					right_only
chr15	98229839	98930931	H1fnt,Zfp641,Olfr257,Olfr285,Olfr284,Olfr283,Olfr282,Olfr281,Lalba,Olfr279,2310037I24Rik,Ccnt1,9330020H09Rik,Ccnt1,4930415O20Rik,Adcy6,Cacnb3,Ddx23,Rnd1,Ccdc65,Fkbp11,Arf3,Wnt10b,Wnt1,Ddn,Prkag1,Mll2,Rhebl1,Dhh,Lmbr1l																							1	loss					right_only
chr17	12924147	13716839	Acat3,Tcp1,Acat3,Acat2,Wtap,Sod2,Gpr31c,Tcp10a,Tcp10c,Tcp10a,Tcp10c,Gm11166,Tcp10a,Unc93a,Tcp10a,Tcp10a,Gm10512,Smok2a,Tcp10a,Tcp10a,Smok2b,Gm9880,Tcp10a,Smok4a																							5	gain					right_only
chr17	14978415	23557025	Gm3448,Gm3417,9030025P20Rik,9030025P20Rik,Gm3448,Gm3417,Gm3435,2210404J11Rik,2210404J11Rik,Dll1,Fam120b,Psmb1,Tbp,Pdcd2,Prdm9,Chd1,Rgmb,Zfp960,Zfp97,Riok2,Lix1,Lnpep,Vmn2r90,Mir99b,Mirlet7e,Mir125a,Ncrna00085,Ncrna00085,Has1,Fpr1,Fpr2,Fpr3,Fpr-rs4,Vmn2r91,Vmn2r92,Vmn2r94,Vmn2r93,Vmn2r95,Vmn2r96,Vmn2r97,Vmn2r98,Vmn2r99,Vmn2r100,Vmn2r101,Vmn2r102,Vmn2r103,Vmn2r104,Fpr-rs6,Vmn2r105,Vmn2r106,Vmn2r107…																							3	gain					right_only
chr17	33890295	33966251	Kifc1,Daxx,Zbtb22,Tapbp,Rgl2,H2-Ke2,Wdr46,B3galt4,Rps18,Vps52																							1	loss					right_only
chr17	34822268	34957222	C4a,Stk19,Dom3z,Skiv2l,Rdbp,Cfb,C2,Zbtb12,Ehmt2,Slc44a4,Neu1,Snord52,1110038B12Rik,1110038B12Rik,Hspa1b																							1	loss					right_only
chr17	34957222	34982505	Hspa1b,Hspa1a,Hspa1l,Lsm2																							5	gain					right_only
chr17	34982505	35263236	Lsm2,Vars,D17H6S56E-3,Ng23,D17H6S56E-3,Ng23,Msh5,Clic1,Ddah2,AU023871,G6b,AU023871,Ly6g6c,Ly6g6d,Ly6g6e,Ly6g6f,Abhd16a,Ly6g5c,Ly6g5b,Csnk2b,Gpank1,D17H6S53E,Apom,Bag6,Prrc2a,Aif1,Lst1,Ltb,Tnf,Lta,Nfkbil1,Atp6v1g2,Ddx39b,H2-D1																							1	loss					right_only
chr17	35474788	36020644	Pou5f1,Tcf19,Cchcr1,Psors1c2,Cdsn,2300002M23Rik,Dpcr1,Sfta2,Vars2,Gtf2h4,Ddr1,Ier3,Flot1,Tubb5,Mdc1,Nrm,2310014H01Rik,Dhx16,2310061I04Rik,Atat1,Mrps18b,Mir1894,Ppp1r10,Ppp1r10,Abcf1,Abcf1,Mir877,Abcf1,Prr3,Gnl1,H2-T24,A930015D03Rik																							1	loss					right_only
chr17	36814920	37084592	Trim26,Trim15,Trim10,Trim40,Trim31,Rnf39,Ppp1r11,Znrd1,Znrd1as,2410137M14Rik,H2-M5,Zfp57,Mog,Gabbr1																							1	loss			1	loss	right_only
chr17	40590012	48127785	Gm6084,Crisp2,Rhag,9130008F23Rik,Glyatl3,Cenpq,Mut,3110082D06Rik,Opn5,Gpr115,Gpr111,Cd2ap,Tnfrsf21,Gpr110,Gpr116,Mep1a,Pla2g7,Tdrd6,Slc25a27,Cyp39a1,Rcan2,Enpp5,Enpp4,Clic5,Runx2,Supt3h,Runx2,Supt3h,Cdc5l,Spats1,Gm9104,Spats1,Aars2,Tcte1,Tmem151b,Nfkbie,Slc35b2,Hsp90ab1,Slc29a1,Gm7325,Capn11,Tmem63b,Mrpl14,1600014C23Rik,Vegfa,Mrps18a,Rsph9,Mad2l1bp,Gtpbp2,Polh,Xpo5,Xpo5,Mir693,Polr1c,Yipf3,Gm88,T…																							1	loss					right_only
chr17	48247680	52905397	Trem3,Treml4,Treml2,B430306N03Rik,Trem2,Treml1,Nfya,AI314976,Apobec2,Tspo2,Unc5cl,Lrfn2,Mocs1,Daam2,Kif6,Rftn1,Dazl,Plcl2,Tbc1d5,Satb1,Kcnh8																							1	loss					right_only
chr17	55940768	56104086	Zfp119b,Ebi3,Ccdc94,Shd,Fsd1,Stap2,Mpnd,Sh3gl1,Chaf1a,Ubxn6,Hdgfrp2,Plin4																							1	loss					right_only
chrX	74988647	102714878	Gab3,Dkc1,Mpp1,4930428E23Rik,F8,Fundc2,Mtcp1,Brcc3,Vbp1,Rab39b,4933407K13Rik,Pls3,Pls3,Gm4937,4930428D18Rik,4930468A15Rik,Tbl1x,Gm6927,Prkx,Pbsn,Gm14744,5430402E10Rik,Obp1a,Gm5938,Gm14743,4930480E11Rik,Prrg1,Fam47a-ps,Gm8787,Gm7173,Mageb16,Tmem47,4930595M18Rik,Dmd,Dmd,Tsga8,1600014K23Rik,Tab3,Gyk,5430427O19Rik,1700072E05Rik,Nr0b1,Mageb4,Il1rapl1,Mir1906-2,Mir1906-1,Pet2,4932429P05Rik,4930415L06Ri…																							1	loss					right_only
chrX	124132569	135169027	Vmn2r121,4932411N23Rik,Gm381,Gm382,4921511C20Rik,Diap2,Pcdh19,Tnmd,Tnmd,Tspan6,Srpx2,Sytl4,Cstf2,Nox1,Xkrx,Arl13a,Trmt2b,Tmem35,Cenpi,Drp2,Taf7l,Timm8a1,Btk,Rpl36a,Gla,Hnrnph2,Armcx4,Armcx1,Armcx6,Armcx3,Armcx2,Nxf2,Zmat1																							1	loss					right_only
chrX	135503068	147700446	Nxf7,Prame,1700008I05Rik,Tmsb15a,Armcx5,Gprasp1,Gprasp1,Gprasp2,Bhlhb9,Arxes2,Arxes1,Bex2,Nxf3,Bex4,Tceal8,Tceal5,Bex1,Tceal7,Wbp5,Ngfrap1,Kir3dl2,Kir3dl1,Tceal3,Tceal1,Morf4l2,Glra4,BC065397,Plp1,Rab9b,1700014N06Rik,Tmsb15b2,Tmsb15l,Tmsb15b1,Tmsb15l,Mcart6,Zcchc18,Mcart6,Fam199x,Esx1,Il1rapl2,Tex13a,Il1rapl2,Il1rapl2,Nrk,Serpina7,Mum1l1,Mum1l1,Trap1a,D330045A20Rik,Rnf128,Tbc1d8b,Ripply1,Cldn2,Mo…																							0	loss					right_only
chrX	155213361	169976284	Sat1,Acot9,Prdx4,Ptchd1,Phex,Sms,Mbtps2,Yy2,Mbtps2,Mbtps2,Smpx,Klhl34,Cnksr2,Rps6ka3,Eif1ax,Mtap7d2,A830080D01Rik,Sh3kbp1,Map3k15,Map3k15,Pdha1,Pdha1,Gpr64,Phka2,Ppef1,Rs1,Cdkl5,Rs1,Cdkl5,Cdkl5,Gja6,Scml2,Rai2,Nhs,Reps2,Rbbp7,Txlng,Syap1,Ctps2,S100g,Ctps2,Grpr,1700045I19Rik,Ap1s2,Zrsr2,Car5b,Siah1b,Tmem27,Ace2,Bmx,Pir,Figf,Piga,Asb11,Asb9,Mospd2,Fancb,Glra2,Gemin8,Gpm6b,Ofd1,Trappc2,Rab9,Tceanc,E…																							1	loss					right_only
chrX	169976784	169989316	Mid1,G530011O06Rik,Mid1																							3	gain					right_only
chrY	727358	2133574	Zfy1,Ube1y1,Kdm5d,Eif2s3y,Tspy-ps,Uty,Ddx3y,Usp9y,Zfy2																							0	loss			1	loss	right_only
chrY	2134074	3778673	Gm6026,Gm16501,Sry,Rbmy1a1																							3	gain			5	gain	right_only
chr1	2908922	45823630	Xkr4,Rp1,Sox17,Mrpl15,Lypla1,Tcea1,Rgs20,Atp6v1h,Oprk1,Npbwr1,Rb1cc1,St18,Pcmtd1,Sntg1,Rrs1,Adhfe1,2610203C22Rik,Adhfe1,2610203C22Rik,3110035E14Rik,2610203C22Rik,Mybl1,Vcpip1,Sgk3,6030422M02Rik,Snord87,Snhg6,Snhg6,Lrrc67,Cops5,Cspp1,Arfgef1,Cpa6,Prex2,A830018L16Rik,Sulf1,Slco5a1,Prdm14,Ncoa2,Tram1,Lactb2,Xkr9,Gm5523,Eya1,Msc,Trpa1,Kcnb2,Terf1,Gm106,Rpl7,Rdh10,Stau2,Ube2w,Tceb1,Tmem70,Ly96,Jph1,Gd…																									1	loss	1	loss	right_only
chr1	49412297	84929698	Tmeff2,Sdpr,Obfc2a,Myo1b,Stat4,Stat1,Gls,Nab1,Tmem194b,Mfsd6,Inpp1,Hibch,1700019D03Rik,Mstn,1700019A02Rik,Pms1,Ormdl1,Osgepl1,Asnsd1,Stk17b,Hecw2,Ccdc150,Gtf3c3,Pgap1,Ankrd44,Sf3b1,Coq10b,Hspd1,Hspe1,Mobkl3,Rftn2,Mars2,Boll,Plcl1,Hsfy2,Satb2,1700066M21Rik,1110034B05Rik,1110034B05Rik,9430016H08Rik,1110034B05Rik,9430016H08Rik,9430016H08Rik,Spats2l,Kctd18,Sgol2,Aox1,Aox3,Aox4,Aox3l1,Bzw1,Clk1,Ppil3,…																									1	loss	1	loss	right_only
chr3	2897250	15319809	Hnf4g,Zfhx4,Pxmp3,1700008P02Rik,Pkia,Fam164a,Il7,Stmn2,Hey1,Mrps28,Tpd52,Zbtb10,Zfp704,Pag1,Fabp5,Pmp2,Fabp9,Fabp4,Fabp12,Impa1,Slc10a5,Zfand1,Chmp4c,Snx16,Ralyl,Slc7a12,Lrrcc1,E2f5,1810022K09Rik,Car13,Car1,Car3,Car2,Gm9733																									1	loss			right_only
chr3	15320309	15991147	Gm9733,Sirpb1a,Sirpb1b,LOC100038947,Gm5150																									3	gain			right_only
chr3	15991647	59341454	Gm5150,Ythdf3,2610100L16Rik,Mir124a-2,Cypt12,Bhlhe22,Cyp7b1,Armc1,Mtfr1,Pde7a,Dnajc5b,Trim55,Crh,4632415L05Rik,Cp,Hps3,Cp,Hps3,Hltf,Gyg,Cpa3,Cpb1,Agtr1b,Tbl1xr1,Nlgn1,Spata16,Ect2,Nceh1,Tnfsf10,Ghsr,Fndc3b,Tmem212,Pld1,Tnik,Slc2a2,Eif5a2,Rpl22l1,Gm1527,Egfem1,Mir551b,Egfem1,Mecom,Arpm1,Mynn,Lrrc34,Lrrc34,Lrriq4,Lrriq4,Samd7,Sec62,Gpr160,Phc3,Prkci,Skil,Cldn11,Slc7a14,Kcnmb2,Zmat3,4930429B21Rik,Pi…																									1	loss			right_only
chr3	59341954	59961034	Gm5538,C130079G13Rik,Gm9696																									4	gain	4	gain	right_only
chr3	59961534	64016842	Gm9696,Aadacl2,Aadac,Sucnr1,Mbnl1,P2ry1,Rap2b,Arhgef26,Dhx36,Gpr149,Mme,Plch1,E130311K13Rik,Slc33a1,Gmps																									1	loss			right_only
chr3	64017342	64977281	Vmn2r1,Vmn2r2,Vmn2r3,Vmn2r4,Vmn2r5,Vmn2r6,Vmn2r-ps11,Vmn2r7,Vmn2r-ps11																									5	gain	5	gain	right_only
chr3	64977281	88717507	Kcnab1,Ssr3,4931440P22Rik,Tiparp,Tiparp,Lekr1,Ccnl1,Veph1,Ptx3,Veph1,Shox2,Rsrc1,Mlf1,Gfm1,Gfm1,Lxn,Gfm1,Lxn,Gfm1,Rarres1,Mfsd1,Iqcj-schip1,Iqcj,Iqcj-schip1,Schip1,Il12a,1110032F04Rik,Ift80,Smc4,Trim59,Kpna4,Arl14,Ppm1l,B3galnt1,Nmd3,1110032A04Rik,Otol1,Sis,Slitrk3,Bche,Zbbx,Serpini2,Pdcd10,Serpini1,Golim4,Fstl5,Rapgef2,LOC100233207,LOC100233207,Fnip2,Fnip2,Ppid,Etfdh,4930579G24Rik,Rxfp1,Tmem144,…																									1	loss	1	loss	right_only
chr3	88900027	92218458	Gon4l,Msto1,Gon4l,Msto1,Msto1,Dap3,Ash1l,Rusc1,Fdps,Mir720,Pklr,Hcn3,Clk2,Scamp3,Fam189b,Gba,Mtx1,Thbs3,Mir92b,Muc1,Trim46,Krtcap2,Dpm3,Slc50a1,Efna1,Efna3,Efna4,Adam15,Dcst1,Zbtb7b,Lenep,Flad1,Cks1b,Shc1,Pygo2,Pbxip1,Pmvk,Kcnn3,Adar,Chrnb2,Ube2q1,She,Il6ra,Atp8b2,Hax1,Ubap2l,4933434E20Rik,1700094D03Rik,Mir190b,Tpm3,Nup210l,Rps27,Gm9846,Rab13,Jtb,Creb3l4,Slc39a1,Crtc2,Dennd4b,Gatad2b,Slc27a3,Ints…																									1	loss	1	loss	right_only
chr3	94761209	96237868	Cgn,Pogz,Psmb4,Selenbp1,Rfx5,Pi4kb,Zfp687,Psmd4,Pip5k1a,Vps72,Tmod4,Scnm1,Lysmd1,Tnfaip8l2,Sema6c,Gabpb2,Mllt11,Cdc42se1,Gm128,Bnipl,Prune,Fam63a,Anxa9,Lass2,Setdb1,4930558C23Rik,Arnt,Ctsk,Ctss,Hormad1,Golph3l,Ensa,Mcl1,Adamtsl4,Ecm1,Tars2,Rprd2,Prpf3,Mrps21,Gm129,BC028528,Aph1a,Aph1a,Car14,Car14,Anp32e,Plekho1,Vps45,Otud7b,Mtmr11,Sf3b4,Sv2a,Bola1,Hist2h2ab,Hist2h2ac,Hist2h2be																									1	loss	1	loss	right_only
chr3	96284166	98428740	Fcgr1,Terc,Hfe2,Txnip,Polr3gl,Ankrd34a,6330549D23Rik,Lix1l,6330549D23Rik,Rbm8a,Rbm8a,Pex11b,Itga10,Ankrd35,Pias3,Nudt17,Polr3c,Rnf115,Cd160,4930442L01Rik,Pdzk1,Pdzk1,Gpr89,Gja8,Gja5,Acp6,Bcl9,Olfr1402,Chd1l,Fmo5,Prkab2,Pde4dip,Sec22b,Gm5544,Notch2,Adam30,Reg4,Hmgcs2,Phgdh,Zfp697																									1	loss	1	loss	right_only
chr3	98857667	106013795	Hsd3b1,Hao2,Wars2,Tbx15,Spag17,Wdr3,Spag17,Wdr3,Gdap2,Fam46c,Man1a2,Vtcn1,Trim45,Ttf2,Cd101,Ptgfrn,Cd2,Igsf3,Atp1a1,Mab21l3,Slc22a15,Nhlh2,Casq2,Vangl1,Ngf,Tspan2,Tshb,Sycp1,Nr1h5,Sike1,Csde1,Nras,Ampd1,Dennd2c,Bcas2,Trim33,Syt6,Olfml3,Hipk1,Dclre1b,Ap4b1,Bcl2l15,Ptpn22,Rsbn1,Phtf1,Magi3,Lrig2,Slc16a1,Fam19a3,Ppm1j,Rhoc,Mov10,Capza1,St7l,Wnt2b,Cttnbp2nl,Kcnd3,Ddx20,6530418L21Rik,Rap1a,Adora3,I830…																									1	loss			right_only
chr3	106387434	107892524	BC051070,Dennd2d,Cept1,Dram2,4933421E11Rik,Cd53,Olfr266,Kcna3,AI504432,Kcna2,Kcna10,Cym,Prok1,Hbxip,Slc16a4,Rbm15,Kcnc4,Slc6a17,Ubl4b,Alx3,Fam40a,Ahcyl1,Csf1,Eps8l3,Eps8l3,4933431E20Rik																									1	loss	1	loss	right_only
chr3	107892524	108043719	Eps8l3,4933431E20Rik,4933431E20Rik,Gstm5,Gstm5,Gstm5,Gstm7,Gstm6,Gstm3,Gstm2,Gstm1,Gstm4																									3	gain	4	gain	right_only
chr3	108043736	112948887	Gstm4,Ampd2,Gnat2,Gnai3,Gpr61,Amigo1,Cyb561d1,Atxn7l2,Sypl2,Psma5,Sort1,Mybphl,Psrc1,Celsr2,Sars,5330417C22Rik,1700013F07Rik,Scarna2,Tmem167b,Taf13,Wdr47,Clcc1,Gpsm2,Aknad1,Stxbp3a,Fndc7,Prpf38b,4921515J06Rik,Fam102b,4930443G12Rik,Slc25a24,Vav3,Ntng1,Prmt6																									1	loss	1	loss	right_only
chr3	113555954	144737035	Amy1,Rnpc3,Col11a1,Col11a1,Col11a1,Olfm3,S1pr1,A930005H10Rik,Dph5,Slc30a7,Extl2,Vcam1,Gpr88,Cdc14a,Rtcd1,Dbt,Lrrc39,Lrrc39,Ccdc76,Lrrc39,Ccdc76,Lrrc39,Ccdc76,Sass6,Ccdc76,Sass6,Hiat1,Slc35a3,Agl,Frrs1,Palmd,1700061I17Rik,D3Bwg0562e,4833424O15Rik,Snx7,Mir137,Dpyd,Ptbp2,Rwdd3,Tmem56,Alg14,Cnn3,Slc44a3,A730020M07Rik,F3,Abcd3,Arhgap29,Abca4,Gclm,Dnttip2,Bcar3,Fnbp1l,Pde5a,Fabp2,1810037I17Rik,Usp53,My…																									1	loss			right_only
chr3	144975649	159934464	Clca3,Clca5,Odf2l,Col24a1,Znhit6,Cyr61,Ddah1,Bcl10,2410004B18Rik,Syde2,Wdr63,Mcoln3,Mcoln2,Lpar3,Gm10636,Ssx2ip,Ctbs,Spata1,Ctbs,Spata1,Gng5,Rpf1,Dnase2b,Dnase2b,Uox,Uox,4930503B20Rik,Prkacb,Ttll7,Lphn2,Eltd1,Ifi44,H28,Ptgfr,Gipc2,Dnajb4,Fubp1,Nexn,Fam73a,Usp33,Zzz3,Ak5,Pigk,St6galnac5,St6galnac3,Asb17,Msh4,Rabggtb,Acadm,Slc44a5,Lhx8,Tyw3,Cryz,4922501L14Rik,Tnni3k,Fpgt,Lrriq3,Negr1,Zranb2,Zranb2,…																									1	loss	1	loss	right_only
chr4	3185134	12088030	Vmn1r3,Tmem68,Tgs1,Lyn,Rps20,Mos,Plag1,Chchd7,Sdr16c5,Sdr16c6,Penk,Impad1,Fam110b,Ubxn2b,Cyp7a1,Sdcbp,Nsmaf,Tox,Car8,Rab2a,Chd7,Clvs1,Clvs1,Asph,Asph,4930412C18Rik,Gdf6,4930448K20Rik,2610301B20Rik,Plekhf2,2310030N02Rik,Mir684-2,Trp53inp1,Ccne2,Ints8,Ccne2,Ints8,Dpy19l4,Esrp1,1110037F02Rik,Rad54b,Gem,Cdh17,Pdp1,Tmem67																									1	loss			right_only
chr4	12146206	41763727	Rbm12b,Fam92a,Gm11818,Runx1t1,Slc26a7,Lrrc69,Otud6b,Tmem55a,Necab1,Tmem64,Calb1,Decr1,Nbn,Osgin2,Ripk2,Mmp16,Cngb3,Cpne3,Fam82b,Wwp1,Slc7a13,Atp6v0d2,Ttpa,Ggh,Nkain3,Prdm13,Ccnc,2610029I01Rik,Usp45,4930528A17Rik,Sfrs18,Sfrs18,Coq3,6230409E13Rik,Fbxl4,Pou3f2,Mms22l,Klhl32,Ndufaf4,Gpr63,Fhl5,1810074P20Rik,Fut9,Manea,Epha7,Map3k7,Bach2,BC024582,Bach2,Gja10,Casp8ap2,Mdn1,Lyrm2,Ankrd6,Rragd,Ube2j1,Gab…																									1	loss			right_only
chr4	43855809	59957186	Reck,Glipr2,Ccin,Clta,Gne,Rnf38,Melk,Pax5,Zcchc7,Grhpr,Zbtb5,Polr1e,Fbxo10,Tomm5,Frmpd1,Rg9mtd3,Exosc3,Dcaf10,Mcart1,Shb,Gm829,Aldh1b1,Igfbpl1,1300002K09Rik,E230008N13Rik,Tdrd7,Tmod1,Tstd2,Ncbp1,Xpa,Foxe1,5830415F09Rik,Hemgn,Anp32b,Nans,Trim14,Coro2a,Tbc1d2,Gabbr2,Anks6,Galnt12,Col15a1,Tgfbr1,Alg2,Sec61b,Nr4a3,Stx17,Erp44,Invs,Tex10,Invs,Tex10,5730528L13Rik,Tmeff1,Murc,E130309F12Rik,Acnat2,Acnat1…																									1	loss			right_only
chr4	59957686	60903259	Mup4,Mup6,Mup15,Mup7,Mup15,Mup7,Mup15,Mup2,Mup8,Mup9,Mup1,Mup2,Mup10,LOC100048885,Mup2,Mup11,LOC100048885,Mup12																									7	gain			right_only
chr6	2911710	60731454	Samd9l,Hepacam2,Ccdc132,Calcr,Calcr,Mir653,Calcr,Mir489,Tfpi2,Gngt1,Gng11,Bet1,Col1a2,Casd1,Sgce,Peg10,Ppp1r9a,Pon1,Pon3,Pon2,Asb4,Pdk4,Dync1i1,Slc25a13,Shfm1,Dlx6,Dlx6os1,Dlx6as,Dlx6,Dlx6os1,Dlx6os1,Dlx5,Acn9,Tac1,Asns,C1galt1,Col28a1,Mios,Rpa3,Gm16039,Glcci1,Ica1,Nxph1,Ndufa4,Phf14,Gm6578,Thsd7a,Tmem106b,Vwde,Tmem168,B630005N14Rik,Gpr85,2610001J05Rik,Ppp1r3a,Foxp2,Mdfic,Tcfec,Tes,Cav2,Cav1,Met,…																									3	gain			right_only
chr6	60731954	60988747	Snca,Snca,Mmrn1																									0	loss			right_only
chr6	60989247	149483369	Fam190a,Grid2,Atoh1,Smarcad1,Hpgds,C130060K24Rik,Tnip3,A930038C07Rik,Prdm5,4930544G11Rik,Mad2l1,Vmn1r32,Vmn1r33,Vmn1r35,Vmn1r36,Vmn1r37,Vmn1r38,Gng12,Gadd45a,Serbp1,Il12rb2,Il23r,Tacstd2,4930515G16Rik,Rpia,Eif2ak3,1700011F03Rik,Foxi3,Thnsl2,Fabp1,Smyd1,Krcc1,Cd8b1,Cd8a,Rmnd5a,Rnf103,Vps24,Kdm3a,Reep1,Mrpl35,Immt,Ptcd3,Polr1a,St3gal5,Atoh8,Sftpb,Usp39,0610030E20Rik,Tmem150a,Rnf181,Vamp5,Vamp8,Ggcx…																									3	gain			right_only
chr7	7312265	12768572	Vmn2r30,Vmn2r31,Vmn2r32,Vmn2r33,Vmn2r34,Vmn2r35,Vmn2r36,Vmn2r47,2810047C21Rik1,Vmn2r41,Vmn2r42,Vmn2r43,Vmn2r44,Vmn2r45,Vmn2r40,Vmn2r39,Vmn2r38,Vmn2r37,Vmn2r46,Vmn2r48,Vmn2r49,Vmn2r50,Vmn2r51,Vmn2r51,Vmn2r52,Vmn1r66,Vmn1r67,Zik1,Vmn1r69,Vmn1r70,Gm6900,Nlrp4b,Vmn1r71,Zscan4c,Zscan4d,Zscan4e,Zscan4f,Vmn1r72,Vmn1r73,Vmn1r74,Vmn1r75,Vmn1r76,Vmn1r78,Vmn1r79,Vmn1r80,Vmn1r80,Vmn1r81,Vmn1r82,Vmn1r83,Vmn1r…																									6	gain			right_only
chr7	87038587	102484231	Nox4,Tyr,Grm5,Ctsc,Rab38,Tmem135,Fzd4,Prss23,Me3,Ccdc81,l7Rn6,Eed,Picalm,Ccdc83,Sytl2,Ccdc89,Crebzf,Tmem126a,Tmem126b,Dlg2,Ccdc90b,Ankrd42,Pcf11,4632427E13Rik,Rab30,4632434I11Rik,Prcp,Fam181b,Odz4,Mir708,Odz4,Nars2,Gab2,Usp35,Kctd21,Alg8,Ndufc2,Thrsp,Kctd14,Ints4,1810020D17Rik,Rsf1,Clns1a,Aqp11,Pak1,Gdpd4,Myo7a,Capn5,Omp,Capn5,B3gnt6,Acer3,Tsku,Gucy2d,Lrrc32,2210018M11Rik,Prkrir,Wnt11,Uvrag,Dgat2…																									1	loss			right_only
chr7	102484231	105328703	Olfr544,Olfr545,Olfr547,Olfr549,Trim21,Olfr550,Olfr551,Olfr552,Olfr553,Olfr554,Olfr555,Olfr556,Trim68,Olfr557,Olfr558,Olfr33,Olfr559,Olfr78,Olfr560,Olfr78,Olfr561,Olfr564,Olfr566,Olfr568,Olfr569,Olfr570,Olfr571,Olfr572,Olfr574,Olfr575,Olfr576,Olfr577,Olfr578,Olfr582,Olfr583,Olfr584,Olfr585,Olfr586,Olfr589,Olfr591,Olfr592,Olfr593,Olfr594,Usp-ps,Dub2a,Olfr596,Olfr597,Olfr598,Olfr599,Olfr600,Olfr601…																									3	gain			right_only
chr7	106955878	107801294	Olfr6,Olfr711,Olfr2,Olfr713,Olfr714,Olfr17,Gm10081,Olfr715,Olfr716,Nlrp14,Rbmxl2,Syt9,Olfml1,Ppfibp2,Cyb5r2,Ovch2																									1	loss			right_only
chr7	107801794	108894579	Olfr467,Olfr469,Olfr470,Olfr472,Olfr473,Olfr474,Olfr476,Olfr477,Olfr478,Olfr479,Olfr480,Olfr481,Olfr482,Olfr483,Olfr484,Olfr485,Olfr486,Olfr487,Olfr488,Olfr490,Olfr491,Olfr492,Olfr493,Olfr494,Olfr495,Olfr497,Olfr498,Olfr502,Olfr503,Olfr504,Olfr506,Olfr507,Olfr508,Olfr509,Olfr510,Olfr512,Olfr513,Olfr514,Olfr516,Olfr517,Olfr518,Olfr519																									4	gain			right_only
chr7	141807063	141810793	Muc5ac																									4	gain			right_only
chr7	141810793	141857722	Muc5ac,Muc5b																									1	loss			right_only
chr10	3059930	22068214	Ppp1r14c,Iyd,Plekhg1,Mthfd1l,Akap12,Zbtb2,Gm5512,Rmnd1,1700052N19Rik,Gm221,Esr1,Syne1,Myct1,Vip,Fbxo5,Mtrf1l,Rgs17,Oprm1,Oprm1,Ipcef1,Cnksr3,Lrp11,Pcmt1,A630066F11Rik,Nup43,Lats1,Katna1,BC013529,Ppil4,Zc3h12d,Tab2,Ust,Sash1,Samd5,Stxbp5,Rab32,Grm1,Shprh,Fbxo30,Epm2a,Utrn,Stx11,Sf3b5,Plagl1,Fam164b,Ltv1,Phactr2,Fuca2,Pex3,Adat2,Aig1,Hivep2,Gpr126,Vta1,Gje1,Nmbr,Cited2,Txlnb,Heca,3110003A17Rik,Reps…																									1	loss			right_only
chr10	22068714	22405155	Raet1c,Raet1e,Raet1b,Raet1a,Raet1c,H60b,Raet1b,Raet1a,Raet1c,C920009B18Rik,Raet1b,Raet1a,Raet1c,Raet1d,Raet1b,Raet1a,Gm10825																									6	gain			right_only
chr10	39947948	51150005	G630090E17Rik,BC021785,AI317395,Slc16a10,Rpf2,Gtf3c6,Amd1,Amd2,Cdk19,Slc22a16,Ddo,9030224M15Rik,Cdc40,Wasf1,Gpr6,Fig4,Zbtb24,Mical1,Smpd2,Ppil6,Cd164,Ccdc162,Cep57l1,Sesn1,Armc2,Foxo3,Lace1,Snx3,Nr2e1,Ostm1,Sec63,Scml4,Sobp,9030612E09Rik,Pdss2,Bend3,1700021F05Rik,Cd24a,F830002L21Rik,Qrsl1,Rtn4ip1,Aim1,Atg5,Prdm1,Prep,Popdc3,Bves,Lin28b,Hace1,Grik2,Ascc3,Sim1																									1	loss			right_only
chr10	51496685	57951442	Fam162b,Gprc6a,Rfx6,Vgll2,Ros1,Dcbld1,Gopc,Nepn,Nus1,Zfa,Slc35f1,Gm9766,Pln,Gm9766,Mcm9,Asf1a,Mcm9,Fam184a,Man1a,D630037F22Rik,Msl3l2,D630037F22Rik,Gja1,Hsf2,Serinc1,Pkib,Fabp7,Smpdl3a																									1	loss			right_only
chr11	3203513	48887733	Eif4enif1,Drg1,Patz1,Pik3ip1,Limk2,Rnf185,8430429K09Rik,Pla2g3,Inpp5j,Selm,Smtn,Tug1,Morc2a,Osbp2,4921536K21Rik,Dusp18,Slc35e4,Tcn2,Pes1,Gal3st1,Sec14l4,Sec14l3,Mtfp1,Sec14l2,Rnf215,Ccdc157,Sf3a1,Tbc1d10a,Gatsl3,Osm,Lif,Hormad2,Mtmr3,Gm11961,Ascc2,Uqcr10,Zmat5,Cabp7,Nf2,Nipsnap1,Thoc5,Nefh,Ap1b1,Gas2l1,Rasl10a,Gas2l1,Ewsr1,Rhbdd3,Emid1,Kremen1,Znrf3,Xbp1,Ccdc117,Ankrd36,Mrps24,Urgcp,2210015D19Rik…																									1	loss			right_only
chr11	59130320	73344017	Obscn,A230051G13Rik,Gjc2,Guk1,Mrpl55,2310033P09Rik,Arf1,Wnt3a,Wnt9a,Prss38,Snap47,Jmjd4,Zfp867,Zkscan17,4933439C10Rik,Zkscan17,4933439C10Rik,Nlrp3,Olfr222,Olfr223,Olfr225,Mprip,Pld6,Flcn,Cops3,Nt5m,Med9,Rasd1,Pemt,Rai1,Srebf1,Tom1l2,Lrrc48,Atpaf2,4933439F18Rik,Drg2,Myo15,Alkbh5,Llgl1,Flii,Smcr7,Top3a,Smcr8,Shmt1,Dhrs7b,Tmem11,Gm16515,Gm16516,Map2k3,Kcnj12,Tnfrsf13b,Usp22,Aldh3a1,Aldh3a2,Slc47a2,S…																									1	loss			right_only
chr12	2942138	84124688	1700012B15Rik,Rab10,1700012B15Rik,Rab10,Kif3c,1110002L01Rik,1110002L01Rik,Asxl2,Asxl2,Dtnb,Dnmt3a,Pomc,Efr3b,Dnajc27,Adcy3,Cenpo,Adcy3,Cenpo,2410017P09Rik,Cenpo,2410017P09Rik,Ncoa1,Itsn2,4930417G10Rik,A830093I24Rik,Pfn4,0610009D07Rik,Fkbp1b,BC068281,Mfsd2b,Ubxn2a,Atad2b,Klhl29,2810032G03Rik,Apob,1110057K04Rik,Gdf7,Hs1bp3,Rhob,Slc7a15,Pum2,Sdc1,Laptm4a,Matn3,Wdr35,Ttc32,Osr1,Nt5c1b,Rdh14,Kcns3,Msg…																									3	gain			right_only
chr12	84943148	120018704	1110018G07Rik,Fcf1,Ylpm1,Prox2,Dlst,Rps6kl1,Pgf,Eif2b2,Mlh3,Acyp1,Fam164c,Nek9,Tmed10,Fos,Jdp2,Batf,Mfsd7c,0610007P14Rik,Ttll5,Tgfb3,1700019E19Rik,1700020O03Rik,Esrrb,Vash1,Angel1,Gm6772,6430527G18Rik,2310044G17Rik,Zdhhc22,Tmem63c,Ngb,Pomt2,Pomt2,Gstz1,Pomt2,Gstz1,Tmed8,4933437F05Rik,Vipar,Ahsa1,Sptlc2,Alkbh1,Nrp,Alkbh1,Nrp,1810035L17Rik,1810035L17Rik,Snw1,Gm8300,Oog1,BB287469,Gm16381,Gm2016,Gm10…																									3	gain			right_only
chr13	2948563	34993280	Gdi2,BC016423,Asb13,Calml3,Calm4,Calm5,Net1,Tubal3,Ucn3,Akr1c14,Akr1c18,Akr1c13,Akr1c19,Akr1c12,Akr1c6,Akr1c20,Akr1c21,Akr1e1,Klf6,Pitrm1,Pfkp,Adarb2,Wdr37,Idi1,Idi2,Gtpbp4,Larp4b,Dip2c,Zmynd11,Chrm3,Zp4-ps,Ryr2,Mtr,Actn2,Heatr1,Lgals8,Edaradd,Ero1lb,Gpr137b-ps,Gpr137b-ps,Prl2c4,Prl2c3,Prl2c2,Prl2c5,Gpr137b,Nid1,Nid1,Lyst,Gng4,B3galnt2,Tbce,B3galnt2,Tbce,Ggps1,Arid4b,Hecw1,Mrpl32,Mrpl32,Psma2,Psm…																									3	gain			right_only
chr15	9194517	9457014	Lmbrd2,Ugt3a1,Ugt3a2																									4	gain	3	gain	right_only
chr15	100293414	100364621	Mettl7a1,Gm10035,AB099516,Mettl7a2																									5	gain			right_only
chr15	101460156	101506472	Krt81,Krt86,5430421N21Rik,Gm6042																									3	gain			right_only
chr15	101516554	101573980	Krt85,Krt85,Krt84,Krt82,Krt85,4732456N10Rik,Krt85,Krt85,Krt75																									1	loss			right_only
chr16	2993302	98082598	Olfr161,Mefv,Zfp263,Olfr15,Zfp174,Zfp597,Nat15,1700037C18Rik,Cluap1,Nlrc3,Slx4,Dnase1,Dnase1,Trap1,Trap1,Crebbp,Gm5766,Adcy9,Srl,Tcfap4,Glis2,Pam16,Coro7,Vasn,Coro7,Dnaja3,Nmral1,Hmox2,5730403B10Rik,Hmox2,5730403B10Rik,4930562C15Rik,Fam100a,Mgrn1,Mgrn1,LOC100503704,LOC100503704,Nudt16l1,Nudt16l1,Anks3,Sept12,Rogdi,Glyr1,Ubn1,Ppl,Sec14l5,Nagpa,AU021092,Alg1,Fam86,Alg1,Fam86,Rbfox1,Cldn26,Mettl22,A…																									1	loss			right_only
chr17	2930780	23557025	Pisd-ps2,Scaf8,Tiam2,Tfb1m,Cldn20,Tfb1m,Nox3,Arid1b,5730437N04Rik,Ldhal6b,5730437N04Rik,Zdhhc14,Snx9,Synj2,Serac1,Synj2,Serac1,Gtf2h5,Tulp4,Tmem181a,Dynlt1a,Dynlt1b,Tmem181b-ps,Dynlt1f,Dynlt1e,Dynlt1c,Tmem181d-ps,Tmem181c-ps,Sytl3,Sytl3,Ezr,Mir692-1,Rsph3b,Tagap1,Rnaset2b,Gm1604b,Rps6ka2,Tcp10a,Tcp10b,Ttll2,Gm9992,Fndc1,Tagap,Rsph3a,Rnaset2b,Rnaset2a,Rnaset2b,Rnaset2a,Fgfr1op,Ccr6,Brp44l,Sft2d1,P…																									3	gain			right_only
chr17	37085092	45506246	Olfr90,Olfr91,Olfr92,Olfr93,Ubd,Olfr94,Olfr95,Olfr96,Olfr97,Olfr98,H2-M3,Olfr99,Olfr101,Olfr100,Olfr102,Olfr103,Olfr107,Olfr108,Olfr109,H2-M2,Olfr110,Olfr111,Olfr112,Olfr113,Olfr114,Olfr115,Olfr116,Olfr117,Olfr118,Olfr119,Olfr120,Olfr121,Olfr122,Olfr123,Olfr124,Olfr125,Olfr126,Olfr127,Olfr128,Olfr761,Olfr129,Olfr130,Olfr131,Olfr132,Olfr133,Olfr134,Olfr135,Olfr138,Olfr137,Olfr136,Pgk2,Crisp3,Crisp…																									3	gain			right_only
chrX	124135729	135169027	Vmn2r121,4932411N23Rik,Gm381,Gm382,4921511C20Rik,Diap2,Pcdh19,Tnmd,Tspan6,Tspan6,Srpx2,Sytl4,Cstf2,Nox1,Xkrx,Arl13a,Trmt2b,Tmem35,Cenpi,Drp2,Taf7l,Timm8a1,Btk,Rpl36a,Gla,Hnrnph2,Armcx4,Armcx1,Armcx6,Armcx3,Armcx2,Nxf2,Zmat1																									0	loss			right_only
chr3	2897250	15320869	Hnf4g,Zfhx4,Pxmp3,1700008P02Rik,Pkia,Fam164a,Il7,Stmn2,Hey1,Mrps28,Tpd52,Zbtb10,Zfp704,Pag1,Fabp5,Pmp2,Fabp9,Fabp4,Fabp12,Impa1,Slc10a5,Zfand1,Chmp4c,Snx16,Ralyl,Slc7a12,Lrrcc1,E2f5,1810022K09Rik,Car13,Car1,Car3,Car2,Gm9733																											1	loss	right_only
chr3	15321369	15948288	Gm9733,Sirpb1a,Sirpb1b,LOC100038947,Gm5150																											4	gain	right_only
chr3	15948788	59341454	Gm5150,Ythdf3,2610100L16Rik,Mir124a-2,Cypt12,Bhlhe22,Cyp7b1,Armc1,Mtfr1,Pde7a,Dnajc5b,Trim55,Crh,4632415L05Rik,Cp,Hps3,Cp,Hps3,Hltf,Gyg,Cpa3,Cpb1,Agtr1b,Tbl1xr1,Nlgn1,Spata16,Ect2,Nceh1,Tnfsf10,Ghsr,Fndc3b,Tmem212,Pld1,Tnik,Slc2a2,Eif5a2,Rpl22l1,Gm1527,Egfem1,Mir551b,Egfem1,Mecom,Arpm1,Mynn,Lrrc34,Lrrc34,Lrriq4,Lrriq4,Samd7,Sec62,Gpr160,Phc3,Prkci,Skil,Cldn11,Slc7a14,Kcnmb2,Zmat3,4930429B21Rik,Pi…																											1	loss	right_only
chr3	98857667	106014735	Hsd3b1,Hao2,Wars2,Tbx15,Spag17,Wdr3,Spag17,Wdr3,Gdap2,Fam46c,Man1a2,Vtcn1,Trim45,Ttf2,Cd101,Ptgfrn,Cd2,Igsf3,Atp1a1,Mab21l3,Slc22a15,Nhlh2,Casq2,Vangl1,Ngf,Tspan2,Tshb,Sycp1,Nr1h5,Sike1,Csde1,Nras,Ampd1,Dennd2c,Bcas2,Trim33,Syt6,Olfml3,Hipk1,Dclre1b,Ap4b1,Bcl2l15,Ptpn22,Rsbn1,Phtf1,Magi3,Lrig2,Slc16a1,Fam19a3,Ppm1j,Rhoc,Mov10,Capza1,St7l,Wnt2b,Cttnbp2nl,Kcnd3,Ddx20,6530418L21Rik,Rap1a,Adora3,I830…																											1	loss	right_only
chr3	106015235	106386934	Chia,Chi3l3,Chi3l4																											5	gain	right_only
chr3	113555954	144737315	Amy1,Rnpc3,Col11a1,Col11a1,Olfm3,S1pr1,A930005H10Rik,Dph5,Slc30a7,Extl2,Vcam1,Gpr88,Cdc14a,Rtcd1,Dbt,Lrrc39,Lrrc39,Ccdc76,Lrrc39,Ccdc76,Lrrc39,Ccdc76,Sass6,Ccdc76,Sass6,Hiat1,Slc35a3,Agl,Frrs1,Palmd,1700061I17Rik,D3Bwg0562e,4833424O15Rik,Snx7,Mir137,Dpyd,Ptbp2,Rwdd3,Tmem56,Alg14,Cnn3,Slc44a3,A730020M07Rik,F3,Abcd3,Arhgap29,Abca4,Gclm,Dnttip2,Bcar3,Fnbp1l,Pde5a,Fabp2,1810037I17Rik,Usp53,Myoz2,Synp…																											1	loss	right_only
chr3	144737815	144975149	Clca1,Clca2,Clca4,Gm6289,AI747448,Clca6																											3	gain	right_only
chr4	60067341	62050613	Mup15,Mup7,Mup15,Mup2,Mup8,Mup9,Mup1,Mup2,Mup10,LOC100048885,Mup2,Mup11,LOC100048885,Mup12,Mup13,Mup2,Mup14,Mup2,Mup15,Mup17,LOC100048884,Mup5																											10	gain	right_only
chr4	62051113	73401590	Mup20,Mup3,Mup21,Zfp37,Slc31a2,Fkbp15,Slc31a1,Cdc26,Prpf4,Rnf183,Wdr31,Bspry,Hdhd3,Alad,Pole3,4933430I17Rik,Rgs3,Zfp618,Ambp,Kif12,Col27a1,Mir455,Col27a1,Col27a1,Orm1,Orm3,Orm2,Akna,Whrn,Atp6v1g1,6330416G13Rik,Gm11213,1700018C11Rik,Tnfsf15,Tnfsf8,Tnc,Pappa,Astn2,Trim32,Astn2,Tlr4,Dbc1,Cdk5rap2,Megf9,Tle1,Aldoart1,Gm11487																											1	loss	right_only
chr4	102255057	115134009	Pde4b,Sgip1,Tctex1d1,Tctex1d1,BB031773,BB031773,Insl5,Wdr78,Mier1,Slc35d1,4921539E11Rik,Oma1,Dab1,C8b,C8a,1700024P16Rik,Prkaa2,Ppap2b,Usp24,Pcsk9,Bsnd,Dhcr24,BC055111,Ttc22,Pars2,Ttc4,Heatr8,Fam151a,Fam151a,Acot11,Acot11,Ssbp3,Mrpl37,Cyb5rl,Cdcp2,2210012G02Rik,Tmem59,Ldlrad1,Lrrc42,Hspb11,Dio1,Yipf1,Tmem48,Glis1,Dmrtb1,Lrp8,Magoh,0610037L13Rik,Cpt2,Slc1a7,Podn,Scp2,Echdc2,Zyg11a,Zyg11b,2010305A19…																											1	loss	right_only
chr4	118961823	143536149	Lao1,Slc2a1,Zfp691,Ermap,Ccdc23,4930538K18Rik,AU022252,Lepre1,Cldn19,Ybx1,Ppih,Ccdc30,Ppcs,Zmynd12,Rimkla,AA415398,Foxj3,Guca2a,Guca2b,Hivep3,Edn2,Foxo6,Scmh1,Slfnl1,Ctps,Gm8439,Cited4,Kcnq4,Nfyc,Nfyc,Mir30c-1,Mir30e,Nfyc,Rims3,Dem1,Zfp69,Smap2,Col9a2,Zmpste24,Tmco2,Rlf,Gm12888,Gm12886,Gm12887,9530002B09Rik,Ppt1,Cap1,Mfsd2a,Mycl1,Trit1,Bmp8b,Bmp8b,Oxct2b,Ppie,Hpcal4,Nt5c1a,Heyl,Pabpc4,Bmp8a,Bmp8a…																											1	loss	right_only
chr4	143536649	144363952	BC080695,Gm13083,Gm13088,Gm13078,Gm13023,Gm13084,Gm13103,Pramef6,Gm13109,Gm13101,Pramef17,Pramel4,Gm13102,Oog3,Oog2,C87977,Pramel5,Gm13128,Gm13119																											4	gain	right_only
chr6	2911710	60771178	Samd9l,Hepacam2,Ccdc132,Calcr,Calcr,Mir653,Calcr,Mir489,Tfpi2,Gngt1,Gng11,Bet1,Col1a2,Casd1,Sgce,Peg10,Ppp1r9a,Pon1,Pon3,Pon2,Asb4,Pdk4,Dync1i1,Slc25a13,Shfm1,Dlx6,Dlx6os1,Dlx6as,Dlx6,Dlx6os1,Dlx6os1,Dlx5,Acn9,Tac1,Asns,C1galt1,Col28a1,Mios,Rpa3,Gm16039,Glcci1,Ica1,Nxph1,Ndufa4,Phf14,Gm6578,Thsd7a,Tmem106b,Vwde,Tmem168,B630005N14Rik,Gpr85,2610001J05Rik,Ppp1r3a,Foxp2,Mdfic,Tcfec,Tes,Cav2,Cav1,Met,…																											3	gain	right_only
chr6	60988520	124397348	Mmrn1,Fam190a,Grid2,Atoh1,Smarcad1,Hpgds,C130060K24Rik,Tnip3,A930038C07Rik,Prdm5,4930544G11Rik,Mad2l1,Vmn1r32,Vmn1r33,Vmn1r35,Vmn1r36,Vmn1r37,Vmn1r38,Gng12,Gadd45a,Serbp1,Il12rb2,Il23r,Tacstd2,4930515G16Rik,Rpia,Eif2ak3,1700011F03Rik,Foxi3,Thnsl2,Fabp1,Smyd1,Krcc1,Cd8b1,Cd8a,Rmnd5a,Rnf103,Vps24,Kdm3a,Reep1,Mrpl35,Immt,Ptcd3,Polr1a,St3gal5,Atoh8,Sftpb,Usp39,0610030E20Rik,Tmem150a,Rnf181,Vamp5,Vamp…																											3	gain	right_only
chr6	124507018	149556813	C1rl,C1ra,C1s,C1rb,Gm5077,Lpcat3,Lpcat3,Emg1,Lpcat3,Emg1,Phb2,Mir141,Mir200c,Ptpn6,Grcc10,Atn1,Eno2,Lrrc23,Spsb2,Tpi1,Usp5,Cdca3,Gnb3,Leprel2,Gpr162,Cd4,Lag3,Ptms,Mlf2,Cops7a,C530028O21Rik,Zfp384,Ing4,Acrbp,Lpar5,Chd4,Nop2,Iffo1,Gapdh,Ncapd2,Ncapd2,Scarna10,Ncapd2,Mrpl51,Vamp1,Tapbpl,E130112N10Rik,Tapbpl,E130112N10Rik,Cd27,E130112N10Rik,Tuba3a,Ltbr,Scnn1a,Tnfrsf1a,Plekhg6,Cd9,Cd9,Vwf,Ano2,Ntf3,Kc…																											4	gain	right_only
chr7	5125143	6131497	Rasl2-9-ps,Vmn1r56,Nlrp2,Gm5065,Vmn1r58,Vmn1r59,Vmn2r28,Vmn1r186,Vmn1r62,Vmn1r63,Vmn1r187,Vmn1r63,Vmn1r64,Vmn1r65,Nlrp4c																											3	gain	right_only
chr7	13623891	15759107	Sult2a5,Sult2a2,Sult2a1,Sult2a4,Sult2a3,Sult2a6,2810007J24Rik,Vmn1r90,Gm4745,Obox2,Obox1,Obox3,Obox5																											5	gain	right_only
chr7	15759607	17062527	Obox6,Crx,Crxos1,Sepw1,Gltscr2,Ehd2,Gltscr1,Zfp541,Napa,Kptn,Slc8a2,Meis3,Dhx34,Gpr77,C5ar1,Prr24,Ccdc9,Bbc3,Sae1,Zc3h4,Tmem160,Npas1,Grlf1,Ceacam-ps1,Ceacam15,Ceacam9,Ap2s1,Slc1a5,Fkrp,Strn4,Prkd2,Dact3,Gng8,Ptgir,Calm3,Pnmal2,Pnmal1,Ccdc8,Ppp5c,Hif3a																											1	loss	right_only
chr7	44230211	84634534	1700028J19Rik,2410002F23Rik,Snord88c,2410002F23Rik,Snord88a,2410002F23Rik,Acpt,Clec11a,Shank1,1700008O03Rik,Syt3,Lrrc4b,Aspdh,Josd2,2310044H10Rik,Fam71e1,Mybpc2,Spib,Pold1,Nr1h2,Napsa,Kcnc3,Myh14,Izumo2,Zfp473,Vrk3,Atf5,Nup62-il4i1,Nup62,Nup62-il4i1,Nup62-il4i1,Il4i1,Tbc1d17,Akt1s1,Mir707,Akt1s1,Akt1s1,Pnkp,Ptov1,Med25,Fuz,Ap2a1,Tsks,Cpt1c,Prmt1,Bcl2l12,Irf3,Scaf1,Rras,Prr12,Prrg2,Nosip,Rcn3,Fcgr…																											1	loss	right_only
chr7	87246683	102484231	Nox4,Tyr,Grm5,Ctsc,Rab38,Tmem135,Fzd4,Prss23,Me3,Ccdc81,l7Rn6,Eed,Picalm,Ccdc83,Sytl2,Ccdc89,Crebzf,Tmem126a,Tmem126b,Dlg2,Ccdc90b,Ankrd42,Pcf11,4632427E13Rik,Rab30,4632434I11Rik,Prcp,Fam181b,Odz4,Mir708,Odz4,Nars2,Gab2,Usp35,Kctd21,Alg8,Ndufc2,Thrsp,Kctd14,Ints4,1810020D17Rik,Rsf1,Clns1a,Aqp11,Pak1,Gdpd4,Myo7a,Capn5,Omp,Capn5,B3gnt6,Acer3,Tsku,Gucy2d,Lrrc32,2210018M11Rik,Prkrir,Wnt11,Uvrag,Dgat2…																											1	loss	right_only
chr7	102484231	105337357	Olfr544,Olfr545,Olfr547,Olfr549,Trim21,Olfr550,Olfr551,Olfr552,Olfr553,Olfr554,Olfr555,Olfr556,Trim68,Olfr557,Olfr558,Olfr33,Olfr559,Olfr78,Olfr560,Olfr78,Olfr561,Olfr564,Olfr566,Olfr568,Olfr569,Olfr570,Olfr571,Olfr572,Olfr574,Olfr575,Olfr576,Olfr577,Olfr578,Olfr582,Olfr583,Olfr584,Olfr585,Olfr586,Olfr589,Olfr591,Olfr592,Olfr593,Olfr594,Usp-ps,Dub2a,Olfr596,Olfr597,Olfr598,Olfr599,Olfr600,Olfr601…																											3	gain	right_only
chr7	105337357	105811113	Olfr691,Olfr692,Gm5901,Fam160a2,Cnga4,Cckbr,Prkcdbp,Smpd1,Apbb1,Hpx,Trim3,Arfip2,Fxc1,Rrp8,Rrp8,Ilk,Ilk,Taf10,Tpp1,Dchs1,Mrpl17																											1	loss	right_only
chr7	108894289	131034853	Olfr519,Nlrp10,Eif3f,Tub,Ric3,Lmo1,Stk33,Trim66,Rpl27a,Rpl27a,Snora3,Rpl27a,St5,D930014E17Rik,BC051019,Ascl3,Tmem9b,Nrip3,Scube2,Dennd5a,Tmem41b,Ipo7,Zfp143,Wee1,Swap70,Sbf2,Adm,Ampd3,Rnf141,Lyve1,Mrvi1,Ctr9,Eif4g2,1700012D14Rik,Galntl4,Usp47,Dkk3,Mical2,Micalcl,Parva,Tead1,Rassf10,Arntl,Btbd10,Pth,Far1,Spon1,Rras2,Copb1,Psma1,Pde3b,Cyp2r1,Calca,Calcb,Insc,Sox6,1700003G18Rik,1110004F10Rik,1110004…																											1	loss	right_only
chr9	78377402	88588641	Ooep,Ddx43,E330016A19Rik,Mto1,Eef1a1,Slc17a5,Cd109,Col12a1,Cox7a2,Tmem30a,Filip1,Senp6,Myo6,Impg1,Htr1b,Mei4,Irak1bp1,Phip,Hmgn3,Lca5,Sh3bgrl2,Elovl4,Ttk,Bckdhb,Fam46a,Ibtk,Tpbg,Ube2cbp,Dopey1,Dopey1,Pgm3,Pgm3,Rwdd2a,Me1,Prss35,Snap91,Ripply2,Cyb5r4,Mrap2,4922501C03Rik,Tbx18,Nt5e,Snx14,Syncrip,Zfp949,Trim43a																											1	loss	right_only
chr11	50954009	51060297	Olfr1378,Olfr1377,Olfr51,Olfr54,Zfp354a																											5	gain	right_only
chr11	51060702	58501947	Zfp354a,BC049762,Clk4,Col23a1,Agxt2l2,Agxt2l2,Hnrnpab,Hnrnpab,Nhp2,Rmnd5b,N4bp3,D930048N14Rik,0610009B22Rik,Sec24a,Sar1b,Phf15,Cdkn2aipnl,Ube2b,Cdkl3,Ppp2ca,Olfr1373,Olfr1371,Skp1a,Tcf7,Vdac1,9530068E07Rik,Fstl4,Hspa4,Zcchc10,Aff4,Leap2,Uqcrq,Gdf9,Shroom1,Ankrd43,Sept8,Kif3a,Il4,Il13,Rad50,Il5,Irf1,Gm12216,Slc22a5,Slc22a21,Slc22a4,Pdlim4,P4ha2,Csf2,Il3,Acsl6,4930404A10Rik,Fnip1,Rapgef6,Cdc42se2,L…																											1	loss	right_only
chr11	59129426	73344017	Obscn,A230051G13Rik,Gjc2,Guk1,Mrpl55,2310033P09Rik,Arf1,Wnt3a,Wnt9a,Prss38,Snap47,Jmjd4,Zfp867,Zkscan17,4933439C10Rik,Zkscan17,4933439C10Rik,Nlrp3,Olfr222,Olfr223,Olfr225,Mprip,Pld6,Flcn,Cops3,Nt5m,Med9,Rasd1,Pemt,Rai1,Srebf1,Tom1l2,Lrrc48,Atpaf2,4933439F18Rik,Drg2,Myo15,Alkbh5,Llgl1,Flii,Smcr7,Top3a,Smcr8,Shmt1,Dhrs7b,Tmem11,Gm16515,Gm16516,Map2k3,Kcnj12,Tnfrsf13b,Usp22,Aldh3a1,Aldh3a2,Slc47a2,S…																											1	loss	right_only
chr11	74392282	99614956	Rap1gap2,E130309D14Rik,1300001I01Rik,Pafah1b1,Mettl16,Mnt,Sgsm2,Tsr1,Tsr1,Snord91a,Tsr1,Srr,Tsr1,Srr,Smg6,Hic1,Mir212,Mir132,Ovca2,Dph1,Dph1,Dph1,Rtn4rl1,Rpa1,Smyd4,Serpinf1,Serpinf2,Wdr81,Mir22,2210403K04Rik,Tlcd2,Prpf8,Rilp,Scarf1,Slc43a2,Pitpna,Inpp5k,Myo1c,Crk,Ywhae,Doc2b,Rph3al,1700016K19Rik,Fam101b,Vps53,Fam57a,Gemin4,Dbil5,Glod4,Glod4,Rnmtl1,Rnmtl1,Nxn,Timm22,Abr,Bhlha9,Tusc5,Gosr1,Cpd,Tmi…																											1	loss	right_only
chr12	103646713	104413728	Serpina6,Serpina1f,Serpina1b,Serpina1d,Serpina1a,Serpina1c,Serpina1e,Serpina11,Serpina9,Serpina12,Serpina4-ps1,Serpina5,Serpina3a,Serpina3b,Serpina3b,Serpina3c,Serpina3f,Serpina3g,Serpina3g,Serpina3h,Serpina3i,Serpina3j,Serpina3k,Serpina3m,Serpina3n																											4	gain	right_only
chr13	12651054	23250199	Prl2c4,Prl2c3,Prl2c2,Prl2c5,Gpr137b,Nid1,Nid1,Lyst,Gng4,B3galnt2,Tbce,B3galnt2,Tbce,Ggps1,Arid4b,Hecw1,Mrpl32,Mrpl32,Psma2,Psma2,AW209491,Gli3,Inhba,5033411D12Rik,2810021B07Rik,Cdk13,Rala,1600012F09Rik,Pou6f2,Vps41,Amph,Stard3nl,Epdr1,Sfrp4,Txndc3,A530099J19Rik,Gpr141,Elmo1,Aoah,Olfr1370,Olfr263-ps1,Olfr1368,Trim27,Gpx5,Gpx6,Olfr1367,Zscan12,Zkscan3,Pgbd1,Zfp187,Nkapl,Zkscan4,Zfp389,Zfp192,Olfr13…																											3	gain	right_only
chr14	50737768	50943897	Ttc5,Ccnb1ip1,Rpph1,Parp2,Parp2,Tep1,Klhl33,Osgep,Apex1,Tmem55b,Apex1,Tmem55b																											1	loss	right_only
chr14	50944397	51884293	Pnp,Pnp2,Rnase10,Rnase9,Rnase11,Rnase12,Olfr750,Ang,Rnase4,Rnase4,Eddm3b,Rnase6,Rnase1,Ear5,Ang2,Ear4,Ear14,Ear11,Vmn2r88,Vmn2r89,Gm5622,Gm5800,Gm5800,Ang4,AY358078,Ear6,Ear7																											4	gain	right_only
chr15	2976572	9186807	Sepp1,Ccdc152,Ghr,Fbxo4,AW549877,BC037032,Oxct1,Oxct1,Plcxd3,C6,Heatr7b2,Card6,Rpl37,Prkaa1,Ttc33,Ptger4,Dab2,C9,Fyb,Rictor,Osmr,Lifr,Egflam,Gdnf,Wdr70,Nup155,2410089E03Rik,Nipbl,Slc1a3,Ranbp3l,1110020G09Rik,Skp2,Lmbrd2																											1	loss	right_only
chr15	9457514	63471138	Capsl,Il7r,Spef2,Prlr,Agxt2,Dnajc21,Brix1,Rad1,Ttc23l,Rai14,Rai14,Gm10389,C1qtnf3,Amacr,Slc45a2,Rxfp3,Adamts12,Tars,Npr3,Sub1,Zfr,Zfr,Mir1898,Zfr,Mtmr12,Golph3,Pdzd2,6030458C11Rik,Drosha,Cdh6,Cdh9,Cdh10,Acot10,Cdh12,Gm5803,Cdh18,Basp1,Gm5468,Myo10,Fam134b,Zfp622,March11,Fbxl7,Ank,Fam105b,Fam105a,Trio,Dnahc5,Ctnnd2,Dap,Ankrd33b,Ropn1l,March6,Cmbl,Cct5,Fam173b,Tas2r119,Sema5a,Sdc2,Pgcp,Tspyl5,Mtdh,…																											1	loss	right_only
chr15	63931456	74980241	Fam49b,Asap1,Adcy8,Efr3a,Oc90,Hhla1,Kcnq3,Lrrc6,Tmem71,Phf20l1,Tg,Tg,Sla,Wisp1,Ndrg1,St3gal1,Zfat,Mir30b,Mir30d,Khdrbs3,Fam135b,Col22a1,Kcnk9,Trappc9,Peg13,Trappc9,Chrac1,Eif2c2,Ptk2,Dennd3,Slc45a4,Gpr20,Ptp4a3,Gm628,Bai1,1700016M24Rik,Arc,Jrk,4933427E11Rik,Psca,4930572J05Rik,Slurp1,Lypd2,2300005B03Rik,Lynx1,Ly6d,D730001G18Rik,Ly6k,Gml,Hemt1,Cyp11b1,Cyp11b2,2010109I03Rik,Ly6e,Ly6i																											1	loss	right_only
chr15	99038661	103565158	Prph,Troap,C1ql4,Dnajc22,Spats2,Kcnh3,Mcrs1,Fam186b,Prpf40b,Fmnl3,Tmbim6,Nckap5l,Bcdin3d,Faim2,Aqp2,Aqp5,Aqp6,Racgap1,Accn2,Smarcd1,Gpd1,2310016M24Rik,Lass5,Lima1,Lima1,1700030F18Rik,Larp4,Dip2b,Atf1,Tmprss12,Mettl7a1,Gm10035,AB099516,Mettl7a2,Higd1c,AB099516,Slc11a2,Letmd1,Csrnp2,Tcfcp2,Pou6f1,Dazap2,Smagp,Cela1,Galnt6,Slc4a8,Scn8a,Ankrd33,Acvrl1,Acvr1b,Grasp,Nr4a1,9430023L20Rik,6030408B16Rik,Kr…																											1	loss	right_only
chr17	12924691	23557025	Acat3,Tcp1,Acat3,Acat2,Wtap,Sod2,Gpr31c,Tcp10a,Tcp10c,Tcp10a,Tcp10c,Gm11166,Tcp10a,Unc93a,Tcp10a,Tcp10a,Gm10512,Smok2a,Tcp10a,Smok2a,Tcp10a,Tcp10a,Smok2b,Gm9880,Tcp10a,Smok4a,Tcte2,Mllt4,Gm7168,Dact2,Smoc2,Smoc2,4930474M22Rik,Smoc2,4930474M22Rik,Smoc2,Thbs2,Wdr27,1600012H06Rik,Phf10,Phf10,LOC106740,Gm3448,Gm3417,Gm3448,Gm3417,9030025P20Rik,9030025P20Rik,Gm3448,Gm3417,Gm3435,2210404J11Rik,2210404J…																											3	gain	right_only
chr17	34718038	34823287	Tnxb,C4b,Cyp21a1,C4a																											3	gain	right_only
chr17	34978582	35263792	Hspa1l,Lsm2,Vars,D17H6S56E-3,Ng23,D17H6S56E-3,Ng23,Msh5,Clic1,Ddah2,AU023871,G6b,AU023871,Ly6g6c,Ly6g6d,Ly6g6e,Ly6g6f,Abhd16a,Ly6g5c,Ly6g5b,Csnk2b,Gpank1,D17H6S53E,Apom,Bag6,Prrc2a,Aif1,Lst1,Ltb,Tnf,Lta,Nfkbil1,Atp6v1g2,Ddx39b,H2-D1																											1	loss	right_only
chr17	35263815	35474288	H2-D1,LOC547349,H2-D1,LOC547349,H2-Q1,LOC547349,H2-Q2,H2-Gs10,H2-Q8,H2-Q6,H2-Q9,H2-Q7,H2-Q10																											8	gain	right_only
chr17	37085092	40729019	Olfr90,Olfr91,Olfr92,Olfr93,Ubd,Olfr94,Olfr95,Olfr96,Olfr97,Olfr98,H2-M3,Olfr99,Olfr101,Olfr100,Olfr102,Olfr103,Olfr107,Olfr108,Olfr109,H2-M2,Olfr110,Olfr111,Olfr112,Olfr113,Olfr114,Olfr115,Olfr116,Olfr117,Olfr118,Olfr119,Olfr120,Olfr121,Olfr122,Olfr123,Olfr124,Olfr125,Olfr126,Olfr127,Olfr128,Olfr761,Olfr129,Olfr130,Olfr131,Olfr132,Olfr133,Olfr134,Olfr135,Olfr138,Olfr137,Olfr136,Pgk2,Crisp3,Crisp…																											4	gain	right_only
chr17	53507694	55941118	4921523A10Rik,Kat2b,Sgol1,4932415M13Rik,Sult1c2,Sult1c1,Slc5a7,St6gal2,Vmn2r118,Pot1b,Emr4,Zfp119a,Zfp959,Zfp119b																											3	gain	right_only
chr18	9450313	10024605	Cetn1,Colec12,Thoc1,Usp14																											3	gain	right_only
chr18	10024605	20264893	Usp14,Rock1,Greb1l,Esco1,Snrpd1,Abhd3,Mib1,Mib1,Mir133a-1,Mir1b,Mib1,Mir1a-2,Gata6,Rbbp8,Cables1,6030446N20Rik,Riok3,3110002H16Rik,3110002H16Rik,Npc1,Npc1,Ankrd29,Lama3,Ttc39c,Cabyr,Osbpl1a,Impact,Hrh4,Zfp521,Ss18,Psma8,Taf4b,Kctd1,Aqp4,Chst9,Cdh2,Dsc3,Dsc2,Dsc1,Dsg1c																											1	loss	right_only
chrX	74988647	91331905	Gab3,Dkc1,Mpp1,4930428E23Rik,F8,Fundc2,Mtcp1,Brcc3,Vbp1,Rab39b,4933407K13Rik,Pls3,Gm4937,4930428D18Rik,4930468A15Rik,Tbl1x,Gm6927,Prkx,Pbsn,Gm14744,5430402E10Rik,Obp1a,Gm5938,Gm14743,4930480E11Rik,Prrg1,Fam47a-ps,Gm8787,Gm7173,Mageb16,Tmem47,4930595M18Rik,Dmd,Dmd,Tsga8,1600014K23Rik,Tab3,Gyk,5430427O19Rik,1700072E05Rik,Nr0b1,Nr0b1,Mageb4,Il1rapl1,Mir1906-2,Mir1906-1,Pet2,4932429P05Rik,4930415L06R…																											0	loss	right_only
chrX	92015814	102714878	Mageb2,Mageb1,Mageb18,Mageb18,Gm5941,Arx,Pola1,Pcyt1b,Pdk3,AU015836,Zfx,Eif2s3x,Klhl15,Apoo-ps,Apoo,Apoo,Maged1,Gspt2,Zxdb,Zxda,Spin4,Arhgef9,Fam123b,Asb12,Zc4h2,1700010D01Rik,Zc3h12b,Zc3h12b,Las1l,Msn,F630028O10Rik,Mir223,F630028O10Rik,Vsig4,Hsf3,Heph,Gpr165,Pgr15l,Eda2r,Ar,Ophn1,Yipf6,Stard8,Efnb1,Gm14812,Pja1,Tmem28,Eda,Eda,Mir676,Eda,Awat2,Otud6a,Igbp1,Dgat2l6,Awat1,P2ry4,Arr3,Pdzd11,Kif4,Gdp…																											0	loss	right_only
chrX	124133307	135169027	Vmn2r121,4932411N23Rik,Gm381,Gm382,4921511C20Rik,Diap2,Pcdh19,Tnmd,Tspan6,Srpx2,Sytl4,Cstf2,Nox1,Xkrx,Arl13a,Trmt2b,Tmem35,Cenpi,Drp2,Taf7l,Timm8a1,Btk,Rpl36a,Gla,Hnrnph2,Armcx4,Armcx1,Armcx6,Armcx3,Armcx2,Nxf2,Zmat1																											0	loss	right_only
chrY	150500	726424	Zfy1																											3	gain	right_only
