# Supplementary material for: Kras oncogene ablation prevents resistance in advanced lung adenocarcinomas
Source: J Clin Invest. 2023 Apr 3;133(7):e164413. doi: 10.1172/JCI164413 (PMC10065067; doi:10.1172/JCI164413)
Supplement: Supplemental table 4 [file jci-133-164413-s195.xlsx]

## Sheet: Table 3
Upregulated in sotorasib-resistant tumors
Downregulated in sotorasib-resistant tumors
FDR=0.05
Name	baseMean	log2FoldChange	lfcSE	stat	pvalue	padj
Hspb8	607.781	-2.69873	0.243994	-11.0606	1.94713e-28	2.9207e-24
Sinhcaf	1273.9	2.551	0.29012	8.79291	1.45741e-18	1.09306e-14
Mrps35	1199.34	2.9124	0.367802	7.9184	2.40583e-15	1.20291e-11
Etfrf1	659.264	3.10558	0.39737	7.81532	5.48221e-15	2.05583e-11
Cmas	4423.57	2.93983	0.418817	7.01937	2.22876e-12	6.68628e-09
Klhl42	226.443	2.52092	0.370605	6.80218	1.03047e-11	1.98064e-08
Marco	356.671	-2.09819	0.30803	-6.81165	9.64876e-12	1.98064e-08
Med21	1129.01	2.63285	0.387263	6.79861	1.05634e-11	1.98064e-08
Gdnf	47.297	-2.59929	0.396972	-6.54778	5.83988e-11	9.73314e-08
Ergic2	3292.95	2.33179	0.357029	6.53108	6.52973e-11	9.7946e-08
Napsa	2557.35	-2.17681	0.33439	-6.5098	7.52491e-11	1.02612e-07
Edn1	65.5705	-1.52595	0.23594	-6.46755	9.96028e-11	1.24503e-07
Adrb1	131.247	-2.04099	0.320723	-6.36372	1.96926e-10	1.96926e-07
Dennd5b	1924.14	2.76724	0.433455	6.38416	1.72345e-10	1.96926e-07
Ipo8	966.34	2.22119	0.348478	6.37395	1.84216e-10	1.96926e-07
Mme	176.213	-2.75426	0.43688	-6.30439	2.89339e-10	2.71255e-07
Amn1	1746.73	2.4578	0.392245	6.26597	3.70506e-10	3.17424e-07
Caprin2	274.04	2.46185	0.393162	6.26166	3.80908e-10	3.17424e-07
Prnp	1197.75	-1.54113	0.257838	-5.97711	2.27131e-09	1.79314e-06
Gpm6a	40.2496	-2.28928	0.384347	-5.95628	2.58046e-09	1.93535e-06
Ints13	531.64	1.88735	0.318616	5.92359	3.14981e-09	2.24987e-06
Oit1	128.227	2.53126	0.42798	5.91444	3.33006e-09	2.2705e-06
Fcho1	62.5393	2.17312	0.37013	5.87123	4.32575e-09	2.70359e-06
Snx5	1004.66	1.01939	0.173605	5.87188	4.30889e-09	2.70359e-06
Rep15	196.154	2.13204	0.363852	5.85963	4.6389e-09	2.78334e-06
Golt1b	596.58	2.45542	0.422885	5.80636	6.38438e-09	3.6833e-06
Pthlh	255.149	3.5501	0.614254	5.77953	7.49117e-09	4.16176e-06
Cntrl	367.164	-1.19037	0.206543	-5.76327	8.24977e-09	4.41952e-06
Amot	164.23	2.25891	0.396815	5.6926	1.25117e-08	6.23596e-06
Gkn3	144.945	3.37126	0.591778	5.69683	1.22054e-08	6.23596e-06
Hnf1a	56.7545	2.2868	0.402071	5.68755	1.28877e-08	6.23596e-06
Thbd	163.128	-1.49775	0.263738	-5.67895	1.35522e-08	6.3526e-06
Gadd45gip1	467.594	1.68531	0.298298	5.64975	1.60682e-08	7.30374e-06
Atp13a1	374.219	0.805813	0.143218	5.62648	1.83921e-08	7.70527e-06
Pcsk9	81.3295	3.96544	0.704791	5.62641	1.84e-08	7.70527e-06
Pde4d	322.121	-1.53086	0.272126	-5.62554	1.84927e-08	7.70527e-06
Map6	97.4096	-2.13994	0.381002	-5.61662	1.94723e-08	7.89419e-06
Ntrk2	15.2088	-2.79351	0.49915	-5.59653	2.18683e-08	8.63221e-06
Pyroxd1	713.258	2.0717	0.371031	5.58364	2.35537e-08	9.0591e-06
Zbtb16	54.5121	-3.12496	0.560589	-5.57443	2.48343e-08	9.31287e-06
Lpcat1	7140.06	-2.21788	0.398831	-5.56094	2.68318e-08	9.81651e-06
Gm44835	104.032	-1.2005	0.216151	-5.55398	2.79238e-08	9.97279e-06
Tm7sf3	297.182	1.94606	0.351267	5.54013	3.02243e-08	1.05434e-05
Dop1a	227.304	-0.995133	0.179903	-5.53151	3.17483e-08	1.08233e-05
Fermt1	946.931	2.4782	0.450024	5.50682	3.65368e-08	1.21789e-05
Lcn2	2801.35	-1.81704	0.331188	-5.48644	4.10111e-08	1.2816e-05
Ogdhl	117.201	2.09376	0.381421	5.48937	4.0338e-08	1.2816e-05
Pde8a	34.1593	-1.42377	0.25946	-5.48745	4.07776e-08	1.2816e-05
Car9	35.4128	2.86992	0.524813	5.46846	4.53968e-08	1.3897e-05
Tpm3-rs7	64.918	3.84857	0.707086	5.44287	5.24301e-08	1.5729e-05
Apoa1	622.914	3.5915	0.662346	5.42239	5.88084e-08	1.72966e-05
Apod	45.6647	-3.50759	0.647546	-5.41674	6.06962e-08	1.75085e-05
Gm43048	19.3869	-3.04798	0.563363	-5.41033	6.2907e-08	1.78039e-05
Dennd5a	383.703	-1.0147	0.188117	-5.39398	6.89155e-08	1.87951e-05
Syce2	100.038	1.0826	0.200638	5.39579	6.82233e-08	1.87951e-05
Ak4	161.674	2.46772	0.458206	5.38561	7.21986e-08	1.93389e-05
Ung	248.727	1.62207	0.302711	5.35849	8.39217e-08	2.20847e-05
Slc43a3	152.72	-1.18719	0.22181	-5.35228	8.68532e-08	2.2462e-05
Ccdc91	781.308	1.91873	0.360642	5.3203	1.03594e-07	2.57475e-05
Eps8l3	259.262	2.81978	0.530198	5.31836	1.04707e-07	2.57475e-05
Snapc5	110.31	-0.833351	0.156684	-5.31866	1.04533e-07	2.57475e-05
Nanp	178.083	1.23693	0.233734	5.29205	1.2095e-07	2.92622e-05
Cybb	1040.58	-1.67581	0.317664	-5.27541	1.32458e-07	3.15376e-05
Gkap1	299.637	-1.59752	0.303505	-5.26356	1.4129e-07	3.31148e-05
Spg11	171.102	1.26451	0.240734	5.25273	1.49861e-07	3.45833e-05
Scd1	4406.68	-1.76017	0.337046	-5.22234	1.76676e-07	4.01537e-05
Tmem100	78.4603	-1.93985	0.372783	-5.20371	1.9535e-07	4.3735e-05
Ccdc141	634.553	-1.64212	0.315932	-5.19771	2.01762e-07	4.45063e-05
Lrrn4	16.3884	-2.57408	0.495785	-5.19193	2.08128e-07	4.52452e-05
Cdc16	304.292	0.823401	0.15904	5.17733	2.25081e-07	4.70633e-05
Ntn4	70.3544	-1.98828	0.384319	-5.17352	2.29729e-07	4.70633e-05
Pip5k1b	286.277	-1.28724	0.248695	-5.17596	2.26738e-07	4.70633e-05
Tmem30b	42.8755	-2.81577	0.544208	-5.17408	2.29037e-07	4.70633e-05
Tmod1	57.4107	-1.4269	0.275915	-5.17153	2.32179e-07	4.70633e-05
9030625G05Rik	58.1583	3.56217	0.689572	5.16577	2.39452e-07	4.74998e-05
Cherp	668.672	0.733801	0.142095	5.16416	2.41515e-07	4.74998e-05
Plxna2	428.591	-1.05373	0.204117	-5.16238	2.43832e-07	4.74998e-05
Elovl1	2260.37	-1.20951	0.236263	-5.11936	3.06569e-07	5.89556e-05
Grtp1	188.192	2.02413	0.396089	5.11028	3.21678e-07	5.97353e-05
Phactr1	155.706	-1.40594	0.275055	-5.11148	3.19645e-07	5.97353e-05
Zfp827	563.904	0.995458	0.194815	5.10976	3.22571e-07	5.97353e-05
Fgfr1op2	2095.47	1.80259	0.353169	5.10405	3.32463e-07	6.08164e-05
Gm49058	74.6479	2.79812	0.548792	5.09869	3.42019e-07	6.18106e-05
Ly6c1	1591.31	-1.46338	0.28736	-5.09249	3.53394e-07	6.31061e-05
Cdt1	318.532	1.55818	0.306963	5.07613	3.85197e-07	6.79759e-05
Ptprb	676.865	-1.46258	0.288798	-5.06437	4.09745e-07	7.14671e-05
Ash2l	664.043	0.916342	0.181275	5.05499	4.3042e-07	7.33671e-05
Socs2	2571.65	-1.57531	0.311563	-5.05615	4.27809e-07	7.33671e-05
Ptgis	89.8055	-1.75882	0.350074	-5.02413	5.05709e-07	8.52319e-05
1700049E15Rik	725.348	4.92101	0.985506	4.99339	5.93291e-07	9.81468e-05
Gm48602	22.5907	-2.10631	0.421878	-4.9927	5.95424e-07	9.81468e-05
Cpeb3	148.037	-1.90238	0.381358	-4.98843	6.08711e-07	9.92464e-05
Rbmx	108.764	-1.09723	0.220096	-4.98524	6.18863e-07	9.98166e-05
Bace2	127.748	1.74443	0.350141	4.98207	6.29065e-07	0.000100383
Cdca7l	144.169	1.58825	0.319561	4.97008	6.69243e-07	0.00010567
Hnmt	53.5972	-2.77358	0.558699	-4.96435	6.89312e-07	0.00010745
Malt1	373.471	-1.26291	0.254476	-4.9628	6.94844e-07	0.00010745
Fhl2	165.431	1.7979	0.362851	4.95494	7.23521e-07	0.000110743
2900064K03Rik	27.1975	-2.73954	0.554974	-4.93633	7.96052e-07	0.000119408
Ncmap	163.156	1.50905	0.305685	4.9366	7.94961e-07	0.000119408
Abhd17b	556.723	-1.0193	0.20693	-4.92581	8.40102e-07	0.000121535
Cyp2b10	147.837	-2.4049	0.488266	-4.92539	8.41922e-07	0.000121535
Efcab2	78.3895	-1.02734	0.208588	-4.92522	8.42641e-07	0.000121535
Stk38l	570.6	2.01717	0.4095	4.92594	8.39553e-07	0.000121535
3010003L21Rik	384.008	2.18212	0.443638	4.9187	8.71199e-07	0.000124457
Ddc	535.862	2.36164	0.481803	4.90168	9.50202e-07	0.000134463
Rnaseh2a	282.686	1.16598	0.238537	4.88805	1.01842e-06	0.00014277
E430021H15Rik	179.855	-0.821086	0.168378	-4.87645	1.08014e-06	0.00014894
Gm42772	18.078	-2.69825	0.553375	-4.87599	1.08266e-06	0.00014894
Nrp1	1408.69	-1.46298	0.300146	-4.87425	1.09223e-06	0.00014894
BC055308	36.125	-0.986118	0.202429	-4.87142	1.10801e-06	0.000149731
Gm48882	12.1758	-2.10309	0.432061	-4.86758	1.12973e-06	0.000149964
Hspa12a	44.9439	-1.13858	0.233893	-4.86796	1.12756e-06	0.000149964
Marchf1	51.8977	-1.18945	0.246558	-4.82424	1.40538e-06	0.000184919
Ppfibp1	1815.29	2.06824	0.429319	4.81749	1.45379e-06	0.000189625
Creb3l3	16.6522	3.09316	0.642572	4.81371	1.48153e-06	0.000189796
Dctd	41.3161	2.38771	0.496182	4.81216	1.49306e-06	0.000189796
Lsm4	518.158	0.886442	0.184191	4.81261	1.4897e-06	0.000189796
Tipin	158.133	1.47606	0.306897	4.80963	1.51208e-06	0.000190599
Xrcc3	31.1647	1.37972	0.287064	4.80632	1.53731e-06	0.000192163
Cdkn1c	1578.88	2.57435	0.537077	4.79327	1.64086e-06	0.000203412
Fam110b	32.7393	-1.32378	0.276273	-4.79158	1.65472e-06	0.000203449
Malat1	56362.2	-1.22499	0.255968	-4.78571	1.70388e-06	0.00020779
Baiap3	50.6643	-2.45596	0.514759	-4.7711	1.83227e-06	0.000219872
Mri1	238.447	1.42347	0.298257	4.77263	1.81838e-06	0.000219872
Gins2	108.248	1.6764	0.351558	4.76849	1.85611e-06	0.000220965
Cdkn2a	2431.89	1.63016	0.342192	4.76387	1.89916e-06	0.000224311
Dnaja4	42.9218	-1.60931	0.338508	-4.75413	1.99299e-06	0.000233553
Impdh2	356.504	0.901186	0.1899	4.74558	2.07912e-06	0.000241759
Ly6c2	485	-2.72726	0.575545	-4.73857	2.15237e-06	0.00024835
Ces1c	33.7577	5.96635	1.2613	4.73031	2.24175e-06	0.000256689
Mtmr11	196.296	1.48841	0.315085	4.72385	2.31424e-06	0.000262982
Slco4c1	146.125	-2.15586	0.456922	-4.71823	2.37903e-06	0.000268311
Hrc	83.9915	1.88995	0.400864	4.7147	2.42071e-06	0.000270975
Map2k6	33.1237	2.07192	0.439666	4.71249	2.44709e-06	0.000271899
Gclc	1776.01	-1.4404	0.306254	-4.70328	2.56013e-06	0.000280307
Gm38177	60.1527	-2.3443	0.498408	-4.70358	2.55642e-06	0.000280307
Cask	274.193	-0.947591	0.201786	-4.69601	2.65286e-06	0.000288355
Gipc1	225.684	1.12099	0.238827	4.69374	2.68251e-06	0.000289479
Aga	307.682	1.22039	0.260108	4.69184	2.70757e-06	0.000290097
Abcg1	127.525	-1.3119	0.280318	-4.68003	2.86834e-06	0.000305143
Dnajc3	1210.22	-0.969677	0.207272	-4.67828	2.89298e-06	0.000305597
Kcnh2	34.2769	1.81504	0.388576	4.671	2.99735e-06	0.000312224
Rb1cc1	863.062	-0.957401	0.204912	-4.67226	2.97904e-06	0.000312224
Ahcy	86.2457	1.37945	0.295423	4.66942	3.02051e-06	0.000312466
Gtf2e2	315.013	1.08679	0.23308	4.66271	3.12069e-06	0.000320619
Nlgn2	226.705	1.20543	0.259445	4.64618	3.38141e-06	0.000345041
Cntln	130.415	-1.70301	0.368249	-4.62463	3.7527e-06	0.000380045
Nr2f6	555.8	0.678046	0.146655	4.62339	3.77512e-06	0.000380045
Adcy7	356.38	-1.13121	0.245374	-4.61013	4.02411e-06	0.000402411
Prdx2	1856.77	1.06746	0.231699	4.60711	4.08307e-06	0.000405603
Misp3	54.1314	-1.6936	0.36779	-4.60481	4.12852e-06	0.00040742
Prelid2	103.596	1.4006	0.305454	4.5853	4.53329e-06	0.000441554
Sftpd	15268.3	-1.65844	0.361665	-4.58555	4.52785e-06	0.000441554
Gm44950	66.6207	-1.59285	0.349005	-4.56397	5.01956e-06	0.000485764
Mthfd1l	227.487	1.29308	0.283636	4.55894	5.14129e-06	0.000494355
Calml4	151.496	1.80389	0.396844	4.54559	5.47823e-06	0.000510394
Entpd1	228.987	-1.78251	0.391883	-4.54859	5.40058e-06	0.000510394
Ostm1	70.0684	-0.955299	0.210143	-4.54595	5.46884e-06	0.000510394
Polg	283.535	-0.639209	0.140608	-4.54604	5.46637e-06	0.000510394
Vegfc	39.1031	-2.9433	0.647455	-4.54596	5.46857e-06	0.000510394
Clip1	907.662	-0.784874	0.17284	-4.54105	5.59738e-06	0.000515097
Ddx1	1167.81	2.12366	0.467623	4.54138	5.58874e-06	0.000515097
Dusp3	418.815	-1.01849	0.224641	-4.53386	5.79157e-06	0.000529717
Cd200r4	35.6418	-1.6641	0.368691	-4.51353	6.37574e-06	0.000579613
Nudt21	564.137	0.8633	0.191454	4.50919	6.50771e-06	0.000588046
Pabpc1l	50.493	1.68898	0.375232	4.50116	6.75844e-06	0.000607045
Ppp1r1a	23.6015	3.02453	0.672411	4.49804	6.85844e-06	0.00061236
Ercc5	114.126	-0.970426	0.215942	-4.49393	6.9921e-06	0.000620601
Pklr	28.9481	3.40398	0.758021	4.49062	7.10159e-06	0.000623789
Zfp729a	160.847	-1.27864	0.284754	-4.49033	7.11119e-06	0.000623789
Fgd5	65.56	-0.97136	0.216459	-4.4875	7.20634e-06	0.000628391
Igfbp3	484.123	1.99046	0.443677	4.48629	7.24745e-06	0.000628391
Terb1	21.6688	1.51779	0.339276	4.47361	7.6911e-06	0.000663026
Cyp2c23	24.0673	2.07545	0.464183	4.47119	7.77854e-06	0.000666732
Mcoln3	11.0005	-2.15933	0.484036	-4.4611	8.15386e-06	0.000694931
Sema5a	142.266	-2.10396	0.47191	-4.4584	8.25746e-06	0.000699785
Oat	319.764	-1.62555	0.364885	-4.45498	8.39028e-06	0.000707046
Rwdd2b	55.2864	0.935373	0.210048	4.45314	8.4623e-06	0.000709131
Slc24a3	66.0551	-2.14535	0.482184	-4.44923	8.61781e-06	0.000714183
Tjap1	198.696	0.969691	0.217894	4.45028	8.57587e-06	0.000714183
Scn7a	110.073	-2.06815	0.465044	-4.44721	8.69918e-06	0.000716966
Pik3r2	443.661	1.08343	0.244093	4.4386	9.05473e-06	0.000735729
Tspyl5	17.8537	-2.11253	0.475816	-4.4398	9.00415e-06	0.000735729
Ugt2b34	43.3422	4.77694	1.07634	4.43814	9.07399e-06	0.000735729
Gm6288	13.9935	2.68835	0.610607	4.40275	1.06888e-05	0.000861997
Mphosph6	966.955	1.30534	0.296615	4.40078	1.07864e-05	0.000865219
Mpzl1	408.449	1.34715	0.30696	4.38867	1.14047e-05	0.000905131
Rpl35a-ps5	27.578	1.61137	0.367079	4.38972	1.13499e-05	0.000905131
Cnga2	9.8867	-3.32337	0.759046	-4.37835	1.19584e-05	0.000939139
Gm48887	194.985	-1.32756	0.303161	-4.37905	1.19198e-05	0.000939139
Atp6v0d2	530.322	-1.08696	0.248714	-4.37032	1.24066e-05	0.000969266
Clcn4	458.303	-0.79803	0.182704	-4.3679	1.25449e-05	0.000974995
Mgme1	48.9124	1.38988	0.318527	4.36345	1.28026e-05	0.00098989
Herc2	1024.43	-0.738221	0.169671	-4.35091	1.35575e-05	0.00104289
Dip2c	133.954	-1.07164	0.246512	-4.34721	1.37879e-05	0.0010552
Gm7808	44.1605	1.00429	0.231901	4.33066	1.48666e-05	0.00113198
4732440D04Rik	38.1011	-0.967039	0.223631	-4.32425	1.53048e-05	0.00114215
Gm17546	27.2593	2.30256	0.532269	4.32593	1.51892e-05	0.00114215
Gpat4	1428.31	0.72939	0.168546	4.32754	1.50787e-05	0.00114215
Ltc4s	114.952	-1.52445	0.352474	-4.325	1.52532e-05	0.00114215
Hint3	139.688	-0.589486	0.136425	-4.32094	1.55364e-05	0.00114839
Rhno1	495.415	0.989574	0.229043	4.32048	1.55692e-05	0.00114839
Sart3	466.929	0.660795	0.152969	4.31979	1.56181e-05	0.00114839
Stmn2	56.8033	-1.1905	0.275855	-4.31568	1.59112e-05	0.00116424
Ttr	382.737	3.36995	0.781322	4.31314	1.6095e-05	0.00117197
Znfx1	204.671	-0.564401	0.130901	-4.31165	1.6204e-05	0.0011742
Smpd1	418.453	-0.809383	0.187983	-4.30561	1.66525e-05	0.0012009
Phactr2	267.482	-1.11738	0.25992	-4.29893	1.71626e-05	0.00123176
Myrf	308.18	1.47645	0.343614	4.29683	1.73256e-05	0.00123754
Msh2	405.262	0.743243	0.173254	4.2899	1.7875e-05	0.00127073
Resf1	6102.28	1.97075	0.459645	4.28755	1.80653e-05	0.00127797
Ttll7	484.781	-1.13208	0.2641	-4.28655	1.81472e-05	0.00127797
Dock1	284.977	-1.233	0.288031	-4.28077	1.86245e-05	0.00130545
AA467197	458.706	2.51023	0.586899	4.2771	1.89342e-05	0.00132099
Cdca4	386.703	1.06579	0.250239	4.25908	2.05268e-05	0.00142547
Stc2	35.4915	2.66714	0.627412	4.25101	2.12808e-05	0.00147102
Clec1b	23.3778	-1.53374	0.36121	-4.24612	2.17505e-05	0.00148976
Klhdc3	317.712	0.744453	0.175323	4.24618	2.17444e-05	0.00148976
Lyz2	20381.3	-1.62166	0.382482	-4.23984	2.23681e-05	0.00152319
Uimc1	211.943	-0.842096	0.19865	-4.2391	2.24417e-05	0.00152319
Lsm6	958.169	0.754654	0.178066	4.23805	2.25472e-05	0.00152346
AI506816	490.703	1.11822	0.263929	4.23682	2.26708e-05	0.00152479
Pygo1	52.93	-1.86583	0.440488	-4.23584	2.27702e-05	0.00152479
Ankrd44	283.914	-0.805003	0.190701	-4.22129	2.42906e-05	0.00161938
Ccnj	64.0633	-1.22102	0.289394	-4.21923	2.45133e-05	0.00162699
Acaca	477.178	-0.913243	0.216738	-4.21357	2.51361e-05	0.00166098
Fkrp	295.181	-0.995494	0.236512	-4.20906	2.56433e-05	0.00167448
Rell2	13.3769	1.8652	0.443168	4.20878	2.56753e-05	0.00167448
Zmynd8	1468.61	0.853789	0.202839	4.20921	2.5627e-05	0.00167448
Etnk1	1609.28	1.29255	0.307304	4.2061	2.59818e-05	0.00168713
Rps10	5925.15	0.782037	0.186025	4.20393	2.62325e-05	0.00169607
Ids	382.997	-0.962355	0.2294	-4.19511	2.72745e-05	0.00175587
2610028H24Rik	29.1246	-2.22003	0.529509	-4.19261	2.75761e-05	0.0017677
Tmem50b	650.153	-1.43931	0.343429	-4.191	2.77731e-05	0.00177275
Gm48880	56.6565	-1.15656	0.276044	-4.18975	2.79262e-05	0.00177497
Selenos	971.691	-0.936864	0.223755	-4.18701	2.82658e-05	0.00178898
Cxcl5	254.202	3.36269	0.80374	4.1838	2.86676e-05	0.0018056
Gm49329	57.8269	1.59217	0.380629	4.183	2.87693e-05	0.0018056
Hck	124.27	-0.925901	0.221475	-4.18062	2.90721e-05	0.00181701
Radil	31.1457	-1.69819	0.406456	-4.17805	2.94014e-05	0.00182996
Slc22a15	177.226	-0.639939	0.153204	-4.17705	2.95311e-05	0.00183044
Hnf4a	535.554	1.94614	0.466176	4.17469	2.98391e-05	0.00184192
Pcid2	66.211	0.972701	0.233232	4.17053	3.03893e-05	0.00186819
Polr2c	1244.84	0.891871	0.21399	4.16782	3.07522e-05	0.00188279
Sort1	621.302	-1.04972	0.252223	-4.1619	3.15616e-05	0.00192449
Utp4	342.974	1.11889	0.268919	4.16071	3.17264e-05	0.0019267
Etfbkmt	199.903	2.53001	0.608958	4.15465	3.25784e-05	0.00196523
Serpinb9	237.054	-1.38121	0.332473	-4.15434	3.26227e-05	0.00196523
Dusp8	60.9747	-1.09972	0.264877	-4.15181	3.29863e-05	0.00197498
Eif4ebp1	590.666	1.43267	0.345198	4.15029	3.32054e-05	0.00197498
Pclo	16.0791	-1.80278	0.434451	-4.14956	3.33114e-05	0.00197498
Usp2	52.9529	-1.54281	0.371789	-4.1497	3.32916e-05	0.00197498
Abhd1	75.8052	1.41106	0.340345	4.14598	3.38364e-05	0.00199038
Gm5786	15.998	3.20617	0.77322	4.14652	3.37567e-05	0.00199038
Mcemp1	233.73	-1.15191	0.278023	-4.14322	3.42463e-05	0.00200662
Map1a	61.4247	-1.90226	0.459351	-4.14119	3.45502e-05	0.00201655
Nfe2l2	1977.69	-0.622933	0.150753	-4.13216	3.59376e-05	0.00208939
Hmgcs2	113.482	3.72506	0.906114	4.11103	3.93895e-05	0.00227247
Sftpa1	37906.3	-2.11825	0.515233	-4.11124	3.93547e-05	0.00227247
Synj2	178.643	0.786488	0.191487	4.10727	4.00365e-05	0.00230095
Gm48139	17.9961	-1.51531	0.369629	-4.09955	4.13957e-05	0.00235663
Lsp1	290.248	-1.20464	0.293943	-4.09822	4.16338e-05	0.00235663
Pdp2	290.567	1.3625	0.332432	4.09857	4.15702e-05	0.00235663
Pkd1	422.445	-1.14211	0.278576	-4.09981	4.13484e-05	0.00235663
Ndnf	537.571	-1.63043	0.398524	-4.09118	4.29187e-05	0.00242023
Cgref1	47.2221	1.75058	0.428016	4.08999	4.31399e-05	0.00242359
Mif	2311.06	1.16692	0.285416	4.08847	4.34224e-05	0.00243036
Ocrl	249.771	-0.728804	0.178345	-4.08648	4.37968e-05	0.0024422
Bin1	315.261	1.06171	0.260178	4.08071	4.48983e-05	0.00249435
Ankrd12	1121.14	-0.960403	0.235431	-4.07935	4.51627e-05	0.00249978
Habp4	277.34	-1.0785	0.264622	-4.07563	4.58891e-05	0.00252138
Tarsl2	40.5919	-1.03882	0.254862	-4.076	4.58172e-05	0.00252138
9930111J21Rik2	510.36	-1.36165	0.334647	-4.06892	4.72321e-05	0.00257843
Ikzf5	413.228	-0.571295	0.140411	-4.06872	4.72712e-05	0.00257843
Clic6	363.869	2.02842	0.498922	4.0656	4.79099e-05	0.0025944
Gm17891	23.3719	1.94902	0.479322	4.06621	4.77839e-05	0.0025944
Scn3b	41.7874	-1.42201	0.350051	-4.0623	4.85919e-05	0.00261353
Zbtb38	925.731	-0.792834	0.195173	-4.0622	4.86117e-05	0.00261353
Ulk2	154.786	-0.954632	0.235411	-4.05517	5.00978e-05	0.00268381
Ergic1	865.048	0.699871	0.172673	4.05315	5.05323e-05	0.00269745
Aqp3	49.8147	2.3262	0.574459	4.04937	5.13558e-05	0.00272204
Xylb	71.5799	1.82805	0.45139	4.04982	5.12579e-05	0.00272204
Tmem154	75.3451	-1.21257	0.299846	-4.04396	5.25554e-05	0.00277581
Adam33	23.2442	-1.35799	0.336191	-4.03934	5.3601e-05	0.00281124
Dhx29	226.626	-1.0691	0.264643	-4.03978	5.35022e-05	0.00281124
Gm42701	30.3788	-1.72728	0.428051	-4.03521	5.45532e-05	0.00284131
Mcm2	322.414	1.49948	0.371579	4.03543	5.45023e-05	0.00284131
Arhgdib	205.142	-0.7754	0.192422	-4.02969	5.58499e-05	0.00287664
Chchd2	14660.9	0.473301	0.117495	4.02826	5.61905e-05	0.00287664
Fgf11	46.5335	1.29522	0.321347	4.03058	5.56392e-05	0.00287664
Gm48889	48.5531	-0.895679	0.222255	-4.02996	5.57852e-05	0.00287664
Sema4g	370.415	1.98074	0.491665	4.02864	5.61008e-05	0.00287664
Gm23209	15.3397	-1.41695	0.35183	-4.02738	5.64013e-05	0.00287762
Nr3c1	411.25	-0.64924	0.161239	-4.02656	5.65977e-05	0.00287785
Ago4	101.189	-1.38573	0.344587	-4.02142	5.78493e-05	0.00293155
Dmxl2	89.0673	-1.06064	0.263802	-4.02058	5.8055e-05	0.00293207
Gm45424	14.4487	3.75364	0.93387	4.01945	5.83351e-05	0.00293633
Irx2	23.8222	-3.06888	0.763826	-4.01778	5.87495e-05	0.00294459
Kras	4992.31	1.17682	0.292945	4.01721	5.88919e-05	0.00294459
Cog2	364.114	1.01605	0.253184	4.0131	5.99254e-05	0.00298632
Slc10a6	40.9137	-2.49357	0.62194	-4.00935	6.08872e-05	0.0030242
Aebp2	1205.1	1.77424	0.442938	4.00563	6.18531e-05	0.00306203
Tox3	142.405	2.14538	0.53587	4.00355	6.24001e-05	0.00307895
Pvr	963.506	-0.740308	0.184961	-4.00251	6.26737e-05	0.00308231
Zcchc2	162.136	-1.00872	0.252329	-3.99764	6.3978e-05	0.00313618
Cct8	1881.48	0.94637	0.236886	3.99504	6.4684e-05	0.00316046
Recql	242.132	1.66234	0.41621	3.994	6.49678e-05	0.00316402
Shmt2	190.464	0.998599	0.250194	3.9913	6.57126e-05	0.00318993
Calcrl	369.148	-1.18199	0.296426	-3.98749	6.67773e-05	0.00323116
Trmt1	629.136	1.18352	0.296899	3.98628	6.71174e-05	0.00323717
Cnot7	508.734	1.10822	0.278153	3.98419	6.77095e-05	0.00325526
Hook2	432.604	1.13141	0.284197	3.98109	6.86009e-05	0.00328519
Ppp1r12b	184.93	-0.570461	0.143314	-3.9805	6.87699e-05	0.00328519
9130008F23Rik	127.252	1.12301	0.282473	3.97562	7.01962e-05	0.00334267
BC052040	130.478	1.18338	0.297835	3.97329	7.08879e-05	0.00336493
Noc4l	280.595	0.742474	0.187017	3.97009	7.18447e-05	0.00339959
Mtmr1	43.3356	-0.941016	0.237185	-3.96743	7.2651e-05	0.00342694
1700037H04Rik	192.702	1.35723	0.342684	3.96059	7.47654e-05	0.00349675
Cmah	110.676	-1.2677	0.320066	-3.96075	7.47155e-05	0.00349675
Mms22l	78.7487	1.62043	0.409171	3.96028	7.48629e-05	0.00349675
Nfatc2	71.1106	0.959215	0.242248	3.95964	7.50635e-05	0.00349675
Gm44751	156.324	-1.57555	0.398254	-3.95616	7.61648e-05	0.00353706
Laptm5	1256.92	-0.8548	0.21617	-3.95429	7.67635e-05	0.00355386
Slfn2	130.541	-1.09056	0.275945	-3.95209	7.74704e-05	0.00357556
Bdh1	68.2254	1.3359	0.33822	3.9498	7.82181e-05	0.00359899
Car2	215.489	1.52037	0.385123	3.94774	7.88911e-05	0.00361886
Lrrc40	291.628	0.694862	0.17611	3.94563	7.95918e-05	0.00363987
Adgrf5	1527.96	-0.839543	0.213018	-3.94118	8.10807e-05	0.00368972
Rundc3b	22.0343	2.28483	0.579771	3.94091	8.11738e-05	0.00368972
Cep44	90.8193	1.06391	0.270231	3.93706	8.24875e-05	0.00373811
Arfgef3	753.502	-1.61678	0.41141	-3.92985	8.49991e-05	0.00376896
Atp2c2	44.2054	1.73928	0.442273	3.93261	8.403e-05	0.00376896
Atxn1	426.043	-0.758719	0.193009	-3.931	8.45935e-05	0.00376896
C2cd5	328.014	1.28782	0.327458	3.93277	8.39731e-05	0.00376896
Gm45496	78.2151	-2.12652	0.540833	-3.93193	8.4265e-05	0.00376896
Impdh1	241.897	1.04452	0.265785	3.92993	8.49715e-05	0.00376896
Rpl23a	12923.6	0.843048	0.214552	3.92934	8.51785e-05	0.00376896
Zdhhc3	1189.55	-0.862591	0.21929	-3.93356	8.36972e-05	0.00376896
Rpl36-ps2	17.0038	1.82468	0.464799	3.92575	8.646e-05	0.00381441
2900035J10Rik	15.8606	-1.61439	0.41144	-3.92375	8.71827e-05	0.00383502
Lrch3	180.526	-0.776402	0.198475	-3.91183	9.16e-05	0.00401754
Fam120c	19.1474	-1.22578	0.313949	-3.9044	9.44608e-05	0.00413094
Pabpc4	713.288	1.06752	0.273718	3.90006	9.61693e-05	0.00419343
Cplx2	42.1222	-1.43999	0.369519	-3.89694	9.7416e-05	0.00422811
Elp2	572.822	0.548116	0.140663	3.89666	9.75285e-05	0.00422811
Gm49795	97.6605	1.00038	0.256849	3.8948	9.82791e-05	0.00424838
D630030B08Rik	83.5459	-1.19401	0.306882	-3.89077	9.99266e-05	0.00426635
Ephb4	167.035	0.999084	0.256672	3.89245	9.92355e-05	0.00426635
Gm2694	50.1323	2.01822	0.518565	3.89193	9.9449e-05	0.00426635
Mier3	352.05	-0.875229	0.225056	-3.88893	0.000100686	0.00426635
Rpap1	199.781	0.951434	0.244567	3.89028	0.000100127	0.00426635
Slc25a15	174.837	0.871892	0.224176	3.88932	0.000100526	0.00426635
Vsig1	99.6872	1.8792	0.483021	3.89052	0.000100031	0.00426635
P2ry2	77.299	-1.40443	0.361238	-3.88782	0.000101147	0.00427382
Gm37728	50.8781	-0.845823	0.217613	-3.88683	0.000101563	0.00427935
Hells	272.766	1.50768	0.387989	3.88589	0.000101957	0.00428389
Fmo2	821.998	-1.76797	0.455069	-3.88506	0.000102303	0.00428643
Crtc1	113.295	0.919387	0.236882	3.8812	0.000103942	0.00434297
Mpeg1	414.862	-0.978774	0.252374	-3.87826	0.000105205	0.00438355
Rcor1	846.504	0.555932	0.143424	3.87615	0.000106122	0.00440951
Dsg2	539.061	1.72465	0.445317	3.87286	0.000107567	0.00444111
Ndrg1	1365.24	1.55093	0.4005	3.87249	0.000107729	0.00444111
Sema3g	70.6824	-1.18131	0.30506	-3.8724	0.000107771	0.00444111
Lratd1	245.511	2.37192	0.612998	3.86938	0.000109113	0.00448411
Tafa4	119.553	3.73909	0.966654	3.86808	0.000109697	0.00449578
Trpm7	470.853	-0.768456	0.198887	-3.86379	0.000111642	0.00456302
Pfas	137.06	0.883229	0.228653	3.86275	0.000112116	0.00456996
Rnasel	93.7514	-0.773486	0.200283	-3.86197	0.000112478	0.0045723
Bloc1s6os	13.1471	1.80366	0.467234	3.86029	0.000113255	0.00459141
Dcun1d3	124.521	-0.777325	0.2015	-3.8577	0.000114458	0.0046277
Erh	204.92	0.859601	0.223016	3.85443	0.000116	0.0046774
Gls2	22.7538	1.42763	0.371046	3.84757	0.000119293	0.00479732
Mylk	2932.41	-0.76794	0.199711	-3.84525	0.00012043	0.00483007
Dock10	142.814	-1.24078	0.322888	-3.84277	0.000121651	0.0048534
Rhebl1	100.211	0.938154	0.244135	3.84276	0.000121659	0.0048534
Macf1	1036.19	-0.717506	0.186755	-3.84196	0.000122058	0.00485642
Gpx3	1703.4	-1.77619	0.462438	-3.84092	0.000122575	0.00486407
Ahi1	132.901	-0.971702	0.254106	-3.82401	0.000131298	0.0051965
Fasn	4394.18	-1.30245	0.340799	-3.82176	0.000132504	0.00520397
Ogfrl1	483.736	-1.69025	0.442268	-3.82177	0.000132497	0.00520397
Spock2	193.231	-1.29837	0.339793	-3.82107	0.000132875	0.00520397
Ttyh1	38.288	2.66884	0.698393	3.82141	0.000132692	0.00520397
Atp8b4	18.3947	-1.68473	0.441143	-3.81901	0.00013399	0.00520843
Grk5	82.2958	-1.00602	0.263431	-3.81893	0.00013403	0.00520843
Slc39a4	1783.11	0.90397	0.236671	3.81952	0.000133713	0.00520843
Fcho2	418.778	-0.721039	0.189022	-3.81458	0.000136412	0.00527368
Zfyve9	262.162	-0.850402	0.222908	-3.81504	0.00013616	0.00527368
Arhgap31	390.016	-1.00759	0.264689	-3.80668	0.000140843	0.00542651
Cdc42ep3	418.824	-1.14573	0.301011	-3.80625	0.000141089	0.00542651
Grk4	42.5651	-0.868156	0.228179	-3.80471	0.00014197	0.00544643
Gm38365	83.1924	-0.683711	0.179915	-3.80018	0.000144591	0.00553282
Klhl20	121.493	-0.554302	0.145947	-3.79796	0.000145891	0.00556836
Lrg1	2627.6	-1.3256	0.349089	-3.7973	0.000146283	0.00556916
A130048G24Rik	36.6656	-0.954365	0.251389	-3.79636	0.000146837	0.00557608
Ddx28	194.706	0.678296	0.178852	3.7925	0.000149139	0.00564001
Mybbp1a	647.918	0.765881	0.201958	3.79228	0.000149272	0.00564001
U2af1	1227.56	0.899588	0.237345	3.79022	0.000150514	0.00567264
Amt	101.343	2.03341	0.537352	3.78413	0.00015425	0.00575592
Ccdc82	186.912	-0.915582	0.241909	-3.78482	0.000153821	0.00575592
Pacrg	35.0239	1.5127	0.399796	3.78367	0.000154535	0.00575592
Sirpb1c	22.5293	-1.46328	0.386753	-3.78349	0.000154642	0.00575592
Xiap	845.922	-0.710476	0.18768	-3.78557	0.000153358	0.00575592
Tmem253	38.7955	1.60269	0.423758	3.7821	0.000155511	0.00577391
Creg1	1333.61	-1.02519	0.271145	-3.78098	0.000156212	0.00578561
Gpx8	102.11	-1.34801	0.357446	-3.77124	0.000162438	0.00600142
Adh5	491.466	0.811957	0.215411	3.76934	0.000163679	0.00601762
Urb2	49.4177	1.17055	0.310515	3.76972	0.000163432	0.00601762
Got2	1478.95	0.711838	0.188964	3.76706	0.000165179	0.00604312
Nlrc4	84.5031	1.38277	0.367066	3.76708	0.00016517	0.00604312
Poglut3	91.2876	-0.897429	0.238353	-3.76512	0.000166466	0.0060754
Gm45110	45.9749	-1.19294	0.317257	-3.76019	0.000169788	0.00615254
Ranbp3	468.009	0.491332	0.130639	3.76099	0.000169242	0.00615254
Snhg17	213.198	0.912315	0.242627	3.76015	0.00016981	0.00615254
Cpn1	204	1.54425	0.410937	3.75787	0.000171365	0.00619392
Ppp1r14c	333.861	-1.88208	0.501179	-3.75531	0.000173124	0.00622749
Rpl12	7978.46	0.936748	0.249427	3.7556	0.000172929	0.00622749
Bst1	97.1093	-1.09088	0.290566	-3.75431	0.000173821	0.0062376
Rbp1	1119.15	1.72977	0.460959	3.75254	0.000175052	0.00626678
Lgals8	246.86	-0.666074	0.177549	-3.7515	0.00017578	0.00627784
Erlin2	433.839	0.517519	0.137983	3.75059	0.000176421	0.00628577
Cfap43	25.8326	-2.35098	0.626969	-3.74976	0.000177006	0.00628877
Nfkbiz	236.088	1.20483	0.321399	3.74869	0.000177762	0.00628877
Pmvk	503.409	-1.67844	0.447684	-3.74917	0.000177422	0.00628877
Trp53i11	289.115	0.594815	0.158826	3.74506	0.000180348	0.00636521
Ddx27	466.58	0.624246	0.166818	3.74208	0.000182502	0.00639963
Pgm5	18.5578	-1.71603	0.458548	-3.74231	0.000182334	0.00639963
Rgs11	223.281	1.57639	0.421277	3.74194	0.000182603	0.00639963
Orm3	61.0906	-2.79296	0.746581	-3.741	0.000183287	0.00640865
Trim65	67.0656	-0.989409	0.264626	-3.7389	0.000184831	0.00644759
Rora	380.092	-0.84981	0.227589	-3.73396	0.000188493	0.0065601
Mpc1	237.436	-1.02377	0.274234	-3.7332	0.000189062	0.00656465
Fas	43.5006	-1.02657	0.275219	-3.73001	0.000191471	0.00663296
Fchsd2	346.039	-0.93428	0.250833	-3.72471	0.00019554	0.00675831
Pmp22	261.742	-0.957161	0.257085	-3.72313	0.000196765	0.00676943
Unc5cl	31.9429	3.05436	0.820365	3.72317	0.000196738	0.00676943
Stradb	100.311	-0.645392	0.173488	-3.72009	0.000199153	0.00683593
Pik3r6	58.1618	-1.04306	0.280433	-3.71948	0.000199636	0.00683686
Gzme	357.642	1.78457	0.479946	3.71827	0.000200593	0.00685396
Zmat1	104.123	-0.865473	0.232894	-3.71616	0.000202273	0.00689568
Lrif1	211.103	-0.65264	0.175802	-3.71236	0.000205337	0.00698424
Gnb1l	34.1823	0.975105	0.262711	3.7117	0.000205874	0.00698669
Wdr59	132.217	0.682527	0.183931	3.71077	0.000206628	0.00699645
Serpinb1a	80.8168	-1.20931	0.326346	-3.70561	0.00021088	0.00712433
Mycn	362.987	1.95852	0.52861	3.70503	0.000211362	0.00712455
1110059G10Rik	138.346	-0.655335	0.177301	-3.69616	0.000218884	0.00735003
Kcne2	49.5972	-1.52867	0.413603	-3.69599	0.000219031	0.00735003
Cdo1	100.92	-1.21494	0.328827	-3.69478	0.00022008	0.00736876
Gm37738	16.7341	-1.67374	0.453093	-3.69403	0.000220731	0.00737408
Acadsb	485.946	-0.708511	0.191951	-3.69111	0.000223277	0.00740962
Gm43466	18.7535	-1.40295	0.380076	-3.69124	0.000223163	0.00740962
Ssbp2	60.9382	-1.26962	0.343932	-3.69148	0.000222957	0.00740962
Sftpc	71428.4	-1.66791	0.452381	-3.68695	0.000226958	0.00751516
Yipf6	349.218	-0.859412	0.233167	-3.68582	0.00022797	0.00753205
Gm48624	11.4186	-1.42811	0.387544	-3.68503	0.000228673	0.00753866
Laptm4b	1097.75	0.60201	0.163552	3.68084	0.00023247	0.00764703
Rpl37	19777.3	1.04055	0.282925	3.67784	0.000235221	0.00771224
Tspan33	37.7726	1.46478	0.398302	3.67756	0.00023548	0.00771224
Alox5ap	257.561	-1.00617	0.273735	-3.6757	0.000237198	0.00775157
Pla2g12a	219.509	0.895116	0.243844	3.67085	0.000241748	0.00788309
Gm43258	13.5992	-1.54003	0.41962	-3.67005	0.000242502	0.00789053
Gata2	34.7266	-1.35487	0.369261	-3.66913	0.000243381	0.00790197
Jcad	185.11	-1.0243	0.279619	-3.66321	0.000249072	0.0080693
Ppan	229.654	0.998219	0.272567	3.66229	0.000249968	0.00808085
Gm37080	13.8587	-1.61864	0.442089	-3.66135	0.000250886	0.0080931
Rfc4	70.7606	0.940796	0.257263	3.65694	0.000255248	0.00821614
Cep350	342.127	-0.821041	0.224578	-3.65592	0.00025626	0.00823106
Ube2e3	880.924	0.566229	0.155449	3.64254	0.00026996	0.00865255
Chchd5	195.758	1.12111	0.307978	3.64023	0.0002724	0.00869361
Impa2	190.247	1.0581	0.290637	3.64063	0.000271973	0.00869361
C2cd2l	115.701	-0.796024	0.218747	-3.63902	0.000273677	0.00870295
Gm38067	18.9321	-1.28831	0.354043	-3.63886	0.000273853	0.00870295
Ptprc	378.149	-1.08709	0.298882	-3.63719	0.000275627	0.00874081
AU020206	570.167	-0.667284	0.183547	-3.6355	0.00027744	0.00876127
Inmt	452.053	-1.2724	0.349991	-3.63553	0.000277407	0.00876127
Fam122b	75.0287	-0.838056	0.230565	-3.6348	0.0002782	0.00876681
Gm10845	268.098	1.10212	0.303515	3.6312	0.000282105	0.00885267
Grb14	220.779	-1.06851	0.294218	-3.63171	0.000281554	0.00885267
Dsc2	62.7545	2.69107	0.741465	3.62939	0.000284093	0.00889645
Mitf	146.306	-1.25607	0.346142	-3.62877	0.000284775	0.00889923
Alk	21.6645	3.08487	0.850441	3.62738	0.00028631	0.00891795
Dnajc22	22.974	2.06804	0.570155	3.62715	0.000286563	0.00891795
Lcp2	59.2903	-0.875975	0.241555	-3.6264	0.000287401	0.0089255
Fpr1	85.2747	-1.85426	0.511436	-3.6256	0.000288289	0.00893458
Snrnp200	622.431	0.705292	0.194671	3.62299	0.000291219	0.00900677
Heg1	380.188	-0.875357	0.24198	-3.61748	0.000297485	0.00918163
Gm15283	79.3851	1.88182	0.520304	3.61678	0.000298289	0.00918755
Angpt1	47.6309	-1.40246	0.388086	-3.61378	0.000301766	0.00927559
Hfe	98.9598	-0.811606	0.224633	-3.61303	0.000302634	0.00928327
Ntn3	56.0986	-1.19344	0.330532	-3.61067	0.000305412	0.00932112
Rnf20	668.191	-0.375948	0.104129	-3.61039	0.000305733	0.00932112
Zfp930	226.292	0.795503	0.220293	3.61112	0.000304881	0.00932112
Bdp1	678.187	-0.698887	0.193776	-3.60667	0.000310147	0.0093984
Golga7	398.265	1.2586	0.348956	3.60676	0.000310047	0.0093984
Mlc1	455.455	-1.55271	0.430398	-3.60761	0.000309026	0.0093984
Rsph1	34.0968	-2.0139	0.558484	-3.60602	0.000310935	0.00940328
Nme4	184.7	1.39609	0.387246	3.60518	0.000311939	0.00941465
Gm10036	1165.65	3.70048	1.02663	3.6045	0.000312754	0.00942031
Hnrnpdl	1899.12	0.587769	0.163138	3.6029	0.000314686	0.00945949
Zfand3	621.149	0.652077	0.181152	3.59961	0.000318697	0.0095609
Rilpl2	275.273	0.876649	0.243708	3.59713	0.000321751	0.00963325
Itfg2	282.118	0.789126	0.219425	3.59634	0.000322728	0.00964189
Slpi	706.814	-1.42462	0.396183	-3.59586	0.000323325	0.00964189
Smarcc2	480.891	-0.538057	0.149807	-3.59166	0.000328584	0.00977929
Ddx56	210.086	0.578128	0.161007	3.59069	0.000329802	0.00977953
Fam184a	20.5721	-2.24634	0.625704	-3.5901	0.000330548	0.00977953
Zeb1	162.822	-1.29089	0.359535	-3.59045	0.000330106	0.00977953
Stra8	93.8464	3.37223	0.939946	3.58769	0.000333622	0.00985104
Nop2	366.485	1.04358	0.291042	3.58567	0.000336218	0.00989493
Ralbp1	1740.86	-0.418794	0.116802	-3.5855	0.000336428	0.00989493
Atp1b1	9338.33	-0.91696	0.255927	-3.58289	0.000339813	0.00996937
Nlrp10	13.2697	2.75192	0.768237	3.58212	0.000340813	0.00996937
Prrg4	12.3505	-1.7694	0.494039	-3.58151	0.000341617	0.00996937
Rftn1	95.1976	-0.780937	0.218019	-3.58197	0.000341017	0.00996937
Mecp2	379.187	-0.609353	0.170256	-3.57903	0.000344868	0.0100447
Dll4	76.3833	0.881784	0.246596	3.57583	0.000349124	0.0101293
Plch2	120.016	1.42269	0.397815	3.57626	0.000348545	0.0101293
Vapb	801.219	0.613051	0.171476	3.57514	0.000350035	0.0101361
Endov	102.158	0.935112	0.261635	3.5741	0.000351429	0.0101569
Hgfac	411.879	1.94715	0.54491	3.57333	0.000352465	0.0101673
Utp3	1223	0.366441	0.10258	3.57225	0.000353927	0.0101898
Cacna1c	58.1027	-1.41908	0.397422	-3.5707	0.000356029	0.0102307
BC005537	779.97	-0.613346	0.171853	-3.56902	0.000358323	0.010277
Ddx58	162.543	-0.605833	0.169784	-3.56826	0.000359357	0.0102869
Cryab	312.439	-1.11104	0.311572	-3.56591	0.0003626	0.01036
Bdh2	41.6582	1.43254	0.402081	3.56281	0.000366906	0.0103862
Cpeb4	297.687	-0.757866	0.212672	-3.56354	0.000365888	0.0103862
Eef1b2	6823.31	0.775669	0.217598	3.56468	0.000364294	0.0103862
Nlrx1	90.0238	-0.914531	0.256692	-3.56276	0.000366979	0.0103862
Prex2	174.721	-0.935233	0.262486	-3.56298	0.000366663	0.0103862
Ppp2r5a	646.513	-0.756836	0.212486	-3.56181	0.0003683	0.010404
Ptrh1	47.6222	1.03903	0.291764	3.56121	0.000369156	0.0104085
Acp1	1036.27	0.703502	0.197645	3.55942	0.000371673	0.0104489
Mbtps1	1296.5	0.520071	0.14612	3.5592	0.000371982	0.0104489
Fcer1g	753.689	-0.67385	0.18953	-3.55538	0.000377435	0.0105388
Nudt1	335.156	0.770167	0.216597	3.55577	0.000376879	0.0105388
Poglut1	300.952	0.666207	0.187386	3.55527	0.000377586	0.0105388
Slc7a6	185.061	0.775576	0.218165	3.55499	0.000377993	0.0105388
Lifr	168.545	-1.207	0.33962	-3.55397	0.00037946	0.0105406
Nfatc2ip	50.6737	-0.894125	0.251566	-3.55423	0.000379085	0.0105406
Plpp5	194.717	0.953083	0.268258	3.55286	0.000381073	0.0105658
Cd2	41.4739	-1.71783	0.483633	-3.55192	0.000382424	0.0105837
Col6a1	345.361	-1.7504	0.493032	-3.55028	0.000384824	0.0106195
Rpl18-ps1	32.6554	0.9954	0.280389	3.55007	0.000385134	0.0106195
Eln	1325.34	-1.13167	0.318942	-3.5482	0.000387867	0.0106557
Prag1	201.176	1.01025	0.284708	3.54837	0.000387617	0.0106557
Zhx1	196.431	-0.74365	0.209765	-3.54515	0.000392385	0.0107601
Ccm2l	57.8165	-1.48011	0.41762	-3.54414	0.00039389	0.0107817
Aldh18a1	49.9611	1.37816	0.389009	3.54275	0.00039598	0.0108191
Cltrn	135.005	2.48821	0.702563	3.54162	0.000397685	0.0108218
Galnt7	515.472	0.879335	0.248312	3.54124	0.000398244	0.0108218
Gm10110	431.724	1.03372	0.291861	3.54181	0.000397399	0.0108218
Chaf1a	193.924	1.06534	0.300913	3.54035	0.000399594	0.0108301
Ehd3	109.812	-1.38181	0.390384	-3.53963	0.000400696	0.0108301
Nr1i2	34.1576	1.95736	0.552988	3.53961	0.000400715	0.0108301
Hps5	170.012	-0.708011	0.200267	-3.53533	0.000407271	0.0109875
Clstn3	73.6832	2.05322	0.581181	3.53284	0.000411119	0.0110217
Col13a1	32.2177	-1.85206	0.52411	-3.53372	0.000409758	0.0110217
Hyal2	107.727	0.950221	0.268985	3.53261	0.000411476	0.0110217
Xlr	23.2926	-1.92993	0.546219	-3.53326	0.000410471	0.0110217
Cand2	116.248	1.21433	0.343807	3.53201	0.000412419	0.0110273
Cavin2	1061	-1.02514	0.290764	-3.52568	0.000422404	0.0112741
Fkbp4	6395.25	0.882773	0.25043	3.52503	0.000423434	0.0112815
Siglec1	25.0585	-1.05127	0.298435	-3.52262	0.000427297	0.0113643
Crybg3	120.001	-1.18961	0.338055	-3.51897	0.000433222	0.0114761
Sel1l3	409.553	1.06782	0.303477	3.51862	0.000433795	0.0114761
Snrpd1	1203.52	0.743319	0.211209	3.51935	0.000432607	0.0114761
Gm12840	344.082	-1.80781	0.514107	-3.5164	0.000437441	0.0115521
Plcb2	46.986	-1.40115	0.398871	-3.51278	0.000443447	0.0116902
Gm44095	17.8987	-1.25869	0.358641	-3.50961	0.000448758	0.0118094
Gm47951	33.019	-1.11116	0.316648	-3.50912	0.000449584	0.0118104
4732471J01Rik	15.8506	-1.29701	0.370162	-3.50389	0.000458517	0.0118811
Becn1	628.808	0.550676	0.157196	3.50313	0.000459824	0.0118811
Gm45464	23.6038	1.49138	0.42557	3.50443	0.000457594	0.0118811
Nsd1	1106.23	-0.610658	0.174314	-3.5032	0.000459698	0.0118811
Plcb1	125.298	-1.23812	0.353443	-3.50303	0.00046	0.0118811
Sec14l3	731.262	-1.6177	0.46131	-3.50675	0.00045361	0.0118811
Secisbp2l	1012.34	-0.791421	0.225911	-3.50324	0.000459637	0.0118811
Tor1aip1	491.132	-0.635755	0.181341	-3.50586	0.000455135	0.0118811
Trmt1l	210.827	-0.596303	0.17023	-3.50292	0.000460193	0.0118811
Zmat3	203.419	-0.779502	0.222463	-3.50396	0.000458396	0.0118811
6430548M08Rik	84.0925	-0.768071	0.219443	-3.50009	0.000465098	0.0119364
Cyyr1	94.1388	-0.859267	0.245451	-3.50077	0.000463924	0.0119364
Gm43085	1027.02	-1.84372	0.526702	-3.50049	0.000464403	0.0119364
Tmem42	119.269	-1.09525	0.312941	-3.49985	0.000465518	0.0119364
Hba-a2	3075.69	-1.32523	0.37877	-3.49877	0.00046741	0.0119644
Babam1	423.45	0.518909	0.148354	3.49776	0.000469176	0.0119892
Sacs	22.252	-1.91139	0.546543	-3.49724	0.000470104	0.0119924
Zbtb7a	1851.4	-0.436174	0.124763	-3.49601	0.000472266	0.0120272
Cep85l	41.1612	-1.20288	0.344218	-3.49454	0.000474882	0.0120528
Vwa5a	185.341	-0.661683	0.189339	-3.4947	0.000474589	0.0120528
Slc39a8	240.731	-1.53166	0.438388	-3.49385	0.000476103	0.0120634
Dis3l2	76.9971	-1.02554	0.293572	-3.49332	0.000477061	0.0120673
Kif1b	629.553	-0.697077	0.199656	-3.49139	0.000480513	0.0121342
Lsm8	403.995	1.30731	0.374574	3.49014	0.000482775	0.0121708
Pigx	353.327	0.714935	0.205028	3.48701	0.000488455	0.0122933
Pim2	23.3368	0.958358	0.274937	3.48574	0.000490777	0.0123311
Tmod2	33.2174	-1.47604	0.423572	-3.48476	0.000492586	0.0123558
Ifi27l2b	120.427	1.62083	0.465513	3.48181	0.00049804	0.0124303
Panct2	41.2177	-1.21344	0.348423	-3.48266	0.00049646	0.0124303
Tff3	100.179	5.30205	1.52276	3.48188	0.000497904	0.0124303
BC026513	25.4335	-1.33407	0.383678	-3.47705	0.000506957	0.0125723
Gapdh	2110.37	1.15984	0.333511	3.47767	0.0005058	0.0125723
Gm37161	51.7313	-1.73814	0.499899	-3.47699	0.000507082	0.0125723
N4bp2l1	138.327	1.04581	0.300712	3.47778	0.000505583	0.0125723
Nr2c2ap	148.459	0.677292	0.194834	3.47626	0.000508464	0.0125857
Rab32	98.4146	-1.29298	0.372002	-3.47574	0.000509441	0.0125892
Ecpas	386.297	-0.580851	0.167172	-3.47458	0.000511653	0.012623
Nsg1	28.533	-1.15585	0.332886	-3.47221	0.000516187	0.012714
Dcpp1	479.973	6.10831	1.75975	3.47113	0.00051828	0.0127237
Tpd52	1550.39	0.633924	0.18262	3.47127	0.000518002	0.0127237
Cacna1a	217.987	1.20451	0.347084	3.47036	0.000519759	0.0127362
Slc6a14	46.2417	-1.32995	0.383272	-3.46999	0.000520484	0.0127362
Dlc1	859.607	-0.976623	0.281527	-3.46902	0.000522368	0.0127614
Nip7	250.497	1.1414	0.329201	3.46719	0.00052594	0.0128278
Aggf1	366.703	-0.628441	0.181562	-3.4613	0.000537566	0.0130689
Kars	725.395	0.933701	0.269735	3.46155	0.000537082	0.0130689
Ptcra	12.0053	1.55614	0.449871	3.45909	0.000542013	0.0131557
F8a	75.5279	-1.08728	0.314526	-3.45689	0.000546446	0.0132205
Nek3	69.407	1.01235	0.29284	3.457	0.000546228	0.0132205
Mmp13	129.385	2.38237	0.690198	3.45173	0.000557013	0.0134544
Gstm3	25.4231	2.68813	0.77895	3.45097	0.000558572	0.0134704
Ralgapa1	282.17	-0.69009	0.200082	-3.44903	0.000562602	0.0135458
Gm37238	65.4448	-1.18477	0.343752	-3.44659	0.000567701	0.0136467
Jsrp1	17.2033	1.8673	0.542039	3.44496	0.000571134	0.0137072
Peli3	36.3172	-1.10154	0.319865	-3.44377	0.000573667	0.013746
Slc24a4	47.4712	-1.722	0.500251	-3.44227	0.000576862	0.0138005
Gins1	37.0748	1.38053	0.401399	3.4393	0.000583222	0.0139097
Tacstd2	293.204	-2.12736	0.61855	-3.43927	0.000583279	0.0139097
Sirt1	137.169	-0.634502	0.184536	-3.43836	0.00058525	0.0139345
Rassf3	727.457	-0.68479	0.199313	-3.43574	0.000590927	0.0140474
Gm47121	92.7242	-1.24734	0.363139	-3.4349	0.000592778	0.0140691
Gask1b	54.5836	-0.974029	0.283676	-3.4336	0.000595614	0.0141141
Lrwd1	115.432	0.719677	0.209678	3.4323	0.000598485	0.0141598
Spef2	23.86	-2.0681	0.602802	-3.43081	0.000601781	0.0142153
Rpl37rt	109.785	0.803046	0.234226	3.42851	0.000606901	0.0143137
Wipf1	142.226	-0.832653	0.242906	-3.42789	0.000608298	0.0143241
Ikzf1	68.3399	-1.02775	0.299956	-3.42633	0.000611795	0.0143839
Zfp952	81.9545	-0.747883	0.218355	-3.42508	0.000614619	0.0144277
Ttc28	194.447	-0.89148	0.260345	-3.42422	0.000616566	0.0144508
Tmem243	560.889	-1.25437	0.366426	-3.42326	0.000618738	0.0144791
Ap1g1	1390.17	0.616795	0.18023	3.42227	0.000621012	0.0145096
Erbin	417.411	-0.679204	0.198507	-3.42156	0.000622634	0.0145249
Parp3	400.999	-0.957964	0.28012	-3.41983	0.000626592	0.0145945
Fam149a	153.32	1.35152	0.395401	3.41809	0.000630623	0.0146656
Usf3	189.069	-0.642146	0.187905	-3.41739	0.000632248	0.0146807
Hilpda	1008.69	1.385	0.405351	3.41679	0.000633631	0.0146851
Smg1	787.093	-0.515025	0.150748	-3.41647	0.000634397	0.0146851
Flywch2	90.1101	0.894063	0.261732	3.41595	0.000635609	0.0146905
Timm44	390.5	0.663061	0.19425	3.41345	0.000641468	0.0148031
Kctd12b	56.2782	-0.980162	0.287396	-3.41049	0.000648453	0.0149413
Heatr6	153.497	-0.628405	0.184312	-3.40947	0.000650895	0.014965
Rai14	1686.52	-0.604054	0.177182	-3.40922	0.000651478	0.014965
Vdac3	1002.32	0.397821	0.116713	3.40854	0.000653117	0.0149797
Camk1d	217.231	0.98293	0.288576	3.40614	0.000658886	0.0150442
Fstl4	55.7075	3.50947	1.03025	3.40643	0.000658179	0.0150442
Zfp799	50.2367	0.826755	0.242726	3.40612	0.000658934	0.0150442
Tfap4	95.2024	1.27101	0.373326	3.40455	0.000662735	0.0151079
Lrmp	158.624	2.22916	0.655064	3.40297	0.000666588	0.0151727
9630050E16Rik	89.7038	-1.58519	0.46609	-3.40104	0.000671289	0.0152335
Usp19	310.498	0.61875	0.181923	3.40116	0.000670993	0.0152335
Prss41	27.1293	1.94771	0.573198	3.39798	0.00067886	0.015372
Zmynd11	1047.05	-0.537086	0.158071	-3.39774	0.000679441	0.015372
Rabl6	1360.86	0.584488	0.17206	3.397	0.000681284	0.0153905
Dnajb2	220.511	-0.658903	0.194081	-3.39499	0.000686323	0.0154408
Prkar2a	781.928	-0.736352	0.216902	-3.39486	0.000686636	0.0154408
Serpinb6b	464.771	-1.05697	0.31138	-3.39446	0.000687631	0.0154408
mt-Rnr2	76260.1	-0.905639	0.266768	-3.39486	0.000686637	0.0154408
Reln	13.1477	-1.55678	0.458823	-3.39299	0.000691336	0.0155008
Rpl18a	27344.8	0.821109	0.242181	3.39048	0.000697702	0.0156202
Lyn	290.222	-0.745681	0.220041	-3.38883	0.000701908	0.0156676
Pebp1	2389.1	0.743529	0.219383	3.38918	0.000701013	0.0156676
Mill2	54.8897	-1.06099	0.313205	-3.38753	0.000705258	0.015719
Gss	287.041	0.964409	0.284947	3.38452	0.000713038	0.0158218
Peli2	53.0769	-1.14524	0.338362	-3.38467	0.000712651	0.0158218
Zfp869	315.636	0.766397	0.226438	3.38458	0.000712863	0.0158218
Rad51b	85.6887	2.13968	0.632704	3.3818	0.000720137	0.0159558
Gm10388	154.91	2.0053	0.593115	3.38097	0.000722309	0.0159567
Zfp318	506.979	-0.715419	0.211584	-3.38125	0.000721563	0.0159567
Hykk	29.5389	-1.14572	0.339077	-3.37895	0.000727645	0.016051
Mef2a	773.669	-0.601103	0.178172	-3.37373	0.000741575	0.0163103
Taf5l	266.949	1.20455	0.357038	3.37375	0.00074153	0.0163103
Orm1	200.543	-1.33647	0.396464	-3.37098	0.000749026	0.016426
Rnf208	59.0371	1.15766	0.343415	3.37104	0.000748863	0.016426
Htatsf1	247.944	-0.643271	0.190921	-3.3693	0.000753589	0.016502
Aars	556.463	0.825659	0.245146	3.36803	0.000757062	0.0165538
Tns2	116.88	-1.09193	0.324291	-3.36714	0.000759525	0.0165835
Scn8a	74.2154	2.17786	0.64702	3.36599	0.000762702	0.0166287
Ndc1	150.223	0.793697	0.235906	3.36446	0.000766924	0.0166965
Mgll	590.843	-1.0841	0.322417	-3.36242	0.00077263	0.0167963
Aqp5	651.411	-1.2718	0.378331	-3.36161	0.000774901	0.0168213
Ccnk	454.027	0.841482	0.250602	3.35785	0.000785512	0.0168848
Crtc3	236.689	-0.845001	0.251595	-3.35858	0.000783453	0.0168848
Gm44667	23.0457	-1.25695	0.374078	-3.36013	0.000779055	0.0168848
Hid1	531.369	0.839687	0.25007	3.35781	0.000785629	0.0168848
Myo6	1699.23	0.771888	0.229849	3.35824	0.000784398	0.0168848
Ncf2	195.05	-0.837215	0.249336	-3.35778	0.000785705	0.0168848
Nutf2-ps1	307.27	0.802449	0.238851	3.35962	0.000780492	0.0168848
Tmem37	472.988	-1.14965	0.342503	-3.3566	0.000789062	0.0169327
Usp8	795.218	-0.528981	0.157682	-3.35473	0.000794428	0.0170234
Dock2	152.862	-0.968548	0.289244	-3.34856	0.000812337	0.0173083
Klhl6	71.1196	-0.915095	0.273279	-3.34858	0.000812274	0.0173083
Ninl	67.3285	0.91328	0.272688	3.34917	0.00081053	0.0173083
Scamp5	121.641	1.22505	0.36576	3.34932	0.000810099	0.0173083
Dhx38	395.319	0.635056	0.189758	3.34667	0.000817897	0.0174021
Aldh1l2	36.8595	1.41314	0.422694	3.34318	0.000828254	0.0175478
Rpl35a	5935.31	0.773226	0.231275	3.34332	0.000827818	0.0175478
Wwp1	391.916	-0.970654	0.29033	-3.34328	0.000827937	0.0175478
Ano6	639.388	-0.595893	0.178396	-3.34027	0.000836959	0.0176736
Cyp1b1	93.6723	-2.41337	0.722561	-3.34002	0.000837727	0.0176736
Tinag	95.9645	1.50668	0.451046	3.34041	0.000836543	0.0176736
Ino80e	265.033	-0.52941	0.158603	-3.33796	0.000843953	0.0177799
Pllp	736.921	1.38035	0.413668	3.33685	0.000847326	0.0178259
Atp2b4	122.631	-0.941581	0.282294	-3.33546	0.000851571	0.0178902
Best1	20.4969	-1.25052	0.375008	-3.33464	0.000854093	0.017918
Etv5	1406.56	-1.43218	0.429562	-3.33405	0.00085592	0.0179313
Psen2	280.147	-0.578873	0.173687	-3.33285	0.000859605	0.0179583
Upf1	810.023	0.509818	0.152959	3.33304	0.000859021	0.0179583
AB124611	16.1015	-1.46833	0.440664	-3.33208	0.000862008	0.0179585
Myo9b	248.814	0.597953	0.179436	3.33241	0.000860987	0.0179585
Lpin1	137.819	-0.84698	0.254843	-3.32354	0.000888842	0.0184919
Pikfyve	176.859	-0.760458	0.228972	-3.32119	0.000896359	0.0185967
Primpol	95.5541	0.806428	0.242796	3.32142	0.000895598	0.0185967
Sh3yl1	144.068	1.17161	0.353	3.31899	0.000903423	0.0187173
Ptprr	14.8744	-1.98193	0.597868	-3.31499	0.000916457	0.0189612
Igfbp2	79.6541	-1.65775	0.500174	-3.31434	0.000918592	0.0189792
Arhgef16	223.911	0.840811	0.253736	3.31372	0.000920623	0.018995
Gm38062	31.9367	-1.40914	0.425325	-3.31309	0.000922711	0.0190119
2410006H16Rik	937.293	1.07766	0.325581	3.30997	0.000933053	0.0191199
Gbp7	234.956	-1.24587	0.376387	-3.31008	0.000932683	0.0191199
Man2a2	849.778	-0.705749	0.213155	-3.31096	0.000929754	0.0191199
Naaa	246.518	-1.18343	0.357467	-3.3106	0.000930977	0.0191199
Acer3	205.142	-0.701083	0.211836	-3.30955	0.000934454	0.0191225
Timp2	3781.21	-0.787497	0.238194	-3.30612	0.000945987	0.0193322
Cfi	316.465	2.06406	0.624398	3.30567	0.000947481	0.0193363
Megf6	93.4503	-1.31673	0.398494	-3.30425	0.000952296	0.0194082
Smpdl3a	234.59	-0.629661	0.190751	-3.30096	0.000963555	0.019611
Atxn7	404.09	-0.498763	0.151178	-3.29917	0.000969701	0.0197094
Prpf4b	2015.8	-0.736877	0.223484	-3.29722	0.000976463	0.01982
Tango6	140.515	0.699679	0.212296	3.29577	0.000981518	0.0198956
Gm47842	11.7158	-1.27719	0.387644	-3.29474	0.000985115	0.0199416
Lgalsl	94.9354	-0.74812	0.227189	-3.29294	0.000991455	0.0200429
Atp8a2	114.082	2.84289	0.864064	3.29014	0.00100137	0.0200486
Cd274	91.1996	-1.19886	0.364315	-3.29073	0.000999267	0.0200486
Dap3	623.589	0.548376	0.166644	3.29071	0.000999336	0.0200486
Gm45838	16.2332	-1.47866	0.449437	-3.29002	0.0010018	0.0200486
Mak	20.2783	-1.77265	0.538456	-3.2921	0.000994431	0.0200486
Mtr	160.167	-0.551219	0.167485	-3.29115	0.000997798	0.0200486
Rnf180	17.1406	-0.998608	0.303563	-3.28962	0.00100321	0.0200486
Rps8-ps5	30.1707	1.02456	0.311328	3.29095	0.000998504	0.0200486
Tor3a	160.637	-0.884012	0.26874	-3.28947	0.00100376	0.0200486
Kcnip2	123.171	1.64617	0.500511	3.28897	0.00100555	0.0200575
Bri3bp	424.019	0.578916	0.176123	3.287	0.00101262	0.020145
Otud1	17.5052	-1.43419	0.436284	-3.28728	0.00101161	0.020145
Limch1	534.852	-1.10484	0.336193	-3.28633	0.001015	0.0201657
BC060293	36.4259	-1.1829	0.360186	-3.28413	0.00102296	0.0201742
Chaf1b	91.817	1.12688	0.34307	3.28469	0.00102093	0.0201742
Chia1	262.481	-2.16341	0.658862	-3.28355	0.00102509	0.0201742
Dpt	65.6297	-2.04813	0.623767	-3.28349	0.00102529	0.0201742
Ggt6	23.832	1.98703	0.604737	3.28577	0.00101702	0.0201742
Gm11687	10.7958	2.38144	0.725561	3.28221	0.00102997	0.0201742
Gm44699	51.6444	-0.931977	0.28397	-3.28196	0.00103089	0.0201742
Gm6252	36.1331	1.07923	0.32878	3.28252	0.00102883	0.0201742
Mrm3	27.6354	-0.906932	0.276355	-3.28177	0.00103157	0.0201742
Pcna	461.306	1.04352	0.317709	3.28451	0.0010216	0.0201742
Serpina10	100.39	2.42065	0.737463	3.2824	0.00102926	0.0201742
Wdr55	128.754	0.796077	0.242469	3.28321	0.00102631	0.0201742
Tomm20	1727.67	0.628449	0.191518	3.2814	0.00103292	0.0201743
Vim	2439.28	-0.852894	0.260005	-3.28029	0.00103699	0.0202273
Habp2	80.3628	2.23445	0.681286	3.27976	0.00103895	0.0202394
Tasor	483.873	-0.614413	0.187509	-3.27671	0.00105026	0.020433
Cr1l	482.284	-0.449991	0.137394	-3.27519	0.00105591	0.0204899
Nipal2	110.669	-0.951073	0.290377	-3.27531	0.00105548	0.0204899
Bnip1	136.486	0.692431	0.211565	3.2729	0.00106449	0.0206297
Gm44834	62.5997	-1.39851	0.427669	-3.27008	0.00107517	0.0208098
Stimate	368.886	-0.715777	0.218972	-3.26881	0.00108002	0.0208285
Vps33b	212.301	-0.882185	0.269868	-3.26895	0.00107949	0.0208285
Zcwpw2	8.44084	-1.37862	0.42176	-3.26873	0.00108031	0.0208285
Khnyn	128.178	0.712402	0.218147	3.2657	0.00109192	0.0210254
Ramp1	95.4284	-1.0992	0.336681	-3.26481	0.00109537	0.0210378
Smarca2	1044.69	-0.855861	0.262129	-3.26503	0.00109451	0.0210378
9130019O22Rik	36.5808	-0.810435	0.248332	-3.26352	0.00110038	0.0211032
C4b	215.651	-1.38207	0.423577	-3.26285	0.00110299	0.0211032
Gm37936	56.8944	-1.50269	0.460526	-3.26298	0.00110247	0.0211032
Cytip	265.631	-1.0921	0.33475	-3.26245	0.00110454	0.0211059
Cd59a	296.272	1.48287	0.454764	3.26074	0.00111122	0.0211796
Gm42731	13.7272	-1.2927	0.396445	-3.26074	0.0011112	0.0211796
Eri1	268.908	0.696905	0.21382	3.25931	0.00111682	0.0212323
Orc6	90.7251	1.12499	0.345132	3.25959	0.00111571	0.0212323
Hlf	10.725	-1.48121	0.454867	-3.25635	0.00112855	0.0214282
A530020G20Rik	128.039	-1.0585	0.325094	-3.25597	0.00113005	0.0214295
Bag6	767.708	0.641522	0.197103	3.25475	0.00113493	0.0214949
Proc	84.7956	2.19557	0.675191	3.25178	0.00114685	0.0216932
Drosha	373.231	0.681547	0.209647	3.25093	0.00115028	0.0217308
Smim24	76.9566	1.35502	0.416924	3.25005	0.00115386	0.021771
Ankdd1b	23.4312	1.37599	0.423565	3.24858	0.00115982	0.0218285
C730027H18Rik	16.9337	2.51311	0.773577	3.24868	0.00115941	0.0218285
Mrpl45	423.635	0.513606	0.15812	3.24821	0.00116133	0.0218294
Papss2	142.995	1.14096	0.351361	3.24724	0.00116528	0.0218764
Zfpl1	193.536	0.706534	0.217608	3.24682	0.001167	0.0218813
Magohb	83.7736	1.38929	0.42806	3.24554	0.00117228	0.0219254
Tjp1	288.628	-0.780761	0.240554	-3.24567	0.00117173	0.0219254
Ctc1	159.742	0.77945	0.240258	3.24422	0.00117772	0.0219723
St7l	177.319	-0.561292	0.172995	-3.24456	0.00117631	0.0219723
Lrp2bp	23.1331	1.57775	0.48638	3.24386	0.0011792	0.0219727
Zbtb10	54.6175	-1.13163	0.348909	-3.24334	0.00118135	0.0219854
Tmed6	45.9719	2.27172	0.700555	3.24274	0.00118388	0.0220053
4732416N19Rik	35.7658	1.95731	0.603925	3.24099	0.00119116	0.0221131
Trib2	263.477	-0.698377	0.215524	-3.24038	0.00119372	0.0221333
Gm44037	13.3345	-1.65489	0.511185	-3.23737	0.00120637	0.0223403
Cep126	18.6598	-1.85154	0.572006	-3.23693	0.00120825	0.0223474
Gcdh	97.7956	0.960303	0.296744	3.23613	0.00121163	0.0223824
Moxd1	101.114	1.50288	0.464532	3.23526	0.00121531	0.0224228
Capn5	202.893	0.82402	0.254836	3.23353	0.00122271	0.0225149
Lilrb4a	18.9683	-1.52411	0.471365	-3.23339	0.00122331	0.0225149
Gm6545	25.7819	-1.8505	0.572451	-3.23259	0.00122676	0.0225231
Irgq	277.256	-0.835106	0.258315	-3.2329	0.0012254	0.0225231
Zfp330	306.005	0.61666	0.190852	3.23109	0.00123317	0.0226131
Rin3	64.9319	-0.764851	0.236759	-3.23051	0.00123571	0.0226321
Zfp316	197.194	0.660669	0.204554	3.22981	0.00123874	0.0226598
Gcnt1	395.027	1.43479	0.44454	3.22759	0.00124837	0.0228082
Gpr19	33.1731	1.26999	0.393524	3.22721	0.00125004	0.0228109
Rad23a	159.689	0.942364	0.292201	3.22505	0.0012595	0.0229556
1810058I24Rik	1261.87	0.614844	0.190803	3.22239	0.00127124	0.0231134
Tmx1	1199.76	0.691189	0.214488	3.2225	0.00127075	0.0231134
Vps13c	110.411	-1.01824	0.316402	-3.21819	0.00129003	0.0234266
Tradd	202.935	0.640843	0.199173	3.21751	0.00129308	0.0234536
Ing1	2633.24	0.481662	0.149765	3.21611	0.00129941	0.02354
Cd84	214.552	-0.734696	0.228602	-3.21386	0.00130962	0.0236575
Ddr1	1304.08	0.98398	0.306221	3.2133	0.0013122	0.0236575
Ppil1	314.661	0.701499	0.2183	3.21346	0.00131145	0.0236575
Smox	347.74	1.16322	0.361991	3.2134	0.00131173	0.0236575
Ctnnbl1	257.01	0.792872	0.246825	3.21228	0.00131686	0.0237129
Mroh3	18.4032	0.945519	0.294379	3.21191	0.00131857	0.0237152
Usp5	489.662	0.588128	0.183185	3.21057	0.00132473	0.0237976
Plekha5	518.549	1.34732	0.420008	3.20785	0.0013373	0.0239936
Tgfbr3	65.0701	-1.31641	0.410415	-3.20752	0.00133884	0.0239936
Azin2	86.0122	-1.17851	0.367498	-3.20685	0.00134198	0.0240027
Bscl2	385.566	-0.717978	0.223915	-3.20648	0.00134368	0.0240027
Stxbp6	58.3685	1.28468	0.400706	3.20604	0.00134575	0.0240027
Usp13	14.2249	-1.8557	0.578772	-3.20627	0.00134465	0.0240027
Eps15l1	217.83	0.613052	0.191468	3.20186	0.00136543	0.0243248
Ccp110	59.0921	-0.912089	0.284907	-3.20136	0.00136781	0.0243382
Gm50008	25.9032	-1.421	0.444636	-3.19588	0.00139406	0.02474
Gpx7	105.577	1.1345	0.354993	3.19584	0.00139426	0.02474
Psapl1	27.1588	1.6752	0.52422	3.19561	0.00139534	0.02474
Zfp62	97.7008	-0.650732	0.203834	-3.19245	0.00141069	0.0249827
BC016579	14.9014	1.22638	0.384293	3.19125	0.00141657	0.0250573
App	2032.23	-0.597384	0.18727	-3.18996	0.00142291	0.0251397
Hdgfl3	25.6993	-1.12281	0.35214	-3.18854	0.00142993	0.025234
Gm44618	19.3565	1.99894	0.627085	3.18767	0.00143424	0.0252508
Sec22a	334.998	0.711941	0.223322	3.18795	0.00143285	0.0252508
Snx22	18.0227	-1.58185	0.49634	-3.18703	0.0014374	0.0252766
Chordc1	566.631	-0.927222	0.291066	-3.18561	0.00144451	0.0253423
Slc35b2	351.246	0.536265	0.168325	3.18589	0.00144309	0.0253423
Ano8	271.01	0.909528	0.285705	3.18345	0.0014553	0.025472
Gm44005	36.8278	-0.92011	0.289026	-3.18348	0.00145516	0.025472
Lypd6	14.2856	2.84176	0.892838	3.18284	0.00145836	0.0254958
Dclk1	190.422	-1.72245	0.541587	-3.18038	0.00147081	0.0256836
Fam110c	64.7414	1.77962	0.559762	3.17925	0.00147657	0.0257541
Slc25a16	40.3394	-1.12401	0.353616	-3.17862	0.00147978	0.0257801
Gamt	101.263	0.831814	0.261746	3.17794	0.00148327	0.0258109
Chil1	7205.89	-1.91029	0.602205	-3.17216	0.00151312	0.0262999
Gm47761	14.1009	-1.52328	0.48035	-3.17119	0.00151814	0.0263566
Hic2	154.877	0.809539	0.255307	3.17084	0.00151996	0.0263577
Slc22a1	18.5947	1.98163	0.625184	3.16967	0.00152612	0.0264035
Traip	37.2416	0.972686	0.306841	3.17	0.00152437	0.0264035
Col6a2	419.562	-1.48893	0.469858	-3.1689	0.00153018	0.0264432
Amigo3	33.0024	1.42572	0.450102	3.16755	0.0015373	0.0265358
Prickle1	78.7697	-1.17755	0.371998	-3.16548	0.00154829	0.0266947
Abraxas1	95.0127	0.588984	0.186201	3.16317	0.00156063	0.0268765
Fam162a	1094	1.02297	0.323477	3.16242	0.00156466	0.026915
Fam174a	88.6413	-0.745768	0.235977	-3.16034	0.00157584	0.0270762
Zhx3	138.556	-0.796818	0.252262	-3.15869	0.00158479	0.0271988
Slc7a1	462.656	0.972165	0.308019	3.15619	0.00159846	0.0274022
Plpbp	192.013	0.555839	0.176162	3.15526	0.00160353	0.0274577
Miga1	308.389	-0.773138	0.245165	-3.15354	0.00161303	0.0275574
Sf3b3	1175.07	0.637987	0.202305	3.15359	0.00161275	0.0275574
Alox5	62.7868	-0.818082	0.259585	-3.1515	0.00162433	0.027719
Ccdc102a	171.075	1.01985	0.323734	3.15026	0.00163124	0.0277736
Serpinb5	92.7787	1.27633	0.405138	3.15036	0.00163069	0.0277736
Kif13a	868.036	-1.00886	0.320443	-3.14833	0.00164206	0.0278946
Myo15b	37.8799	1.78598	0.567277	3.14834	0.00164198	0.0278946
Lhpp	12.0079	-1.62647	0.516701	-3.1478	0.00164507	0.0279141
Copg1	726.011	0.459922	0.146295	3.14379	0.00166775	0.0281714
Cyfip2	49.4661	-1.86074	0.591867	-3.14385	0.00166741	0.0281714
Gm17196	14.6881	1.43676	0.45688	3.14473	0.00166242	0.0281714
Wdr47	50.2351	-0.794792	0.252768	-3.14435	0.00166455	0.0281714
Ahr	492.149	0.761997	0.242549	3.14162	0.00168016	0.0283491
Stard8	106.882	-0.914484	0.29118	-3.14062	0.00168591	0.0284141
Gm29737	76.6087	1.38278	0.440399	3.13984	0.00169038	0.0284413
Gm38055	25.1573	-1.27962	0.407564	-3.13968	0.00169131	0.0284413
Gm26621	36.9182	-0.976485	0.311144	-3.13837	0.00169887	0.0285365
Rspo1	14.8975	-1.57883	0.503236	-3.13735	0.00170483	0.0286046
Cd200r1	30.0332	-1.17229	0.373865	-3.1356	0.00171506	0.0287311
Mmp19	89.4183	-0.960266	0.306266	-3.1354	0.0017162	0.0287311
C330007P06Rik	327.995	-0.620305	0.197959	-3.1335	0.00172737	0.0288537
Pakap	664.071	-1.04871	0.334652	-3.13374	0.00172597	0.0288537
Mrps22	133.302	0.785105	0.250727	3.13131	0.00174026	0.0290366
Ston2	220.532	0.702028	0.224222	3.13095	0.00174243	0.0290404
Clip4	914.157	-1.41125	0.451363	-3.12664	0.00176814	0.0294363
Ift88	56.5187	-0.778859	0.249259	-3.12471	0.00177983	0.0295981
Gm44041	37.0367	-0.899925	0.288098	-3.12367	0.00178608	0.0296035
Ybx3	1221.28	1.30532	0.417827	3.12406	0.00178376	0.0296035
mt-Rnr1	25045.3	-0.905752	0.289961	-3.12371	0.00178588	0.0296035
Pcp4l1	27.0438	-1.86567	0.597401	-3.12298	0.00179029	0.0296406
Lonp1	475.959	0.770681	0.246844	3.12214	0.00179544	0.0296931
Ccdc8	144.456	1.05777	0.338895	3.12122	0.00180102	0.0297525
Rabl3	140.647	0.632359	0.202625	3.12083	0.00180345	0.0297599
Adgrd1	50.4023	-1.49402	0.47886	-3.11995	0.00180883	0.0297617
Aldh3b1	157.262	-0.857439	0.27486	-3.11954	0.00181132	0.0297617
Gm47585	20.7626	-1.09132	0.349836	-3.11954	0.00181135	0.0297617
Pm20d1	13.5522	-1.52586	0.489133	-3.11951	0.00181149	0.0297617
Gm14843	15.8246	1.3827	0.443395	3.11844	0.00181809	0.0298374
Ehd2	515.099	-0.821081	0.263469	-3.11642	0.00183061	0.0300099
Gm37084	44.8449	-1.29459	0.415541	-3.11543	0.00183677	0.0300782
Tcaim	105.74	-0.696847	0.22373	-3.11468	0.00184142	0.0301214
Pcnt	1224.33	-0.614017	0.197273	-3.11252	0.00185498	0.0303101
Rfxank	76.2496	1.14521	0.367975	3.11219	0.00185705	0.030311
Crispld2	194.087	-1.64853	0.529871	-3.11119	0.00186336	0.0303809
Hhip	38.3704	-1.67199	0.537495	-3.11071	0.00186641	0.0303975
Rtl5	34.4286	1.47761	0.475108	3.11006	0.00187051	0.0304313
Diaph2	319.341	-0.983358	0.316256	-3.10938	0.00187483	0.0304631
Fig4	47.7829	-0.633885	0.20388	-3.10911	0.00187653	0.0304631
Siglecf	57.811	-1.43044	0.460196	-3.10833	0.0018815	0.0304779
Wasf1	14.1343	1.85685	0.597335	3.10856	0.00188004	0.0304779
Cdk4	574.301	0.589034	0.189556	3.10744	0.00188713	0.0304879
Lrrc73	44.6957	-1.09755	0.35322	-3.10727	0.00188822	0.0304879
Mbl1	25.6273	-2.07252	0.666867	-3.10785	0.00188453	0.0304879
Pde1b	89.8961	1.25189	0.403083	3.10579	0.00189774	0.0306088
Neil2	104	1.24016	0.399375	3.10526	0.0019011	0.0306299
Edc4	207.514	0.80575	0.259533	3.10462	0.00190525	0.030631
Lrrc42	551.918	0.912382	0.293871	3.1047	0.00190473	0.030631
Eya1	12.0228	-1.76468	0.568472	-3.10425	0.00190763	0.0306365
Epn3	540.335	-1.10985	0.35763	-3.10335	0.00191341	0.0306647
Hnrnpd	1004.99	0.62814	0.202407	3.10334	0.00191347	0.0306647
Rnf141	736.932	-0.709932	0.22891	-3.10136	0.00192635	0.0308052
Upp2	34.6258	-0.774735	0.249786	-3.1016	0.0019248	0.0308052
Nup133	147.817	0.651063	0.20998	3.10059	0.00193135	0.0308523
Ptcd3	394.919	0.945172	0.305095	3.09796	0.00194857	0.0310942
Dmd	125.128	-0.818245	0.264234	-3.09667	0.00195711	0.0311972
Kat8	95.1246	-0.495442	0.160051	-3.09551	0.00196471	0.0312521
Lilra5	46.2152	-1.16437	0.376144	-3.09554	0.00196458	0.0312521
Epor	13.6208	2.0272	0.655114	3.09443	0.00197192	0.0313004
Gata4	44.5578	2.27153	0.734011	3.09468	0.00197028	0.0313004
Nt5c3	482.817	0.98927	0.319765	3.09374	0.00197649	0.0313396
Hmgb1-ps8	24.6245	-1.56735	0.506674	-3.09341	0.00197873	0.0313422
Snord89	84.0348	-1.73345	0.560509	-3.09264	0.00198388	0.0313905
Gm37524	33.9475	-1.31268	0.42453	-3.09207	0.00198766	0.0314172
Edrf1	102.912	-0.720941	0.233209	-3.0914	0.00199218	0.0314555
Gbp2	125.205	-1.61797	0.523686	-3.08959	0.00200434	0.0316141
Emg1	495.091	1.06348	0.344376	3.08814	0.00201416	0.0316957
Kifbp	91.3742	-0.630399	0.204152	-3.08789	0.00201585	0.0316957
Pcf11	713.917	-0.381702	0.123611	-3.08793	0.00201558	0.0316957
Gm15427	16.2907	1.06566	0.345203	3.08705	0.00202154	0.0317188
Nup188	119.858	0.884037	0.286361	3.08714	0.0020209	0.0317188
Slamf1	27.4053	0.843146	0.273162	3.08662	0.00202448	0.0317316
Nfic	724.151	-0.549338	0.178035	-3.08557	0.00203162	0.0318104
Csnk2a2	837.231	0.578298	0.187454	3.08502	0.00203539	0.0318362
Setbp1	116.528	-0.899121	0.291524	-3.08421	0.00204096	0.03189
Mest	10.7144	-1.52481	0.49454	-3.08328	0.00204734	0.0319564
Card14	14.1589	2.11821	0.687183	3.08245	0.00205301	0.0319941
Rbp4	1201.97	1.4958	0.485285	3.08231	0.00205402	0.0319941
Kdelr3	236.752	1.27002	0.4121	3.08183	0.00205731	0.032012
Gm26236	31.6904	-1.64176	0.5328	-3.08138	0.00206046	0.0320279
Ak8	17.301	-1.37098	0.445048	-3.08052	0.0020664	0.0320717
Mkrn2os	42.0957	1.43334	0.465364	3.08005	0.00206969	0.0320717
Pinx1	186.844	-0.876127	0.284444	-3.08014	0.00206902	0.0320717
Rabgap1l	960.772	-1.34194	0.435948	-3.07822	0.00208241	0.0322354
Tek	58.7856	-1.33986	0.435433	-3.07707	0.0020905	0.0323273
Arhgef40	297.582	1.07989	0.351003	3.0766	0.00209379	0.0323448
Angptl4	314.073	1.40651	0.457351	3.07534	0.0021026	0.0324476
1700030K09Rik	74.5937	0.700942	0.228039	3.07378	0.00211364	0.0325509
Msh6	237.038	0.957085	0.311358	3.07391	0.00211273	0.0325509
Ncs1	28.7032	1.57797	0.513427	3.0734	0.00211637	0.0325595
AI504432	71.6281	-1.23753	0.402882	-3.07171	0.00212839	0.0326774
Kat14	134.98	0.598935	0.194972	3.07191	0.00212697	0.0326774
Gyg	204.682	-0.679957	0.221429	-3.07077	0.00213506	0.0327129
Pard6g	118.423	-1.54947	0.504577	-3.07084	0.00213459	0.0327129
Crlf1	656.611	1.02963	0.335575	3.06825	0.00215315	0.032914
Dnaaf2	84.4684	0.980314	0.319526	3.06803	0.00215477	0.032914
Kctd1	126.325	-1.12262	0.365878	-3.0683	0.00215281	0.032914
Camsap2	380.407	-0.637045	0.207677	-3.06749	0.00215866	0.0329399
Amigo2	32.5434	-1.26808	0.413521	-3.06655	0.00216546	0.03301
Fam107b	274.949	0.841268	0.274469	3.06508	0.00217614	0.0330425
Slamf6	21.0508	-1.24542	0.406332	-3.06504	0.0021764	0.0330425
Sulf2	225.018	-0.908033	0.296229	-3.06531	0.00217448	0.0330425
Zbtb11os1	24.6853	-0.964151	0.314505	-3.06562	0.0021722	0.0330425
Prkacb	693.887	-0.721135	0.235333	-3.06431	0.0021817	0.0330894
Gtf2ird1	391.059	0.733286	0.239376	3.06332	0.00218897	0.0331661
Lsm1	132.296	1.00234	0.327403	3.06149	0.00220235	0.0333353
Ankrd13b	99.7509	0.889949	0.290804	3.0603	0.00221114	0.033401
Foxp1	4741.47	-0.667111	0.217981	-3.06041	0.00221037	0.033401
Gm14239	123.319	-0.796455	0.260392	-3.05868	0.00222313	0.0335483
Gm43482	18.8862	-1.19577	0.391107	-3.05741	0.00223262	0.0335681
Parp12	136.254	-0.690834	0.225984	-3.057	0.00223564	0.0335681
Pof1b	89.7686	-0.998697	0.326618	-3.05769	0.00223047	0.0335681
Prkdc	122.14	0.613196	0.200581	3.0571	0.0022349	0.0335681
Thap12	377.694	-0.779658	0.254991	-3.05759	0.00223127	0.0335681
Synj1	285.485	-0.680467	0.222623	-3.05659	0.00223874	0.033581
Qars	834.373	0.536186	0.175503	3.05514	0.00224952	0.0337092
Pcmtd1	1427.58	-0.535789	0.175391	-3.05482	0.00225198	0.0337123
Lhcgr	14.2231	-0.940001	0.307765	-3.05428	0.002256	0.0337388
Atxn7l2	21.5517	1.68408	0.551689	3.05258	0.00226883	0.0338969
Gm19967	63.0893	-1.50356	0.493044	-3.04955	0.00229187	0.034207
Sox17	53.0839	-0.895948	0.293841	-3.04909	0.00229537	0.0342252
1110038B12Rik	377.393	1.01387	0.332639	3.04796	0.00230397	0.0342918
Jmjd7	18.1375	2.42231	0.794745	3.04791	0.00230441	0.0342918
Sdsl	37.6932	1.07983	0.354372	3.04716	0.00231012	0.0343427
4932438A13Rik	543.776	-0.522159	0.171406	-3.04632	0.00231657	0.0343567
Atrx	2805.52	-0.647161	0.212436	-3.04638	0.00231614	0.0343567
Vill	228.81	0.909838	0.298685	3.04615	0.00231793	0.0343567
Gm5787	14.5589	1.64089	0.539201	3.04319	0.00234086	0.0346318
Pcbp3	14.9945	-1.49243	0.490422	-3.04316	0.00234111	0.0346318
Gm37033	241.803	-0.65263	0.214551	-3.04184	0.00235138	0.0347206
Khdrbs1	1023.87	0.408716	0.134367	3.04179	0.00235174	0.0347206
Gm26740	50.366	-1.44113	0.473935	-3.04077	0.00235974	0.0348044
C130075A20Rik	62.0158	-0.762333	0.25078	-3.03984	0.00236702	0.0348499
Lypd8	24.689	2.37781	0.78223	3.03979	0.00236747	0.0348499
Gm19696	24.8807	1.94911	0.641523	3.03826	0.00237949	0.0349925
Cpsf1	739.579	0.562893	0.185302	3.0377	0.0023839	0.035023
Tmsb10	1739.07	0.826829	0.272378	3.0356	0.0024006	0.0352338
Gm20430	18.0461	1.31712	0.434389	3.03212	0.00242846	0.0355625
Gm42841	33.153	-0.848804	0.279957	-3.03191	0.0024301	0.0355625
Gorasp1	69.3572	0.74321	0.245092	3.03237	0.00242644	0.0355625
Ablim3	83.2117	-1.23676	0.407991	-3.03135	0.00243464	0.0355868
Lsm3	339.53	0.665741	0.219635	3.03112	0.00243651	0.0355868
Arntl2	54.0039	1.49175	0.492231	3.03059	0.00244077	0.0356144
Fam172a	259.829	-0.714775	0.236001	-3.0287	0.00245612	0.0358035
Prune2	41.7903	-0.842463	0.27822	-3.02805	0.00246141	0.0358457
Tfec	27.1722	-1.28149	0.423256	-3.0277	0.00246419	0.0358515
Mfsd7a	30.3423	-1.06297	0.351165	-3.02699	0.00247004	0.0358669
Srd5a1	105.887	1.37098	0.452899	3.02712	0.002469	0.0358669
Frat1	94.28	0.777574	0.256934	3.02636	0.00247518	0.0358978
Pik3c2a	725.599	-0.650314	0.214899	-3.02614	0.00247695	0.0358978
Gnat2	13.2245	2.2259	0.73606	3.02407	0.00249397	0.0361096
B3gntl1	63.2503	0.818254	0.270836	3.02122	0.00251759	0.0363814
Filip1	106.117	-1.32842	0.439669	-3.02141	0.00251598	0.0363814
B3gnt5	15.3842	-1.74277	0.57738	-3.01841	0.00254109	0.03658
Gtf2h4	82.3075	0.869801	0.288118	3.0189	0.00253691	0.03658
Lcorl	358.006	0.472527	0.156537	3.01862	0.00253927	0.03658
Phb2	1706.49	0.943422	0.312527	3.01869	0.00253871	0.03658
1700110K17Rik	11.8683	1.52686	0.505948	3.01783	0.00254594	0.0366147
Ceacam16	14.4604	-1.16294	0.385522	-3.01652	0.00255691	0.0367327
Emc2	243.263	-0.674441	0.223637	-3.01578	0.00256315	0.0367327
Strap	891.121	1.0608	0.351759	3.01569	0.00256394	0.0367327
Trip4	130.958	-0.474018	0.157155	-3.01624	0.00255932	0.0367327
Slc34a2	7535.54	-1.60622	0.532683	-3.01534	0.00256687	0.0367396
Tpi1	1866.88	0.948348	0.314577	3.01468	0.00257251	0.0367852
Trim56	817.281	-0.622455	0.206558	-3.01347	0.00258282	0.0368974
Saa3	311.835	-1.1281	0.374513	-3.01218	0.00259381	0.0370192
Gm48619	22.74	0.952298	0.316207	3.01163	0.0025985	0.0370508
Ppargc1a	73.0809	-1.30754	0.434358	-3.01027	0.00261014	0.0371815
Cpne2	348.89	0.813354	0.270489	3.00698	0.00263859	0.0375512
Klhl22	396.489	0.855504	0.284641	3.00555	0.00265098	0.0376917
Atn1	232.164	0.931886	0.31017	3.00444	0.00266072	0.0377738
Gmeb2	144.97	0.921173	0.306617	3.00432	0.00266179	0.0377738
Kat2a	111.775	0.718581	0.239289	3.00298	0.00267353	0.0379045
Lats2	176.121	-0.735086	0.244894	-3.00165	0.00268522	0.0380342
Gm43637	249.878	-1.10505	0.368529	-2.99855	0.00271271	0.0383534
Sult1a1	100.17	-1.11705	0.372534	-2.99853	0.00271286	0.0383534
Piezo2	258.697	-1.10016	0.366946	-2.99814	0.0027163	0.0383659
Xpr1	314.995	-0.660283	0.220314	-2.997	0.00272649	0.0384736
Cetn2	275.722	-0.744539	0.248659	-2.99422	0.0027515	0.0387453
Gm15706	255.878	0.85136	0.284326	2.9943	0.00275072	0.0387453
Kcnc3	1014.2	-1.32211	0.441588	-2.994	0.0027535	0.0387453
Sfmbt1	187.572	-0.741271	0.247985	-2.98917	0.00279734	0.0393253
Gm45518	70.0328	-0.765463	0.256167	-2.98815	0.00280676	0.0394207
Arid4b	2519.21	-0.645946	0.216243	-2.98713	0.00281608	0.0395147
Zfp503	258.95	-1.22923	0.411598	-2.98648	0.00282205	0.0395615
Fdft1	380.653	0.686943	0.23014	2.98489	0.00283679	0.0397309
Lncpint	87.2862	-1.03792	0.347858	-2.98373	0.00284758	0.0397706
Olr1	50.0711	-1.1664	0.390905	-2.98384	0.00284656	0.0397706
Pgc	84.6192	-2.24703	0.75309	-2.98375	0.00284737	0.0397706
Gzmn	69.523	1.46989	0.492844	2.98247	0.00285929	0.039897
Cradd	133.754	-0.756955	0.253933	-2.98092	0.00287381	0.0400057
Nmral1	70.2996	1.13204	0.379777	2.98079	0.00287508	0.0400057
Prkg1	21.203	-1.10687	0.371287	-2.98117	0.00287153	0.0400057
Gm47164	357.58	-0.722033	0.242688	-2.97514	0.00292853	0.0407109
Tpr	2607	-0.64502	0.216823	-2.97486	0.00293118	0.0407109
Lamp3	1723.15	-1.81172	0.609167	-2.97409	0.00293858	0.0407759
Man1a2	843.737	-0.564521	0.189861	-2.97333	0.00294586	0.0408391
Pold2	134.49	0.652296	0.219536	2.97125	0.00296588	0.0410787
Pex11g	129.52	0.59846	0.201463	2.97057	0.00297248	0.0411321
Slc26a9	806.932	-1.19249	0.401512	-2.97001	0.0029779	0.0411691
Dnajb14	467.059	-0.651829	0.21952	-2.96934	0.00298441	0.0412212
2610035D17Rik	30.9662	1.17488	0.395736	2.96885	0.00298918	0.0412364
Sytl2	125.134	-0.982567	0.33098	-2.96866	0.00299102	0.0412364
Afg3l1	545.286	0.508791	0.17141	2.96827	0.00299478	0.0412503
2610301B20Rik	108.012	-0.880198	0.296746	-2.96617	0.00301534	0.0414955
Zcwpw1	57.2796	1.24124	0.418673	2.9647	0.00302974	0.0416554
Adat1	74.52	0.806643	0.272188	2.96356	0.00304107	0.0417475
Gm16751	10.5011	-1.14746	0.387202	-2.96346	0.00304205	0.0417475
Katnb1	58.8293	0.810842	0.273665	2.96291	0.00304749	0.0417475
Ppih	135.195	0.629404	0.212428	2.9629	0.00304757	0.0417475
Dmxl1	257.443	-0.583556	0.196985	-2.96243	0.00305217	0.0417724
Polr3h	167.971	0.658833	0.222485	2.96125	0.00306392	0.041895
Fsd2	8.02625	-2.16417	0.731283	-2.95941	0.00308225	0.0419433
Gm3604	20.0015	0.940432	0.317704	2.96008	0.00307554	0.0419433
Hdac4	314.82	-0.771341	0.260706	-2.95866	0.00308982	0.0419433
Hnrnpa1	1848.28	0.595179	0.201125	2.95924	0.00308396	0.0419433
Kcnd1	17.29	1.48346	0.501258	2.95948	0.00308155	0.0419433
Slc17a5	74.5309	-0.556949	0.188125	-2.96053	0.00307108	0.0419433
Snhg5	202.026	0.875089	0.295739	2.95899	0.0030865	0.0419433
Syne1	257.79	-1.08989	0.368359	-2.95877	0.00308873	0.0419433
Map3k13	155.487	1.08043	0.365251	2.95804	0.00309604	0.0419517
Rgmb	185.107	-0.510451	0.172551	-2.95826	0.0030938	0.0419517
BC055324	81.4001	0.989184	0.33451	2.95712	0.00310532	0.0420395
Gm19817	21.5806	-1.79082	0.605819	-2.95603	0.0031163	0.0421501
Dlg4	183.493	0.884886	0.299471	2.95484	0.00312835	0.0422228
Gstm5	133.264	1.01631	0.343925	2.95504	0.00312629	0.0422228
Rcan3	209.911	0.789519	0.267236	2.95438	0.00313293	0.0422228
Ubxn4	1528.69	-0.531271	0.179812	-2.95459	0.00313089	0.0422228
Bloc1s2	85.4715	0.79845	0.270436	2.95245	0.00315263	0.0424345
Pard3b	183.705	-0.973877	0.329915	-2.9519	0.00315822	0.0424345
Pdia5	138.999	1.13001	0.382829	2.95173	0.00315995	0.0424345
Zkscan3	544.026	-0.501569	0.169901	-2.95212	0.00315601	0.0424345
Samd1	253.751	0.790844	0.267989	2.95103	0.00316717	0.0424934
Grp	20.7155	-1.25626	0.426303	-2.94687	0.00321008	0.0429921
Prkar2b	78.785	-1.00542	0.341162	-2.94703	0.0032084	0.0429921
Gm2682	42.7141	0.874625	0.296899	2.94587	0.00322051	0.0430934
4931406P16Rik	347.979	-0.677885	0.230177	-2.94506	0.00322895	0.0431246
AI662270	62.2378	-0.895036	0.303939	-2.94479	0.00323171	0.0431246
Sema3d	14.6296	-1.80173	0.611842	-2.94476	0.00323204	0.0431246
Tmprss2	1223.71	1.08238	0.367588	2.94454	0.00323435	0.0431246
Tti2	104.798	0.57606	0.195688	2.94377	0.00324244	0.0431941
Cdc42bpa	433.334	-0.804325	0.273264	-2.9434	0.0032463	0.0432072
Pex11a	700.511	-1.06334	0.36147	-2.94172	0.00326396	0.0434037
Gm45220	72.2028	-0.716613	0.243721	-2.9403	0.00327895	0.0435258
Nbeal1	1210.38	-0.694441	0.236161	-2.94054	0.00327638	0.0435258
Cdkl5	100.899	-0.748678	0.254694	-2.93952	0.00328721	0.043597
Clic5	646.025	-1.11259	0.378584	-2.93881	0.00329471	0.0436578
Zkscan8	143.825	-0.530643	0.180625	-2.93781	0.00330541	0.0437609
CT010467.1	111722	-0.910473	0.309978	-2.93722	0.00331172	0.0438058
Tsix	17.0704	-1.70754	0.581575	-2.93606	0.00332413	0.0439313
Nadsyn1	57.7415	0.900313	0.30674	2.9351	0.00333437	0.0439504
Rbpjl	801.891	-1.63217	0.556033	-2.93538	0.00333138	0.0439504
Stk40	482.277	-0.596383	0.203181	-2.93523	0.00333303	0.0439504
Tm4sf20	73.0877	2.08529	0.710764	2.93387	0.00334769	0.0440872
Jmjd1c	612.138	-0.655091	0.223346	-2.93307	0.00335627	0.0441484
Kat2b	272.946	-0.493866	0.168411	-2.93251	0.00336239	0.0441484
Nsf	212.355	-0.545901	0.186165	-2.93235	0.00336411	0.0441484
Pla2g6	473.489	0.837113	0.285443	2.93268	0.00336045	0.0441484
A930007I19Rik	62.8433	-1.08345	0.369586	-2.93153	0.00337298	0.0442261
Cxcl15	14009.3	-1.63433	0.558015	-2.92883	0.00340236	0.0445724
Pnpla6	523.744	0.73325	0.250407	2.92823	0.00340898	0.0446202
Trpc6	32.569	-0.63941	0.218433	-2.92726	0.00341958	0.0447199
Cacna2d1	50.1832	-1.08556	0.37108	-2.92541	0.00344003	0.0448441
Hoga1	203.14	1.22049	0.417217	2.92532	0.00344104	0.0448441
Hspa9	1468.22	0.689517	0.235674	2.92572	0.00343661	0.0448441
Plb1	34.8181	-1.42397	0.486717	-2.92566	0.00343721	0.0448441
Syt2	9.81445	-1.58964	0.543461	-2.92503	0.00344427	0.0448473
Eif2s1	536.987	1.02845	0.351693	2.92428	0.00345251	0.0448767
Rad18	127.064	0.900223	0.307829	2.92443	0.00345093	0.0448767
Cops2	420.305	0.550267	0.188281	2.92258	0.00347144	0.0450447
Rpl36-ps3	57.7524	0.63355	0.216758	2.92284	0.0034685	0.0450447
2210408I21Rik	24.3886	-1.09941	0.376389	-2.92095	0.00348966	0.0451756
Gda	603.065	-0.932716	0.319324	-2.92091	0.00349013	0.0451756
Kcnj15	1088.41	-1.86947	0.640039	-2.92087	0.00349057	0.0451756
Zfp398	211.381	-0.749925	0.256934	-2.91875	0.00351441	0.0454449
Gm49890	141.163	1.27	0.435231	2.918	0.00352288	0.0455153
Cdc37l1	608.585	-0.603753	0.206961	-2.91723	0.00353153	0.0455878
Gm42819	52.8354	-0.97865	0.335537	-2.91667	0.00353795	0.0456313
Il16	55.2133	-0.880328	0.301901	-2.91595	0.00354606	0.0456575
Irx3	726.229	-1.6508	0.566102	-2.91608	0.00354464	0.0456575
Spg7	587.865	0.578645	0.198461	2.91565	0.00354945	0.0456619
Ero1lb	50.1543	-0.797479	0.273579	-2.91499	0.00355704	0.0457203
Fam135a	343.531	0.471264	0.161744	2.91365	0.00357229	0.0458378
Tub	57.0883	1.49714	0.513819	2.91375	0.00357117	0.0458378
5930430L01Rik	86.1088	-0.917768	0.315111	-2.91252	0.00358527	0.045965
Agt	208.609	4.19131	1.43931	2.91203	0.00359091	0.045998
Praf2	121.186	0.980165	0.336637	2.91163	0.00359543	0.0460166
Otud4	703.416	0.570727	0.196049	2.91115	0.00360106	0.0460494
Atp8a1	1058.61	-0.630045	0.216524	-2.90982	0.00361639	0.0461519
Cdhr2	50.93	2.15011	0.739122	2.909	0.00362581	0.0461519
Pknox1	229.955	-0.807273	0.277522	-2.90886	0.00362748	0.0461519
Prss35	27.9082	1.27719	0.439019	2.90919	0.00362371	0.0461519
Rhpn1	49.3235	1.5723	0.540522	2.90886	0.00362754	0.0461519
Spi1	258.048	-0.863984	0.297018	-2.90887	0.00362743	0.0461519
Ccnd1	3798.37	-1.13447	0.390095	-2.90818	0.00363539	0.0462125
Ccdc85a	24.9905	-0.919575	0.316317	-2.90713	0.00364757	0.0462889
Cpsf4	151.1	0.677018	0.232865	2.90734	0.00364515	0.0462889
Tnfrsf21	675.109	0.512885	0.176443	2.9068	0.00365149	0.0462995
Zfp961	86.4779	0.925695	0.31854	2.90606	0.00366016	0.0463703
Zeb2	288.913	-0.991225	0.341125	-2.90575	0.00366374	0.0463765
Kctd12	104.976	-0.794696	0.273589	-2.90471	0.00367592	0.0464631
Tm6sf2	40.3725	1.01175	0.348323	2.90464	0.00367678	0.0464631
Prom1	302.682	1.27283	0.438451	2.903	0.00369602	0.0466669
Gm42571	27.2197	-0.875102	0.301557	-2.90195	0.00370851	0.0467347
Gzmd	34.8017	1.53424	0.528784	2.90144	0.00371451	0.0467347
Osr1	24.177	-1.3906	0.47924	-2.90167	0.00371176	0.0467347
Slc16a10	29.9909	-1.21383	0.418282	-2.90194	0.00370858	0.0467347
Stra6l	25.6266	-0.999311	0.344444	-2.90123	0.00371697	0.0467347
Gm20696	95.931	-1.35423	0.466919	-2.90035	0.00372743	0.0467879
Rcor2	35.4121	1.21662	0.419446	2.90054	0.00372526	0.0467879
Tagln	107.192	-1.28169	0.442332	-2.89757	0.00376061	0.0471649
Fbxo8	154.515	0.610286	0.210705	2.89641	0.00377464	0.0473013
Aff3	12.3375	-1.8588	0.642438	-2.89336	0.00381143	0.0477224
Eif2b2	563.962	0.646027	0.22333	2.89271	0.00381938	0.0477229
Gm43508	64.7836	-0.898339	0.310536	-2.89287	0.00381743	0.0477229
Mctp1	85.02	-1.1705	0.404655	-2.89257	0.00382102	0.0477229
Scpep1	659.352	0.780378	0.269821	2.8922	0.00382552	0.0477394
Hba-a1	2020.23	-1.2338	0.42667	-2.8917	0.00383158	0.0477754
Icam1	1133.63	-0.689744	0.238577	-2.89107	0.00383932	0.047832
Pja2	475.7	-0.56385	0.195109	-2.88992	0.00385336	0.0479671
Irx1	624.463	-1.5364	0.532098	-2.88744	0.00388391	0.0483073
Dera	372.073	0.898533	0.311381	2.88564	0.00390616	0.0485316
Fpr2	188.377	-1.08101	0.374642	-2.88546	0.00390841	0.0485316
Gpr141	16.1605	-1.13137	0.392224	-2.88452	0.00392016	0.0486372
Sptbn1	4149.35	-0.883901	0.306515	-2.88371	0.00393016	0.048721
Wdr81	234.955	-0.732527	0.254095	-2.88288	0.00394051	0.048809
Gm38381	15.6076	-1.24083	0.430627	-2.88144	0.00395856	0.0489921
Add3	259.267	-1.12679	0.391304	-2.87958	0.0039821	0.0490659
Apex1	295.364	0.981839	0.340894	2.88019	0.00397438	0.0490659
Fam171a2	228.345	0.842957	0.292779	2.87916	0.00398742	0.0490659
Rnase4	2129.47	-1.10996	0.38537	-2.88024	0.00397373	0.0490659
Rpgr	37.1355	-0.797878	0.277121	-2.87917	0.00398721	0.0490659
Svep1	45.2457	-1.17874	0.409382	-2.87931	0.00398552	0.0490659
Tgif2	199.408	1.15313	0.400302	2.88064	0.00396864	0.0490659
Csnk1d	1037.17	0.639863	0.222305	2.87832	0.00399806	0.0491564
Mgat3	36.4065	1.02541	0.356308	2.87786	0.00400377	0.0491864
Dnajc15	131.446	-0.5665	0.196999	-2.87565	0.00403199	0.0494571
Mrps18b	539.954	0.48336	0.168089	2.87562	0.0040324	0.0494571
Fendrr	74.9214	-0.650271	0.226166	-2.87519	0.00403787	0.0494634
Sec14l4	835.813	-1.19993	0.417357	-2.87506	0.00403951	0.0494634
Gm48138	10.4737	-1.13809	0.396061	-2.87353	0.00405916	0.0496634
Gm43006	47.5929	-1.53673	0.534858	-2.87316	0.00406389	0.0496808
Ptpn23	211.935	0.544147	0.189446	2.8723	0.00407496	0.0497756
Nipa1	42.7449	-0.705127	0.245528	-2.87188	0.00408038	0.0497992
Tmem59l	74.9682	1.54385	0.537619	2.87164	0.00408353	0.0497992
Cd55	72.9691	-0.821265	0.286019	-2.87136	0.00408706	0.0498017
Gucy1b1	56.0676	-0.916774	0.319362	-2.87064	0.00409637	0.0498746
Tusc1	60.1358	-1.41455	0.492812	-2.87035	0.00410013	0.0498799
Fam192a	342.734	0.677981	0.236333	2.86876	0.00412089	0.0500121
Fastkd1	44.4314	-0.809187	0.282116	-2.86828	0.00412716	0.0500121
Gm43010	19.1461	-1.40499	0.489846	-2.86824	0.00412767	0.0500121
Pdlim1	2004.35	0.668682	0.233053	2.86923	0.00411473	0.0500121
Rpl7l1	573.576	0.440837	0.153688	2.8684	0.00412559	0.0500121
Itpripl1	58.9816	0.866529	0.302162	2.86777	0.00413379	0.0500459
AC160336.1	4115.39	-1.8515	0.646002	-2.86609	0.00415573	0.050271
Gm49774	138.207	1.30848	0.456588	2.86578	0.0041599	0.0502808
Polr2j	397.92	0.503558	0.175856	2.86347	0.00419031	0.0506076
Cpeb1	71.5745	-1.04699	0.365872	-2.86162	0.00421481	0.0508626
Rpl32	13524.1	0.70862	0.247704	2.86076	0.00422631	0.0509604
Tmem98	566.637	0.971511	0.339684	2.86004	0.00423587	0.0510345
Tasor2	126.132	-0.742683	0.25971	-2.85966	0.00424089	0.0510541
Pam	1203.88	0.807775	0.282518	2.8592	0.00424716	0.0510709
Tfdp1	148.025	1.13198	0.395927	2.85905	0.0042491	0.0510709
Cltb	617.404	-0.742313	0.259776	-2.85751	0.00426974	0.0512738
Tsta3	546.382	0.603011	0.211043	2.85728	0.00427282	0.0512738
Dcaf15	149.236	0.742524	0.260032	2.85551	0.00429674	0.0514375
Nat8l	14.2136	1.21635	0.425957	2.85556	0.00429613	0.0514375
Snrpg	2597.29	0.795322	0.278482	2.85592	0.00429121	0.0514375
Aff1	219.961	-0.726085	0.254335	-2.85484	0.00430581	0.051505
Pars2	34.3216	0.726466	0.254535	2.85409	0.00431603	0.051586
Gm43429	16.0104	-1.58054	0.55393	-2.85332	0.00432648	0.0516697
Baiap2l2	43.4494	1.73686	0.608835	2.85277	0.00433403	0.0516922
Ptprg	321.497	-0.780902	0.273744	-2.85268	0.00433526	0.0516922
Zfp758	28.1627	-0.960748	0.337073	-2.85026	0.00436828	0.0520447
AI987944	306.035	-0.436473	0.15324	-2.8483	0.00439537	0.0522844
Fry	207.551	-0.705672	0.247739	-2.84845	0.0043933	0.0522844
H2-D1	3087.28	-1.15415	0.405494	-2.84628	0.00442335	0.0525754
Plac8	376.765	1.73738	0.610539	2.84565	0.00443209	0.0526306
Sra1	383.951	0.532825	0.187256	2.84544	0.004435	0.0526306
Chtf18	66.1248	0.709248	0.249334	2.84458	0.00444705	0.0527318
Gkn2	1372.71	1.88291	0.662627	2.84158	0.00448906	0.053146
Wdr24	103.744	0.811019	0.285398	2.84171	0.00448726	0.053146
Zfp707	145.279	0.929019	0.327048	2.84062	0.0045026	0.0532642
Tarbp1	27.0177	0.911779	0.32106	2.83991	0.00451269	0.0533415
Adap2	66.2916	-1.0115	0.356239	-2.83938	0.00452011	0.0533871
Dnttip1	256.324	0.43803	0.154339	2.83809	0.00453842	0.0534778
Rps12-ps5	44.3985	0.807722	0.284569	2.8384	0.00453401	0.0534778
Sec23ip	344.542	-0.456901	0.160989	-2.83809	0.00453849	0.0534778
Akap13	2972.78	-0.90859	0.320274	-2.83692	0.00455512	0.0536317
Alkbh1	243.458	0.664836	0.234377	2.83661	0.00455958	0.0536421
Npm1	5345.24	0.715876	0.25242	2.83605	0.00456749	0.053693
Nim1k	41.0841	-1.16441	0.410819	-2.83436	0.00459172	0.0538092
Rps7	6141.89	1.03571	0.365318	2.8351	0.0045812	0.0538092
Zfp326	576.811	-0.493081	0.173965	-2.83437	0.00459161	0.0538092
mt-Co1	6012.93	0.676735	0.238758	2.83439	0.00459126	0.0538092
Gm39041	176.342	-0.979578	0.345721	-2.83343	0.00460509	0.0538963
Gm42559	38.8656	-0.688931	0.243169	-2.83314	0.00460933	0.0538963
Mdh2	1991.73	0.362771	0.128048	2.8331	0.00460993	0.0538963
Aasdh	125.817	0.721444	0.254706	2.83246	0.00461921	0.0539308
Efcab14	433.374	-0.465727	0.164429	-2.8324	0.00462007	0.0539308
Btk	25.3509	-1.09855	0.387979	-2.83148	0.00463331	0.0540054
Mblac2	43.0889	-0.718234	0.253663	-2.83146	0.00463366	0.0540054
Slc20a2	138.324	1.13426	0.400641	2.83111	0.00463871	0.0540223
Milr1	44.6276	-0.696575	0.246113	-2.83031	0.00465025	0.0540407
Polr2f	468.073	0.627312	0.221645	2.83025	0.0046511	0.0540407
Zfp324	69.1201	-0.809493	0.285976	-2.83064	0.00464556	0.0540407
Pfdn6	599.592	0.444495	0.157093	2.8295	0.00466203	0.0541257
Lclat1	63.5298	-0.835026	0.295366	-2.82709	0.00469729	0.0544754
Sdcbp2	404.493	0.930518	0.32916	2.82695	0.00469941	0.0544754
Dpep1	61.2574	-1.67181	0.591468	-2.82655	0.00470526	0.0545011
Plekhm2	396.843	-0.506262	0.179202	-2.82509	0.00472667	0.0547068
Dctpp1	341.521	0.704782	0.24966	2.82297	0.00475812	0.0550284
Prr5	55.7891	0.887088	0.314431	2.82125	0.00478375	0.0552822
Mvb12a	359.975	0.673563	0.238802	2.82059	0.00479352	0.0553178
Slco3a1	230.524	-1.09687	0.388884	-2.82055	0.00479421	0.0553178
Itga7	431.085	-1.11006	0.393726	-2.81938	0.00481173	0.0554772
Dhfr	194.189	0.665376	0.236085	2.81838	0.00482666	0.0555725
Plek	169.374	-0.770858	0.273516	-2.81833	0.00482739	0.0555725
Abca9	28.5435	-1.21062	0.429676	-2.81752	0.00483964	0.0556707
Sp5	27.5118	-1.3434	0.476942	-2.81669	0.00485217	0.0557294
Trim25	542.955	0.573732	0.203689	2.81671	0.00485182	0.0557294
Klf15	16.2407	-1.46552	0.520625	-2.81493	0.00487883	0.0559499
Mypop	67.9529	1.24768	0.443224	2.81502	0.00487741	0.0559499
Ufsp1	58.4515	0.832131	0.295666	2.81443	0.00488635	0.0559933
Aldh1a1	393.899	-1.07014	0.38036	-2.8135	0.00490059	0.0561136
Rps16	11568	0.494974	0.175965	2.8129	0.00490963	0.0561743
Gm44860	11.5155	-1.11786	0.397524	-2.81205	0.00492263	0.0562801
Stag2	601.107	-0.489285	0.174081	-2.81068	0.00494367	0.0564776
Magoh	540.075	0.82445	0.293437	2.80963	0.0049598	0.0565603
Ntrk3	26.2712	-1.08032	0.384533	-2.80942	0.00496305	0.0565603
Taf8	91.3385	0.645743	0.229865	2.80923	0.004966	0.0565603
Uaca	317.902	0.833661	0.296731	2.80948	0.00496213	0.0565603
Cyp4b1	48.7236	-1.30216	0.463607	-2.80876	0.00497322	0.0565996
Hddc3	110.251	-1.1236	0.400109	-2.80823	0.00498145	0.0566503
Onecut2	1209.53	3.16979	1.12966	2.80597	0.00501647	0.0569192
Rgs7bp	72.5665	-1.1799	0.420483	-2.80606	0.00501511	0.0569192
Wdr89	69.7405	0.645757	0.230125	2.80611	0.00501439	0.0569192
Calcoco1	1081.62	1.16351	0.414806	2.80496	0.00503232	0.0569437
Lmtk3	24.9192	1.47483	0.525695	2.80548	0.00502412	0.0569437
Pld4	187.514	-0.871765	0.310818	-2.80475	0.00503563	0.0569437
Rpl4	8841.76	0.537902	0.191775	2.80485	0.00503393	0.0569437
Slc6a4	30.4508	-1.46013	0.520617	-2.80462	0.00503762	0.0569437
Clk1	1010.91	-0.563683	0.201022	-2.80409	0.00504593	0.0569947
Gcsh	383.532	0.598228	0.213429	2.80293	0.00506401	0.0571558
Dsel	37.3448	-1.03871	0.370751	-2.80163	0.00508456	0.0571727
Gm42908	12.2525	-1.12565	0.401756	-2.80182	0.00508156	0.0571727
Prdx6	3233.29	-0.831995	0.296904	-2.80224	0.00507499	0.0571727
Rad21	1725.43	0.500951	0.178798	2.80176	0.00508239	0.0571727
Slc35e3	795.373	0.982786	0.350745	2.80199	0.00507879	0.0571727
Spag17	16.9834	-2.22882	0.795774	-2.80082	0.00509728	0.0572728
Traf7	573.974	0.544219	0.194351	2.80018	0.0051074	0.0573436
Cd22	31.0596	-0.938485	0.335427	-2.79788	0.0051439	0.0575284
Cela1	341.724	1.14065	0.407887	2.79649	0.00516605	0.0575284
Coq6	103.17	0.61246	0.218999	2.79663	0.00516389	0.0575284
Elovl6	120.898	1.27829	0.45675	2.79867	0.00513131	0.0575284
F830016B08Rik	28.8592	-2.00132	0.715612	-2.79665	0.00516349	0.0575284
Gstm4	193.817	0.989158	0.353578	2.79757	0.00514888	0.0575284
Mcm6	289.151	0.921584	0.329407	2.79771	0.00514665	0.0575284
Rad17	258.796	-0.55144	0.19706	-2.79833	0.00513682	0.0575284
Sh3bgrl	589.297	-0.55279	0.19754	-2.79837	0.00513607	0.0575284
Tmem51	214.301	0.731905	0.261713	2.79659	0.00516446	0.0575284
Tuft1	286.891	0.733444	0.262223	2.79702	0.0051576	0.0575284
Hsbp1	1314.35	0.55765	0.199434	2.79616	0.00517138	0.057545
Cdk13	411.793	-0.714905	0.255746	-2.79537	0.00518409	0.0576437
Ifrd1	921.416	0.783618	0.280382	2.79482	0.00519287	0.0576985
9630010A21Rik	86.0266	-0.965538	0.345651	-2.79339	0.00521587	0.0579112
Polr3c	226.166	0.527814	0.18905	2.79193	0.00523951	0.0581306
Rps6ka1	386.888	0.57072	0.204525	2.79047	0.00526319	0.0583502
Adrb2	12.755	-0.946766	0.339353	-2.78991	0.00527226	0.0584076
H2-DMb1	545.254	-1.46065	0.523649	-2.78937	0.00528113	0.0584626
Polr3k	285.854	0.623752	0.223656	2.78889	0.00528898	0.0584633
Rapgef6	579.066	-0.563118	0.201908	-2.78898	0.00528745	0.0584633
Ggps1	467.322	-0.669925	0.240349	-2.7873	0.00531485	0.058706
Cxcl12	272.084	-1.00915	0.362127	-2.78673	0.00532428	0.0587669
Odc1	856.625	0.943748	0.338691	2.78646	0.00532875	0.058773
Gm17229	88.7778	-1.42848	0.512763	-2.78585	0.0053388	0.0587803
Puf60	1530.91	0.561055	0.20138	2.78605	0.0053355	0.0587803
Zup1	224.824	-0.69876	0.250838	-2.7857	0.00534117	0.0587803
Cebpg	427.643	-0.589613	0.21177	-2.78421	0.00536584	0.0589378
Clec1a	94.2951	-0.85598	0.307418	-2.78442	0.00536238	0.0589378
Gm42670	22.2783	-0.891098	0.320064	-2.78412	0.00536727	0.0589378
Abca8a	46.547	-1.24638	0.448203	-2.78083	0.00542199	0.0593707
Ate1	564.7	-0.413133	0.14856	-2.78092	0.00542045	0.0593707
Ddx39	501.532	0.723993	0.260297	2.78141	0.0054123	0.0593707
Marchf2	259.131	-0.706655	0.254119	-2.7808	0.00542252	0.0593707
Mia3	538.127	-0.685092	0.246398	-2.78043	0.00542876	0.0593957
Ackr2	37.7183	-0.840646	0.302485	-2.77913	0.00545052	0.0595469
Egln3	203.238	1.33282	0.479558	2.77927	0.00544806	0.0595469
Magt1	1654.65	-0.816821	0.294026	-2.77805	0.00546857	0.0597006
Gm37914	28.2465	-0.811535	0.292245	-2.7769	0.00548803	0.0598694
Pex26	284.806	0.827286	0.297999	2.77614	0.00550085	0.0599656
Ercc8	60.7386	-0.718985	0.259063	-2.77532	0.00551467	0.0600726
Myh11	74.4508	-1.48526	0.535383	-2.77419	0.00553389	0.0602382
Mansc1	54.5031	1.18915	0.428711	2.77379	0.00554081	0.0602698
Chkb	364.781	0.793577	0.286171	2.77309	0.00555273	0.0603558
Crat	176.231	-0.957706	0.345688	-2.77044	0.00559813	0.0608052
4930526A20Rik	258.183	0.879583	0.317619	2.7693	0.00561774	0.0609299
Cdk12	497.62	-0.432667	0.156236	-2.76932	0.0056174	0.0609299
Vps35l	239.145	-0.401369	0.144951	-2.76899	0.00562305	0.0609434
1700025G04Rik	114.629	-0.821083	0.296646	-2.76788	0.00564217	0.0610624
Zfand1	186.847	0.611413	0.220878	2.76811	0.00563829	0.0610624
Gm48368	187.192	1.50594	0.544389	2.7663	0.00566957	0.0613147
Sema4f	58.6707	-1.15707	0.418359	-2.76574	0.00567939	0.0613767
Msrb3	251.758	-1.21641	0.439952	-2.76486	0.00569467	0.0614975
Ttn	91.407	-1.61197	0.583331	-2.76339	0.00572043	0.0617312
Kansl1l	174.456	-0.857069	0.310215	-2.76282	0.00573044	0.0617949
Supt7l	143.318	0.506213	0.183256	2.76232	0.0057392	0.0618448
Abtb2	43.4992	0.861582	0.31196	2.76183	0.0057478	0.061893
Zfp280b	94.6934	0.872683	0.31603	2.76139	0.00575551	0.0619316
Pole	144.442	1.00787	0.365254	2.75938	0.00579116	0.0622706
Plpp1	79.0823	-0.724923	0.262745	-2.75904	0.00579717	0.0622905
Arfgap1	891.366	0.872939	0.316497	2.75812	0.00581343	0.0624068
Tmem231	57.0068	-0.782104	0.283581	-2.75796	0.00581631	0.0624068
Ing2	504.66	0.574643	0.208465	2.75654	0.00584162	0.0626335
Fer1l4	68.8219	1.23149	0.446971	2.75519	0.00586575	0.0628473
Gm45630	47.1673	-0.972665	0.35321	-2.75379	0.00589092	0.063072
Rps21	12981.7	0.684102	0.248445	2.75353	0.00589564	0.0630775
Zfp7	173.244	0.612811	0.222579	2.75323	0.00590098	0.0630896
Tlr2	60.8882	-0.947824	0.344392	-2.75217	0.0059202	0.0632501
Mon2	328.149	-0.414391	0.150604	-2.75153	0.00593182	0.063329
Ttyh2	66.5242	0.775722	0.282038	2.75042	0.00595192	0.0634984
Bicd1	243.739	1.13408	0.41251	2.74922	0.00597364	0.0636325
Mlkl	102.276	0.795703	0.289473	2.7488	0.00598145	0.0636325
Nckap5	851.481	-1.21765	0.442877	-2.74941	0.00597026	0.0636325
Prr36	109.025	1.04135	0.378825	2.7489	0.00597957	0.0636325
Tubb5	6820.92	0.635445	0.231251	2.74785	0.0059987	0.0637707
Psat1	534.226	1.02742	0.373962	2.7474	0.00600696	0.0638133
Pank3	545.905	-0.49788	0.181236	-2.74713	0.00601185	0.0638201
Greb1l	66.422	1.39867	0.509202	2.74678	0.00601828	0.0638431
Cfap44	20.2734	-2.26122	0.823443	-2.74606	0.00603162	0.0638943
Gtpbp3	82.1245	0.812148	0.295748	2.74608	0.00603112	0.0638943
Axl	970.632	-0.811635	0.2957	-2.7448	0.00605483	0.0640949
Fut8	341.85	0.789591	0.287712	2.74438	0.00606252	0.064131
2410131K14Rik	86.7636	0.566859	0.206584	2.74396	0.00607022	0.0641672
Vsig2	596.579	1.12852	0.411542	2.74218	0.00610321	0.0644705
Gramd2	249.278	-0.851477	0.31066	-2.74086	0.00612778	0.0646845
Tmprss4	238.334	-0.976453	0.356345	-2.74019	0.00614036	0.0647717
Axin2	10.0593	-1.26352	0.461257	-2.7393	0.00615707	0.0649024
Myh6	44.0907	-2.10341	0.768068	-2.73857	0.00617072	0.0649094
Pdpn	1225.87	-1.09997	0.401656	-2.73859	0.00617029	0.0649094
S1pr2	321.545	-0.676308	0.24692	-2.73897	0.00616311	0.0649094
Parp14	266.178	-0.809584	0.295738	-2.7375	0.00619076	0.0650745
Abcd2	52.8668	-1.02577	0.374804	-2.7368	0.00620394	0.0650763
Hras	642.054	-0.765598	0.279702	-2.73719	0.00619658	0.0650763
Khsrp	875.211	0.454698	0.166141	2.73683	0.00620351	0.0650763
Glod5	10.2221	1.28315	0.468959	2.73617	0.00621596	0.0651055
Gm5384	10.3742	1.19728	0.437607	2.73597	0.00621974	0.0651055
Scn2a	16.2422	1.39558	0.510055	2.73613	0.00621662	0.0651055
Gm37115	9.04717	-1.11116	0.406252	-2.73515	0.00623524	0.0651313
Hyal3	16.7356	0.89299	0.326474	2.73525	0.00623325	0.0651313
St6galnac4	299.692	-0.961924	0.35166	-2.73538	0.00623083	0.0651313
Cd47	1460.32	-0.510458	0.186699	-2.73413	0.00625453	0.0652874
Mustn1	64.5894	-0.953982	0.348973	-2.73368	0.00626307	0.065331
Lrfn4	136.525	0.888994	0.325336	2.73254	0.00628482	0.0654669
Map3k3	402.646	-0.471683	0.172603	-2.73276	0.00628067	0.0654669
Meis1	50.5588	-1.00042	0.366181	-2.73204	0.00629434	0.0655205
Rpl22	6250.4	0.640848	0.234679	2.73075	0.00631913	0.065733
Prickle2	62.0444	-0.858517	0.314465	-2.73009	0.0063317	0.0658181
AU015791	9.52907	-1.73388	0.635334	-2.72909	0.0063509	0.0658921
Abcd1	293.862	-0.688094	0.2521	-2.72945	0.00634408	0.0658921
Alas2	33.9706	-1.00039	0.366605	-2.72881	0.00635639	0.0658921
Zfp395	156.338	0.651891	0.238877	2.72898	0.00635301	0.0658921
Bcl9	283.788	0.458641	0.168135	2.72781	0.00637567	0.0659641
Mfsd10	426.963	0.82756	0.303381	2.72779	0.00637605	0.0659641
Mterf3	29.2799	-1.06198	0.389321	-2.72776	0.00637653	0.0659641
Osbpl9	429.419	-0.500112	0.183398	-2.72692	0.00639288	0.0660877
Pus1	103.456	0.905379	0.332059	2.72656	0.00639983	0.066114
Gm44760	18.5348	1.39325	0.511199	2.72545	0.00642132	0.0661537
Il6st	793.764	-0.64841	0.237896	-2.7256	0.00641839	0.0661537
Tead1	511.152	-0.546677	0.200575	-2.72555	0.00641943	0.0661537
Tomm5	299.4	0.694511	0.25479	2.72582	0.00641417	0.0661537
Lrrc8e	248.309	0.615791	0.225972	2.72508	0.00642862	0.0661815
Zfp874b	64.174	-0.741681	0.27219	-2.72486	0.00643284	0.0661815
Ptprs	774.622	0.803708	0.295033	2.72413	0.00644711	0.0662829
Nrk	206.664	1.88373	0.691611	2.72369	0.00645574	0.0663261
Xrn1	487.585	-0.694331	0.255051	-2.72232	0.00648255	0.066519
Zfp623	181.83	0.437478	0.160703	2.72228	0.00648339	0.066519
Hsd17b2	94.2744	2.34931	0.863225	2.72155	0.00649757	0.0665735
Mettl9	227.031	0.521974	0.191778	2.72175	0.00649364	0.0665735
Chdh	104.084	1.35264	0.497151	2.72079	0.00651263	0.0666643
Tm4sf5	13.5447	1.6525	0.60739	2.72065	0.00651533	0.0666643
Gm48027	37.1886	-1.2465	0.458228	-2.72027	0.0065229	0.0666963
Rps28	11371.4	0.709416	0.260844	2.71969	0.00653426	0.066767
Antxr2	710.654	1.32608	0.487677	2.71917	0.00654463	0.066818
Ccne1	79.1948	1.3228	0.486503	2.71899	0.00654817	0.066818
Tpcn1	291.16	0.452575	0.166464	2.71875	0.00655292	0.0668211
Tdrkh	33.1912	1.34924	0.496557	2.71719	0.00658386	0.0670909
Gm21814	12.4129	1.2343	0.454519	2.71562	0.00661516	0.0673641
Cdh17	54.0107	3.07598	1.13283	2.7153	0.00662166	0.0673846
Tmcc2	31.8873	-1.06883	0.394081	-2.71221	0.00668364	0.0679692
Tbl2	301.64	0.712892	0.262906	2.71159	0.00669614	0.0680369
Tulp3	92.9488	0.82915	0.305798	2.71143	0.00669937	0.0680369
Gm43009	56.1074	-1.10841	0.408944	-2.71042	0.00671983	0.0681985
Gm29055	47.4329	-0.738518	0.27253	-2.70986	0.00673111	0.0682668
Atp6v1c1	319.501	0.451788	0.166741	2.70951	0.00673823	0.0682929
BC003965	288.463	0.48483	0.179031	2.70808	0.00676738	0.068542
Snrpe	1371.29	0.513674	0.189752	2.70708	0.0067878	0.0687025
0610010F05Rik	139.256	-0.808887	0.298859	-2.70658	0.00679801	0.0687593
Cacna1d	38.022	-0.91438	0.33791	-2.70599	0.0068102	0.0688312
Gm42549	57.8268	-0.857265	0.316858	-2.70551	0.00681987	0.0688312
Snrnp70	1861.96	-0.459815	0.169954	-2.70553	0.00681952	0.0688312
Zfp820	97.4372	0.708974	0.262065	2.70534	0.00682346	0.0688312
Bag3	391.543	-0.611291	0.226082	-2.70384	0.00685433	0.0690961
Rgcc	558.897	-1.56861	0.580383	-2.70271	0.00687777	0.0692393
Tns1	1803.41	-0.672224	0.248705	-2.7029	0.00687379	0.0692393
1600012H06Rik	207.208	0.636705	0.235788	2.70033	0.00692699	0.0692501
6820431F20Rik	1716.08	0.584699	0.216559	2.69995	0.00693506	0.0692501
Gm38043	35.8333	-0.768464	0.284607	-2.70008	0.00693221	0.0692501
Misp	157.289	1.46638	0.543121	2.69991	0.00693581	0.0692501
Olfr889	20.7277	1.27814	0.473213	2.70098	0.00691358	0.0692501
Pdk1	315.964	0.844165	0.312681	2.69976	0.00693886	0.0692501
Prrg1	32.3473	-1.08949	0.403518	-2.69998	0.00693426	0.0692501
Pycr1	76.1136	1.2378	0.458197	2.70145	0.0069038	0.0692501
Rtel1	91.3123	0.529139	0.195924	2.70074	0.00691858	0.0692501
Samd12	48.174	-0.956753	0.354081	-2.70207	0.00689087	0.0692501
Tmem35a	35.2711	1.84469	0.683143	2.7003	0.00692778	0.0692501
Vps13a	371.435	-0.577031	0.213608	-2.70136	0.00690568	0.0692501
Vrk2	52.7054	-0.8768	0.324762	-2.69982	0.00693766	0.0692501
Ccn3	63.7931	-1.26762	0.469623	-2.69923	0.00695005	0.0692696
Gstm7	42.5427	1.26179	0.46746	2.69925	0.00694962	0.0692696
Sec23a	274.431	0.786395	0.291382	2.69884	0.00695812	0.069304
A430110C17Rik	31.3204	-0.979307	0.36291	-2.69848	0.00696568	0.0693332
Abca3	1517.54	-0.684569	0.25375	-2.69781	0.00697963	0.069426
H2-K1	3445.72	-1.41142	0.523262	-2.69735	0.00698929	0.0694761
Dok3	135.823	-0.688498	0.255295	-2.69688	0.00699935	0.0695299
Papolg	49.7351	-0.691233	0.256348	-2.69646	0.00700811	0.0695709
Itpa	383.725	0.797699	0.295998	2.69494	0.00704003	0.0698416
Ube3a	1662.38	-0.330209	0.122559	-2.69429	0.00705389	0.0699328
Mcm4	204.752	1.04075	0.386481	2.69289	0.00708361	0.0700141
Nme5	17.663	-1.49834	0.556424	-2.6928	0.00708542	0.0700141
Pitpnc1	560.86	0.972613	0.36117	2.69295	0.00708237	0.0700141
Rgl3	117.783	0.643134	0.238781	2.69341	0.00707261	0.0700141
Tex10	170.168	0.655429	0.24334	2.69347	0.00707125	0.0700141
Trmt6	398.898	0.629395	0.233917	2.69067	0.00713079	0.070416
Pcdhgc5	60.2126	-0.72827	0.270782	-2.6895	0.00715581	0.0705701
Rap2a	274.733	-0.72892	0.271014	-2.6896	0.00715368	0.0705701
Gm47087	153.891	-0.969322	0.360499	-2.68884	0.00717015	0.07066
Ptk7	201.622	0.823937	0.306451	2.68864	0.00717434	0.07066
Pwwp2a	349.113	-0.393624	0.146436	-2.68802	0.00718761	0.0707442
Ly75	160.998	-0.769535	0.286309	-2.68778	0.00719285	0.0707493
Ptpn13	188.608	0.674689	0.251067	2.68728	0.00720356	0.0708082
Ppp1r1b	149.428	1.57623	0.586632	2.68692	0.00721146	0.0708395
3000002C10Rik	14.1867	0.935368	0.348191	2.68637	0.00722335	0.0708599
Gm13830	70.0438	-0.584489	0.217599	-2.68609	0.00722939	0.0708599
Gm42548	18.2895	-1.19167	0.443669	-2.68595	0.00723243	0.0708599
Sec61a1	4752.23	0.499102	0.185796	2.68628	0.00722519	0.0708599
C5ar2	27.4979	-1.10699	0.412277	-2.68505	0.00725187	0.0709419
Rfc3	242.269	0.578182	0.215345	2.68491	0.00725492	0.0709419
Zfp513	265.823	0.644187	0.239929	2.68491	0.00725499	0.0709419
Rrp8	110.132	-0.703996	0.262256	-2.68438	0.0072664	0.0710072
Axin1	315.275	0.505132	0.188207	2.68391	0.00727657	0.0710602
Plxnc1	41.3461	-0.824478	0.307238	-2.68352	0.0072852	0.0710982
Ly6g2	50.2509	1.8207	0.678613	2.68297	0.00729715	0.0711244
P2rx5	38.414	-1.16223	0.43319	-2.68296	0.00729736	0.0711244
Neil1	67.1413	0.702273	0.261844	2.68203	0.00731769	0.0712299
Olfr920	37.6727	-1.03473	0.385776	-2.68221	0.00731381	0.0712299
Hnf1aos1	20.6191	2.27359	0.848153	2.68064	0.00734825	0.0713884
Ift43	253.865	0.589578	0.219914	2.68095	0.00734129	0.0713884
Mier1	891.877	-0.398041	0.148485	-2.68068	0.00734728	0.0713884
Gm30124	69.9655	1.07734	0.402128	2.6791	0.00738206	0.0716705
Ankrd40	554.984	-0.582918	0.217657	-2.67815	0.00740292	0.0717801
Ssrp1	1396.35	0.447218	0.166975	2.67836	0.00739843	0.0717801
Tnk2	592.544	0.74022	0.276454	2.67755	0.00741627	0.0718167
Yars2	129.811	0.524126	0.195738	2.67769	0.0074132	0.0718167
Phf21a	854.793	0.612804	0.228923	2.67689	0.00743081	0.0719111
Gk	195.645	-0.826852	0.308928	-2.67652	0.00743906	0.0719445
Catspere2	21.8834	-1.37183	0.512664	-2.67589	0.00745307	0.0720335
Adam19	745.688	-0.841774	0.314646	-2.6753	0.00746616	0.0721136
Nenf	371.402	-0.599614	0.224217	-2.67426	0.00748952	0.0722462
Sapcd2	28.793	1.01845	0.380805	2.67446	0.00748486	0.0722462
Pik3ap1	121.363	-0.875367	0.327564	-2.67235	0.0075321	0.0726102
Il15	41.0547	0.765675	0.286604	2.67155	0.00755028	0.0727107
Kcnj2	17.8713	-1.26203	0.472411	-2.67146	0.00755222	0.0727107
Uqcc2	422.344	0.524819	0.196485	2.67104	0.00756158	0.0727541
Basp1	3181.98	1.03117	0.386173	2.67023	0.00757982	0.0727988
Nup155	182.406	0.763671	0.285998	2.67019	0.00758078	0.0727988
Rpl30	4378.84	0.702787	0.26319	2.67026	0.0075792	0.0727988
Mrpl34	1051.06	0.505051	0.189167	2.66987	0.00758802	0.0728217
Mbtd1	864.289	0.469464	0.176008	2.66728	0.00764672	0.0733381
Zcchc7	1014.87	-0.381434	0.143036	-2.6667	0.00766001	0.0734186
Necap1	173.276	0.650693	0.244043	2.66631	0.00766893	0.0734572
Ppil6	22.3266	-1.09372	0.410348	-2.66534	0.00769111	0.0736226
Atl3	529.745	-0.745763	0.279893	-2.66445	0.00771133	0.0737047
Rbpms	1443.19	0.296887	0.111431	2.66432	0.00771443	0.0737047
Rnmt	275.986	0.621432	0.233241	2.66434	0.00771394	0.0737047
Chchd10	1247.9	-0.81959	0.30771	-2.66352	0.00773289	0.0738254
Hcar1	21.6326	1.6963	0.636969	2.66308	0.00774297	0.0738254
Ppnr	21.8437	-1.29167	0.485009	-2.66319	0.00774044	0.0738254
Tprn	183.266	1.14396	0.429589	2.66291	0.00774675	0.0738254
Vnn3	12.0562	-1.5169	0.569701	-2.66262	0.00775342	0.0738421
Ddhd1	218.996	-0.541438	0.203385	-2.66213	0.00776481	0.0738568
Gm37677	85.1251	-0.764288	0.287087	-2.66222	0.00776273	0.0738568
Cep83	213.247	-0.758824	0.285118	-2.66144	0.00778067	0.0739213
Rab3gap1	628.324	-0.484836	0.182173	-2.66141	0.00778145	0.0739213
Zfp131	327.49	-0.591647	0.222328	-2.66115	0.00778744	0.0739314
Fbxl18	307.809	0.438621	0.164861	2.66055	0.00780123	0.0740154
Bspry	574.913	0.806046	0.302989	2.66032	0.00780674	0.0740209
Taok3	5459.71	-0.589731	0.22175	-2.65944	0.00782716	0.0741676
Zswim4	70.5099	0.851743	0.320326	2.65899	0.00783757	0.0742194
Pkig	151.744	-0.451937	0.169989	-2.65862	0.00784613	0.0742536
Lrpap1	701.579	0.963808	0.362597	2.65807	0.00785901	0.0743286
Tcp1	1020.93	0.428909	0.16144	2.65677	0.00788928	0.0745678
Fut4	59.7892	-0.938523	0.353308	-2.65639	0.00789833	0.0746064
Gm36660	12.6807	1.14531	0.431296	2.65552	0.00791872	0.0747519
2310030G06Rik	102.013	-0.783753	0.295217	-2.65484	0.00793467	0.0748554
Dok4	245.655	0.684027	0.257705	2.6543	0.0079473	0.0748946
Esrp1	718.114	0.610691	0.230083	2.65422	0.00794925	0.0748946
Lepr	42.4203	-0.895288	0.337332	-2.65402	0.00795381	0.0748946
Rps6	2725.61	0.454803	0.171397	2.6535	0.00796608	0.0749584
Tspan32	39.175	-0.803909	0.302983	-2.65331	0.00797058	0.0749584
Camsap3	681.396	0.575046	0.216765	2.65286	0.0079814	0.0750132
Tmem161a	335.056	0.501273	0.189056	2.65145	0.00801466	0.0752786
Cd33	95.7633	-0.815483	0.307592	-2.65119	0.00802097	0.0752907
5033406O09Rik	43.9658	0.861357	0.325011	2.65024	0.00804349	0.075425
Cad	346.894	0.621545	0.23455	2.64995	0.00805036	0.075425
Tal1	29.3606	-0.952369	0.359368	-2.65012	0.00804633	0.075425
Tpd52l1	49.4064	1.94559	0.734583	2.64857	0.00808338	0.0756871
Lrcol1	68.4238	1.79893	0.679419	2.64774	0.00810316	0.0757305
Slc25a4	2279.08	0.514046	0.194117	2.64813	0.00809379	0.0757305
Usp33	341.106	-0.456385	0.172358	-2.64789	0.00809959	0.0757305
1700120C14Rik	24.0416	1.00333	0.379193	2.64596	0.00814595	0.076083
Plek2	219.475	1.26452	0.478039	2.64523	0.00816345	0.076199
B230303O12Rik	28.8517	1.17384	0.443802	2.64495	0.00817027	0.0762152
Dpysl3	174.258	-0.966632	0.365562	-2.64424	0.00818755	0.0763289
Mrtfa	233.27	0.558846	0.211387	2.64372	0.00820011	0.0763985
Gm7658	14.3608	2.79686	1.05811	2.64327	0.008211	0.0764051
Mlst8	288.719	0.531485	0.201069	2.6433	0.00821027	0.0764051
Pon3	632.25	-0.806996	0.305378	-2.64261	0.00822686	0.0764578
Zc3h18	750.961	0.518866	0.196341	2.64269	0.00822512	0.0764578
Mrpl3	153.843	0.575914	0.21804	2.64133	0.00825822	0.0767017
Fam181b	10.8668	-1.33452	0.505292	-2.64109	0.00826395	0.0767075
Fsbp	16.8836	1.01291	0.383556	2.64084	0.00827003	0.0767164
Traf4	265.819	0.709642	0.268778	2.64026	0.00828426	0.0767953
Wdfy4	82.2093	-0.871611	0.330146	-2.64007	0.00828877	0.0767953
Alas1	575.143	-0.539443	0.204363	-2.63963	0.00829977	0.0768279
Kdm6b	223.932	0.599981	0.227308	2.63951	0.00830254	0.0768279
Cyp2s1	203.892	1.56412	0.592909	2.63805	0.00833845	0.0770652
Ufl1	184.778	-0.520669	0.197369	-2.63805	0.00833846	0.0770652
Tbcel	369.589	-0.6623	0.251096	-2.63764	0.00834848	0.0771103
Med31	68.9729	0.849712	0.322205	2.63718	0.00835995	0.0771687
Zfp963	50.5584	1.65639	0.628335	2.63616	0.00838495	0.077352
Plekhg3	410.261	1.07697	0.408578	2.6359	0.00839147	0.0773645
Havcr2	26.7089	-0.705969	0.267851	-2.63568	0.00839696	0.0773676
Ncaph	46.7872	1.13684	0.431392	2.63527	0.00840694	0.077412
Copb2	753.526	0.398034	0.151067	2.63481	0.00841833	0.0774218
Mthfd2	394.865	0.969434	0.367919	2.63491	0.00841586	0.0774218
Ckb	563.106	1.07201	0.406958	2.63419	0.00843373	0.077423
Gm38380	155.753	-0.654527	0.248447	-2.63447	0.00842691	0.077423
Usp9x	877.004	-0.692304	0.262815	-2.63419	0.00843394	0.077423
Rfc5	194.278	0.786215	0.298581	2.63317	0.00845924	0.0776077
Pag1	115.25	-0.794689	0.301829	-2.63291	0.00846568	0.0776193
Cplane1	114.923	-0.502006	0.19071	-2.63229	0.00848104	0.0776699
Gm43379	21.2804	-0.892322	0.33902	-2.63207	0.00848674	0.0776699
Tbc1d24	255.069	-0.597737	0.227097	-2.63208	0.00848642	0.0776699
Nexn	316.393	-0.801599	0.304732	-2.6305	0.00852592	0.077981
Ankrd17	2268.48	0.401559	0.152715	2.62946	0.00855207	0.0781249
Usp15	333.915	-0.504027	0.19168	-2.62953	0.00855027	0.0781249
Gm49886	12.3418	1.01899	0.387724	2.62813	0.00858555	0.078383
Srsf9	851.238	0.768075	0.292283	2.62785	0.00859268	0.0784004
Tfip11	251.966	0.530667	0.201975	2.62739	0.00860434	0.078459
Maged2	339.952	0.85088	0.323897	2.62701	0.00861396	0.0784991
Phrf1	620.057	-0.541823	0.206302	-2.62635	0.00863054	0.0786024
Dst	502.779	-1.00893	0.38424	-2.62579	0.00864492	0.0786378
Ifih1	142.044	-0.545189	0.207619	-2.6259	0.0086419	0.0786378
Catsperd	49.026	1.70822	0.650809	2.62476	0.00867093	0.0788266
Fgb	23.225	2.16721	0.825963	2.62386	0.00869397	0.0789045
Psmb1	1983.43	0.434002	0.165409	2.62381	0.00869528	0.0789045
Snu13	975.699	0.490608	0.186977	2.62389	0.00869315	0.0789045
Epcam	2281.19	0.668745	0.254969	2.62285	0.00871978	0.0790312
Glyctk	46.3843	1.83687	0.700322	2.6229	0.00871861	0.0790312
Foxa1	255.096	0.884021	0.337292	2.62094	0.00876879	0.0792361
Gm49705	24.4437	-0.915843	0.349414	-2.62108	0.00876515	0.0792361
Nkiras1	65.2652	-0.544465	0.207677	-2.62169	0.00874948	0.0792361
Pomp	3439.82	0.618635	0.236012	2.6212	0.00876208	0.0792361
Rapgef4	104.223	0.639192	0.243853	2.62122	0.00876151	0.0792361
Slc9a4	31.0494	-0.955601	0.36464	-2.62067	0.00877577	0.0792514
Rgma	23.0305	-1.30875	0.499532	-2.61996	0.00879401	0.0793496
Tpm4	3680.66	0.783779	0.299171	2.61984	0.00879723	0.0793496
Slc15a2	573.696	-1.00942	0.385466	-2.61869	0.00882689	0.0795215
Wwc1	925.59	-0.444905	0.169887	-2.61883	0.00882318	0.0795215
Treml1	9.43518	-1.20913	0.461784	-2.6184	0.00883437	0.0795412
Kank2	730.98	-0.689664	0.263448	-2.61784	0.00884891	0.0796242
Hecw2	39.6885	-0.86312	0.32977	-2.61734	0.00886183	0.0796927
Eif3d	920.475	0.584546	0.22344	2.61612	0.00889342	0.0797182
Gtpbp2	201.947	0.425691	0.162709	2.61627	0.00888957	0.0797182
Pla2g7	445.727	1.2438	0.475455	2.61602	0.00889626	0.0797182
Plekha6	336.614	0.645682	0.24675	2.61674	0.00887731	0.0797182
Rem2	71.7154	1.48999	0.569566	2.616	0.00889655	0.0797182
Rpl36	7247.72	0.557185	0.212935	2.61669	0.00887862	0.0797182
Pgs1	589.987	-0.713505	0.272943	-2.61412	0.0089458	0.0801117
9330182L06Rik	70.8895	-1.27291	0.487055	-2.61347	0.00896275	0.0802155
Vav1	74.6876	-0.650443	0.248959	-2.61265	0.0089842	0.0803596
Gm38910	43.3471	0.800407	0.306578	2.61078	0.0090337	0.0807542
Gm7618	31.8577	0.980239	0.375509	2.61042	0.00904301	0.0807892
Gm37204	36.5272	-0.604858	0.231728	-2.6102	0.00904881	0.080793
Rbm34	425.61	0.644552	0.24696	2.60995	0.00905559	0.0808054
Gm43260	30.0762	-1.16149	0.445094	-2.60953	0.00906656	0.0808552
Syde1	139.483	-0.504275	0.193259	-2.60932	0.0090722	0.0808574
Prorp	93.821	0.740388	0.283783	2.609	0.00908082	0.0808861
Casc1	136.191	1.06816	0.409538	2.60821	0.00910176	0.0809766
Cmpk2	22.5836	-0.862552	0.330686	-2.60837	0.00909747	0.0809766
Gm15216	10.2244	1.19496	0.458197	2.60797	0.00910815	0.0809854
Srek1	1629.78	-0.450833	0.17292	-2.60717	0.00912933	0.0811255
B4galt6	456.021	0.877253	0.336702	2.60542	0.00917605	0.0811322
Cgrrf1	134.139	-0.734287	0.281841	-2.60532	0.00917876	0.0811322
Crebzf	195.633	-0.537469	0.206283	-2.60549	0.0091742	0.0811322
Fra10ac1	125.69	-0.522859	0.200639	-2.60596	0.00916167	0.0811322
Gm43149	25.8506	-1.01074	0.387759	-2.60662	0.00914403	0.0811322
Ifi35	112.616	-0.744716	0.285727	-2.60639	0.00915017	0.0811322
Ribc1	12.3406	1.22911	0.47161	2.60621	0.00915505	0.0811322
Slfn5	249.311	-0.843523	0.323765	-2.60536	0.00917786	0.0811322
Yeats2	338.014	0.546565	0.209697	2.60646	0.00914848	0.0811322
Slc25a1	541.054	0.643988	0.247222	2.60489	0.00919026	0.081186
Bclaf1	2132.06	-0.620821	0.238372	-2.60442	0.00920298	0.0812506
Gm11714	16.0993	1.58813	0.60986	2.60409	0.00921173	0.0812799
C4a	16.8794	1.24648	0.478781	2.60345	0.00922919	0.0812906
Filip1l	248.96	-0.8776	0.337085	-2.60349	0.00922791	0.0812906
Ppil4	544.632	-0.433696	0.166573	-2.60364	0.00922407	0.0812906
Cldn12	155.254	0.599499	0.230305	2.60307	0.00923929	0.0813166
Gm31805	21.2387	0.905856	0.348014	2.60293	0.00924298	0.0813166
Ell2	379.172	-0.721358	0.277229	-2.60203	0.0092675	0.0814368
Gm37529	58.6314	-1.2465	0.479043	-2.60207	0.0092662	0.0814368
Dcp2	227.647	0.680541	0.261578	2.60167	0.009277	0.0814725
Xdh	1066.39	-0.91263	0.350863	-2.6011	0.00929252	0.0815611
Tmem47	23.5463	-0.83502	0.321068	-2.60076	0.00930177	0.0815945
Kcnn3	116.027	-1.11724	0.42965	-2.60035	0.00931294	0.0816283
Sgms1	925.611	-1.12334	0.43202	-2.60022	0.00931651	0.0816283
Ing5	214.167	-0.499243	0.192061	-2.59939	0.00933887	0.0817765
Pipox	67.9661	1.84073	0.708218	2.5991	0.0093468	0.0817982
Cd2ap	1516.32	0.442919	0.170452	2.5985	0.00936325	0.0818943
Gen1	107.686	1.05064	0.404373	2.5982	0.00937132	0.0818952
Sugp1	270.073	0.636027	0.244805	2.59809	0.00937427	0.0818952
Zfp72	36.4253	-0.858039	0.330293	-2.59781	0.00938203	0.0819153
Adat2	90.3325	0.759393	0.292393	2.59716	0.00939977	0.0819748
St3gal6	400.565	-1.2587	0.484609	-2.59735	0.00939466	0.0819748
Fam50a	188.713	-0.505223	0.194629	-2.59583	0.00943615	0.0822442
Zfp592	157.005	-0.353765	0.136293	-2.59563	0.0094418	0.0822456
Nacc2	381.768	-0.512756	0.197601	-2.59491	0.00946157	0.08237
Chil3	4506.25	-1.33152	0.513534	-2.59287	0.009518	0.0828132
Cenpt	121.599	0.547021	0.211008	2.59242	0.00953035	0.0828354
Nrarp	94.1587	0.799494	0.308402	2.59237	0.00953159	0.0828354
Bora	124.27	0.808772	0.312081	2.59154	0.00955467	0.0829291
Ell3	19.296	1.31353	0.506884	2.59139	0.00955896	0.0829291
Rev1	91.7608	-0.705753	0.272322	-2.59161	0.00955281	0.0829291
4933431E20Rik	78.6168	1.12944	0.435915	2.59096	0.00957085	0.0829842
Iqck	41.3097	-1.00539	0.388226	-2.58971	0.00960559	0.0831912
Marveld1	760.171	-0.765615	0.295648	-2.58962	0.00960815	0.0831912
Vgll3	38.3684	-1.01199	0.390805	-2.58951	0.00961136	0.0831912
Il17d	25.1956	0.659208	0.254621	2.58897	0.00962621	0.0832717
Mtap	417.04	0.633124	0.244654	2.58783	0.00965821	0.0834523
Wfdc21	193.069	-1.07691	0.416135	-2.58789	0.0096565	0.0834523
Cyp4f41-ps	10.8304	1.42221	0.549675	2.58736	0.00967134	0.0835176
Cnn2	1304.1	-0.613636	0.237345	-2.58542	0.00972608	0.0837682
Dqx1	33.1155	0.96004	0.371227	2.58613	0.00970602	0.0837682
Dzip1	20.1492	-1.37752	0.532803	-2.58542	0.00972611	0.0837682
Krt80	74.4027	-1.24983	0.483342	-2.5858	0.00971528	0.0837682
Vps72	917.971	0.568704	0.219973	2.58534	0.00972828	0.0837682
Chn2	62.0594	1.66293	0.643527	2.58408	0.00976379	0.0838813
D130019J16Rik	18.8725	-1.10746	0.428559	-2.58414	0.00976228	0.0838813
Emilin2	125.309	-0.695102	0.268989	-2.58413	0.00976257	0.0838813
Hnrnpr	999.584	-0.450942	0.174483	-2.58445	0.00975347	0.0838813
Apc	781.376	-0.441243	0.170813	-2.58319	0.00978921	0.0840516
Tmem246	121.755	-0.824094	0.319114	-2.58244	0.0098103	0.0841845
Stxbp3	207.33	-0.607669	0.235415	-2.58126	0.00984399	0.0844253
Gm13611	19.9315	0.774717	0.300279	2.57999	0.00988018	0.0846872
Malsu1	411.587	0.391401	0.151815	2.57814	0.00993331	0.0850614
Polr1b	78.5724	0.670334	0.260019	2.57802	0.00993672	0.0850614
Suds3	865.089	0.465094	0.180417	2.57788	0.00994085	0.0850614
Ncam1	137.614	-1.43152	0.555371	-2.57759	0.00994917	0.0850715
Tada2b	242.188	-0.67906	0.263483	-2.57725	0.00995903	0.0850715
Zfp703	1078.31	0.669867	0.259904	2.57737	0.00995567	0.0850715
Rin2	737.728	0.392734	0.152409	2.57683	0.00997095	0.0851248
Spon1	187.078	-1.08137	0.41977	-2.57609	0.00999242	0.0852596
Rftn2	48.707	-1.09244	0.424119	-2.5758	0.0100009	0.0852832
Igdcc4	21.9142	1.89566	0.736122	2.5752	0.0100182	0.0853825
6820408C15Rik	23.0052	-1.21109	0.470417	-2.5745	0.0100385	0.0854099
Bzw2	1028.82	0.664009	0.257898	2.5747	0.0100327	0.0854099
Cfdp1	868.632	0.371035	0.144113	2.57461	0.0100352	0.0854099
Snhg12	247.461	0.530153	0.205956	2.57411	0.0100498	0.0854571
Casp3	514.561	0.802461	0.311825	2.57343	0.0100695	0.0855766
Ccl8	73.7222	-1.41449	0.550032	-2.57164	0.0101217	0.0859715
A2ml1	1365.71	1.98299	0.771242	2.57117	0.0101357	0.0860347
Acvrl1	235.862	-0.705125	0.274261	-2.571	0.0101406	0.0860347
9530097N15Rik	12.5764	-1.36092	0.529409	-2.57065	0.0101509	0.0860399
Myh7	1287.7	-1.28979	0.501751	-2.57058	0.0101527	0.0860399
Pdyn	100.959	2.2594	0.879223	2.56977	0.0101766	0.0861895
Slc35f6	192.625	0.502097	0.1954	2.56959	0.0101819	0.0861895
Pick1	349.276	0.697003	0.271294	2.56918	0.0101939	0.0862428
Poc5	58.7509	-0.680037	0.264811	-2.56801	0.0102285	0.0864381
Trp53bp2	104.707	-0.502862	0.195808	-2.56814	0.0102247	0.0864381
Hnrnpl	848.467	0.429535	0.167293	2.56757	0.0102415	0.0864504
Ncaph2	716.689	0.519407	0.202291	2.56762	0.0102399	0.0864504
Atp7a	234.473	-0.716291	0.279044	-2.56695	0.0102599	0.0865567
Rnf126	285.22	0.571434	0.222683	2.56613	0.010284	0.0867117
Trp53bp1	580.341	0.612929	0.238893	2.56571	0.0102965	0.0867683
Agmo	9.69537	-1.09047	0.425127	-2.56505	0.0103161	0.0868844
Adsl	209.31	0.488566	0.190512	2.56449	0.0103327	0.0869758
Polr2m	470.742	0.548538	0.214023	2.56298	0.0103778	0.0873058
Abca8b	13.4707	-0.845625	0.329999	-2.56251	0.010392	0.0873273
Braf	699.487	-0.683705	0.266801	-2.56261	0.0103889	0.0873273
Chmp2b	934.586	0.497277	0.194197	2.56068	0.0104468	0.0877392
Hax1	486.047	0.611658	0.238934	2.55994	0.010469	0.0878763
Nrde2	326.758	0.79864	0.312025	2.55954	0.0104811	0.0879283
Esam	928.507	-0.58854	0.229962	-2.55929	0.0104886	0.0879428
Akr1c13	421.768	1.36352	0.532904	2.55865	0.0105078	0.0880543
A330035P11Rik	17.0215	1.18072	0.461498	2.55846	0.0105138	0.0880554
Cetn4	33.3601	-0.898608	0.35146	-2.55679	0.0105643	0.0884289
Soat2	47.8672	1.09384	0.427868	2.55648	0.0105736	0.0884573
Sp100	143.667	-0.725188	0.283689	-2.55628	0.0105797	0.0884592
Ddit4	781.411	0.915488	0.358523	2.5535	0.0106646	0.08907
Zbed5	41.2052	0.927773	0.363329	2.55353	0.0106636	0.08907
Haus8	279.263	1.24829	0.488961	2.55295	0.0106816	0.0891618
Orai3	277.149	-0.967441	0.37898	-2.55275	0.0106876	0.0891623
Arhgef10	79.8356	0.707594	0.277368	2.5511	0.0107384	0.0895363
Dtl	122.915	0.989567	0.388072	2.54996	0.0107737	0.0897308
Mcpt1	100.46	1.83055	0.717873	2.54997	0.0107732	0.0897308
1700124L16Rik	19.9607	1.06216	0.416723	2.54884	0.0108082	0.0898682
Adgrl1	675.993	0.80332	0.31516	2.54893	0.0108055	0.0898682
Phf5a	1024.83	0.423003	0.165945	2.54905	0.0108015	0.0898682
Vps16	304.019	0.589575	0.231337	2.54856	0.010817	0.0898919
Clcn3	1220.29	0.470599	0.184696	2.54797	0.0108351	0.0899107
Foxa3	218.407	0.945703	0.371169	2.5479	0.0108372	0.0899107
Slc17a9	86.2918	1.06123	0.416461	2.5482	0.0108279	0.0899107
Fam76a	211.113	-0.695261	0.272924	-2.54745	0.0108513	0.0899772
Map7d3	9.66768	-1.55949	0.612364	-2.54667	0.0108756	0.090129
Hvcn1	66.9058	-0.762353	0.299395	-2.54631	0.0108868	0.0901334
Zfp937	87.268	0.75329	0.295841	2.54627	0.0108881	0.0901334
5430420F09Rik	38.7958	-1.13669	0.446533	-2.54559	0.0109092	0.090258
Ano7	28.1221	1.98007	0.778455	2.54359	0.010972	0.090707
Kifap3	224.086	-0.544901	0.214258	-2.5432	0.0109843	0.090707
Rnf128	841.113	0.777226	0.305603	2.54325	0.0109827	0.090707
Snx19	119.901	-0.40815	0.160494	-2.54309	0.0109876	0.090707
Cul2	174.264	0.663937	0.261098	2.54287	0.0109946	0.0907145
Fastk	198.773	0.700929	0.275839	2.54107	0.0110512	0.0910817
Rilp	81.3401	-0.81777	0.321797	-2.54126	0.0110454	0.0910817
Clic4	595.073	-0.5249	0.206627	-2.54032	0.011075	0.0910825
Ddhd2	377.615	0.510461	0.201027	2.53926	0.0111087	0.0910825
Gm44261	37.7702	0.990692	0.390283	2.53839	0.0111364	0.0910825
Ift81	140.478	-0.509624	0.200611	-2.54037	0.0110736	0.0910825
Lfng	156.196	-1.1763	0.463369	-2.53859	0.01113	0.0910825
Mast3	98.9525	0.658353	0.25917	2.54024	0.0110776	0.0910825
Mlf2	2706.18	0.508404	0.200222	2.5392	0.0111106	0.0910825
Pum2	936.13	0.652709	0.257038	2.53935	0.0111058	0.0910825
Rab44	22.7771	-1.08056	0.425403	-2.54008	0.0110826	0.0910825
Relt	28.553	-1.01734	0.400611	-2.53946	0.0111022	0.0910825
Rnf4	352.76	0.55295	0.2177	2.53996	0.0110865	0.0910825
Rplp0	10663.7	0.519638	0.204701	2.53852	0.0111322	0.0910825
Tnfrsf26	120.514	1.24054	0.488633	2.5388	0.0111233	0.0910825
Zfp64	101.461	0.567444	0.223537	2.53848	0.0111337	0.0910825
Gtpbp10	49.1801	0.629888	0.248208	2.53774	0.0111572	0.0912003
Srsf2	1300.84	-0.485493	0.191338	-2.53737	0.011169	0.0912003
Ttc12	22.8362	-1.06023	0.417828	-2.53748	0.0111654	0.0912003
Tmem209	161.52	0.794484	0.313208	2.5366	0.0111935	0.0913508
Cym	422.683	3.65976	1.44329	2.53571	0.0112221	0.0915344
Cldn5	60.1961	-1.18885	0.468985	-2.53495	0.0112463	0.091674
Gm42614	16.6807	-0.996571	0.393157	-2.53479	0.0112515	0.091674
Trappc12	212.358	0.556334	0.219557	2.53389	0.0112803	0.0918591
Gm48415	9.88838	-1.17521	0.463851	-2.53359	0.01129	0.0918883
Echs1	508.712	-0.4039	0.159482	-2.53258	0.0113227	0.0920043
Gm38142	20.754	-1.10508	0.436312	-2.53277	0.0113165	0.0920043
Sfi1	373.129	1.11151	0.438859	2.53272	0.0113181	0.0920043
Gm29107	18.5633	-1.00004	0.394991	-2.53181	0.0113474	0.0921557
Gm28229	17.2027	0.905051	0.357575	2.53108	0.0113712	0.092249
Ociad1	467.942	0.623809	0.246459	2.53108	0.0113712	0.092249
Dbp	139.64	-1.09803	0.433895	-2.53063	0.0113857	0.0922669
Wfdc10	15.0576	-2.07235	0.818866	-2.53075	0.0113819	0.0922669
Plcg1	795.662	-0.633064	0.250196	-2.53027	0.0113974	0.0922903
Srcap	64.0953	-0.553224	0.218651	-2.53016	0.0114009	0.0922903
Pcolce2	116.128	-1.32306	0.523124	-2.52914	0.0114341	0.0925089
Naa20	188.87	0.51908	0.205287	2.52856	0.0114531	0.0926127
P2ry13	94.3487	-0.808804	0.319898	-2.52832	0.011461	0.0926262
9430034N14Rik	22.5617	-1.15834	0.458231	-2.52784	0.0114766	0.0926951
Arid5b	1726.82	-0.625561	0.247484	-2.52768	0.0114818	0.0926951
Cd163	13.2937	-1.99672	0.790141	-2.52704	0.0115028	0.0927642
Nop9	202.839	0.491428	0.194456	2.52719	0.0114979	0.0927642
Lhx6	19.4835	-0.905881	0.358712	-2.52537	0.0115577	0.0931573
A530032D15Rik	28.3613	-1.28683	0.509646	-2.52495	0.0115714	0.0931677
Irx5	93.2753	-1.67861	0.664791	-2.52502	0.0115693	0.0931677
Rnf187	731.141	-0.668138	0.264643	-2.52467	0.0115806	0.0931914
Gm37567	33.412	-0.877546	0.347729	-2.52365	0.0116143	0.0934122
Stat1	404.678	-1.23166	0.488094	-2.5234	0.0116225	0.0934287
Sec22b	1028.96	0.43583	0.172739	2.52305	0.0116341	0.0934715
Dennd1b	231.79	-0.588441	0.233255	-2.52274	0.0116446	0.0935055
Tnks	521.506	0.533786	0.211633	2.52222	0.0116617	0.0935931
Sdc1	3430.32	0.59074	0.234266	2.52166	0.0116802	0.0936911
Gm42785	26.865	-1.00246	0.397591	-2.52133	0.0116911	0.0937284
Gm30025	56.4451	1.01628	0.403102	2.52114	0.0116974	0.0937295
Atp6ap1	1385.96	-0.973434	0.386333	-2.51967	0.0117464	0.0939708
Gm5239	9.89312	1.0551	0.418685	2.52002	0.0117348	0.0939708
Tmprss11a	30.3604	-1.91019	0.758085	-2.51976	0.0117436	0.0939708
Gsdmd	222.06	0.566351	0.224845	2.51885	0.0117738	0.0941405
Ccser1	22.4711	-1.51268	0.600782	-2.51786	0.011807	0.0943557
Cecr2	74.9741	-1.70027	0.675567	-2.5168	0.0118426	0.0945892
Gigyf2	446.673	-0.543118	0.215851	-2.51618	0.0118635	0.0947029
Icam2	105.679	-0.853553	0.33925	-2.516	0.0118694	0.0947029
Dut	274.066	0.901972	0.358525	2.51578	0.0118769	0.0947121
Slmap	443.132	-0.470611	0.18709	-2.51542	0.0118889	0.0947578
Arhgap30	140.007	-0.679511	0.270247	-2.51441	0.0119231	0.0948888
Ccl6	5030.16	-0.701983	0.279188	-2.51437	0.0119244	0.0948888
Prkaca	539.412	0.694512	0.27619	2.51461	0.0119163	0.0948888
Mbd4	146.233	0.665761	0.264805	2.51416	0.0119318	0.0948973
Gm38036	24.816	-0.937374	0.372964	-2.51331	0.0119604	0.0950302
Hps3	67.194	-0.697874	0.277674	-2.51329	0.0119611	0.0950302
Mucl3	64.3733	-1.09944	0.437743	-2.51162	0.012018	0.0954311
Ywhaq	2933.18	0.653455	0.260244	2.51093	0.0120412	0.0955652
Kpnb1	938.394	0.492971	0.196394	2.51011	0.0120693	0.0957171
Zfp74	61.1734	-0.5315	0.211753	-2.51	0.0120731	0.0957171
Kcnk5	104.068	1.12084	0.446821	2.50847	0.0121254	0.0960806
Litaf	856.407	0.70196	0.27992	2.50771	0.0121515	0.09621
Rhot2	392.677	0.350044	0.139592	2.50763	0.0121545	0.09621
Mrgbp	145.688	0.567536	0.226378	2.50703	0.012175	0.0963215
Pik3r4	239.888	0.771599	0.307864	2.5063	0.0122004	0.0964711
Gm26797	25.714	-0.697357	0.278288	-2.50588	0.0122147	0.0965333
St13	1712.14	0.449132	0.179248	2.50564	0.0122229	0.096547
Glipr2	122.324	-1.18246	0.471958	-2.50543	0.0122302	0.0965543
Gm42937	14.285	-1.09727	0.438004	-2.50516	0.0122395	0.096577
Clba1	52.0902	-1.05648	0.421799	-2.5047	0.0122555	0.0966522
Sgf29	103.811	-0.441345	0.176235	-2.50429	0.0122697	0.0967131
Cox6b2	81.3232	-1.28801	0.514448	-2.50367	0.0122913	0.0967315
Ctsk	167.845	-0.94446	0.377215	-2.50377	0.0122878	0.0967315
Pskh1	299.696	0.467576	0.186753	2.50372	0.0122896	0.0967315
Was	97.9065	-0.509061	0.203374	-2.50308	0.0123118	0.0968417
Ccdc181	145.851	-0.822374	0.328638	-2.50237	0.0123366	0.0969856
Gm4468	129.881	0.690044	0.275807	2.50191	0.0123525	0.097009
Il17rb	16.456	1.93345	0.772773	2.50196	0.0123509	0.097009
Ctsl	1419.68	0.90611	0.362281	2.50112	0.0123801	0.0971751
Gpt2	147.296	0.758976	0.303584	2.50005	0.0124174	0.0974172
Ogn	41.2829	-1.92569	0.770345	-2.49978	0.012427	0.0974409
Cfap36	113.798	-0.615196	0.246227	-2.4985	0.0124721	0.0976714
Ctse	599.531	1.36473	0.546243	2.49839	0.0124759	0.0976714
Lsr	1943.65	0.633588	0.253598	2.4984	0.0124756	0.0976714
4930444P10Rik	15.9405	-1.04385	0.417855	-2.49812	0.0124856	0.0976961
Casp4	38.1176	-0.798104	0.319533	-2.49772	0.0124996	0.0977548
Ddx47	503.926	0.703953	0.28195	2.49673	0.0125344	0.097973
Lgi3	1040.59	-1.32336	0.530072	-2.49656	0.0125405	0.097973
Ankrd50	439.747	0.883592	0.354035	2.49577	0.0125683	0.0979854
Crebrf	891.793	-0.738235	0.295789	-2.49582	0.0125668	0.0979854
Gm1976	39.9134	0.745976	0.298868	2.496	0.0125601	0.0979854
Rasa4	205.753	0.923759	0.370058	2.49626	0.0125512	0.0979854
Ptpn12	841.974	-0.551532	0.221103	-2.49446	0.0126148	0.098297
Tdg	26.6058	1.06408	0.426818	2.49306	0.0126649	0.098636
Mettl7a1	525.496	-1.11576	0.447611	-2.4927	0.0126777	0.0986848
Afp	395.128	1.27393	0.511221	2.49193	0.0127051	0.098847
Csrp1	2307.64	-0.860724	0.34556	-2.49081	0.0127452	0.0991073
Nup93	526.913	0.739156	0.296873	2.48981	0.0127812	0.0993358
Tns4	102.312	0.904423	0.363279	2.48961	0.0127884	0.0993399
Lpin2	1258.48	-0.833538	0.335021	-2.48802	0.0128457	0.099734
Gm38021	24.6695	-0.804889	0.323669	-2.48677	0.0128908	0.100032
Hopx	211.336	-0.870438	0.350139	-2.48598	0.0129195	0.100203
Tcim	215.474	1.19718	0.481673	2.48546	0.0129383	0.100297
Gm13212	17.1602	-1.37532	0.553436	-2.48506	0.012953	0.100359
Dnm3os	34.6595	-0.961196	0.387044	-2.48343	0.0130126	0.100768
Epha3	25.0243	-1.5073	0.607265	-2.48212	0.0130604	0.100982
Fam114a2	523.902	0.429913	0.173187	2.48237	0.0130512	0.100982
Zfp780b	67.4633	-0.443789	0.178788	-2.4822	0.0130572	0.100982
Slc9a1	268.401	0.431353	0.17382	2.48161	0.0130792	0.101076
Ccdc12	654.94	0.428393	0.172659	2.48116	0.0130957	0.101151
Ak6	266.696	-0.636175	0.256621	-2.47905	0.0131734	0.101699
Kbtbd3	45.523	-0.577791	0.233131	-2.47839	0.0131976	0.101833
Brf2	140.709	0.66858	0.269935	2.47682	0.0132559	0.102178
Zfp865	183.538	-0.754624	0.304669	-2.47687	0.0132541	0.102178
Phf8	126.451	-0.480392	0.193992	-2.47636	0.0132731	0.102258
Vamp8	2224.54	-1.06407	0.4298	-2.47574	0.013296	0.102382
Abi3bp	36.0505	-2.00937	0.811839	-2.47508	0.0133206	0.102458
Btbd1	358.969	-0.547075	0.221051	-2.47488	0.0133281	0.102458
Magi3	725.407	-0.742379	0.29997	-2.47484	0.0133295	0.102458
Tysnd1	90.886	-0.513525	0.207506	-2.47474	0.0133333	0.102458
Mat1a	239.596	-1.09247	0.441645	-2.47363	0.0133747	0.102639
Slc19a2	12.0861	1.43802	0.581355	2.47357	0.0133772	0.102639
Vps13b	250.751	-0.560888	0.226738	-2.47373	0.0133711	0.102639
Prrc2c	3704.05	-0.539845	0.218302	-2.47293	0.0134011	0.102769
Rtn1	20.7238	-1.08658	0.439427	-2.47272	0.0134088	0.102775
Eif3g	877.29	0.460259	0.186159	2.4724	0.0134209	0.102816
Rnf13	291.638	-0.405069	0.163855	-2.47213	0.0134312	0.102842
Tyw1	139.627	0.483287	0.195512	2.4719	0.0134396	0.102854
Hsd11b1	98.8602	-0.673781	0.272668	-2.47107	0.0134711	0.102965
Lin7c	484.444	0.408724	0.165399	2.47114	0.0134681	0.102965
Pcbp1	2682.17	0.60928	0.246575	2.47097	0.0134747	0.102965
Ppfia1	612.985	-0.417893	0.16923	-2.46938	0.0135347	0.103371
Irak4	196.992	-0.509957	0.206605	-2.46827	0.0135768	0.10364
Prmt8	96.0891	-1.15317	0.467312	-2.46768	0.0135994	0.103759
Gm48501	15.553	-0.862109	0.34942	-2.46725	0.0136154	0.103828
Clk3	497.551	0.382324	0.154988	2.4668	0.0136326	0.103907
Mxra7	73.9092	-0.907367	0.36803	-2.46547	0.0136834	0.104241
Herc6	100.825	-0.832908	0.337862	-2.46523	0.0136925	0.104251
Stx19	93.4343	-0.951218	0.385879	-2.46507	0.0136986	0.104251
5430416N02Rik	85.7236	0.875679	0.355273	2.4648	0.0137088	0.104276
Gm20604	73.9711	0.898813	0.364802	2.46384	0.0137458	0.104398
Plekhn1	430.46	0.879206	0.356822	2.46399	0.01374	0.104398
Tmem9b	245.701	-0.668742	0.271411	-2.46394	0.0137418	0.104398
Plekhg6	90.4103	0.911135	0.369858	2.46348	0.0137597	0.104451
P2ry14	174.307	-0.630372	0.255923	-2.46313	0.0137731	0.1045
Gm37978	22.1143	-1.02587	0.416534	-2.46288	0.0137827	0.10452
Nol10	243.515	0.806041	0.327303	2.46267	0.0137905	0.104526
Ciao2b	185.952	0.861362	0.349952	2.46138	0.0138405	0.104811
Ptprn	1018.62	1.54342	0.627066	2.46134	0.013842	0.104811
Irak1	705.874	-0.611096	0.248404	-2.46009	0.0138904	0.105124
Rnf24	45.461	0.940279	0.382466	2.45847	0.0139532	0.105546
Gm43161	44.9533	-1.02561	0.417361	-2.45737	0.0139958	0.105815
Ankrd29	12.6237	-1.00392	0.408699	-2.45638	0.0140343	0.105999
Gm15892	38.8134	1.08447	0.441485	2.45641	0.0140333	0.105999
Dhx16	263.898	0.337403	0.137421	2.45525	0.0140785	0.106119
Gm37423	81.0556	-0.665093	0.271006	-2.45416	0.0141213	0.106119
Mier2	293.421	0.521326	0.212412	2.45432	0.0141153	0.106119
Neurl1a	70.3451	-1.03238	0.420549	-2.45484	0.0140947	0.106119
Ogdh	708.144	-0.626073	0.255124	-2.45399	0.0141279	0.106119
Oma1	303.404	-0.489778	0.199522	-2.45476	0.0140978	0.106119
Rel	39.0869	-1.01748	0.414529	-2.45455	0.0141061	0.106119
Rims3	10.9027	-1.22657	0.499502	-2.45559	0.0140653	0.106119
Septin8	358.329	-0.473489	0.192942	-2.45405	0.0141257	0.106119
Snora30	13.6438	-1.33903	0.545503	-2.45468	0.0141011	0.106119
[truncated: 13,004 more rows]
