# Supplementary material for: Kras oncogene ablation prevents resistance in advanced lung adenocarcinomas
Source: J Clin Invest. 2023 Apr 3;133(7):e164413. doi: 10.1172/JCI164413 (PMC10065067; doi:10.1172/JCI164413)
Supplement: Supplemental table 7 [file jci-133-164413-s198.xlsx]

## Sheet: Table 6
Upregulated in sotorasib-resistant PDX tumors
Downregulated in sotorasib-resistant PDX tumors
FDR=0.05
Name	baseMean	log2FoldChange	lfcSE	stat	pvalue	padj
CPE	151.292	-3.9058	0.316892	-12.3253	6.61558e-35	6.23188e-31
CD24	124.297	4.14443	0.347723	11.9188	9.44985e-33	4.45088e-29
CST4	143.59	-4.36025	0.383235	-11.3775	5.41367e-30	1.58966e-26
LGALS9	117.168	2.72695	0.240086	11.3582	6.75014e-30	1.58966e-26
TMC5	226.043	2.7466	0.250028	10.9852	4.50326e-28	8.48414e-25
TTR	137.357	3.97263	0.367527	10.8091	3.1176e-27	4.89463e-24
CST1	292.972	-4.06182	0.392716	-10.3429	4.50788e-25	5.6823e-22
FAM3D	53.9003	3.60057	0.348341	10.3363	4.82573e-25	5.6823e-22
CACNA2D4	31.4016	-2.86571	0.278476	-10.2907	7.76149e-25	8.12369e-22
MAP2	58.735	3.09098	0.301263	10.26	1.06653e-24	1.00467e-21
LITAF	444.961	2.17056	0.212888	10.1958	2.07072e-24	1.77329e-21
SLC16A7	74.2496	3.046	0.302	10.0861	6.36529e-24	4.99675e-21
BPIFB1	37.109	4.17659	0.416929	10.0175	1.27689e-23	8.59165e-21
TMEM176B	109.087	2.25412	0.224997	10.0184	1.2649e-23	8.59165e-21
ALDH1A1	157.57	2.63769	0.273185	9.65533	4.66654e-22	2.93059e-19
CTSS	105.675	2.58578	0.268102	9.64476	5.17302e-22	3.04562e-19
CREB3L1	587.033	2.16676	0.231231	9.37053	7.21684e-21	3.99898e-18
S100A13	543.322	-1.67639	0.179064	-9.36193	7.8294e-21	4.09738e-18
CLDN3	202.48	2.62123	0.281731	9.30403	1.35221e-20	6.7041e-18
SLC44A4	73.8339	2.23416	0.242434	9.21551	3.0981e-20	1.45921e-17
GSTA1	120.197	3.39663	0.375091	9.05547	1.35975e-19	6.09945e-17
PROM1	35.5427	3.76343	0.422196	8.91394	4.92513e-19	2.10885e-16
DSTN	592.341	1.02186	0.115097	8.87827	6.79109e-19	2.7814e-16
ELAPOR1	47.8515	3.33988	0.376537	8.87	7.31465e-19	2.871e-16
S100A1	81.4292	-2.71791	0.316459	-8.5885	8.81112e-18	3.32003e-15
TOX3	223.022	1.74588	0.208867	8.35884	6.3338e-17	2.29478e-14
ITM2A	64.1753	3.59024	0.431739	8.31576	9.11633e-17	3.18059e-14
LAMA4	14.5383	-2.88496	0.347213	-8.30891	9.65855e-17	3.24941e-14
PLA2G10	160.892	2.90401	0.35393	8.20502	2.30559e-16	7.48918e-14
LRCH1	35.5633	-2.04423	0.251676	-8.12248	4.56767e-16	1.43425e-13
PDZK1IP1	42.1566	2.81133	0.348196	8.074	6.803e-16	2.00263e-13
SORBS2	43.9807	2.79757	0.346359	8.07709	6.6328e-16	2.00263e-13
SLPI	72.4281	1.76412	0.219513	8.03654	9.24128e-16	2.63796e-13
SLC20A1	280.618	-1.91161	0.241198	-7.92549	2.27243e-15	6.29598e-13
PDLIM4	66.3477	-2.1077	0.274194	-7.68691	1.50734e-14	4.0569e-12
MACC1	27.5549	2.96709	0.386346	7.67988	1.5924e-14	4.16678e-12
TC2N	143.627	1.42598	0.18811	7.58058	3.44015e-14	8.75844e-12
DHRS3	58.9925	2.72182	0.362882	7.50056	6.35439e-14	1.57522e-11
BASP1	44.9695	-2.55511	0.348844	-7.3245	2.39787e-13	5.79179e-11
PDLIM7	149.664	-1.90377	0.263835	-7.21574	5.36412e-13	1.26325e-10
CSGALNACT1	118.579	-1.48833	0.208324	-7.14429	9.04614e-13	2.07841e-10
MRPS6	131.252	-1.25137	0.175293	-7.13878	9.41655e-13	2.112e-10
CHST6	34.5239	-1.95291	0.275953	-7.07697	1.47344e-12	3.22787e-10
LINC00942	103.855	1.77021	0.250509	7.06644	1.58954e-12	3.40305e-10
CEACAM5	3254.56	2.13766	0.304456	7.02122	2.19939e-12	4.60405e-10
UTRN	56.3469	-1.57731	0.226478	-6.96453	3.29505e-12	6.74768e-10
GALNTL6	16.3128	3.08586	0.447731	6.89221	5.49311e-12	1.10096e-09
FABP5	501.641	-1.39357	0.204039	-6.82992	8.49626e-12	1.66739e-09
LYPD6B	25.0475	2.83552	0.416596	6.80641	1.00062e-11	1.92364e-09
ASRGL1	102.679	2.14317	0.315013	6.80344	1.02149e-11	1.92448e-09
CYSRT1	18.3646	-2.45009	0.367386	-6.66897	2.57599e-11	4.758e-09
ITGB4	245.886	-1.60379	0.241482	-6.64142	3.10672e-11	5.62794e-09
S100A16	774.767	-1.40512	0.21308	-6.59433	4.27194e-11	7.59276e-09
LINC02381	39.2338	2.58327	0.395398	6.53334	6.43175e-11	1.12198e-08
HLA-B	413.504	2.07753	0.318828	6.51614	7.21404e-11	1.23557e-08
MUC16	52.8729	2.11604	0.326713	6.47677	9.3707e-11	1.57629e-08
MUC4	82.0628	2.73712	0.422801	6.47378	9.5581e-11	1.5796e-08
NET1	139.485	-1.60547	0.248276	-6.46649	1.00308e-10	1.62914e-08
ITGA6	261.099	-1.98032	0.308666	-6.41574	1.40138e-10	2.23746e-08
F2RL2	13.2194	2.81869	0.441932	6.37811	1.79282e-10	2.72393e-08
IGFBP1	168.106	-2.44224	0.382751	-6.38076	1.76215e-10	2.72393e-08
VTCN1	14.5195	2.83223	0.443987	6.37909	1.78146e-10	2.72393e-08
FER1L6	23.8628	2.61043	0.41108	6.35017	2.15077e-10	3.21591e-08
TRNP1	51.1859	-1.51634	0.239384	-6.33437	2.38318e-10	3.50774e-08
AGT	53.2378	2.11484	0.334052	6.33087	2.43789e-10	3.53307e-08
KCNJ12	23.643	-2.13052	0.337975	-6.30377	2.90482e-10	4.14597e-08
CDS1	40.151	1.70398	0.272456	6.25414	3.99716e-10	5.61989e-08
KRTCAP3	115.215	1.33094	0.213054	6.24697	4.18504e-10	5.79751e-08
AC138230.1	21.4735	-2.04408	0.327347	-6.24439	4.25444e-10	5.80823e-08
MATN2	17.9051	2.46092	0.396113	6.21267	5.20928e-10	7.0102e-08
GDF15	1186.04	2.20795	0.358157	6.16476	7.05891e-10	9.36549e-08
NOS1	98.9002	-2.48126	0.404724	-6.13075	8.74667e-10	1.14436e-07
C2orf72	156.797	1.31864	0.21557	6.11701	9.53457e-10	1.23035e-07
TESC	946.213	-1.46839	0.241707	-6.07507	1.23931e-09	1.57761e-07
ATP2C2	14.2413	2.55192	0.424642	6.00959	1.85998e-09	2.31084e-07
SCGB2A1	9.60552	2.72693	0.453792	6.0092	1.86437e-09	2.31084e-07
CFB	32.851	2.0282	0.33767	6.00647	1.8961e-09	2.31964e-07
GNG4	10.4098	-2.4774	0.413088	-5.99727	2.00664e-09	2.4234e-07
RCAN2	21.8677	2.49473	0.416662	5.98742	2.13191e-09	2.5421e-07
CFI	20.0875	2.2444	0.377243	5.94947	2.69017e-09	3.16767e-07
RETREG1	25.7016	2.27788	0.383296	5.94287	2.80067e-09	3.25707e-07
ONECUT2	213.229	1.30014	0.221068	5.88115	4.0743e-09	4.68048e-07
SLC5A3	65.0718	-1.5162	0.258011	-5.87649	4.19061e-09	4.75609e-07
PSMB9	21.2522	2.08076	0.354333	5.87235	4.29671e-09	4.81845e-07
ATOX1	183.741	-1.20267	0.205008	-5.86647	4.45182e-09	4.93366e-07
ITGB3	16.0049	-2.22857	0.381031	-5.84878	4.95197e-09	5.42414e-07
C5	30.0791	1.90639	0.326578	5.83748	5.29964e-09	5.54696e-07
NT5E	61.3462	-1.85815	0.318163	-5.84024	5.21252e-09	5.54696e-07
RAB31	93.9062	-1.15015	0.196967	-5.83929	5.24235e-09	5.54696e-07
TP53I11	184.123	1.73616	0.297305	5.83968	5.23003e-09	5.54696e-07
WFDC2	136.314	2.11038	0.363775	5.80132	6.57952e-09	6.81088e-07
FOSL2	131.918	1.09193	0.188312	5.79853	6.69006e-09	6.85004e-07
GPER1	39.1499	-1.89233	0.327882	-5.77138	7.86263e-09	7.96408e-07
COL6A2	17.3591	-2.199	0.381459	-5.76472	8.17955e-09	8.19695e-07
COL6A1	220.307	-1.9389	0.337443	-5.74586	9.14539e-09	9.06838e-07
SPRED3	23.3286	-2.20293	0.384772	-5.7253	1.03249e-08	1.01313e-06
ELF3	238.621	1.41385	0.247076	5.72232	1.0508e-08	1.02047e-06
ADGRG6	65.4707	-1.84626	0.325218	-5.677	1.37079e-08	1.31764e-06
ADGRF1	21.8897	2.38166	0.421634	5.64863	1.61728e-08	1.53744e-06
MAST4	35.5575	1.82953	0.323979	5.64707	1.6321e-08	1.53744e-06
CYP4F3	105.716	1.67836	0.29794	5.63322	1.7688e-08	1.63354e-06
ST6GAL1	42.2843	1.64098	0.29125	5.63428	1.75788e-08	1.63354e-06
AP1S1	126.168	-1.36988	0.244293	-5.60752	2.05244e-08	1.87709e-06
SMIM31	18.9566	2.07938	0.371462	5.59784	2.17045e-08	1.96592e-06
ABCA12	14.362	2.37475	0.428048	5.54786	2.89185e-08	2.56992e-06
ACOT7	31.741	-1.79667	0.323769	-5.54923	2.86934e-08	2.56992e-06
IER3	431.922	-1.11108	0.200371	-5.54509	2.93803e-08	2.58657e-06
LFNG	113.175	-1.6994	0.307989	-5.51774	3.4339e-08	2.99512e-06
CDC25B	83.7189	-1.25678	0.228063	-5.51067	3.57477e-08	3.08939e-06
ADH1C	23.5469	2.43962	0.442978	5.50732	3.64342e-08	3.12009e-06
LINC02532	13.904	2.4254	0.440699	5.50352	3.72278e-08	3.15933e-06
AC018629.1	35.8712	-1.43932	0.261842	-5.49689	3.86539e-08	3.25107e-06
BMP3	11.6288	2.42486	0.442109	5.48476	4.1402e-08	3.39181e-06
HTRA1	20.3978	-1.741	0.317378	-5.48555	4.1218e-08	3.39181e-06
PPTC7	64.5355	-1.5171	0.276604	-5.48474	4.14075e-08	3.39181e-06
LGALS1	110.325	-1.14157	0.208336	-5.47946	4.26629e-08	3.43491e-06
NPNT	8.39052	2.45608	0.448166	5.48029	4.2462e-08	3.43491e-06
F5	372.116	0.886438	0.162018	5.47122	4.46943e-08	3.56797e-06
CXCL1	10.8956	2.40622	0.440922	5.45725	4.83564e-08	3.82788e-06
MIR9-1HG	85.8227	1.44549	0.265274	5.44906	5.06374e-08	3.94922e-06
S100A2	93.0644	-2.54668	0.467388	-5.44874	5.07278e-08	3.94922e-06
BMERB1	56.1453	-1.68194	0.30975	-5.42999	5.63568e-08	4.35148e-06
PGGHG	13.3955	2.17521	0.400817	5.42693	5.73307e-08	4.39069e-06
GRK6	48.7239	-1.35175	0.249157	-5.42531	5.7853e-08	4.39496e-06
ZNF703	35.646	1.86523	0.344523	5.41393	6.16553e-08	4.64634e-06
KIF26B	12.7383	2.34198	0.433291	5.4051	6.47709e-08	4.8424e-06
COL17A1	52.0482	-2.2133	0.41084	-5.38726	7.15415e-08	5.30646e-06
ITGA5	24.5168	-1.4653	0.272121	-5.38472	7.2557e-08	5.33974e-06
CAPG	392.637	-1.25288	0.233315	-5.36988	7.87898e-08	5.75349e-06
RASSF5	25.5813	2.07798	0.387784	5.3586	8.38687e-08	6.07726e-06
CDCP1	118.714	-1.42973	0.268192	-5.33101	9.76682e-08	7.02316e-06
AL121839.2	87.4836	1.60893	0.303487	5.30147	1.14875e-07	8.19791e-06
EVPL	35.0081	-1.3517	0.25509	-5.29892	1.16487e-07	8.25041e-06
CFH	147.493	1.04326	0.197248	5.28908	1.22934e-07	8.6421e-06
AXL	29.217	-2.04752	0.388216	-5.27418	1.33353e-07	9.23666e-06
S100A4	2375.6	-1.10005	0.208564	-5.2744	1.33193e-07	9.23666e-06
PRSS3	91.6309	-1.19805	0.227399	-5.26849	1.37554e-07	9.45807e-06
FUT2	16.8245	2.09274	0.398917	5.24605	1.55395e-07	1.06074e-05
SHROOM1	54.1617	1.47512	0.283517	5.20295	1.96152e-07	1.32932e-05
SFT2D2	229.004	-1.02664	0.197982	-5.18555	2.15384e-07	1.44922e-05
OCLN	23.0579	1.74552	0.336748	5.18348	2.17788e-07	1.45501e-05
TRIM16L	31.8629	1.82427	0.352184	5.17987	2.22046e-07	1.47301e-05
JCAD	24.1534	-1.53572	0.297019	-5.17044	2.33549e-07	1.53848e-05
GMDS	34.5977	1.38624	0.269242	5.14868	2.6233e-07	1.71608e-05
SCG2	34.2628	-1.44673	0.281442	-5.1404	2.74153e-07	1.78105e-05
XBP1	339.302	1.30224	0.253796	5.13104	2.88148e-07	1.85914e-05
AP1M2	16.3804	2.0572	0.401915	5.11848	3.08001e-07	1.94723e-05
ARFGEF3	190.206	1.89074	0.369371	5.11883	3.07443e-07	1.94723e-05
GOLPH3L	125.073	0.951667	0.185884	5.11968	3.06057e-07	1.94723e-05
VDR	27.8553	1.55826	0.306342	5.08665	3.64443e-07	2.2887e-05
CYP2B7P	63.2308	2.24028	0.440836	5.08189	3.73697e-07	2.33127e-05
MARCHF3	10.3134	2.14269	0.422886	5.06683	4.04498e-07	2.50682e-05
CLDN7	160.942	1.05803	0.209062	5.06086	4.17361e-07	2.56453e-05
THSD7A	60.7045	1.68508	0.33302	5.06	4.19255e-07	2.56453e-05
ROBO1	25.1952	-1.59295	0.315198	-5.05383	4.33048e-07	2.63181e-05
CYB5A	24.2194	1.61285	0.319365	5.05019	4.41374e-07	2.66522e-05
TMED6	12.379	2.06476	0.409735	5.03927	4.67322e-07	2.80393e-05
GALNT7	45.8336	1.51805	0.3029	5.01172	5.39452e-07	3.21623e-05
ANG	39.2611	1.30417	0.26138	4.98956	6.05175e-07	3.58538e-05
UNC13A	40.8067	-1.39698	0.280257	-4.98464	6.2077e-07	3.65478e-05
SLC44A3-AS1	92.3108	-1.63989	0.329656	-4.97453	6.54052e-07	3.82682e-05
PLAAT4	11.4652	2.10545	0.424021	4.96544	6.8545e-07	3.98577e-05
NCOA7	53.0017	1.14116	0.229992	4.96174	6.98639e-07	4.03753e-05
ZBTB20	204.704	0.775512	0.156509	4.95507	7.23056e-07	4.15317e-05
CPVL	211.731	-1.36094	0.274896	-4.95074	7.3933e-07	4.2209e-05
CD44	223.918	-0.977147	0.197533	-4.94674	7.54649e-07	4.28241e-05
CDR2L	27.6836	1.51033	0.305662	4.94117	7.76552e-07	4.38031e-05
FAM102A	132.453	1.34036	0.271709	4.93308	8.09439e-07	4.53864e-05
PLEKHG5	15.3325	-1.88536	0.382704	-4.9264	8.37567e-07	4.66857e-05
HS3ST1	13.5872	2.12245	0.4317	4.91649	8.81079e-07	4.88222e-05
DUSP5-DT	18.5108	-1.7009	0.347891	-4.88919	1.0125e-06	5.57762e-05
BAAT	68.6411	1.83033	0.374511	4.88724	1.02259e-06	5.60049e-05
PIP	14.5269	2.18766	0.449091	4.87131	1.10861e-06	6.03648e-05
SEMA6A	46.0843	1.62204	0.333283	4.86686	1.13385e-06	6.13841e-05
CPLX2	76.5857	1.80648	0.371282	4.86553	1.14151e-06	6.14458e-05
NUCB2	361.764	0.904798	0.186205	4.85914	1.17895e-06	6.2923e-05
SUFU	21.6266	-1.60047	0.32941	-4.85858	1.18231e-06	6.2923e-05
MTUS1	173.781	1.05663	0.217622	4.85537	1.20162e-06	6.35912e-05
TSPAN13	122.227	1.20842	0.249128	4.85058	1.231e-06	6.47824e-05
ERRFI1	26.7451	-1.79177	0.369516	-4.84896	1.24111e-06	6.49513e-05
BICDL2	6.97498	2.24944	0.465089	4.83658	1.3209e-06	6.8745e-05
MMP28	41.949	-1.9719	0.410173	-4.80748	1.52843e-06	7.91089e-05
AP1S2	86.4458	-1.00157	0.208468	-4.80444	1.55184e-06	7.98818e-05
GRAMD1B	40.0638	-1.43177	0.298623	-4.79457	1.63027e-06	8.34626e-05
CCDC198	44.8657	1.36412	0.285434	4.7791	1.76079e-06	8.96574e-05
ITPRID2	52.9319	-1.60653	0.336672	-4.7718	1.82588e-06	9.2472e-05
NQO1	1218.09	1.06369	0.22389	4.75097	2.02448e-06	0.000101982
SEMA5A	29.2925	1.44784	0.30548	4.73955	2.14198e-06	0.000107327
MORC4	95.8397	-1.11801	0.237014	-4.71703	2.39308e-06	0.000119274
SLC39A10	150.757	-0.915261	0.194195	-4.71309	2.43986e-06	0.000120965
SCN2A	11.6779	2.02076	0.428886	4.71165	2.45715e-06	0.000121185
APOD	136.794	1.59437	0.338521	4.7098	2.47955e-06	0.000121653
PLCL2	14.1812	1.76759	0.375948	4.70169	2.58023e-06	0.000125936
PTGR1	62.4684	1.04441	0.222659	4.69064	2.72352e-06	0.000132245
SMOX	42.5208	-1.37043	0.293863	-4.6635	3.10872e-06	0.000150175
VCAN	227.379	-1.22302	0.263589	-4.63987	3.48628e-06	0.000167555
TOB1	121.718	-1.12666	0.243921	-4.61898	3.8564e-06	0.000184402
MECOM	36.0284	1.32958	0.287939	4.61758	3.88237e-06	0.000184707
BMP2	13.6703	1.81789	0.39482	4.60436	4.13738e-06	0.000194871
CXCL16	63.382	1.46412	0.317952	4.60485	4.12761e-06	0.000194871
AC010198.2	14.374	-1.46662	0.319596	-4.58897	4.45435e-06	0.000207723
MOB3A	19.5862	-1.67896	0.365867	-4.58897	4.45431e-06	0.000207723
KCNS3	19.4506	1.74863	0.381564	4.58279	4.58807e-06	0.000212905
ACTN4	945.229	-1.02299	0.223676	-4.57353	4.79573e-06	0.00022145
GAS2L1	12.2319	-1.72199	0.376833	-4.56963	4.88576e-06	0.000224507
GADD45G	14.9057	2.02028	0.442324	4.56743	4.93748e-06	0.000225782
PDE1B	16.5662	1.81555	0.397682	4.56532	4.98724e-06	0.000225864
SPINK1	128.133	2.14062	0.468828	4.5659	4.97367e-06	0.000225864
MLXIP	189.348	0.992422	0.218743	4.53694	5.70761e-06	0.000257252
AC004870.2	10.0207	2.00949	0.44411	4.52475	6.04678e-06	0.000270252
C4orf19	59.1705	1.73495	0.383498	4.524	6.06813e-06	0.000270252
FMNL1	13.4203	-1.74696	0.386195	-4.52351	6.08211e-06	0.000270252
ADIRF	14.5979	-1.85246	0.411324	-4.50365	6.67949e-06	0.000295403
UCHL1	362.228	1.15477	0.256735	4.49792	6.86225e-06	0.000302067
CRABP2	24.7367	1.84866	0.412156	4.48533	7.28024e-06	0.000318976
GLTPD2	37.35	1.64188	0.366816	4.47603	7.60451e-06	0.000331641
CKAP4	241.881	0.700296	0.156517	4.47425	7.66811e-06	0.000332874
MITF	58.6077	1.15667	0.258587	4.47303	7.71177e-06	0.000333233
TCF7L2	447.753	-1.10667	0.247794	-4.46607	7.96713e-06	0.000342696
LDHA	4468.85	-0.982167	0.220902	-4.44616	8.742e-06	0.000374317
AC006230.1	8.48166	1.90442	0.430449	4.42426	9.67716e-06	0.000408784
PPP2R5C	187.884	-0.936856	0.211733	-4.42471	9.65716e-06	0.000408784
STMN2	78.7452	-2.07795	0.469592	-4.42502	9.64325e-06	0.000408784
EPB41L4A	20.1708	1.73867	0.39342	4.41936	9.89934e-06	0.000414453
FXYD3	49.8581	1.68527	0.381321	4.41957	9.88976e-06	0.000414453
IFI27	18.4372	1.86272	0.424166	4.39149	1.12574e-05	0.000469226
MX1	51.7006	1.30221	0.296864	4.38655	1.15164e-05	0.000477906
AL360020.1	791.739	0.766101	0.175015	4.37735	1.20133e-05	0.00049634
CCL28	19.1788	1.54592	0.353315	4.37547	1.2117e-05	0.000498439
GSTP1	1269.45	0.762981	0.174701	4.36736	1.25758e-05	0.000515061
AP2S1	180.065	-1.51615	0.34792	-4.35775	1.31407e-05	0.000535869
NFKBIZ	22.6646	1.52105	0.349444	4.35278	1.34422e-05	0.000545802
ARRB2	25.0641	1.57523	0.362103	4.35022	1.36003e-05	0.000549847
DRAIC	60.0363	1.38009	0.317459	4.34731	1.37814e-05	0.000554791
VWA5A	25.1879	1.32576	0.305502	4.3396	1.42741e-05	0.000572178
SLC35C1	60.1187	1.00316	0.231477	4.33372	1.4661e-05	0.000585198
DUSP6	147.028	-1.65145	0.381917	-4.32411	1.53151e-05	0.000608725
RASGEF1A	41.295	-1.00391	0.23233	-4.32103	1.55302e-05	0.000614682
FAM133A	40.5396	1.75833	0.407619	4.31367	1.60564e-05	0.00063285
CBR1	284.124	1.17255	0.272232	4.30719	1.65345e-05	0.000648979
BEX4	54.2557	1.10417	0.256476	4.30516	1.66862e-05	0.000652214
LTBP2	17.5691	-1.42928	0.332519	-4.29834	1.72083e-05	0.000669845
LLGL2	99.1578	0.891371	0.208582	4.27349	1.9244e-05	0.000746003
ACSS1	19.0152	1.73389	0.405903	4.27168	1.9401e-05	0.000749006
GPAT3	22.1537	-1.45987	0.342291	-4.26498	1.99919e-05	0.000768667
SLC30A1	46.0897	-1.04417	0.244976	-4.26232	2.02313e-05	0.000774712
HSPH1	237.881	-0.891333	0.209324	-4.25815	2.06128e-05	0.000786123
SRGAP3	34.4929	1.64194	0.385984	4.25391	2.10071e-05	0.000797932
CHP1	104.765	0.987378	0.233153	4.23489	2.28664e-05	0.000865068
FILIP1L	10.8657	1.80689	0.427617	4.22548	2.38435e-05	0.000898424
HOXA-AS2	14.6518	1.70124	0.402921	4.22228	2.41846e-05	0.000907644
RND3	32.0201	1.45263	0.344157	4.22084	2.43395e-05	0.000909833
CYP27C1	6.82815	-1.63475	0.388464	-4.20823	2.57377e-05	0.000958298
PHEX	11.6023	1.68708	0.401011	4.20707	2.58705e-05	0.000959447
HLA-E	125	0.981193	0.233311	4.20551	2.60492e-05	0.00096077
NPW	26.7074	-1.52166	0.361871	-4.20498	2.61101e-05	0.00096077
SATB2	22.6362	-1.1922	0.283753	-4.20153	2.65117e-05	0.00097175
H4C3	263.696	-0.955897	0.227779	-4.1966	2.70952e-05	0.000989292
GOLM1	374.964	0.935128	0.223115	4.19123	2.77449e-05	0.0010091
KRT7	149.918	1.38705	0.331085	4.18941	2.79686e-05	0.00101332
HRAS	18.8296	-1.20587	0.288027	-4.18665	2.831e-05	0.00102176
PROC	14.3812	1.77771	0.42587	4.1743	2.989e-05	0.00107467
APRT	469.849	-1.03272	0.247907	-4.16575	3.10329e-05	0.00111152
TCN1	21.9524	-1.65646	0.397895	-4.16305	3.14021e-05	0.00111626
ZFYVE19	26.2603	-1.48489	0.356677	-4.16312	3.13928e-05	0.00111626
SH2D2A	31.1542	-1.33574	0.32127	-4.15768	3.21503e-05	0.00113855
OPHN1	43.5371	1.13379	0.273197	4.15007	3.32371e-05	0.00117263
ABO	33.6868	-1.64796	0.397374	-4.14713	3.36665e-05	0.00118335
COL4A4	17.275	1.70921	0.412662	4.14191	3.44433e-05	0.00118848
DCBLD2	461.829	-1.04545	0.252244	-4.1446	3.404e-05	0.00118848
GALM	160.584	1.2027	0.290307	4.14285	3.43016e-05	0.00118848
HPGD	121.749	-1.1349	0.273991	-4.14211	3.44124e-05	0.00118848
SLC38A10	192.245	0.884853	0.213584	4.14289	3.42959e-05	0.00118848
MGAT4A	12.3836	1.65166	0.39915	4.13795	3.50424e-05	0.00120474
PALM2AKAP2	74.6804	-1.14832	0.27765	-4.13587	3.53618e-05	0.0012113
SLC29A1	25.6181	1.40054	0.338964	4.13181	3.5991e-05	0.00122839
MET	195.248	-0.676297	0.164164	-4.11964	3.79468e-05	0.00129046
CLDN1	22.5784	1.29826	0.31529	4.11768	3.82712e-05	0.00129681
EMBP1	15.1683	1.4894	0.36182	4.11642	3.84803e-05	0.00129923
IRF2BP2	169.798	0.954861	0.232086	4.11425	3.88445e-05	0.00130684
ABCA5	26.54	1.25007	0.305959	4.08572	4.39395e-05	0.00146776
PACSIN3	10.2169	-1.47897	0.361976	-4.08581	4.39232e-05	0.00146776
HDAC11	20.8478	-1.11893	0.274261	-4.07978	4.50775e-05	0.00150046
HMGA2	67.2831	-1.56545	0.384135	-4.07526	4.59624e-05	0.00152453
AREG	146.466	-1.39202	0.341702	-4.07379	4.6254e-05	0.0015287
ARL14	21.1124	-1.19173	0.292594	-4.07299	4.64128e-05	0.0015287
KIAA0319	7.94258	1.73582	0.426301	4.07181	4.66483e-05	0.0015311
MT-ATP8	7582.59	-1.27139	0.312449	-4.06911	4.7193e-05	0.00153945
STN1	80.406	-0.790102	0.194179	-4.06893	4.72293e-05	0.00153945
PDE4B	14.0022	-1.30982	0.322018	-4.06754	4.75116e-05	0.00154331
BCL9L	96.3635	-1.06139	0.26108	-4.06537	4.79562e-05	0.00154784
NCF2	28.5149	1.25289	0.308193	4.06526	4.79797e-05	0.00154784
AHR	220.966	-1.38918	0.342419	-4.05695	4.97168e-05	0.00159778
CLIC6	18.3519	1.4428	0.355697	4.05625	4.9867e-05	0.00159778
GALNT3	19.8404	1.40606	0.347724	4.04359	5.26382e-05	0.00168085
IGFBP4	209.867	1.02936	0.25525	4.03276	5.51248e-05	0.0017484
MGAT1	55.4641	1.06825	0.264875	4.03305	5.50573e-05	0.0017484
MT-TT	51.3968	-1.21033	0.300738	-4.02454	5.70877e-05	0.00180458
CLTRN	10.487	1.74285	0.433827	4.01737	5.88503e-05	0.00185408
YIPF2	38.4637	1.11145	0.276764	4.01588	5.92252e-05	0.00185967
HLA-A	255.6	1.32628	0.330335	4.01495	5.94582e-05	0.00186078
STC1	124.267	-1.87023	0.466592	-4.00827	6.11644e-05	0.00190155
TGFBR1	55.8281	-0.9504	0.237064	-4.00904	6.09658e-05	0.00190155
NME1	285.528	-0.592184	0.148173	-3.99657	6.4268e-05	0.00198249
PRR7	36.6029	-1.36927	0.342633	-3.99631	6.43371e-05	0.00198249
SCRN1	69.8057	1.03615	0.259293	3.99608	6.43993e-05	0.00198249
AKR1C4	14.4682	1.59797	0.400714	3.9878	6.66879e-05	0.0020347
HLA-F	9.73041	1.71085	0.42904	3.98763	6.67369e-05	0.0020347
PNPLA3	14.0453	-1.4414	0.361469	-3.98761	6.67435e-05	0.0020347
RABGAP1L	34.0629	1.32338	0.332015	3.9859	6.72255e-05	0.00204279
FOXA1	69.5827	0.983973	0.246999	3.98372	6.78453e-05	0.00204841
FUT8	48.9125	-0.969378	0.243291	-3.98445	6.76374e-05	0.00204841
TNNT1	12.9476	-1.58164	0.397436	-3.9796	6.903e-05	0.00207752
ARHGDIB	14.873	1.55405	0.391243	3.97207	7.12507e-05	0.00213752
HOXC6	26.3861	1.41288	0.355816	3.97083	7.1622e-05	0.00214184
MT-TS2	152.565	-1.38865	0.350166	-3.96568	7.31859e-05	0.00218168
B2M	1938.63	1.13535	0.28651	3.96268	7.41121e-05	0.00220232
CPS1	210.235	0.993576	0.250837	3.96105	7.4622e-05	0.0022105
MXRA7	67.7252	-1.24319	0.313955	-3.95979	7.50163e-05	0.00221521
SNHG5	184.958	-0.761763	0.192413	-3.95899	7.52671e-05	0.00221567
SCAMP2	85.9426	1.16124	0.293491	3.95667	7.60031e-05	0.00223037
CYP4F11	32.3761	1.34967	0.341244	3.95514	7.64899e-05	0.00223533
ID2	146.997	-1.09312	0.276413	-3.95465	7.66466e-05	0.00223533
CBX6	158.852	1.13397	0.287066	3.9502	7.80851e-05	0.00227025
BCL2L1	70.4559	-1.264	0.320159	-3.94802	7.87989e-05	0.00227891
MCM5	45.6948	-0.890564	0.225584	-3.94782	7.88667e-05	0.00227891
MMP7	12.4201	1.54783	0.392338	3.94516	7.9747e-05	0.0022973
RPL29	383.62	-1.15861	0.294424	-3.93519	8.31311e-05	0.00238023
SEC14L2	13.576	-1.45738	0.370279	-3.93589	8.28888e-05	0.00238023
ZBTB38	177.007	-0.732962	0.186326	-3.93375	8.36294e-05	0.00238724
IFNAR2	42.3691	1.0768	0.274062	3.92902	8.5293e-05	0.00240557
NFIA	100.789	1.0675	0.271674	3.92935	8.51741e-05	0.00240557
PAQR5	53.7007	-1.58406	0.403159	-3.92911	8.52591e-05	0.00240557
ZBTB1	17.5946	-1.2083	0.307382	-3.93095	8.46091e-05	0.00240557
AC131206.1	42.7616	1.05002	0.267312	3.92806	8.5634e-05	0.00240798
NSF	53.9147	1.08671	0.276774	3.92635	8.62442e-05	0.00241792
ARHGAP23	49.1502	1.14673	0.292133	3.92537	8.65983e-05	0.00242064
CCDC124	56.0571	-1.57014	0.400244	-3.92297	8.7465e-05	0.00243763
GAREM1	26.2659	-1.22387	0.312443	-3.91709	8.96255e-05	0.00248443
ITGB6	24.64	1.1734	0.299568	3.91696	8.96716e-05	0.00248443
FJX1	26.7308	-1.53365	0.391647	-3.91589	9.00711e-05	0.00248818
EDN1	19.846	1.38208	0.353029	3.91493	9.04295e-05	0.00249078
BAIAP2L2	75.5931	-1.40956	0.360357	-3.91157	9.1698e-05	0.00251835
AHNAK2	535.122	-1.25819	0.321936	-3.9082	9.29864e-05	0.00254631
DAPK1	13.1566	1.54626	0.395984	3.90487	9.42779e-05	0.0025742
SLC35F2	63.449	-1.14198	0.293283	-3.89377	9.86974e-05	0.00268708
CCT3	411.199	-0.665656	0.171032	-3.892	9.94193e-05	0.00269893
SULF2	27.4672	-1.20236	0.309109	-3.88975	0.000100349	0.00271634
XRCC6	367.815	-0.641173	0.164888	-3.88853	0.000100853	0.00272217
DRG1	86.9327	-1.31421	0.339569	-3.87024	0.000108728	0.00291799
PLA1A	11.0727	1.51834	0.392272	3.87064	0.000108552	0.00291799
LCP1	16.8621	1.3756	0.355853	3.86565	0.000110795	0.00296502
CACNA1H	36.0704	1.07059	0.27734	3.8602	0.000113294	0.00301788
CD320	20.8111	-1.26616	0.328084	-3.85926	0.000113731	0.00301788
NOSTRIN	44.8383	-1.11074	0.287771	-3.85978	0.000113488	0.00301788
DCPS	15.1649	1.40271	0.363532	3.85855	0.000114061	0.00301814
FTH1	2083.54	0.856397	0.222048	3.85681	0.000114875	0.00303116
ONECUT3	26.1139	-1.04054	0.270103	-3.85239	0.000116973	0.00307789
KCNK5	15.3046	1.38994	0.361222	3.8479	0.000119136	0.00312607
LIMK2	52.2508	1.0555	0.274591	3.8439	0.000121094	0.00316862
MTRNR2L12	1630.01	-1.37506	0.358001	-3.84093	0.000122568	0.0031983
SPTBN1	776.768	-0.800987	0.208699	-3.838	0.000124042	0.00322783
RAB27B	40.6751	-1.18036	0.308047	-3.83177	0.000127226	0.00330158
RPS13	1035.33	-0.470441	0.122836	-3.82982	0.000128239	0.00331871
SOX9	127.8	-0.8973	0.234399	-3.82808	0.000129146	0.00333302
RNU5F-1	14.8616	-1.2278	0.32086	-3.82661	0.00012992	0.00334384
RPS15	1118.98	-0.790131	0.206563	-3.82513	0.000130701	0.00335477
EREG	58.2988	-1.26344	0.330585	-3.82183	0.000132464	0.0033908
EMP2	79.8368	0.850035	0.222642	3.81795	0.000134565	0.00343524
RTKN	60.1998	-0.774077	0.202928	-3.81455	0.000136432	0.00347349
PLAT	18.3467	-1.49573	0.392702	-3.80881	0.000139635	0.00354545
ANKRD36C	80.1448	1.17912	0.309933	3.80443	0.000142131	0.00359158
ECI2	16.7438	1.36222	0.358094	3.80409	0.000142329	0.00359158
FMNL2	58.9838	-0.841091	0.221129	-3.80362	0.000142596	0.00359158
PLEKHG2	31.0889	-1.21511	0.319757	-3.8001	0.000144639	0.00363333
RNF103	51.5666	1.08116	0.28518	3.79115	0.000149949	0.00375669
ARHGAP29	127.989	-1.41938	0.374657	-3.78849	0.000151566	0.00377712
SNHG25	402.701	-0.998889	0.263621	-3.78911	0.000151187	0.00377712
BACE2	527.631	1.30369	0.344353	3.7859	0.000153154	0.00380662
EHBP1	66.8042	-0.767778	0.202901	-3.78401	0.000154321	0.00382554
PKM	3382.79	-1.0343	0.273578	-3.78063	0.00015643	0.00386765
PAM	67.6879	0.898206	0.237643	3.77964	0.000157053	0.0038687
REPIN1	35.4817	1.11189	0.294209	3.77926	0.000157294	0.0038687
MT-TV	1312.86	-1.36255	0.360799	-3.77648	0.000159058	0.00390189
EFNB2	34.0448	-1.36196	0.360915	-3.77363	0.00016089	0.00393658
EHBP1L1	34.9959	-1.46836	0.389482	-3.77003	0.000163228	0.00394926
PAEP	104.978	-1.54226	0.40918	-3.76915	0.000163806	0.00394926
SENP3	29.3557	-1.49213	0.3959	-3.76897	0.000163924	0.00394926
SOX6	70.6628	0.874307	0.231906	3.77009	0.00016319	0.00394926
TLE1	25.9005	1.20392	0.319358	3.76982	0.000163364	0.00394926
VDAC1	190.851	-0.868916	0.230385	-3.77159	0.000162213	0.00394926
LAMC1	85.4539	-0.969308	0.257288	-3.76741	0.000164952	0.00396389
DCLK1	13.8766	-1.30109	0.346167	-3.75855	0.000170898	0.00409634
TNS3	8.791	1.60961	0.428331	3.75787	0.000171366	0.00409713
ETV4	27.4959	-0.985474	0.262426	-3.75524	0.000173175	0.00412989
DLGAP4	39.9951	-1.11376	0.296738	-3.75334	0.000174494	0.00414039
RASEF	122.391	0.752984	0.200594	3.75377	0.000174192	0.00414039
DMKN	12.6448	1.40028	0.373224	3.75185	0.000175532	0.00415454
PHLDA1	90.6898	-1.40754	0.375509	-3.74836	0.000177996	0.00420232
CSNK1G3	44.8989	-0.817282	0.218386	-3.74236	0.000182297	0.00429308
BMP1	51.0934	-0.916979	0.246035	-3.72702	0.000193756	0.00454025
HRH2	11.3953	1.41185	0.378785	3.72733	0.00019352	0.00454025
RNASE4	20.324	1.20327	0.323171	3.72333	0.00019661	0.00459569
RGS10	12.0701	-1.29783	0.348712	-3.72179	0.000197817	0.00461247
ADAM19	24.5718	-1.23881	0.333073	-3.71935	0.00019974	0.00463553
ETS2	221.086	0.677803	0.18224	3.71928	0.00019979	0.00463553
PTPA	173.979	-1.31117	0.352808	-3.7164	0.000202083	0.0046772
NAB1	83.7694	-1.13391	0.305238	-3.71484	0.000203332	0.00469457
COL4A3	20.0868	1.29158	0.348082	3.71056	0.000206799	0.00476294
PEG10	7.31753	1.63165	0.440153	3.70702	0.000209715	0.00481832
FOXP2	12.6134	1.41713	0.382413	3.70577	0.000210753	0.0048304
NEFL	31.372	-0.948904	0.256212	-3.7036	0.000212564	0.00484831
TIMP1	627.77	-1.12192	0.302886	-3.70408	0.000212157	0.00484831
NNMT	128.247	-1.48196	0.400573	-3.69961	0.000215935	0.0049133
PAK1	38.6809	1.10572	0.299036	3.69761	0.000217638	0.00494012
TTC39A	30.0991	1.13919	0.308197	3.6963	0.000218766	0.0049538
AC009407.1	24.332	1.28844	0.349768	3.68369	0.000229878	0.00519294
POLRMT	23.427	-1.09076	0.296189	-3.68267	0.000230805	0.00520139
MAP7	91.0672	0.868333	0.235977	3.67974	0.00023347	0.00524865
SRGAP1	69.3478	0.89949	0.244483	3.67915	0.000234016	0.00524865
CHCHD7	30.5818	0.999849	0.271818	3.67838	0.000234719	0.00525191
AHNAK	94.6757	-0.823326	0.223873	-3.67765	0.000235388	0.0052544
MAP3K20	74.1069	-0.915087	0.248884	-3.67677	0.00023621	0.00526027
ABHD11	60.1884	1.12506	0.306166	3.67467	0.000238153	0.00529105
CBR3	37.4733	1.48749	0.404863	3.67407	0.000238718	0.00529111
MT-TF	2004.9	-1.12783	0.307029	-3.67335	0.000239389	0.00529353
UNC93B1	8.08104	1.55775	0.424213	3.67209	0.000240574	0.00530727
NCBP2	109.491	-0.850552	0.23184	-3.6687	0.000243789	0.00536564
NUDT18	17.9885	-1.54608	0.421592	-3.66723	0.000245189	0.00538387
PSMB8-AS1	13.1555	1.51176	0.412677	3.66331	0.000248981	0.00545441
MPLKIP	39.1132	0.940852	0.256993	3.66101	0.000251224	0.00549078
RPS5	485.225	-0.790758	0.216156	-3.65827	0.000253922	0.00553691
RHOF	143.541	-0.938408	0.256763	-3.65477	0.000257412	0.00559304
RPS11	1106.78	-0.761536	0.208383	-3.6545	0.000257684	0.00559304
RNF217-AS1	11.5313	1.39718	0.382791	3.64999	0.000262248	0.00567903
HES1	109.134	0.874906	0.239835	3.64795	0.000264337	0.00571114
ANKFN1	9.14213	1.48491	0.407507	3.64389	0.000268549	0.00578887
CAV1	22.8906	-1.0093	0.277255	-3.64032	0.000272299	0.0058563
TGFB1	21.4178	-1.39765	0.384535	-3.63466	0.000278347	0.00597272
UCHL5	92.9325	-0.891876	0.245692	-3.63005	0.000283363	0.00606655
IFIT3	10.7914	1.46548	0.40446	3.62331	0.000290858	0.00621289
CTDSP2	16.3701	1.26581	0.349929	3.61735	0.000297639	0.00634334
MDH2	102.21	-0.587751	0.162774	-3.61084	0.000305213	0.00649008
GFPT1	258.159	0.757187	0.210349	3.59967	0.000318618	0.00675986
PIP5K1C	21.2187	-1.27367	0.353923	-3.59873	0.00031977	0.00676906
PLIN3	403.396	-0.811787	0.226099	-3.59041	0.000330152	0.00697317
ADGRG1	163.391	0.755848	0.210878	3.58429	0.000337998	0.00712291
SLC22A17	27.2759	1.12475	0.314035	3.58161	0.000341483	0.00718029
CSGALNACT2	13.892	-1.28009	0.357856	-3.57711	0.000347416	0.00728804
RPRML	43.3152	1.54885	0.433056	3.57655	0.000348155	0.00728804
AQP1	22.5409	1.16365	0.325964	3.56986	0.000357173	0.00746024
GLIS3	19.7637	1.28717	0.360971	3.56585	0.000362685	0.00755585
HAUS6	63.2469	-0.736288	0.206512	-3.56536	0.000363355	0.00755585
NT5DC3	18.5118	-1.05998	0.297365	-3.56457	0.00036445	0.00756194
RUNX3	27.8976	-1.11057	0.311812	-3.56167	0.000368507	0.00762932
TRIP6	55.5241	0.917229	0.257863	3.55703	0.000375066	0.00774808
TNFSF15	75.7615	-1.31557	0.37002	-3.55541	0.000377397	0.00777916
TOB2	126.651	-0.653693	0.183987	-3.55293	0.000380967	0.0078356
CDYL2	28.231	-0.961199	0.270616	-3.55189	0.000382468	0.00784934
MYOF	73.6618	-0.780212	0.219763	-3.55025	0.000384872	0.00788151
SECTM1	9.15296	1.53501	0.432449	3.54958	0.000385845	0.00788429
CDC42BPB	92.6278	-0.746987	0.210587	-3.54716	0.000389401	0.00793974
PDXDC1	76.8486	0.713609	0.201327	3.54452	0.000393327	0.00800246
AL161431.1	5.20327	-1.49445	0.422297	-3.53885	0.000401872	0.00815869
SLC40A1	20.6284	1.18751	0.335623	3.53823	0.000402824	0.00816044
TPP2	40.0959	0.91959	0.260072	3.53591	0.000406374	0.00821467
NDE1	27.7206	-0.909918	0.257388	-3.53521	0.000407456	0.00821893
PIGR	20.0404	1.36107	0.385629	3.52949	0.000416367	0.00838073
PGAM1	370.441	-0.646674	0.183266	-3.52861	0.000417741	0.00839046
PTP4A2	500.771	-0.562249	0.159383	-3.52766	0.000419253	0.00840291
ABHD17C	285.857	-1.2037	0.341455	-3.52521	0.000423153	0.00846306
RPL36A	1422.19	-0.518707	0.14743	-3.51833	0.000434274	0.00864875
SMOC1	247.013	1.02916	0.292512	3.51835	0.000434233	0.00864875
UBE2E2	14.6759	-1.13734	0.323389	-3.51694	0.000436545	0.00867563
DDB2	29.1343	-0.934651	0.265973	-3.51408	0.000441277	0.00873283
TMEM9B	85.3686	0.93758	0.266787	3.51434	0.000440844	0.00873283
EHD2	16.9914	-1.36851	0.389642	-3.51222	0.000444388	0.00877596
EMP3	13.1975	-1.17351	0.33488	-3.50429	0.000457832	0.00902256
SORT1	17.5504	1.27952	0.365398	3.50172	0.000462272	0.00909104
Z82195.3	129.711	0.851096	0.243126	3.50064	0.000464145	0.00910885
CCDC18-AS1	20.1959	1.10233	0.315235	3.49686	0.000470767	0.00921401
FXYD2	441.509	-1.22855	0.351367	-3.49647	0.00047146	0.00921401
SNU13	267.548	-0.614468	0.17596	-3.49209	0.00047925	0.00934686
CSKMT	17.5997	-1.302	0.372968	-3.49091	0.000481378	0.00936897
PLEK2	62.693	-1.0251	0.293836	-3.48866	0.000485444	0.00941853
ZNF219	47.696	-1.14117	0.327132	-3.4884	0.000485924	0.00941853
C1S	12.396	1.28413	0.368841	3.48152	0.000498576	0.00964392
POU4F1	12.3157	1.2925	0.371869	3.47568	0.000509551	0.00983601
CFLAR	154.504	0.700924	0.201881	3.47197	0.000516663	0.00995289
ETV5	59.5822	-0.790088	0.227878	-3.46715	0.000526006	0.0101122
AGTRAP	76.853	-0.76068	0.219907	-3.4591	0.000541977	0.010398
FAM214A	21.0816	1.19486	0.34551	3.45825	0.000543694	0.0104097
SLC1A1	14.9365	1.22377	0.354324	3.45382	0.0005527	0.0105607
CAPRIN2	18.2195	-1.13312	0.32831	-3.45138	0.000557718	0.0106063
DYNC2I1	90.9702	-0.653543	0.189346	-3.45157	0.000557331	0.0106063
SPSB2	22.9374	1.05225	0.304909	3.45102	0.000558464	0.0106063
PLCB2	17.8552	1.14443	0.331673	3.45047	0.000559615	0.0106068
CDC27	200.262	-0.694621	0.20177	-3.44264	0.000576071	0.0108749
ZER1	27.0851	1.05931	0.307695	3.44274	0.000575861	0.0108749
DMTN	39.9511	-0.918995	0.267134	-3.4402	0.000581278	0.0109513
LINC02595	9.25771	-1.39164	0.4046	-3.43955	0.000582691	0.010956
GUK1	139.029	-0.608575	0.177031	-3.43767	0.000586747	0.0109859
LINC01239	14.2585	-1.12227	0.326428	-3.43804	0.000585934	0.0109859
NOSIP	42.0859	-1.18875	0.34585	-3.43719	0.000587782	0.0109859
ZFAND2A	60.6819	-0.942927	0.274506	-3.43499	0.000592574	0.0110536
RPL8	1235.55	-1.03127	0.300388	-3.43312	0.000596668	0.0111079
OGDH	112.796	-0.822105	0.239506	-3.4325	0.000598038	0.0111115
PARM1	54.4177	1.01855	0.296803	3.43174	0.000599712	0.0111206
ARHGEF17	7.88049	1.44473	0.42109	3.43093	0.000601506	0.0111279
MARVELD2	70.8377	0.759542	0.221408	3.4305	0.000602466	0.0111279
PCNT	27.5518	-0.893639	0.260668	-3.42827	0.00060744	0.0111887
RRAS	29.7063	-0.984419	0.287173	-3.42796	0.000608135	0.0111887
CARD10	34.6924	-1.25749	0.367011	-3.42631	0.000611833	0.0112348
LCN2	617.03	1.25912	0.367739	3.42395	0.000617175	0.011267
PPP1R3C	13.7984	-1.29706	0.378788	-3.42423	0.000616552	0.011267
UXT	99.5968	-0.699972	0.20443	-3.42402	0.000617014	0.011267
MATR3	282.638	-0.692657	0.202641	-3.41814	0.0006305	0.011488
WIPF1	47.0237	-0.826832	0.242337	-3.41191	0.000645087	0.0117311
SLC25A29	20.2514	1.21774	0.357009	3.41095	0.000647376	0.0117501
GCLM	193.817	0.922899	0.270714	3.40913	0.000651714	0.0118061
FMN2P1	102.382	-1.33683	0.392753	-3.40375	0.000664675	0.0120177
PRELID3B	55.129	-0.856566	0.252053	-3.39836	0.000677913	0.0122336
CEP63	81.673	-0.830168	0.244363	-3.39728	0.000680587	0.0122584
TNFRSF10D	40.4781	-1.0103	0.297875	-3.39169	0.000694638	0.0124876
MPV17L	25.3517	-0.845998	0.249596	-3.38948	0.000700262	0.0125408
PARD3	101.871	-0.82746	0.244105	-3.38976	0.000699529	0.0125408
A4GALT	7.73947	-1.51979	0.448572	-3.38806	0.000703883	0.0125817
SPRYD7	21.1532	-0.988981	0.292015	-3.38675	0.000707257	0.0126181
IFNAR1	52.5136	0.773682	0.228498	3.38594	0.000709341	0.0126314
NBR1	141.6	0.61875	0.183088	3.37953	0.00072611	0.0129056
ZNF853	4.83521	1.56744	0.463992	3.37817	0.000729689	0.0129448
SULT1C2	48.6742	0.900799	0.266698	3.3776	0.000731215	0.0129474
FXR1	111.312	-0.677457	0.200674	-3.37591	0.000735708	0.0130026
HEXIM1	45.1869	-0.811079	0.240304	-3.37523	0.000737549	0.0130107
SGSM1	10.2707	1.39516	0.413541	3.3737	0.000741656	0.0130587
PDLIM5	392.215	0.690126	0.20478	3.37009	0.000751432	0.0132061
YME1L1	81.0555	-0.682065	0.202429	-3.36941	0.000753298	0.0132143
AR	61.7765	1.14389	0.339718	3.36718	0.000759407	0.0132834
SSTR5-AS1	30.8309	-1.14869	0.341166	-3.36694	0.00076006	0.0132834
PLOD1	65.2788	-0.77848	0.231476	-3.36311	0.000770699	0.0134444
ZBTB7C	37.1441	0.903339	0.26867	3.36226	0.000773075	0.0134609
SEL1L3	69.9287	0.822204	0.244637	3.36091	0.000776861	0.0135019
MPZL1	59.0487	0.715715	0.213461	3.35291	0.000799655	0.0138725
CAVIN1	111.608	-0.954195	0.284649	-3.35218	0.000801766	0.0138835
AC010168.2	32.0234	1.10864	0.331071	3.34865	0.000812061	0.0140151
MBOAT1	11.4681	1.31065	0.391408	3.34856	0.000812339	0.0140151
FUT11	35.0549	-1.23123	0.36775	-3.34803	0.000813896	0.0140163
CEP19	13.6978	-1.09004	0.325664	-3.34712	0.000816563	0.0140365
GAPDH	3617.91	-1.03953	0.310651	-3.34629	0.000819014	0.014053
JAG1	15.6477	-1.17578	0.351666	-3.34345	0.000827449	0.014172
FAM210A	23.2126	-0.995237	0.298404	-3.3352	0.000852378	0.014553
GAL3ST1	18.6252	-1.03251	0.309591	-3.33507	0.000852789	0.014553
SYTL2	38.087	1.1386	0.341631	3.33284	0.000859639	0.0146434
C2orf15	14.3062	1.15186	0.345948	3.32957	0.000869798	0.0147897
IRF1	20.9688	1.05743	0.3178	3.32735	0.000876748	0.014881
ADAM8	4.85022	-1.50657	0.453016	-3.32565	0.000882119	0.0149452
PPP2R2A	101.506	-0.599273	0.180258	-3.32453	0.000885685	0.0149787
HBEGF	13.8501	-1.29699	0.390485	-3.32148	0.000895419	0.0151162
ADSS1	33.7502	-0.872192	0.262704	-3.32005	0.000899997	0.0151371
RPL41	3252.65	-0.773337	0.232917	-3.32023	0.000899431	0.0151371
TNFRSF10A	102.086	-0.783201	0.235932	-3.3196	0.000901476	0.0151371
GPRIN3	67.4803	-0.889163	0.269244	-3.30245	0.00095845	0.0160651
PPP5C	19.1596	-0.944005	0.286139	-3.29911	0.000969909	0.0162283
ERMP1	15.3087	1.1406	0.345857	3.2979	0.000974095	0.0162407
F12	68.8431	-0.938472	0.284544	-3.29816	0.000973199	0.0162407
CDH19	33.2793	-0.98657	0.29943	-3.29482	0.000984833	0.016333
PHLDB2	12.1831	1.32051	0.400754	3.29507	0.000983972	0.016333
VIM	566.597	-0.959519	0.291165	-3.29545	0.000982641	0.016333
MLKL	73.9523	-0.860886	0.261633	-3.29044	0.00100032	0.0165026
NFKBIL1	74.7929	-1.25161	0.380287	-3.29123	0.000997499	0.0165026
RBM8A	718.955	-0.890268	0.270551	-3.29057	0.000999854	0.0165026
PES1	71.2176	-1.21608	0.369782	-3.28865	0.0010067	0.0165789
TMEM106C	45.3202	0.860596	0.261812	3.28708	0.00101231	0.0166421
SDR16C5	30.396	-1.03459	0.31498	-3.28462	0.00102119	0.0167589
AHSA2P	26.9608	0.999518	0.304496	3.28253	0.0010288	0.0168545
CNR1	11.4882	1.24025	0.377981	3.28125	0.00103348	0.0168835
DGKH	40.083	0.803991	0.24504	3.28107	0.00103416	0.0168835
TCEA2	36.2045	-1.09677	0.334455	-3.27928	0.00104073	0.0169613
ANXA1	214.982	-0.89403	0.272902	-3.27601	0.00105287	0.0171295
S100A10	1529.14	-0.617042	0.188712	-3.26976	0.00107638	0.0174819
EIF3K	390.414	-0.753863	0.230664	-3.26823	0.00108221	0.0175464
SQSTM1	1616.71	0.671666	0.205742	3.26461	0.00109616	0.017742
AC004951.1	19.0099	1.06127	0.325204	3.26341	0.00110082	0.0177868
FBN1	16.7183	-1.10748	0.339898	-3.25827	0.00112095	0.018029
KCNC4	24.7549	-0.928517	0.284986	-3.25811	0.00112155	0.018029
RBM42	63.2734	-0.735789	0.22577	-3.25902	0.00111797	0.018029
CFD	22.0452	-1.06693	0.327711	-3.25571	0.0011311	0.0181256
CTNNAL1	28.1943	-1.12562	0.345811	-3.25502	0.00113386	0.0181256
ETF1	193.27	-0.616839	0.189525	-3.25467	0.00113525	0.0181256
ZNF524	11.8414	-1.11966	0.343987	-3.25495	0.00113414	0.0181256
TM7SF2	27.4225	0.952052	0.292922	3.25019	0.0011533	0.0183825
RHBDL2	9.7147	1.28729	0.396417	3.24731	0.00116502	0.018538
LAPTM4B	157.357	0.657537	0.202583	3.24577	0.00117135	0.0186073
AK4	195.313	-0.892694	0.275158	-3.2443	0.0011774	0.0186644
NMRAL2P	68.8583	0.961656	0.296447	3.24393	0.00117891	0.0186644
CD38	26.5056	1.08936	0.336554	3.23681	0.00120872	0.0191011
COL27A1	43.4431	1.06381	0.328705	3.23638	0.00121055	0.0191011
SPTLC2	79.2199	0.641803	0.1986	3.23164	0.00123082	0.0193886
SH3BGRL2	32.9583	0.992961	0.307334	3.23089	0.00123407	0.0194072
ALOX5	13.11	1.20091	0.372081	3.22755	0.00124854	0.0194723
IRF6	14.5527	1.17025	0.362507	3.22822	0.00124564	0.0194723
RNF115	70.4984	0.699081	0.216579	3.22783	0.00124731	0.0194723
TIMM17A	106.351	-0.675726	0.209326	-3.2281	0.00124616	0.0194723
ZFP62	43.4585	0.76465	0.236885	3.22793	0.00124688	0.0194723
CLDN4	100.396	0.771683	0.239249	3.22544	0.0012578	0.0195794
JOSD2	15.2621	-1.23444	0.382767	-3.22504	0.00125956	0.0195794
PARD3B	10.9701	1.23299	0.382507	3.22344	0.00126661	0.0196242
PTPRF	71.6662	0.939396	0.291394	3.22381	0.00126499	0.0196242
MT-ND5	6712.83	-0.651937	0.202547	-3.21869	0.00128776	0.019919
BLCAP	29.7923	0.982695	0.305638	3.21522	0.00130344	0.0201285
GLUL	94.2708	0.717275	0.22319	3.21374	0.0013102	0.0201998
BANK1	11.901	1.39338	0.433958	3.21087	0.00132335	0.0203019
RAB40B	19.0541	1.07916	0.336018	3.21162	0.00131988	0.0203019
SAMD9L	12.5323	1.21553	0.378559	3.21092	0.00132309	0.0203019
SPP1	466.531	0.429824	0.133884	3.21041	0.00132544	0.0203019
UBE2L6	17.8344	1.34457	0.419313	3.2066	0.00134313	0.0205394
TYRO3	12.1457	-1.03448	0.323065	-3.20207	0.00136442	0.0208311
ASIC1	12.6293	-1.17841	0.368398	-3.19873	0.00138033	0.0210282
CAT	60.5838	0.847024	0.264825	3.19843	0.00138179	0.0210282
NONO	239.35	-0.617388	0.193207	-3.19547	0.00139602	0.0212105
PATZ1	27.5814	0.935026	0.292699	3.19449	0.00140076	0.0212483
GTPBP1	51.5351	-0.757829	0.23761	-3.18939	0.00142574	0.0215924
LYAR	69.8033	-0.676868	0.212331	-3.1878	0.00143362	0.0216769
MT-CO3	39511.7	-0.99704	0.312875	-3.1867	0.00143904	0.0217239
TNRC6C	53.8528	1.01978	0.32033	3.18352	0.00145496	0.0219292
OSBPL11	15.5361	-1.00853	0.31697	-3.18177	0.00146377	0.0220266
PDE5A	10.1538	1.23435	0.388147	3.1801	0.00147226	0.0221191
NEBL	23.3917	0.965458	0.303712	3.17886	0.00147856	0.0221784
LIMCH1	107.335	0.832132	0.261819	3.17828	0.00148153	0.0221876
CYBA	132.111	-1.03317	0.325408	-3.175	0.00149835	0.0223969
RSRC2	119.918	-0.743353	0.234154	-3.17463	0.00150026	0.0223969
RAB34	129.857	-0.703905	0.221815	-3.17339	0.00150668	0.0224571
MYO1E	73.7047	-0.874078	0.275576	-3.17182	0.00151488	0.0225437
GABARAPL1	75.3502	0.938013	0.295795	3.17116	0.00151833	0.0225594
MACF1	163.64	-0.632879	0.199622	-3.17038	0.00152238	0.022584
MLLT11	73.0381	0.799954	0.252497	3.16818	0.00153399	0.0227204
ALYREF	109.989	-0.665128	0.210062	-3.16634	0.00154372	0.0228286
DCLRE1C	38.531	0.777449	0.245635	3.16506	0.00155053	0.0228935
PCAT7	17.9715	1.13714	0.359703	3.16134	0.00157044	0.0231511
MSN	484.917	-0.623102	0.197163	-3.16034	0.00157584	0.0231944
TMC8	59.4174	0.902106	0.285548	3.15921	0.00158197	0.0232483
CD55	293.306	-1.4723	0.466151	-3.15843	0.00158624	0.0232747
CALB2	46.9191	-1.21794	0.385807	-3.15685	0.00159484	0.0233159
FAH	48.1869	-1.11459	0.353204	-3.15565	0.00160142	0.0233159
IRAK1	217.515	-0.757862	0.24007	-3.15684	0.00159491	0.0233159
TSC22D1	79.7491	-0.781773	0.247671	-3.1565	0.00159673	0.0233159
WFS1	21.2493	-0.864133	0.273815	-3.1559	0.00160003	0.0233159
ENO2	57.2726	-0.847978	0.269135	-3.15075	0.00162851	0.0236737
ENDOG	60.7914	-1.06662	0.338619	-3.14991	0.0016332	0.0236764
EP300	166.714	-0.613871	0.194919	-3.14937	0.00163624	0.0236764
STMN3	22.7601	-1.27741	0.405555	-3.14979	0.00163389	0.0236764
SEMA3A	25.06	-1.2139	0.385608	-3.14802	0.00164378	0.0237491
NUDT1	34.9093	-0.841634	0.267451	-3.14688	0.00165024	0.0238059
ADGRV1	14.2641	1.07698	0.342794	3.14177	0.0016793	0.02416
SLC48A1	33.8899	1.04157	0.331536	3.14166	0.00167992	0.02416
RECQL	51.5272	-0.757962	0.241441	-3.13933	0.00169335	0.0243161
GRPEL1	72.3526	-0.943699	0.300766	-3.13765	0.00170307	0.0244185
PSMC1	558.105	-0.926626	0.29551	-3.13569	0.00171453	0.0245453
MYLIP	16.7972	1.07797	0.344018	3.13348	0.00172749	0.0246935
PDE8A	28.2375	0.955577	0.305308	3.12988	0.00174877	0.0249597
VCL	44.2082	-0.84477	0.270189	-3.12659	0.00176845	0.0252024
CASC19	114.182	-0.935452	0.299296	-3.12551	0.00177496	0.0252569
KRR1	174.114	-0.769549	0.24631	-3.12431	0.00178225	0.0253224
AFDN	103.058	0.668391	0.213997	3.12336	0.00178797	0.0253655
PLCB1	29.6863	0.969419	0.310614	3.12098	0.00180249	0.0255329
CCDC170	20.6184	1.0483	0.336082	3.11918	0.00181356	0.0256128
MTRNR2L11	60.5898	-1.00785	0.323069	-3.11961	0.0018109	0.0256128
UACA	160.399	-0.909306	0.291715	-3.1171	0.00182639	0.0257554
AGPAT5	58.0428	-0.745678	0.239296	-3.11613	0.0018324	0.0258015
CPT1A	148.575	0.734691	0.235905	3.11436	0.00184345	0.0259184
PPIB	74.635	-0.965602	0.310252	-3.11232	0.00185625	0.0260594
PLCXD2	8.71056	1.25164	0.402348	3.11085	0.0018655	0.0261503
GATAD2A	100.108	-0.934324	0.300394	-3.11033	0.0018688	0.0261576
PUF60	77.2512	-1.10026	0.353806	-3.10978	0.00187224	0.026167
AP5Z1	29.6063	0.84137	0.270765	3.10738	0.00188756	0.0262719
CCNJL	23.0869	1.02687	0.330471	3.10729	0.00188812	0.0262719
RPS9	500.536	-0.836714	0.269237	-3.10772	0.00188533	0.0262719
LRIG1	15.9208	1.08315	0.348677	3.10645	0.0018935	0.026308
MMP14	105.301	-0.747348	0.240721	-3.10462	0.00190523	0.0264319
TMEM59	66.1584	0.980309	0.316232	3.09997	0.00193541	0.0268111
TM4SF18	46.8167	-0.939184	0.303025	-3.09936	0.00193941	0.0268271
MAP1B	313.824	0.760851	0.245621	3.09766	0.00195057	0.0269024
SOD3	12.312	-1.07282	0.346302	-3.09794	0.00194872	0.0269024
TPCN1	51.4971	0.694063	0.224165	3.09622	0.00196003	0.026954
YWHAH	76.0929	-0.622609	0.201072	-3.09644	0.00195858	0.026954
CST3	265.235	-0.903955	0.292196	-3.09366	0.00197704	0.0271483
PFDN2	70.4664	-0.762292	0.246614	-3.09104	0.00199459	0.0273494
SUSD6	12.0495	1.15904	0.375157	3.08948	0.00200508	0.0274532
TMEM205	70.5413	0.697632	0.226189	3.08429	0.00204038	0.0278961
FIS1	84.11	-1.05926	0.343551	-3.08327	0.00204738	0.0279512
CDH1	16.8245	1.16963	0.379473	3.08223	0.00205454	0.0279875
IMPDH1	34.033	-0.824018	0.267363	-3.08202	0.00205598	0.0279875
RNF187	505.425	-1.12094	0.364087	-3.07878	0.00207849	0.0282531
TMEM9	124.387	0.636317	0.206728	3.07804	0.00208367	0.0282827
ASPH	1030.66	-0.59813	0.194589	-3.07381	0.00211346	0.0286457
CLMP	94.9184	-0.71977	0.234487	-3.06955	0.00214378	0.029015
MUC20-OT1	51.489	0.77974	0.254216	3.06723	0.00216051	0.0291994
CADM1	19.1644	-0.933079	0.304362	-3.06569	0.00217167	0.0293083
RORA	10.7389	-1.14853	0.374777	-3.06456	0.00217991	0.0293773
SLC16A3	385.66	-0.883275	0.288303	-3.06371	0.00218614	0.0294192
COX15	50.1729	0.722004	0.235703	3.06319	0.0021899	0.0294278
GCAT	15.0863	-1.17099	0.382542	-3.06108	0.00220544	0.0295522
STIP1	183.365	-0.760556	0.248455	-3.06115	0.00220492	0.0295522
AC019322.4	19.145	1.04564	0.341823	3.059	0.00222078	0.0297155
PPP1R1B	105.724	-1.21377	0.396883	-3.05827	0.00222622	0.0297461
CLUH	69.6182	0.777827	0.254372	3.05783	0.00222946	0.0297472
AC135050.6	20.6678	0.973746	0.318564	3.05668	0.00223806	0.0297793
CRAT	65.2229	-1.12348	0.367551	-3.05666	0.00223819	0.0297793
MT-TW	35.1017	-1.09514	0.358511	-3.0547	0.00225288	0.0299324
RPL4	503.448	-0.666443	0.218295	-3.05295	0.00226604	0.0300649
EZR	772.922	-0.738866	0.242345	-3.04882	0.00229744	0.0304387
UGDH	443.814	0.629548	0.20652	3.04836	0.00230095	0.0304423
BCCIP	84.4327	-1.06107	0.34836	-3.04591	0.00231976	0.0306053
GDE1	286.675	0.55557	0.182386	3.04613	0.00231809	0.0306053
SPINT1	49.1099	-1.17142	0.38474	-3.04471	0.00232903	0.0306845
RMDN1	43.8104	-0.709519	0.233114	-3.04366	0.00233721	0.0307399
STUB1	156.484	-1.13216	0.372014	-3.04333	0.00233976	0.0307399
TPI1	451.773	-0.814011	0.267591	-3.042	0.00235011	0.0308329
ERCC1	77.8302	-0.734737	0.241768	-3.03901	0.00237354	0.031097
LINC00632	33.5303	1.08224	0.356464	3.03605	0.00239701	0.0312629
NNT-AS1	45.1684	0.693769	0.228565	3.03532	0.00240279	0.0312629
RUNDC1	94.0561	0.613235	0.201946	3.03663	0.00239236	0.0312629
TUBB4B	342.306	-0.638952	0.210478	-3.03572	0.0023996	0.0312629
UHMK1	87.0326	-0.619722	0.204115	-3.03615	0.00239623	0.0312629
EIF3A	688.913	-0.522101	0.172038	-3.0348	0.00240699	0.0312742
FAM83A	6.98841	-1.33972	0.441545	-3.03417	0.00241201	0.0312963
EPB41L5	13.6057	1.12107	0.369571	3.03344	0.00241782	0.0313285
ZNF572	12.0393	1.09323	0.360533	3.03227	0.00242724	0.0314074
RARRES2	11.8849	1.13115	0.373715	3.02677	0.00247185	0.0319407
TOX	21.1856	1.13871	0.376336	3.02579	0.00247988	0.0320006
SEPHS2	84.1423	0.876253	0.289784	3.02381	0.0024961	0.0321659
POLR2L	296.743	-0.939304	0.31068	-3.02338	0.00249967	0.0321679
RB1CC1	110.199	-0.749896	0.248096	-3.02261	0.00250607	0.0322062
SCO2	63.5774	-0.72268	0.239188	-3.02139	0.00251614	0.0322917
LXN	32.9098	-0.87143	0.288488	-3.02068	0.00252205	0.0323234
SAMD12	36.2752	0.86902	0.288007	3.01735	0.00254993	0.0326364
BRCA2	22.2364	-0.819149	0.271621	-3.01578	0.00256316	0.0327611
NANS	164.352	0.625919	0.207701	3.01355	0.00258209	0.0329583
DSC2	39.522	-1.007	0.334345	-3.01186	0.0025965	0.0330975
NAT14	5.46916	1.36976	0.454898	3.01113	0.00260281	0.033133
TCEA3	46.8974	1.01778	0.33808	3.01046	0.00260852	0.0331609
OAS1	144.424	-1.02677	0.341187	-3.00939	0.00261771	0.033233
PCCA	17.8462	-1.08247	0.359828	-3.00831	0.00262705	0.0333067
ACSL5	30.784	-1.12234	0.373384	-3.00585	0.00264844	0.0335327
CLCN3	65.9847	-0.633463	0.210997	-3.00224	0.00268002	0.0338869
BCAP31	445.831	-0.951869	0.317098	-3.00182	0.00268374	0.0338885
ERICH1	52.9028	-0.720325	0.240008	-3.00126	0.00268869	0.0339056
SLC22A23	24.6529	0.833398	0.278175	2.99595	0.00273591	0.0344549
ADAM12	7.03416	-1.25232	0.418221	-2.9944	0.00274985	0.0345843
EMC2	29.8068	-0.865119	0.289155	-2.99189	0.00277257	0.0348235
CCNT1	86.6744	-0.820438	0.274309	-2.99092	0.00278138	0.0348412
PSD3	71.8243	-0.597031	0.199592	-2.99125	0.00277835	0.0348412
VPS18	66.1374	-1.18535	0.396445	-2.98994	0.00279028	0.0349063
MPP6	109.798	0.610855	0.204403	2.98849	0.00280363	0.0349818
SMIM4	45.6827	0.799838	0.267641	2.98847	0.00280374	0.0349818
TNS4	165.986	-1.11838	0.374943	-2.9828	0.00285624	0.0355896
MTRNR2L7	78.9557	-1.03068	0.345899	-2.97971	0.00288521	0.0358558
UBR2	49.8101	-0.900541	0.302223	-2.97972	0.00288511	0.0358558
OSGIN1	61.4037	1.02548	0.344332	2.97818	0.00289967	0.035988
SOCS6	27.2064	-0.913627	0.307075	-2.97526	0.00292745	0.036285
DUS2	27.8698	-0.998427	0.335706	-2.97411	0.00293836	0.0363009
GSTO1	166.428	-0.592731	0.199299	-2.97408	0.00293873	0.0363009
TPD52	170.381	0.601882	0.202387	2.97391	0.0029403	0.0363009
AOC1	13.0529	1.08262	0.364096	2.97344	0.00294485	0.0363096
RINL	16.3866	0.958666	0.322519	2.97243	0.00295448	0.0363807
MUC5AC	6567.04	-1.15593	0.388943	-2.97197	0.002959	0.0363887
MTIF2	75.1835	-0.670661	0.225698	-2.9715	0.00296349	0.0363965
PRSS16	10.8398	1.15929	0.39031	2.97019	0.0029762	0.036505
ADAM15	601.089	-1.11054	0.374661	-2.96411	0.00303564	0.0369454
ANKRD18B	12.4082	-1.027	0.34641	-2.96471	0.00302972	0.0369454
DNTTIP1	35.4767	-0.807993	0.272439	-2.96577	0.00301922	0.0369454
EFNA1	57.4479	0.863198	0.291202	2.96426	0.00303416	0.0369454
HSD3B7	68.2316	-0.696073	0.234829	-2.96417	0.00303503	0.0369454
ZNHIT6	42.146	-0.840952	0.28362	-2.96506	0.00302622	0.0369454
QPRT	254.888	0.832593	0.280989	2.96308	0.00304577	0.0370209
VPS45	22.3167	0.920782	0.311436	2.95657	0.00311082	0.0377628
BICD2	31.6028	-0.757617	0.256498	-2.95369	0.00313995	0.0379696
PHYH	45.6255	-0.980553	0.331975	-2.9537	0.00313994	0.0379696
RPL12	1526.29	-0.654145	0.221457	-2.95382	0.00313862	0.0379696
URGCP	33.2464	-0.730562	0.247374	-2.95327	0.00314425	0.0379728
ST14	63.025	1.12791	0.382088	2.95196	0.00315764	0.0380857
BCAS4	9.11447	1.19782	0.405851	2.95139	0.00316351	0.0381078
DUSP5	57.1891	-1.18877	0.402953	-2.95013	0.00317635	0.0382136
NPC2	127.808	0.62982	0.213709	2.94709	0.00320779	0.0385425
FAM89B	16.2628	-0.999091	0.339159	-2.94579	0.00322131	0.0386557
BCL2L15	13.5499	1.26847	0.430773	2.94464	0.00323331	0.0387504
RANGAP1	93.1706	-0.765097	0.259921	-2.94357	0.00324448	0.0388349
CALD1	167.993	0.462126	0.15704	2.94273	0.00325334	0.0388914
AC124319.1	12.7232	1.10423	0.375349	2.94188	0.00326227	0.0389488
EPN2	77.4876	-0.771616	0.26235	-2.94117	0.00326976	0.0389888
RAB11FIP5	58.8284	0.787953	0.268409	2.93565	0.00332854	0.0396395
CEBPA	17.6369	1.00172	0.341331	2.93475	0.00333819	0.0396542
PPP3CA	166.456	-0.726629	0.247574	-2.93499	0.00333553	0.0396542
MAP1S	29.5713	-0.890749	0.303739	-2.93261	0.00336121	0.0398774
TALDO1	330.259	0.911861	0.310991	2.93211	0.00336669	0.0398921
AC245297.3	34.4425	0.768564	0.262474	2.92815	0.00340985	0.0403528
PLOD3	20.3015	-0.828039	0.282831	-2.92768	0.00341499	0.0403629
PCED1B	23.1531	0.995351	0.340102	2.92663	0.00342659	0.0404073
SRM	146.493	-0.990664	0.338508	-2.92656	0.00342733	0.0404073
CTDSP1	78.1206	0.619681	0.211777	2.9261	0.00343245	0.0404171
LINC01278	14.4522	1.05963	0.362341	2.92439	0.00345133	0.0405887
METTL26	97.166	-0.637401	0.218086	-2.9227	0.00347013	0.0407589
NUP62CL	13.431	-1.01065	0.346053	-2.92049	0.0034948	0.0409975
SAP30BP	47.929	-0.702107	0.240491	-2.91947	0.00350622	0.0410803
GPT2	151.65	0.664397	0.227644	2.91858	0.00351628	0.041147
WDR55	121.802	0.559017	0.19158	2.91792	0.00352371	0.0411828
MT-ND2	8000.84	-0.59243	0.203062	-2.91749	0.00352864	0.0411894
DBN1	72.8653	-0.705606	0.241941	-2.91644	0.00354049	0.0412345
MAD2L2	24.8012	-0.856948	0.293879	-2.91599	0.00354564	0.0412345
MUC5B	352.811	-1.06216	0.36425	-2.91603	0.00354516	0.0412345
KPNA1	100.392	-0.630344	0.216375	-2.9132	0.00357745	0.0415531
STEAP2	41.8833	0.739303	0.253913	2.91164	0.00359535	0.0417096
VAT1	359.356	-0.691624	0.237637	-2.91042	0.00360945	0.0418217
NAALADL2	29.3002	0.830905	0.285566	2.90968	0.00361798	0.041869
FOLR1	16.5795	1.0802	0.371466	2.90795	0.00363807	0.0420498
TM4SF5	49.2307	1.24643	0.42924	2.9038	0.00368666	0.0425592
CDR2	13.0233	1.09725	0.37838	2.89987	0.00373314	0.0429978
FRYL	32.0283	0.73212	0.252504	2.89944	0.00373835	0.0429978
XRCC5	363.665	-0.484692	0.16715	-2.89975	0.00373464	0.0429978
RCN2	52.5377	-0.58173	0.200713	-2.89832	0.00375172	0.0430465
YBEY	23.0917	-0.905748	0.312496	-2.89844	0.00375029	0.0430465
MSRB1	57.5691	0.773562	0.267707	2.88959	0.00385751	0.0442064
TACSTD2	28.3691	1.03458	0.358274	2.88766	0.00388115	0.0444234
TAPBPL	26.4895	0.885499	0.306706	2.88712	0.0038878	0.0444455
ABHD17A	15.2682	0.968769	0.335861	2.88444	0.00392116	0.0447726
POLR1B	72.6725	-0.813005	0.282009	-2.88291	0.00394024	0.0449359
COPE	85.844	-0.736544	0.255539	-2.88232	0.00394763	0.0449657
CAST	278.217	-0.641012	0.222587	-2.87982	0.00397898	0.0452135
LGR4	122.848	-0.587819	0.2041	-2.88005	0.00397613	0.0452135
KANK2	12.4746	-0.985101	0.342369	-2.87731	0.00401086	0.0454661
RHOU	35.9203	-0.750898	0.260954	-2.87751	0.00400828	0.0454661
RC3H2	59.6444	-0.649664	0.225829	-2.8768	0.00401734	0.0454695
STAT6	74.9494	0.582019	0.202334	2.87652	0.00402081	0.0454695
C1orf216	7.63785	1.18672	0.412831	2.87458	0.00404569	0.045696
BICD1	27.2277	-0.758462	0.26397	-2.87329	0.00406223	0.0458278
B4GALNT1	13.3343	1.03909	0.361817	2.87186	0.0040807	0.0459811
RHOC	160.508	-0.880296	0.30701	-2.86732	0.00413962	0.0465892
PON3	38.528	-0.920467	0.321157	-2.8661	0.00415563	0.0466903
ZNF827	81.1402	0.529851	0.184882	2.86588	0.00415851	0.0466903
LPCAT3	14.5107	1.06372	0.371229	2.86539	0.00416495	0.0467069
LINC00342	50.6119	1.03	0.359536	2.86481	0.00417256	0.0467367
BRI3	105.321	0.597426	0.208596	2.86403	0.0041829	0.0467968
ZNF12	16.9765	0.994109	0.347172	2.86345	0.00419061	0.0468275
SMG7	55.8291	-0.723971	0.252898	-2.8627	0.00420048	0.0468822
PDE4D	41.3575	-0.702616	0.245652	-2.86021	0.00423357	0.0471955
DNAJB12	44.224	-0.797284	0.278974	-2.85791	0.00426436	0.0474826
IREB2	121.045	-0.514309	0.180002	-2.85725	0.00427332	0.0475262
NSUN3	23.8794	0.908378	0.318055	2.85604	0.00428958	0.0475444
POLR1G	101.122	-0.62639	0.219284	-2.85652	0.00428316	0.0475444
SSBP1	112.956	-0.521735	0.18268	-2.856	0.0042901	0.0475444
GCC2	352.332	0.533897	0.186988	2.85525	0.00430025	0.0476009
PPM1K	9.45095	1.14713	0.401858	2.85456	0.00430967	0.0476492
FRK	30.9759	0.842044	0.295136	2.85307	0.00432989	0.0478166
PAFAH1B3	59.7364	-0.670119	0.23496	-2.85205	0.00434383	0.0479143
AURKAIP1	80.8559	-0.75528	0.264935	-2.85081	0.0043608	0.0479892
NDUFS6	456.984	-0.974857	0.341932	-2.85103	0.00435777	0.0479892
ZBED5	24.4067	0.830279	0.291383	2.84945	0.00437954	0.0481392
KDM5B	102.299	-0.522328	0.183377	-2.84839	0.00439412	0.0482431
INF2	58.2482	-0.777281	0.27306	-2.84656	0.00441945	0.0483671
RPS19BP1	54.8955	-0.623576	0.21907	-2.84647	0.00442073	0.0483671
ZNF704	22.9183	0.87015	0.305696	2.84646	0.00442081	0.0483671
SLC7A11	794.819	-0.390412	0.137193	-2.84571	0.0044312	0.0484245
PLTP	13.2655	1.2948	0.45556	2.84221	0.00448018	0.048903
GATM	16.5908	1.00541	0.353849	2.84136	0.00449215	0.0489769
ZNF395	79.893	-0.631119	0.22234	-2.83854	0.00453211	0.0493555
SELL	21.0621	1.06186	0.374335	2.83665	0.00455899	0.0495908
NDUFA13	175.362	-0.928437	0.327454	-2.83532	0.00457804	0.0497406
TMEM167B	23.5562	0.81602	0.287967	2.83373	0.00460088	0.0499312
TUBB2A	9.14007	1.13955	0.402345	2.83227	0.00462189	0.0501015
PNPLA2	33.0761	0.723159	0.255372	2.83179	0.00462883	0.050119
NKTR	160.781	0.601944	0.212631	2.83094	0.00464121	0.0501954
CLIC4	15.0653	-1.02582	0.362461	-2.83016	0.00465252	0.05026
PIK3C2B	10.4227	1.08269	0.382771	2.82856	0.00467574	0.050453
REEP4	101.123	-0.691228	0.244412	-2.82813	0.00468206	0.0504634
UBE2S	52.5436	-0.623264	0.220472	-2.82696	0.00469923	0.0505906
VWA2	14.9644	0.95219	0.337099	2.82466	0.00473306	0.0508966
C6orf132	27.9143	0.906106	0.321203	2.82097	0.00478782	0.0514268
HMGB3	212.97	0.968004	0.34323	2.82028	0.00479817	0.0514793
ST13	408.879	-0.529317	0.187731	-2.81955	0.00480916	0.0515385
ALCAM	322.103	0.682715	0.242276	2.81793	0.00483343	0.0517397
PEBP1	952.673	0.575276	0.204389	2.81461	0.00488367	0.0522181
SNCG	32.8206	-0.963744	0.342476	-2.81404	0.00489225	0.0522273
ZNF581	12.6115	-0.985333	0.350176	-2.81382	0.00489562	0.0522273
KPNA6	132.637	0.468015	0.16639	2.81276	0.00491176	0.0523403
NEURL1B	13.3284	1.19073	0.423555	2.81129	0.00493434	0.0524207
SLC15A2	27.2545	1.02863	0.365871	2.81144	0.00493201	0.0524207
SNORD13	38.4598	-1.09801	0.390587	-2.81118	0.004936	0.0524207
ADAM28	11.6048	1.19441	0.425123	2.80956	0.004961	0.0526039
MYO1D	67.2163	0.657905	0.234203	2.80913	0.00496762	0.0526039
STK19	13.1455	0.980343	0.349004	2.80897	0.00497001	0.0526039
HSD17B1	10.2043	-0.986721	0.351333	-2.8085	0.00497722	0.0526211
ZNFX1	122.561	0.761563	0.271282	2.80727	0.0049963	0.0527637
INPP1	58.3992	-0.601778	0.214453	-2.80611	0.00501433	0.0528948
NDUFA6	245.775	-0.403001	0.143766	-2.80317	0.00506035	0.0533204
IRS1	51.6184	-0.73619	0.262759	-2.80176	0.00508241	0.0534334
NAA30	31.5982	-0.740865	0.264422	-2.80183	0.00508144	0.0534334
AAK1	53.9466	0.654116	0.233539	2.80089	0.00509615	0.0534585
TRAK1	27.8353	0.790072	0.282049	2.80119	0.00509147	0.0534585
ADAR	141.676	0.744125	0.266014	2.79731	0.00515296	0.0539343
AL035252.5	10.8576	-1.04995	0.375329	-2.7974	0.00515153	0.0539343
CEP68	24.8492	0.809604	0.28961	2.7955	0.00518202	0.0541783
IL17RA	39.5336	-1.00484	0.359629	-2.79411	0.00520425	0.0543503
MAGED1	182.965	0.494369	0.177049	2.79227	0.005234	0.0546005
TRAPPC4	54.3568	0.771136	0.276275	2.79119	0.00525148	0.0547223
LGSN	24.9162	0.823595	0.295298	2.78903	0.00528661	0.0550274
MT-TY	88.3843	-0.935769	0.33562	-2.78818	0.00530056	0.0551118
NHS	292.899	-0.973053	0.349095	-2.78736	0.005314	0.0551906
AKR1C3	500.591	0.86339	0.310106	2.78418	0.00536636	0.0556731
SDCBP2	67.4472	0.98122	0.352689	2.78211	0.00540062	0.0559668
VSTM2L	36.3496	1.22571	0.441104	2.77874	0.00545695	0.0564884
UBA2	80.7466	-0.648144	0.233364	-2.77739	0.00547974	0.0566517
WDR75	23.4031	-0.940247	0.338616	-2.77674	0.00549077	0.0566517
ZNF33B	36.6003	0.834534	0.300542	2.77677	0.00549027	0.0566517
HAGHL	20.4552	-1.09718	0.395388	-2.77495	0.00552095	0.0569008
MAML2	36.2209	-0.882931	0.31847	-2.77241	0.00556424	0.0572843
MTSS1	131.159	-0.909263	0.328162	-2.77077	0.00559234	0.0575107
SNX11	18.6947	0.883942	0.31907	2.77037	0.00559931	0.0575197
CDC42SE2	110.068	0.612586	0.221291	2.76824	0.00563603	0.0578338
DUSP1	30.3146	-1.14252	0.412847	-2.76741	0.00565028	0.0579169
MYO6	94.4356	0.749726	0.271217	2.7643	0.00570451	0.0584093
APOL6	32.1501	0.794453	0.287889	2.75958	0.00578754	0.059195
METTL8	53.3838	-0.871333	0.315846	-2.75873	0.00580268	0.059278
SLC35E3	64.5424	-0.839143	0.304212	-2.75842	0.00580823	0.059278
FOXC2	17.2058	-0.97065	0.352101	-2.75674	0.00583815	0.0594545
NCMAP	13.453	1.11487	0.404404	2.75682	0.00583668	0.0594545
AKR1C1	659.924	1.0751	0.390142	2.75566	0.0058573	0.0595851
ZNF277	12.9129	1.04361	0.378845	2.75472	0.00587427	0.0596932
SOGA1	20.8049	-0.955364	0.346867	-2.75427	0.00588233	0.0597107
RBM47	143.46	0.913148	0.331805	2.75207	0.00592207	0.0600494
CMTM8	20.992	0.865515	0.31454	2.75169	0.00592894	0.0600544
AC004540.1	13.1466	1.12679	0.409651	2.7506	0.00594855	0.0601162
HOMER1	29.1788	-0.721363	0.262272	-2.75044	0.00595152	0.0601162
NCL	1491.02	-0.614926	0.223586	-2.75029	0.0059543	0.0601162
PLEKHA1	70.5289	-0.572461	0.208172	-2.74994	0.00596057	0.0601162
TDRD1	71.7907	0.652198	0.237204	2.74953	0.00596811	0.0601279
INTS2	12.774	-0.931182	0.338801	-2.74846	0.00598756	0.0601951
ITPR2	87.6293	-1.11976	0.407377	-2.74869	0.0059833	0.0601951
ZDHHC4	120.272	-0.903689	0.329043	-2.74642	0.00602501	0.060507
SH3YL1	24.9276	0.815454	0.297019	2.74546	0.00604256	0.0606186
ALDH3B1	505.257	0.806748	0.294015	2.7439	0.00607136	0.0608428
C19orf25	14.1455	-1.20894	0.440818	-2.7425	0.00609734	0.0610382
AP2M1	308.032	-0.586539	0.213955	-2.74142	0.00611748	0.0611748
MSL1	89.2079	-0.573274	0.209153	-2.74093	0.00612661	0.0612011
TMEM92	202.823	-0.830465	0.303062	-2.74025	0.00613928	0.0612627
NCOR1	176.227	0.583286	0.213069	2.73754	0.00619006	0.0617041
PPFIBP1	66.0605	-0.60837	0.222655	-2.73235	0.00628848	0.0626189
CYB5R3	220.602	-0.663321	0.243132	-2.72823	0.00636748	0.0632927
NFKB2	37.0963	-0.770003	0.282247	-2.72812	0.00636959	0.0632927
HKDC1	15.5506	0.913524	0.33501	2.72686	0.00639406	0.063469
ATL1	30.7363	-0.776034	0.284976	-2.72316	0.00646613	0.063982
ATP5MPL	1050.18	-0.945237	0.347089	-2.72332	0.00646286	0.063982
RERE	56.766	-0.611286	0.224443	-2.72357	0.006458	0.063982
MT-RNR2	124619	-0.554615	0.203741	-2.72216	0.00648568	0.0641082
OGT	50.6761	0.594078	0.21829	2.72151	0.00649848	0.0641674
EPB41L1	143.616	0.953851	0.350862	2.7186	0.00655596	0.0646672
FMN1	26.8528	-0.782573	0.287975	-2.71751	0.00657757	0.0647448
PRKAB1	32.9373	0.944468	0.347512	2.7178	0.0065718	0.0647448
PRPF4	50.6346	-0.813861	0.299684	-2.71573	0.00661298	0.0649664
PSMD11	164.896	0.739108	0.272163	2.71568	0.00661388	0.0649664
CD82	40.0446	0.882008	0.324869	2.71497	0.00662827	0.0650399
UBE2Z	169.631	-0.895076	0.329955	-2.71272	0.00667334	0.065414
CDA	34.3929	-0.98368	0.362816	-2.71123	0.00670334	0.0656398
DUSP16	6.3418	1.15066	0.424613	2.7099	0.00673043	0.0658366
OSBPL9	43.5284	0.651727	0.24058	2.70898	0.00674902	0.06595
TST	284.755	-0.746469	0.275702	-2.70752	0.00677878	0.0661721
PRSS23	15.7716	-0.953981	0.352396	-2.70713	0.00678673	0.0661812
SNX8	65.1435	-0.564742	0.208641	-2.70676	0.00679424	0.0661859
SPAG16	68.9438	0.77729	0.287205	2.70639	0.00680193	0.0661923
TMX3	31.2065	-0.75232	0.278175	-2.70449	0.00684098	0.0665037
CAMK2N1	115.676	-0.688275	0.25466	-2.70272	0.00687748	0.0667895
LRRC8E	10.4045	-0.947518	0.35069	-2.70187	0.00689512	0.0668919
TMEM37	52.8644	-1.16917	0.433125	-2.69939	0.00694664	0.0673223
RRNAD1	8.76827	1.06847	0.396161	2.69706	0.00699552	0.0677264
CCT6A	482.997	-0.383407	0.142216	-2.69595	0.00701887	0.0677798
CXXC5	362.667	-0.785607	0.291422	-2.69577	0.00702262	0.0677798
ELK4	20.367	-0.866	0.321212	-2.69604	0.00701686	0.0677798
ANAPC5	144.381	-0.684335	0.253921	-2.69507	0.00703732	0.0677828
SERINC1	72.2888	-0.604977	0.224469	-2.69514	0.00703586	0.0677828
FSTL1	23.2407	0.944989	0.350899	2.69305	0.00708006	0.0679167
MT-RNR1	62378.2	-0.654456	0.243006	-2.69317	0.00707757	0.0679167
PRSS8	37.9764	0.93307	0.346465	2.69312	0.00707871	0.0679167
RBPMS2	14.8646	-1.03338	0.383654	-2.69352	0.00707029	0.0679167
MT-TH	14.1966	-1.01225	0.376028	-2.69196	0.00710336	0.0680709
AC006978.1	17.4184	0.898621	0.333951	2.69087	0.00712653	0.0682235
NBR2	15.5358	0.932822	0.346752	2.69017	0.00714149	0.0682427
PRKCB	43.2181	1.1361	0.422326	2.6901	0.00714303	0.0682427
C9orf16	45.8435	-1.01275	0.376692	-2.68854	0.00717658	0.0682601
COG1	107.9	0.555106	0.206456	2.68875	0.00717211	0.0682601
GBF1	68.9444	0.546668	0.203389	2.68779	0.00719262	0.0682601
JUP	78.2731	0.798048	0.296889	2.68803	0.00718739	0.0682601
LAMP1	139.326	0.544468	0.202581	2.68765	0.00719557	0.0682601
PTGFRN	18.5988	0.861243	0.320394	2.68807	0.00718657	0.0682601
SLC2A1	165.184	-0.98715	0.367049	-2.68942	0.00715763	0.0682601
MZT2B	390.369	-0.48225	0.179585	-2.68535	0.00724536	0.0686633
KRT4	43.2529	1.21086	0.451317	2.68295	0.00729751	0.0690186
RTN3	110.764	0.762026	0.284016	2.68304	0.00729563	0.0690186
NSUN5	37.9111	-0.849125	0.316749	-2.68075	0.00734578	0.0692665
NUBP2	45.2606	-0.849807	0.316956	-2.68115	0.00733688	0.0692665
RNPS1	185.447	-0.750003	0.279762	-2.68086	0.00734332	0.0692665
TEX261	31.9	0.686447	0.256162	2.67974	0.00736798	0.0694064
C19orf33	351.994	-0.52331	0.195412	-2.67798	0.00740677	0.0696859
MKNK2	47.7607	-0.552202	0.206221	-2.67772	0.00741245	0.0696859
COL18A1	34.8885	-0.650743	0.243078	-2.67709	0.00742637	0.0697471
LDHB	649.547	-0.406493	0.152086	-2.67279	0.00752229	0.0705776
RECQL5	38.6672	-0.951841	0.35626	-2.67176	0.00754541	0.0707242
RGS2	24.6696	-0.931766	0.349173	-2.66849	0.00761919	0.0713447
SENP5	19.5635	-0.747821	0.280354	-2.66742	0.00764364	0.0715026
SSBP3	43.4179	0.795687	0.298446	2.6661	0.00767373	0.0717129
CCDC7	15.1265	0.990753	0.371738	2.66519	0.00769444	0.0717639
FAT1	42.4237	-0.931199	0.349369	-2.66538	0.00769023	0.0717639
HPS3	46.9119	-0.693034	0.260098	-2.66452	0.00770992	0.0718373
DENND1A	20.3287	-0.731141	0.274532	-2.66323	0.00773948	0.0719703
MRPS10	142.728	-0.514371	0.193116	-2.66354	0.0077324	0.0719703
B3GALT4	10.8968	1.05	0.394607	2.66088	0.00779375	0.0719776
CCT8	103.898	-0.520171	0.195427	-2.66172	0.00777431	0.0719776
COMMD7	28.8924	0.751078	0.282257	2.66097	0.00779153	0.0719776
LPCAT1	11.7786	0.963023	0.361903	2.661	0.00779093	0.0719776
PRRG4	40.1907	0.934276	0.350992	2.66182	0.00777197	0.0719776
STC2	48.8572	0.697329	0.261968	2.66189	0.00777042	0.0719776
TMEM230	47.4354	0.930933	0.349849	2.66095	0.00779194	0.0719776
SCN9A	18.2906	0.946688	0.356376	2.65643	0.00789738	0.0728632
ZNF747	16.1869	0.916795	0.345499	2.65354	0.00796524	0.0734173
LACTB2	67.9216	0.687453	0.259247	2.65173	0.00800806	0.0737399
AC010624.5	7.39667	-1.05217	0.396938	-2.65072	0.00803194	0.0738161
MDFI	6.63045	-1.11676	0.421304	-2.65072	0.00803201	0.0738161
PTGES2	64.7089	-0.985392	0.371811	-2.65025	0.00804331	0.0738479
TTC9	21.8884	0.893323	0.33713	2.64979	0.00805424	0.0738763
GPR153	27.4215	-1.23144	0.465029	-2.64809	0.0080947	0.0741751
AC108860.2	7.08861	1.11711	0.422129	2.64636	0.00813623	0.0744833
BTN3A1	7.61648	1.10347	0.417542	2.64278	0.00822275	0.0751293
JPT1	446.482	0.522499	0.197691	2.64301	0.00821731	0.0751293
BICDL1	14.0112	-0.901745	0.341532	-2.6403	0.00828337	0.0756099
RPS6KA2	15.4617	0.975247	0.369684	2.63806	0.00833818	0.0760364
MAP1A	68.5754	0.941399	0.356925	2.63752	0.00835136	0.076083
PCCA-DT	17.3074	-0.78189	0.296509	-2.63698	0.00836474	0.0761312
ABL1	15.817	0.931868	0.353606	2.63533	0.00840564	0.076356
CLTB	126.091	-0.629328	0.238788	-2.63551	0.00840115	0.076356
AL033397.1	10.2965	1.01267	0.384691	2.63242	0.00847794	0.0769371
DGCR5	20.7095	-0.976389	0.370955	-2.6321	0.00848595	0.0769371
CHST11	15.1308	-0.844393	0.321036	-2.63021	0.00853312	0.0770693
TMCO3	13.298	-0.884415	0.336215	-2.6305	0.00852591	0.0770693
TUBB6	27.2386	-0.921906	0.350404	-2.63098	0.00851388	0.0770693
ZNF33A	39.8249	0.704311	0.267778	2.63021	0.00853326	0.0770693
HYI	24.0846	0.894256	0.340071	2.62962	0.00854814	0.0771297
TIAM1	7.68626	-0.990798	0.377016	-2.628	0.00858885	0.0774229
TRIM68	19.6318	0.82083	0.312622	2.62563	0.0086488	0.0778888
HLTF	55.5624	-0.662348	0.252444	-2.62374	0.00869696	0.0781953
WIPI1	44.2408	0.688188	0.262302	2.62365	0.00869943	0.0781953
PTPRE	26.8346	-0.686173	0.26164	-2.62259	0.00872651	0.0783639
SERPINA1	18.7344	-1.02946	0.392626	-2.62199	0.00874192	0.0784275
SNORD89	31.0576	-1.14853	0.438134	-2.62143	0.0087563	0.0784818
LUC7L	56.0171	-0.765118	0.29195	-2.62071	0.00877459	0.0785709
MASTL	6.98387	-0.988203	0.377169	-2.62005	0.00879171	0.0786495
ASB1	37.0812	-0.689426	0.263201	-2.61939	0.00880873	0.078727
HERC6	9.13418	1.13843	0.434873	2.61784	0.00884871	0.0790093
BCAR3	15.298	-1.05454	0.403258	-2.61505	0.00892138	0.0795827
CHD1L	34.9796	-0.619049	0.236878	-2.61337	0.00896553	0.0797924
HOOK2	27.5863	0.706141	0.270222	2.61318	0.0089703	0.0797924
LINC02889	21.7797	-0.781946	0.299197	-2.61348	0.00896241	0.0797924
SLC2A13	20.0001	-0.808952	0.309693	-2.61211	0.00899853	0.0799681
MRPL40	79.6736	-0.624858	0.239389	-2.61023	0.00904822	0.0803339
DHRS7B	57.3024	0.730831	0.280166	2.60857	0.0090922	0.0806483
FAAP100	51.5941	-1.10906	0.42533	-2.60754	0.00911964	0.080814
TSPAN7	35.116	0.854126	0.327623	2.60704	0.00913298	0.080814
ZFAND1	35.3165	-0.637217	0.244435	-2.6069	0.00913661	0.080814
OTUD6B-AS1	71.8515	0.572811	0.219791	2.60616	0.00915642	0.0808374
SSPN	25.6627	0.956605	0.367025	2.60637	0.00915063	0.0808374
ACER3	54.4129	-0.697981	0.267907	-2.60531	0.00917907	0.0808857
TRAP1	124.778	-0.407135	0.156269	-2.60534	0.00917828	0.0808857
HSD17B2	17.1537	-0.804893	0.309074	-2.60421	0.00920866	0.0809498
LDLR	43.1644	-0.835147	0.320707	-2.60408	0.00921212	0.0809498
RABEP2	19.6792	0.796145	0.305663	2.60465	0.00919693	0.0809498
SLK	351.091	-0.690699	0.265286	-2.6036	0.00922494	0.0809869
RPL35	1425.72	-0.656982	0.252596	-2.60093	0.00929727	0.0815459
DDT	47.2813	-0.639479	0.245953	-2.60001	0.00932212	0.0816878
SLC41A2	16.144	0.831538	0.31993	2.59913	0.00934608	0.0818217
AC018645.3	43.4572	-0.628983	0.242122	-2.59779	0.00938249	0.0820284
NRARP	10.8914	1.00598	0.387268	2.59762	0.00938711	0.0820284
DNM1	111.488	-0.960758	0.369954	-2.59697	0.00940514	0.0821097
RRP12	52.8838	-0.83993	0.32352	-2.59622	0.0094256	0.0822122
PSMB8	27.9616	1.00461	0.38712	2.59508	0.00945678	0.0824079
PHIP	77.4645	-0.532902	0.205377	-2.59475	0.0094659	0.0824111
GLT8D1	14.9038	0.88382	0.340672	2.59434	0.00947726	0.0824338
DZIP1L	17.9711	-0.774149	0.299013	-2.58902	0.00962505	0.0835978
SP140L	64.1746	0.613659	0.237036	2.58888	0.00962883	0.0835978
TBC1D16	41.0726	0.667145	0.257754	2.5883	0.00964514	0.0836623
SLMAP	39.0629	-0.625086	0.241575	-2.58755	0.00966619	0.0837677
CCDC191	35.7303	0.665256	0.257213	2.5864	0.00969847	0.0838965
TSPAN14	85.5399	-0.484486	0.187322	-2.58638	0.00969886	0.0838965
MRPS12	125.121	-0.708442	0.27399	-2.58565	0.00971958	0.0839986
C22orf46	18.9013	-0.947097	0.366406	-2.58483	0.0097428	0.0841137
CDX2	11.6493	0.961466	0.372006	2.58454	0.00975076	0.0841137
CEP131	13.5454	-0.955638	0.369971	-2.58301	0.00979431	0.084412
PPAN	11.6927	-0.972216	0.376492	-2.5823	0.00981432	0.08443
XRCC3	11.8116	-0.953381	0.36918	-2.58243	0.00981074	0.08443
PRRG1	21.6746	-0.716381	0.277525	-2.58132	0.00984239	0.0845942
TNRC6B	272.466	-0.607382	0.235356	-2.5807	0.00986006	0.0846689
C8orf33	58.6382	-0.797412	0.309038	-2.58031	0.00987128	0.084688
LINC01589	28.1328	0.871971	0.338144	2.5787	0.00991734	0.0849934
RRP1	43.7287	-0.610781	0.236909	-2.57812	0.00993395	0.0849934
TUFM	196.726	-0.594727	0.230676	-2.57819	0.0099319	0.0849934
ZFAND5	140.52	0.424622	0.164734	2.57763	0.00994811	0.0850374
FUCA1	27.9273	0.722274	0.280303	2.57676	0.00997307	0.0851141
HIBCH	32.1481	0.636985	0.247211	2.57669	0.00997515	0.0851141
BOK	17.6635	-0.876941	0.34038	-2.57636	0.00998469	0.0851184
PPAT	28.5456	-0.764934	0.296991	-2.57562	0.0100062	0.0852242
CEP350	210.63	-0.595553	0.231306	-2.57474	0.0100315	0.085363
MBNL3	17.6613	0.885558	0.344112	2.57346	0.0100688	0.0856029
AHCYL1	207.025	0.57603	0.224048	2.57101	0.0101403	0.086062
ATMIN	108.157	-0.49251	0.191565	-2.57098	0.0101411	0.086062
H2BC21	9.89001	0.982265	0.382213	2.56994	0.0101716	0.086243
GNE	23.8372	-0.872044	0.339474	-2.56881	0.0102047	0.0864009
RARS1	123.671	-0.552273	0.215028	-2.56837	0.0102177	0.0864009
TOP1MT	15.604	-0.82277	0.320337	-2.56845	0.0102153	0.0864009
RAB30-DT	23.6787	0.78613	0.306165	2.56767	0.0102385	0.0864989
NBPF11	7.22532	1.09941	0.428402	2.5663	0.0102791	0.0867644
APOC1	33.9635	-0.853748	0.332831	-2.56511	0.0103142	0.0869831
JTB	218.829	0.554933	0.216385	2.56457	0.0103304	0.0870416
RNF13	120.466	-0.539742	0.210505	-2.56403	0.0103465	0.0870989
LAMC2	117.17	-0.851546	0.332431	-2.56157	0.01042	0.0876394
MT-TE	395.503	-1.02344	0.399584	-2.56126	0.0104294	0.0876408
SRPK2	67.9067	0.548675	0.21435	2.55972	0.0104756	0.0879505
PMM2	38.7362	-0.793569	0.310257	-2.55778	0.0105342	0.0883633
SLC27A1	15.2728	0.902438	0.352877	2.55737	0.0105466	0.0883884
YWHAZ	658.87	-0.373003	0.145905	-2.55648	0.0105739	0.0885384
TPM4	420.172	-0.542355	0.212179	-2.55611	0.0105848	0.0885517
PDLIM1	113.747	0.753634	0.294921	2.55538	0.0106073	0.088661
RMND5B	17.0762	0.885278	0.346598	2.55419	0.0106434	0.088884
SLC38A1	117.51	-0.561916	0.220372	-2.54985	0.0107768	0.0899182
PPFIBP2	17.8114	0.875366	0.343384	2.54924	0.0107959	0.0899182
WWP2	68.1478	0.548459	0.215138	2.54934	0.0107927	0.0899182
B3GNT6	82.3985	-1.09583	0.430272	-2.54682	0.0108709	0.0903245
DSP	95.3782	-0.608246	0.238833	-2.54674	0.0108735	0.0903245
SRF	13.7273	0.916896	0.359954	2.54726	0.0108573	0.0903245
FAM160A2	13.5133	0.861142	0.338326	2.5453	0.0109184	0.0906176
FARP2	25.3661	-0.874908	0.343871	-2.54429	0.01095	0.0907465
HDAC4	28.8099	-0.734721	0.288784	-2.54419	0.0109532	0.0907465
RBM17	158.49	-0.546255	0.21478	-2.54333	0.0109801	0.09089
ARMH4	13.1441	0.904759	0.355839	2.54261	0.0110028	0.0909975
AL591895.1	9.6386	1.00561	0.395945	2.53977	0.0110926	0.091277
ANKRD37	11.9018	-0.985683	0.387899	-2.54108	0.0110509	0.091277
BABAM2	53.9165	0.647333	0.254885	2.5397	0.0110947	0.091277
FBXO44	9.47671	-0.965194	0.380025	-2.53982	0.0110911	0.091277
SCNM1	51.3858	-0.55571	0.218773	-2.54012	0.0110814	0.091277
SETD1B	22.7765	0.768913	0.302613	2.54091	0.0110563	0.091277
MAPKBP1	8.21223	-1.05613	0.415968	-2.53897	0.0111178	0.0913871
CTSZ	160.45	-0.791155	0.311726	-2.53798	0.0111493	0.0915663
PTPN23	30.7002	0.747621	0.294781	2.53619	0.0112065	0.091956
TASOR2	62.6579	-0.558022	0.220153	-2.5347	0.0112543	0.0922675
HPN	43.1774	1.00798	0.397738	2.53428	0.011268	0.0922996
TUBGCP2	76.7859	-0.663233	0.261744	-2.5339	0.01128	0.092318
ALS2CL	11.0053	1.00732	0.397831	2.53204	0.0113401	0.0924149
ANXA4	57.9081	0.571355	0.225643	2.53212	0.0113376	0.0924149
DUXAP10	105.917	0.535111	0.211238	2.53322	0.0113021	0.0924149
LY6E	22.6773	-0.920973	0.363731	-2.53201	0.0113409	0.0924149
SRD5A1	13.9696	-0.852955	0.336855	-2.53211	0.0113378	0.0924149
TNPO2	93.0264	-0.779456	0.307993	-2.53076	0.0113815	0.0926652
DNAJC3-DT	6.48099	1.07746	0.425978	2.52938	0.0114265	0.0929515
LYZ	118.644	0.923485	0.365257	2.52832	0.0114611	0.0931525
HOXC8	11.447	1.0118	0.400365	2.52721	0.0114974	0.0933668
PINK1	26.5102	0.703207	0.278391	2.52597	0.0115378	0.0936146
MAGEF1	45.2334	0.645699	0.255685	2.52536	0.0115578	0.0936961
HOXB5	115.844	0.717425	0.284312	2.52338	0.0116233	0.0941461
AKIRIN2	24.8937	-0.704775	0.279367	-2.52276	0.0116437	0.09423
ME1	18.9456	0.868679	0.344401	2.52229	0.0116594	0.094276
TARBP1	20.1128	0.850559	0.337389	2.521	0.0117021	0.0945402
CCNG1	9.93967	-0.857562	0.340311	-2.51994	0.0117376	0.0945882
CTSL	96.3292	-0.840553	0.333593	-2.5197	0.0117456	0.0945882
DYNC1LI2	286.856	0.374368	0.148574	2.51974	0.011744	0.0945882
PON2	126.531	-0.562785	0.223361	-2.51962	0.0117482	0.0945882
TMEM106A	16.2455	0.935827	0.371506	2.51901	0.0117685	0.0946703
PLEC	193.708	-0.645646	0.256427	-2.51786	0.011807	0.094738
PTPRA	29.9383	-0.744388	0.29563	-2.51797	0.0118033	0.094738
ZMIZ2	87.4214	-0.605226	0.240319	-2.51843	0.0117879	0.094738
ESRP1	63.896	0.55222	0.219539	2.51536	0.0118911	0.095331
CCPG1	31.9299	0.818364	0.325421	2.51479	0.0119103	0.0954043
GJB1	139.502	0.736986	0.29318	2.51376	0.011945	0.0955583
SWAP70	34.0702	0.732942	0.291588	2.51362	0.0119499	0.0955583
THNSL2	56.1037	-0.806508	0.320935	-2.51299	0.0119711	0.0956472
DEAF1	15.0006	-0.904263	0.359914	-2.51245	0.0119898	0.095715
SLC39A11	154.466	0.471773	0.187844	2.51151	0.0120216	0.0958878
GKAP1	16.6461	0.833486	0.331908	2.5112	0.0120322	0.0958912
ASH1L	120.461	-0.62062	0.247571	-2.50683	0.0121818	0.0969195
PACS1	41.2776	-0.762207	0.304031	-2.50701	0.0121758	0.0969195
ATP2A3	14.8374	0.978821	0.390676	2.50546	0.0122293	0.0972155
LYNX1	11.2935	-0.882597	0.352434	-2.50429	0.0122698	0.0973731
SRSF5	141.562	0.461305	0.184188	2.50453	0.0122615	0.0973731
ARID5B	32.8984	0.697411	0.278884	2.50072	0.0123941	0.0982767
NIN	40.9088	-0.747977	0.299264	-2.49939	0.0124408	0.0985634
MED13	180.58	-0.549396	0.219847	-2.49899	0.0124548	0.0985915
RABL2B	49.096	0.6437	0.257701	2.49786	0.0124946	0.0988238
GNL1	39.2916	-0.779461	0.312204	-2.49664	0.0125375	0.0990798
AOPEP	12.1136	0.90673	0.363463	2.49469	0.0126066	0.0995425
GORASP2	106.981	0.557102	0.223441	2.49328	0.012657	0.0998275
SELENOP	14.1108	0.977183	0.391957	2.49308	0.0126639	0.0998275
CTNNA1	298.261	-0.489569	0.196423	-2.49242	0.0126877	0.0999313
NETO2	29.3938	-0.725228	0.291327	-2.4894	0.0127959	0.1007
MEF2A	25.6927	-0.682942	0.274454	-2.48837	0.0128331	0.100908
MIR200CHG	8.7955	1.04217	0.418975	2.48742	0.0128674	0.100983
SLC26A2	59.5752	-0.645095	0.259356	-2.48729	0.0128719	0.100983
VPS35	229.34	-0.391651	0.157465	-2.48722	0.0128747	0.100983
POLK	27.7567	-0.679103	0.273076	-2.48687	0.0128874	0.100998
DDX17	295.164	0.531784	0.213907	2.48605	0.012917	0.101054
FAM13A	52.9602	-0.60044	0.24155	-2.48578	0.0129267	0.101054
TRIM47	152.699	-0.627029	0.252209	-2.48615	0.0129135	0.101054
ZMYND11	78.6554	-0.506169	0.20369	-2.485	0.0129552	0.101192
MTRNR2L1	537.617	-0.828896	0.33362	-2.48455	0.0129714	0.101235
PBXIP1	37.8875	0.666704	0.268391	2.48408	0.0129886	0.101285
IFT88	19.451	-0.936709	0.377607	-2.48065	0.0131144	0.102182
KIF4A	23.5733	-0.684308	0.275946	-2.47986	0.0131434	0.102323
LSM4	109.121	0.654477	0.2641	2.47814	0.0132068	0.102562
PELI1	13.5969	0.868231	0.350339	2.47826	0.0132026	0.102562
TSR3	91.541	-0.777012	0.313476	-2.4787	0.0131864	0.102562
CXADR	52.2238	0.589596	0.237995	2.47734	0.0132365	0.102708
AC124798.1	9.05428	0.966372	0.390496	2.47473	0.0133336	0.103377
LRRFIP2	30.8479	0.674124	0.272501	2.47384	0.0133669	0.10355
C8orf44	25.6589	0.699653	0.282956	2.47265	0.0134114	0.103724
TXNDC11	17.9249	0.806278	0.326062	2.47278	0.0134067	0.103724
BAIAP2	23.707	-0.64263	0.260036	-2.47131	0.0134619	0.103944
YPEL3	38.6484	-0.951248	0.384883	-2.47152	0.0134539	0.103944
NME4	113.093	-0.660828	0.267548	-2.46994	0.0135136	0.104257
TCEAL9	202.7	0.467159	0.189261	2.46833	0.0135743	0.10464
ZG16B	50.0811	0.690096	0.279614	2.46803	0.013586	0.104644
DPCD	23.7348	-0.875094	0.354696	-2.46717	0.0136186	0.10481
POU2F2	15.9565	-0.738984	0.299624	-2.46637	0.0136491	0.104959
GLG1	517.546	-0.44942	0.182364	-2.46441	0.013724	0.105286
MTCL1	90.9386	-0.928553	0.37679	-2.46438	0.0137252	0.105286
NIT2	64.0906	0.643964	0.261291	2.46455	0.0137185	0.105286
PCID2	10.3719	-0.838029	0.34015	-2.4637	0.013751	0.105398
PLSCR4	30.5859	-0.901113	0.366034	-2.46183	0.0138231	0.105864
BBOX1-AS1	10.7385	0.917504	0.372851	2.46078	0.0138637	0.105945
LINC02582	83.872	-0.937589	0.38097	-2.46106	0.0138528	0.105945
PM20D2	35.5313	0.626643	0.254662	2.46068	0.0138673	0.105945
RPS19	1982.83	-0.271889	0.110507	-2.46038	0.013879	0.105949
HNF1A-AS1	51.1053	0.718281	0.291992	2.45993	0.0138965	0.105996
CAPN9	25.0621	0.837296	0.34053	2.4588	0.0139402	0.106244
LIAS	10.7088	-0.906025	0.368637	-2.45777	0.0139803	0.106421
SHLD1	11.1137	-0.931027	0.378833	-2.45762	0.0139862	0.106421
TRMU	17.9967	-0.710626	0.28919	-2.4573	0.0139987	0.106431
CYREN	19.5855	0.744314	0.302986	2.4566	0.0140259	0.106551
ATP8B2	10.014	0.938887	0.382326	2.45572	0.0140601	0.10664
GTF2F2	63.8683	-0.501559	0.204233	-2.45581	0.0140566	0.10664
PRKCSH	34.3667	-0.675893	0.275289	-2.45521	0.0140803	0.106707
HHEX	20.0756	0.832298	0.339034	2.45491	0.014092	0.106709
SLC46A3	9.6799	0.93479	0.380856	2.45444	0.0141104	0.106763
BRWD3	30.6377	-0.651705	0.265804	-2.45182	0.0142134	0.107456
PAPSS2	121.329	0.463057	0.189005	2.44997	0.0142868	0.107752
SMIM14	321.641	0.403502	0.164681	2.4502	0.0142776	0.107752
TMEM18	159.585	-0.830148	0.338784	-2.45038	0.0142706	0.107752
WBP11	65.9088	-0.62714	0.256184	-2.44801	0.0143648	0.108253
STX2	26.4646	-0.683531	0.279379	-2.44661	0.0144208	0.108588
PEX11B	65.2206	-0.704793	0.288143	-2.44598	0.0144458	0.10869
PYGB	267.379	-0.686017	0.28068	-2.44412	0.0145205	0.109164
EPDR1	43.1562	-0.764335	0.312799	-2.44353	0.0145444	0.109257
NUDT4	62.3419	0.66491	0.272396	2.44097	0.0146477	0.109945
TSKU	95.8349	0.68745	0.281709	2.44028	0.0146757	0.110068
RAET1E	25.2806	-0.770704	0.316032	-2.43869	0.0147407	0.110379
TRIM2	21.6321	0.807286	0.330997	2.43895	0.0147299	0.110379
ESPN	11.0718	-1.00946	0.414124	-2.43759	0.0147857	0.110475
LRP12	60.129	0.745457	0.305827	2.43751	0.0147887	0.110475
TAF13	36.7175	-0.824909	0.338354	-2.438	0.0147687	0.110475
MSL3	43.562	-0.586072	0.240531	-2.43658	0.014827	0.110674
SH3GLB2	57.6875	-0.777481	0.31917	-2.43594	0.014853	0.11078
ANP32B	257.614	-0.525937	0.215985	-2.43506	0.0148892	0.110962
APLF	15.6522	0.857079	0.352249	2.43316	0.0149676	0.111458
BPNT2	113.97	-0.432439	0.177785	-2.43238	0.0150001	0.111587
MCTS1	247.75	-0.782014	0.321529	-2.43217	0.0150086	0.111587
CRTAP	51.7213	0.729517	0.300218	2.42995	0.0151007	0.112183
ERN2	97.3542	0.519217	0.213861	2.42783	0.0151896	0.112401
MT-TL1	692.792	-0.772979	0.31836	-2.428	0.0151823	0.112401
SEC22B	59.2361	0.516036	0.212536	2.42799	0.0151826	0.112401
SRRD	21.2329	-0.741598	0.30532	-2.42892	0.0151437	0.112401
TMEM158	12.0266	-0.974759	0.401358	-2.42865	0.015155	0.112401
MT-TA	155.725	-0.972992	0.40091	-2.42696	0.015226	0.112581
HSP90B1	933.801	-0.586996	0.241941	-2.42619	0.0152582	0.112731
VGLL4	51.26	-0.745341	0.307611	-2.423	0.0153928	0.113636
SLC1A5	27.4332	0.799119	0.329883	2.42243	0.0154171	0.113727
DIAPH1	309.662	-0.304273	0.125713	-2.42037	0.0155046	0.114232
WLS	14.0032	0.808108	0.333894	2.42025	0.0155098	0.114232
FOXO3	69.2404	0.550387	0.227461	2.4197	0.0155332	0.114315
STARD7	150.115	0.637523	0.263539	2.41908	0.0155597	0.11442
AZI2	30.135	-0.604373	0.24993	-2.41817	0.015599	0.114441
C1orf74	10.3526	0.91076	0.376593	2.41842	0.015588	0.114441
KIAA1549	13.5446	-0.776859	0.32121	-2.41854	0.0155828	0.114441
PAK2	147.049	-0.472489	0.195492	-2.41692	0.0156525	0.114721
TAF2	47.76	-0.542617	0.224527	-2.41671	0.0156615	0.114721
TPTEP2	21.5431	0.869354	0.359817	2.4161	0.0156877	0.114823
MBLAC2	19.8787	-0.817338	0.338621	-2.41372	0.0157904	0.115307
RBBP4	102.767	-0.517499	0.214388	-2.41384	0.0157852	0.115307
ZKSCAN1	209.523	0.464675	0.192484	2.4141	0.0157742	0.115307
PHF10	11.9084	-0.809017	0.335369	-2.41232	0.0158514	0.115662
GAB2	11.3405	1.00269	0.415872	2.41105	0.0159067	0.115976
TSPAN9	20.8277	0.796389	0.330999	2.40602	0.0161276	0.117496
PPM1G	193.297	-0.604363	0.251223	-2.40568	0.0161424	0.117512
DSG2	170.874	-0.653245	0.27162	-2.405	0.0161726	0.117559
MTRNR2L3	43.6294	-0.82279	0.34212	-2.40497	0.0161737	0.117559
MTRNR2L10	21.3308	-0.782525	0.325538	-2.40379	0.0162261	0.117849
KANSL1L	12.3809	0.940506	0.391548	2.40202	0.0163047	0.118238
YAP1	35.1997	-0.639947	0.266393	-2.40227	0.0162938	0.118238
FSCN1	529.786	-0.612607	0.255188	-2.40061	0.0163678	0.118604
SH2D4A	73.8874	0.521673	0.217406	2.39954	0.0164158	0.11886
MPC2	131.59	0.660002	0.275223	2.39806	0.0164822	0.119203
PAQR7	16.7599	-0.937608	0.391009	-2.39792	0.0164885	0.119203
ZMIZ1	54.2789	-0.561148	0.23413	-2.39674	0.0165416	0.119495
CCDC115	23.3641	0.720022	0.300758	2.39402	0.0166647	0.120108
CFL2	23.6635	-0.628757	0.262595	-2.39439	0.0166478	0.120108
CRYBG3	40.1665	-0.702031	0.293232	-2.39412	0.0166604	0.120108
GAN	75.3555	-0.520349	0.217535	-2.39203	0.0167555	0.120641
SC5D	15.1088	-0.746327	0.312031	-2.39184	0.0167642	0.120641
MKS1	27.8136	0.736499	0.3081	2.39046	0.0168275	0.120911
PRR13	344.282	0.350142	0.146467	2.39059	0.0168215	0.120911
PRPF3	62.6954	0.499599	0.209031	2.39007	0.016845	0.120945
STK36	23.0695	0.782869	0.327628	2.38951	0.016871	0.12104
ATF1	27.947	-0.6118	0.25615	-2.38844	0.0169201	0.121299
NFU1	31.2404	0.800084	0.335107	2.38755	0.0169612	0.121409
PIAS3	18.4599	-0.682598	0.28587	-2.38779	0.01695	0.121409
GPS1	155.718	-0.703122	0.294634	-2.38643	0.017013	0.121687
AC027117.1	35.9312	1.03683	0.434574	2.38586	0.0170391	0.121782
P4HB	792.786	0.472632	0.198286	2.38359	0.0171448	0.122444
STARD8	17.0789	-0.800937	0.336129	-2.38283	0.0171802	0.122604
RNF6	20.8452	-0.686418	0.28835	-2.3805	0.017289	0.123287
BFSP1	14.0682	-0.756505	0.31798	-2.3791	0.0173551	0.123665
SEC16A	59.9797	0.535084	0.224941	2.37878	0.0173702	0.123679
TFAP2C	4.61207	-1.08653	0.456873	-2.37819	0.017398	0.123784
HPS5	33.2282	-0.62153	0.26139	-2.37778	0.017417	0.123825
TRABD2A	14.8408	-0.960255	0.404003	-2.37685	0.0174611	0.124045
IGF2BP2	160.744	-0.698681	0.294093	-2.37571	0.0175152	0.124336
ZDHHC18	10.0111	0.905009	0.381074	2.37489	0.0175541	0.124518
GBP3	38.1397	0.593112	0.249835	2.37402	0.0175958	0.124675
KDM3A	15.8689	-0.867991	0.365729	-2.37332	0.0176291	0.124675
PLPP5	75.599	0.584642	0.246305	2.37365	0.0176132	0.124675
TXN2	132.311	-0.730567	0.307792	-2.37357	0.0176169	0.124675
FBL	428.161	-0.587871	0.247754	-2.3728	0.0176536	0.124754
ABCC5	20.3548	0.753146	0.317503	2.37209	0.0176876	0.124901
DCAF8	79.5445	0.491475	0.207424	2.36942	0.017816	0.125529
PALLD	74.8129	0.545206	0.230052	2.36992	0.0177919	0.125529
SHOC2	23.7234	-0.627892	0.265	-2.36941	0.0178165	0.125529
PSMF1	64.169	0.52287	0.22081	2.36796	0.0178865	0.125927
SMNDC1	31.23	-0.663438	0.280396	-2.36608	0.0179777	0.126432
UHRF1BP1L	30.5441	-0.636579	0.269061	-2.36593	0.017985	0.126432
KDM4B	36.2405	-0.721213	0.305025	-2.36444	0.0180575	0.126847
ITGB1	690.864	-0.759083	0.321348	-2.36219	0.0181674	0.127524
GTPBP10	10.0337	-0.949218	0.402044	-2.36098	0.0182267	0.127845
RUSC1	80.0073	-0.563693	0.238795	-2.36057	0.0182469	0.127891
CEACAM1	24.0483	-0.857914	0.363509	-2.36009	0.0182706	0.127962
TMEM42	8.31541	0.940255	0.398486	2.35957	0.0182963	0.128047
AC010735.2	24.5304	-0.89157	0.377956	-2.35893	0.0183278	0.128172
BMPR2	51.6162	-0.514082	0.218055	-2.35758	0.0183944	0.128489
SLBP	14.4671	-0.769211	0.326288	-2.35746	0.0184003	0.128489
B3GNT3	27.4963	0.642734	0.272829	2.35581	0.0184824	0.128966
BLOC1S4	27.744	0.746277	0.317073	2.35365	0.0185903	0.129623
CD276	57.2836	-0.572493	0.243287	-2.35316	0.0186147	0.129697
WDR43	204.651	-0.5915	0.251401	-2.35282	0.0186316	0.129719
PSMA3-AS1	63.6733	0.536132	0.227972	2.35175	0.0186855	0.129902
RASGRF2	4.70179	1.09479	0.465499	2.35186	0.0186796	0.129902
TAF3	58.519	0.504833	0.214696	2.35138	0.0187037	0.129933
GSTZ1	75.3265	-0.922842	0.392948	-2.34851	0.0188489	0.130556
MCM8	14.9156	-0.73972	0.314919	-2.34892	0.0188279	0.130556
RARA	15.09	-0.853806	0.363527	-2.34867	0.0188405	0.130556
RPS27	1101.3	-0.357507	0.152203	-2.34889	0.0188297	0.130556
VGF	144.511	-0.903245	0.384961	-2.34633	0.0189595	0.131226
PTPRJ	30.7132	-0.727726	0.310233	-2.34574	0.0189894	0.131337
FBXO3	24.9548	-0.68445	0.291902	-2.34479	0.0190376	0.131477
RNU4ATAC	204.268	-0.830004	0.353961	-2.3449	0.0190322	0.131477
AJUBA	9.17241	0.9117	0.388946	2.34403	0.0190768	0.131651
PKP3	141.82	-0.81168	0.346431	-2.34297	0.0191307	0.13183
UROS	62.7873	-0.543597	0.231986	-2.34323	0.0191176	0.13183
CCDC80	62.9945	0.708316	0.302683	2.34013	0.0192773	0.132426
CCN2	6.27164	1.01405	0.43337	2.33993	0.0192876	0.132426
CLMN	39.5215	0.741487	0.316794	2.3406	0.019253	0.132426
LTN1	33.8039	-0.744396	0.318056	-2.34046	0.0192602	0.132426
TIMM13	187.079	-0.802202	0.342787	-2.34023	0.0192719	0.132426
KLHDC2	105.473	0.513586	0.219549	2.33927	0.0193214	0.132562
TMEM263	75.1193	0.465428	0.198994	2.3389	0.0193404	0.132596
NOL10	62.8517	-0.587696	0.2514	-2.33769	0.0194034	0.132931
SCD	72.9962	-0.662823	0.283576	-2.33737	0.0194199	0.132947
TTC14	56.1185	0.569886	0.243882	2.33673	0.0194532	0.133079
MPRIP	75.6341	-0.536641	0.229701	-2.33626	0.0194779	0.133151
PGLS	34.5013	-0.66633	0.285375	-2.33493	0.0195471	0.133451
WARS1	94.8221	-0.511513	0.219076	-2.33487	0.0195501	0.133451
CPPED1	30.7456	0.651685	0.279173	2.33434	0.019578	0.133484
ISOC2	23.5554	-0.851684	0.364872	-2.3342	0.0195852	0.133484
PRKG1	12.6193	0.85376	0.365798	2.33397	0.0195974	0.133484
SMAD2	54.8549	-0.478332	0.205024	-2.33305	0.0196454	0.133714
ZNF496	10.4217	0.852885	0.365706	2.33216	0.0196922	0.133936
ADD3	105.082	0.42413	0.181926	2.33133	0.0197361	0.134137
NAA20	39.371	0.799537	0.343045	2.33071	0.0197689	0.134263
DBT	23.4568	-0.637991	0.27387	-2.32954	0.0198305	0.134585
PKN2	47.4767	-0.640307	0.275093	-2.32761	0.0199331	0.135086
TMX2	94.157	-0.445382	0.19133	-2.32782	0.0199218	0.135086
BOP1	33.6092	-0.754468	0.32433	-2.32624	0.0200059	0.135328
NCALD	23.6769	0.961578	0.413338	2.32637	0.0199987	0.135328
S100A6	1840.09	-0.922638	0.396642	-2.32613	0.0200118	0.135328
MBOAT2	46.7275	0.608662	0.261801	2.3249	0.0200772	0.135672
MVD	36.1088	-0.795047	0.342064	-2.32427	0.0201113	0.135805
ACTR1B	37.1882	0.658395	0.283324	2.32382	0.0201351	0.135869
AARS1	256.474	0.457981	0.19711	2.32348	0.0201535	0.135895
ADAP1	124.289	-0.769469	0.331473	-2.32136	0.0202674	0.135954
ASPHD2	7.75603	0.93976	0.404911	2.3209	0.0202921	0.135954
CCDC102A	12.1898	-0.824367	0.355177	-2.321	0.0202866	0.135954
CCDC47	226.463	-0.493311	0.212421	-2.32233	0.0202151	0.135954
FAM207A	37.2028	-0.653813	0.28168	-2.32112	0.0202803	0.135954
PAIP2	78.5942	-0.481137	0.207264	-2.32137	0.0202668	0.135954
PIGZ	12.9379	-0.845864	0.364325	-2.32173	0.0202474	0.135954
REST	113.103	-0.478676	0.206239	-2.32097	0.0202884	0.135954
RPS27L	294.09	-0.675082	0.290802	-2.32145	0.0202624	0.135954
TGM2	11.1938	0.861624	0.371563	2.31892	0.0203994	0.136479
ZBTB4	29.4228	0.675054	0.291077	2.31916	0.0203864	0.136479
CEP152	20.6708	-0.724943	0.312819	-2.31745	0.0204791	0.136915
SUGP1	25.9209	-0.913154	0.394144	-2.31681	0.0205143	0.137053
FAM3C	50.312	-0.691492	0.298725	-2.31481	0.0206233	0.137683
ARSL	39.3715	0.794306	0.343326	2.31356	0.0206916	0.138002
LRRFIP1	918.752	-0.448182	0.193732	-2.31341	0.0207003	0.138002
BAIAP2-DT	57.3119	-0.622307	0.269056	-2.31293	0.0207266	0.138073
YARS2	9.64954	0.880881	0.380892	2.31268	0.0207402	0.138073
TRIM14	46.3334	0.661066	0.285941	2.31189	0.0207835	0.138263
RPL10P3	38.2807	-0.73342	0.317288	-2.31152	0.0208039	0.138301
IL27RA	8.07636	-0.852451	0.369144	-2.30927	0.0209289	0.139034
AC027307.2	10.9769	0.877762	0.380808	2.305	0.0211666	0.140514
TRMT61A	17.7292	-0.937875	0.407073	-2.30395	0.0212257	0.140807
PCDH9	8.76021	0.884977	0.384195	2.30346	0.0212532	0.14089
DPP3	26.2017	0.759073	0.329701	2.30231	0.0213178	0.140956
FRY	28.5238	0.656656	0.28518	2.3026	0.0213014	0.140956
SEMA3B	37.2063	-0.596881	0.259264	-2.30222	0.021323	0.140956
SON	543.374	0.387468	0.168259	2.30281	0.0212896	0.140956
IQGAP2	23.7609	0.822959	0.357507	2.30194	0.0213388	0.140962
SH3KBP1	268.276	-0.740157	0.321609	-2.30142	0.021368	0.141056
ATP2B4	61.497	-0.48562	0.211056	-2.30091	0.0213968	0.141147
TAMM41	16.7288	-0.711551	0.309425	-2.29959	0.0214713	0.141475
ZFPM2-AS1	60.1548	0.51497	0.223949	2.2995	0.0214765	0.141475
CCND3	95.651	0.664737	0.289309	2.29767	0.0215806	0.141962
TMEM209	9.40868	-0.887275	0.386136	-2.29783	0.0215715	0.141962
PKD1	52.297	-0.785755	0.342143	-2.29657	0.0216434	0.142077
SLC27A3	52.9445	0.757315	0.329748	2.29665	0.0216387	0.142077
TAOK3	224.096	0.322869	0.140562	2.29699	0.0216196	0.142077
MAP4	79.7581	0.419382	0.182852	2.29356	0.0218161	0.142915
MT-TM	122.398	-0.825262	0.359852	-2.29333	0.0218287	0.142915
NSDHL	41.3551	-0.588832	0.256764	-2.29328	0.0218318	0.142915
WDR4	35.8969	-0.555321	0.242096	-2.29381	0.0218015	0.142915
ACSF2	15.65	-0.960487	0.418932	-2.2927	0.021865	0.143004
DNAJC13	36.4474	-0.631415	0.275424	-2.29252	0.0218757	0.143004
ITPRIP	11.8042	-0.908472	0.396791	-2.28955	0.0220474	0.144027
R3HDM4	78.8657	-0.550248	0.240469	-2.28823	0.0221244	0.144344
SNAPC1	75.144	-0.603076	0.263591	-2.28792	0.022142	0.144344
TMEM183A	73.1711	0.448569	0.196052	2.288	0.0221373	0.144344
ATP9B	22.222	0.664915	0.290698	2.28731	0.0221779	0.144478
GPR108	28.7084	-0.843238	0.368913	-2.28574	0.0222695	0.144875
HILPDA	31.0982	-0.645855	0.28255	-2.28581	0.0222654	0.144875
GTPBP3	22.8259	-0.716266	0.313434	-2.28522	0.0222999	0.144972
FAM111A	30.568	0.691747	0.302768	2.28475	0.0223277	0.145053
KIAA1217	34.394	-0.594298	0.260171	-2.28426	0.0223562	0.145135
POLD2	92.1906	-0.685439	0.300104	-2.28401	0.0223711	0.145135
PDHA1	78.4199	-0.471623	0.206619	-2.28257	0.0224555	0.145582
FAM20C	14.2069	-0.758164	0.332259	-2.28184	0.0224986	0.145761
PKD2	26.6148	0.658219	0.28861	2.28066	0.0225688	0.146115
OSBPL10	113.632	-0.453758	0.199064	-2.27946	0.0226397	0.146474
ATAD2	49.1836	-0.617683	0.271341	-2.27641	0.0228215	0.147423
LMO7	179.815	-0.680201	0.29883	-2.27621	0.0228333	0.147423
NORAD	140.311	0.686616	0.30163	2.27635	0.0228253	0.147423
G3BP2	65.0573	-0.506842	0.222831	-2.27456	0.0229324	0.147759
PARP14	133.775	0.444911	0.195593	2.27468	0.0229253	0.147759
SLC25A1	87.0607	-0.654019	0.287504	-2.27482	0.0229168	0.147759
FASN	184.418	-0.484724	0.213169	-2.2739	0.0229722	0.147914
FMO5	36.7115	-0.596997	0.262599	-2.27342	0.023001	0.147999
SNTB2	44.9895	0.515951	0.227004	2.27287	0.0230339	0.148109
POLD4	56.9041	-0.589139	0.259237	-2.27258	0.0230512	0.148119
LASP1	277.461	0.846062	0.372392	2.27197	0.0230884	0.148257
DUSP18	14.4402	0.773698	0.340674	2.27108	0.023142	0.148482
PXN	90.8656	-0.474958	0.209153	-2.27087	0.0231551	0.148482
IFIH1	8.71046	0.91466	0.402848	2.27049	0.0231781	0.148529
MRTFB	22.2456	-0.664895	0.292903	-2.27002	0.0232063	0.148609
SAMD1	25.2424	-0.802116	0.35341	-2.26965	0.023229	0.148653
PERP	598.298	-0.584064	0.257384	-2.26923	0.0232541	0.148712
ACOT8	12.9558	0.858476	0.37842	2.26858	0.0232938	0.148841
PJA1	62.2192	-0.611912	0.269757	-2.26838	0.0233058	0.148841
UQCRQ	404.381	0.378284	0.166857	2.26711	0.0233834	0.149134
ZNF346	27.946	0.657575	0.290022	2.26733	0.0233701	0.149134
ANKRD13A	33.7649	0.760484	0.335696	2.26539	0.0234885	0.149668
CCDC162P	13.3234	0.869139	0.383778	2.26469	0.0235315	0.149668
CPLX1	14.3454	0.815898	0.36027	2.26469	0.0235319	0.149668
RPS27AP12	6.9536	0.975818	0.43096	2.26429	0.0235565	0.149668
RUSF1	40.4973	0.713728	0.315224	2.26419	0.0235623	0.149668
TBC1D8	65.1825	-0.659106	0.291021	-2.2648	0.0235247	0.149668
MICAL2	7.8254	0.912697	0.403261	2.26329	0.0236178	0.149919
DNM1L	64.9391	-0.543374	0.240472	-2.25961	0.0238456	0.151254
SLAIN2	32.9664	-0.697166	0.308566	-2.25937	0.0238603	0.151254
PPIC	30.8161	0.574272	0.254235	2.25883	0.0238941	0.151367
IMPA2	44.1421	0.711547	0.315077	2.25833	0.0239252	0.151462
ASB16-AS1	11.6398	0.816625	0.361706	2.2577	0.0239641	0.151505
CHD9	290.142	-0.448314	0.198563	-2.2578	0.0239584	0.151505
MBOAT7	60.1741	-0.710246	0.314744	-2.25658	0.0240343	0.151847
TRAPPC2L	101.437	-0.72387	0.320873	-2.25594	0.0240747	0.152
CUEDC1	56.4321	0.502517	0.222806	2.2554	0.0241081	0.152109
B4GAT1	54.8938	-0.926556	0.410882	-2.25504	0.0241308	0.15215
TOX4	72.2958	0.447731	0.198599	2.25445	0.0241681	0.152283
FBXW4	34.2486	0.633134	0.280941	2.25362	0.0242201	0.152509
TMC4	77.5847	0.732239	0.324987	2.25314	0.0242506	0.152599
RCOR1	42.837	-0.542609	0.24092	-2.25224	0.0243074	0.152854
UVSSA	64.1113	0.495119	0.219879	2.25178	0.0243363	0.152934
PGPEP1	214.237	0.681285	0.302808	2.24989	0.0244558	0.153583
SLC35A4	33.2999	0.693185	0.308232	2.24891	0.0245183	0.153872
PRR15	29.8665	0.662291	0.294728	2.24713	0.024632	0.154483
FUT6	47.5297	0.862712	0.383989	2.24671	0.0246587	0.154548
MPHOSPH8	126.9	0.364873	0.162465	2.24585	0.0247135	0.154685
SMS	179.398	-0.62187	0.276894	-2.24588	0.0247119	0.154685
GGCX	29.3408	0.595899	0.265416	2.24515	0.0247585	0.154864
AC136944.2	33.9184	-0.856154	0.381465	-2.24438	0.0248078	0.154966
RUNX1	42.6233	0.597268	0.266097	2.24455	0.0247972	0.154966
BBX	340.76	-0.426682	0.190253	-2.24272	0.0249151	0.155534
GRAMD1A	28.596	0.65798	0.293451	2.24222	0.0249473	0.155631
CERS2	61.6605	0.517713	0.231082	2.24038	0.025066	0.155837
FTL	3967.38	0.635154	0.283518	2.24026	0.0250737	0.155837
RARRES1	22.8648	-0.688785	0.307469	-2.24018	0.0250794	0.155837
SESTD1	71.6243	0.576534	0.257276	2.24092	0.0250314	0.155837
SSR2	122.365	0.597682	0.266782	2.24034	0.0250691	0.155837
TPR	272.016	-0.547141	0.244196	-2.24058	0.025053	0.155837
EEF2K	42.8703	0.587391	0.262391	2.23861	0.0251813	0.156264
LRRC28	7.42291	-0.859249	0.383807	-2.23875	0.025172	0.156264
FZD3	18.8053	0.703239	0.314224	2.23801	0.0252201	0.156401
CPEB4	37.8919	0.526274	0.235756	2.23228	0.0255966	0.158527
TNFRSF18	9.44862	-1.01825	0.45613	-2.23237	0.0255908	0.158527
PI4KB	19.5649	0.694745	0.311339	2.23147	0.0256498	0.158752
NIBAN2	161.045	-0.615752	0.27611	-2.2301	0.0257409	0.158961
PRKCI	28.4995	-0.540502	0.242356	-2.2302	0.0257342	0.158961
SLC25A17	24.6885	-0.576331	0.25848	-2.22969	0.0257679	0.158961
TLE3	74.4934	-0.585176	0.262442	-2.22974	0.0257648	0.158961
ZNF24	71.0408	0.607499	0.272407	2.23011	0.0257399	0.158961
BRIX1	15.6241	-0.705103	0.316496	-2.22784	0.025891	0.159408
MBD3	52.1246	-0.865376	0.388391	-2.2281	0.0258735	0.159408
MED15	50.726	-0.538851	0.241868	-2.22787	0.0258889	0.159408
CASC3	50.8143	0.58215	0.26138	2.22722	0.0259328	0.15956
HECTD1	105.303	-0.507435	0.227879	-2.22678	0.0259621	0.159597
TNNI3	16.8746	-0.837791	0.376261	-2.22662	0.0259726	0.159597
PPFIA1	68.2586	-0.554067	0.249098	-2.2243	0.0261285	0.16045
BISPR	37.6315	-0.867986	0.390606	-2.22215	0.0262731	0.161023
PABPN1	11.5198	0.815121	0.366811	2.22218	0.0262709	0.161023
VWA1	49.5924	-0.595757	0.268059	-2.22249	0.0262505	0.161023
EGLN3	47.9056	-0.758836	0.341534	-2.22184	0.0262939	0.161046
BLOC1S6	77.9134	-0.514164	0.231443	-2.22156	0.026313	0.161058
CYP24A1	20.0987	-0.975253	0.439257	-2.22023	0.0264031	0.161476
PIGX	96.5127	-0.429793	0.193597	-2.22005	0.0264156	0.161476
DAZAP2	164.948	0.525838	0.23701	2.21864	0.0265114	0.161946
FBXW5	175.107	-0.73014	0.329127	-2.21841	0.0265268	0.161946
METRN	44.2091	-0.924043	0.41659	-2.21811	0.0265471	0.161965
TRIM8	138.832	-0.478267	0.215673	-2.21755	0.0265853	0.162093
BLVRB	229.577	0.514401	0.232158	2.21573	0.0267097	0.162746
YBX1	362.686	-0.576128	0.260096	-2.21506	0.0267562	0.162924
NES	8.88936	-0.854603	0.385891	-2.21462	0.0267859	0.163
ARMCX2	26.9299	0.702651	0.317473	2.21326	0.0268795	0.163424
TNFAIP8	16.2862	-0.661636	0.298962	-2.21311	0.0268903	0.163424
LAP3	25.9544	-0.77736	0.351785	-2.20976	0.0271217	0.164724
DVL1	55.1064	-0.595606	0.269664	-2.20869	0.0271959	0.164961
ERGIC3	81.3177	-0.713598	0.323085	-2.2087	0.0271956	0.164961
ATG12	99.5046	-0.619624	0.280616	-2.20808	0.0272385	0.165007
PLD1	14.5344	0.830604	0.376138	2.20824	0.0272272	0.165007
JARID2	33.0902	-0.579596	0.262685	-2.20643	0.0273541	0.165533
VSNL1	14.1567	-0.88233	0.399907	-2.20634	0.0273604	0.165533
SMAGP	60.4041	0.664107	0.301226	2.20468	0.0274766	0.166129
COMMD9	32.8091	0.560806	0.254459	2.20392	0.0275301	0.166346
MAEA	50.1554	-0.465797	0.211454	-2.20282	0.0276072	0.166705
HELLPAR	33.4778	-0.676454	0.307171	-2.2022	0.0276509	0.166862
MRPL28	57.4635	-0.770393	0.349926	-2.20159	0.0276946	0.167018
CAMK1D	152.913	0.86117	0.391268	2.20097	0.027738	0.167067
LAMTOR5	125.101	-0.336862	0.153047	-2.20103	0.0277337	0.167067
DDHD1	17.6371	-0.713672	0.324306	-2.20061	0.0277633	0.167112
XACT	65.5557	-0.652399	0.29678	-2.19826	0.0279308	0.168013
BUB1B	11.3429	-0.766664	0.349301	-2.19485	0.0281744	0.169154
MAD1L1	13.8829	-0.767374	0.349608	-2.19495	0.028167	0.169154
SLC16A4	24.5922	-0.646204	0.294358	-2.1953	0.0281422	0.169154
AC092828.1	16.2504	-0.925183	0.421689	-2.19399	0.0282359	0.169415
AC008875.3	65.8862	-0.461338	0.210308	-2.19363	0.0282618	0.169463
PSAP	234.091	0.410102	0.187042	2.19256	0.028339	0.16971
RHOQ	99.2793	0.435706	0.198708	2.19269	0.0283296	0.16971
CENATAC	18.4388	0.719247	0.328362	2.19041	0.0284944	0.170321
CLIP2	14.0264	-0.913178	0.41687	-2.19056	0.0284837	0.170321
SLC25A39	170.842	-0.472402	0.215694	-2.19015	0.0285135	0.170321
VWA8	10.3155	0.826363	0.377268	2.19039	0.0284961	0.170321
INCENP	12.2525	-0.711305	0.324876	-2.18947	0.028563	0.170404
RNF40	42.03	0.538948	0.246156	2.18946	0.0285635	0.170404
PTMA	3154.47	-0.474743	0.216871	-2.18906	0.0285926	0.17047
APLP2	996.402	-0.428013	0.195576	-2.18848	0.0286349	0.170548
GAS2L3	23.512	-0.69757	0.318761	-2.18838	0.0286419	0.170548
TAGLN2	1397.72	-0.611513	0.280069	-2.18344	0.0290033	0.17259
AP1S3	417.042	-0.738839	0.33846	-2.18294	0.0290401	0.172601
KALRN	22.3531	0.669409	0.306748	2.18227	0.0290892	0.172601
NHSL1	25.6825	-0.588893	0.269892	-2.18196	0.0291127	0.172601
PRDX2	72.834	-0.730187	0.334542	-2.18265	0.0290617	0.172601
TBC1D4	10.9307	-0.764557	0.350405	-2.18193	0.0291149	0.172601
VPS37B	42.9208	-0.601103	0.275428	-2.18243	0.029078	0.172601
PRMT1	122.146	-0.404493	0.185409	-2.18163	0.0291372	0.172624
ACIN1	64.6796	-0.464661	0.213052	-2.18097	0.0291854	0.172801
GUCD1	56.4418	0.800498	0.367181	2.18012	0.0292487	0.173067
KCMF1	54.224	-0.436728	0.200403	-2.17925	0.0293132	0.17334
DMAC1	42.1528	0.612	0.280914	2.1786	0.029361	0.173514
BSG	76.2503	-0.502647	0.230834	-2.17752	0.0294415	0.173543
CKMT2-AS1	13.1276	0.807059	0.370582	2.17782	0.0294197	0.173543
FUOM	13.1674	-0.820826	0.376827	-2.17825	0.0293871	0.173543
PAQR4	17.4909	-0.720328	0.330765	-2.17776	0.0294236	0.173543
RPL28	253.113	-0.524446	0.24087	-2.1773	0.0294582	0.173543
P2RX4	17.6681	0.786194	0.361378	2.17555	0.0295892	0.174206
AHI1	131.978	0.523947	0.240966	2.17437	0.0296777	0.174509
ASNSD1	13.7516	-0.763423	0.351073	-2.17454	0.0296643	0.174509
TINAG	18.2046	-0.67253	0.309378	-2.17382	0.0297189	0.174533
TMED9	419.86	0.488368	0.224638	2.17402	0.0297039	0.174533
PRAF2	24.7625	-0.745134	0.342905	-2.173	0.0297801	0.174784
NCAPH2	74.4837	-0.703271	0.32375	-2.17226	0.0298358	0.175002
RSPRY1	69.691	-0.512868	0.236187	-2.17145	0.0298971	0.175253
ATP6V0E1	283.139	0.587516	0.270602	2.17115	0.02992	0.175278
IFT172	17.3696	0.805625	0.371114	2.17083	0.0299442	0.175311
AC002070.1	14.9419	-0.799222	0.368344	-2.16977	0.0300242	0.175361
KLF6	54.9896	-0.655342	0.301993	-2.17006	0.0300024	0.175361
NTMT1	90.488	-0.682996	0.314855	-2.16924	0.0300645	0.175361
RUVBL1	51.3573	-0.455255	0.209781	-2.17015	0.0299956	0.175361
SDHAF2	28.8541	0.602454	0.2777	2.16944	0.0300493	0.175361
TMEM54	17.674	0.860079	0.39645	2.16945	0.0300484	0.175361
POLR1C	20.4697	0.665893	0.307106	2.16829	0.0301368	0.175565
TMEM165	29.2817	0.59712	0.275376	2.16838	0.0301299	0.175565
BIRC3	35.5217	0.60783	0.280405	2.16768	0.0301827	0.175615
ETV1	56.9792	-0.652085	0.300807	-2.16779	0.0301749	0.175615
SEPTIN10	25.7101	-0.699142	0.323323	-2.16236	0.0305902	0.177876
CASC9	70.081	0.41508	0.191987	2.16202	0.0306165	0.17792
ZNF32	7.33683	0.879044	0.407192	2.1588	0.0308659	0.179258
ELF3-AS1	16.7633	0.798422	0.369907	2.15844	0.0308936	0.179308
CBFB	81.8445	-0.422381	0.195763	-2.15761	0.0309579	0.179571
HMGCS2	23.0665	0.995883	0.462014	2.15553	0.0311207	0.180377
NEU1	29.775	0.715409	0.331937	2.15525	0.0311419	0.180377
POLR2I	50.8395	-0.478236	0.22191	-2.1551	0.0311543	0.180377
ARRDC3	24.0971	0.730551	0.33922	2.15362	0.0312699	0.180634
CCDC9B	13.3187	-0.808248	0.375229	-2.15401	0.0312393	0.180634
NDUFA12	50.0412	-0.484528	0.22499	-2.15355	0.0312754	0.180634
SCYL3	26.8846	0.602735	0.279876	2.15358	0.0312732	0.180634
DGLUCY	22.7906	0.689675	0.320341	2.15294	0.0313234	0.180801
AGFG1	57.5589	0.493922	0.229489	2.15227	0.031376	0.180883
SERPINE2	144.697	-0.805214	0.374118	-2.1523	0.0313736	0.180883
RPS4X	1950.77	-0.338041	0.15714	-2.15121	0.0314597	0.181254
FCF1	96.5191	0.538983	0.250664	2.15022	0.0315376	0.18137
LAMA3	29.6935	-0.748984	0.348313	-2.15032	0.03153	0.18137
MAU2	80.1054	-0.712848	0.331491	-2.15043	0.0315213	0.18137
PFKP	123.983	-0.607191	0.282474	-2.14954	0.0315914	0.181569
NLRC5	12.5882	0.785584	0.365511	2.14928	0.0316125	0.181579
KTN1	930.427	-0.412301	0.191861	-2.14896	0.0316378	0.181614
ORMDL3	29.986	0.592127	0.275739	2.14742	0.0317602	0.182164
UCP2	15.5826	0.854083	0.397754	2.14726	0.0317723	0.182164
DIP2C	52.9201	-0.581346	0.27088	-2.14614	0.0318619	0.182566
CCNF	22.6959	-0.654561	0.30506	-2.14568	0.0318989	0.182667
ABCE1	46.7139	-0.565959	0.264007	-2.14373	0.0320547	0.183395
ASAH1	123.027	0.49389	0.230474	2.14293	0.0321186	0.183395
FIBP	65.9071	-0.771072	0.359831	-2.14287	0.0321233	0.183395
IDI1	15.6476	-0.738881	0.344797	-2.14294	0.0321177	0.183395
IMMT	112.002	-0.437761	0.204274	-2.14301	0.0321125	0.183395
GTF2H3	29.5087	-0.624666	0.29159	-2.14227	0.0321715	0.183549
S100A14	161.78	-0.784138	0.36611	-2.14181	0.0322087	0.183549
TTI1	16.3974	0.775858	0.362228	2.14191	0.0322011	0.183549
B4GALT7	45.0639	0.524604	0.245034	2.14094	0.0322787	0.183639
EIF2A	60.1854	-0.528373	0.246761	-2.14123	0.0322554	0.183639
TSR1	57.5403	-0.516344	0.241182	-2.14089	0.032283	0.183639
JDP2	25.6393	0.711367	0.332494	2.13949	0.032396	0.184171
RIOX2	37.1018	-0.519	0.242711	-2.13835	0.0324887	0.184545
ST3GAL1	111.271	-0.49189	0.23005	-2.13819	0.0325011	0.184545
SET	977.355	-0.343931	0.160961	-2.13673	0.0326196	0.185028
SLC25A46	18.7718	-0.603013	0.282222	-2.13666	0.0326254	0.185028
FARSA	94.0012	-0.62587	0.293109	-2.13528	0.032738	0.185412
UBAC2	31.4978	0.586257	0.274541	2.13541	0.0327279	0.185412
URI1	87.0262	-0.50269	0.23544	-2.13511	0.0327523	0.185412
PTMS	134.066	-0.707961	0.331718	-2.13422	0.0328246	0.18571
WAC	186.733	-0.358783	0.168137	-2.13388	0.0328527	0.185758
GTF2H1	39.0124	-0.713663	0.334554	-2.13317	0.0329104	0.185973
MTRNR2L8	52.7551	-0.687871	0.322515	-2.13283	0.0329383	0.186018
DFFA	83.2828	-0.647888	0.303826	-2.13243	0.0329718	0.186096
TCP11L2	17.5508	-0.838168	0.393156	-2.1319	0.0330151	0.186184
ZCCHC24	30.6829	-0.637204	0.298911	-2.13176	0.0330269	0.186184
CC2D1A	14.6076	0.708875	0.332738	2.13043	0.0331361	0.186688
DSTYK	75.9175	-0.542994	0.255035	-2.12909	0.0332465	0.187086
ENKD1	10.9969	0.791998	0.371947	2.12933	0.033227	0.187086
RAB1A	129.654	0.488253	0.229373	2.12864	0.0332838	0.187184
MAN2B2	36.9048	0.673126	0.31629	2.12819	0.0333211	0.187282
RPL6	627.056	-0.293814	0.138092	-2.12767	0.0333641	0.187375
SUPT6H	104.894	-0.579859	0.272553	-2.12751	0.0333775	0.187375
ELOF1	32.8959	0.535843	0.251975	2.12658	0.0334553	0.187422
FAM107B	536.247	0.338654	0.159236	2.12674	0.0334418	0.187422
MPV17	33.9742	0.529068	0.248749	2.12692	0.0334269	0.187422
RP9	21.6982	0.69068	0.324814	2.12639	0.0334711	0.187422
SYNPO	17.6961	0.819027	0.385219	2.12613	0.0334922	0.187422
UIMC1	17.6523	-0.749471	0.35253	-2.12598	0.0335053	0.187422
CYFIP2	30.0242	0.740137	0.348227	2.12545	0.0335493	0.187485
TRMT1L	35.1136	-0.528847	0.248827	-2.12536	0.0335563	0.187485
MAN1A2	181.836	0.338017	0.159153	2.12385	0.0336824	0.188078
ENPP1	9.87286	-0.76695	0.361251	-2.12304	0.0337509	0.188338
MRPL33	26.4029	0.601431	0.28338	2.12234	0.0338088	0.188338
SRRT	94.0193	-0.448817	0.211429	-2.12278	0.0337723	0.188338
TUFT1	22.2168	0.711067	0.335009	2.12253	0.0337931	0.188338
FKBP8	12.4148	-0.896778	0.422623	-2.12193	0.0338433	0.188418
PCSK6	9.77116	-0.849922	0.400908	-2.11999	0.0340067	0.189216
IDH3A	35.5584	-0.526848	0.248548	-2.11971	0.0340308	0.189239
PLEKHA5	71.2516	-0.415764	0.19619	-2.11919	0.0340744	0.189339
SERTAD2	45.9926	-0.556268	0.262513	-2.11902	0.0340891	0.189339
EXPH5	22.9827	0.788845	0.372374	2.11842	0.0341391	0.189394
HJURP	22.9688	-0.697166	0.329082	-2.11852	0.0341314	0.189394
AC026356.2	11.0666	-0.854467	0.403829	-2.11591	0.0343523	0.190384
ZC3H8	33.7244	-0.540601	0.255501	-2.11584	0.034358	0.190384
FKBP11	15.0452	0.737834	0.348789	2.11541	0.0343946	0.190422
SEZ6L2	361.923	0.394856	0.186668	2.11529	0.0344053	0.190422
NDFIP2	26.294	0.678945	0.321075	2.1146	0.0344638	0.190634
CD302	12.5762	0.793874	0.376198	2.11026	0.0348364	0.192355
FAM177A1	81.02	-0.416191	0.197212	-2.11037	0.0348261	0.192355
ZFPL1	10.3077	0.784533	0.37169	2.11072	0.0347963	0.192355
THOC5	34.9036	-0.529053	0.250896	-2.10865	0.0349744	0.193005
NADSYN1	24.3971	0.598303	0.283922	2.10728	0.0350929	0.193319
PLCD3	16.8314	-0.72264	0.342911	-2.10737	0.0350857	0.193319
TRIM65	51.7685	-0.63305	0.300405	-2.10732	0.0350897	0.193319
CMTM3	51.6657	-0.733743	0.348256	-2.1069	0.0351259	0.193387
PSMB5	315.392	-0.511559	0.24284	-2.10656	0.0351555	0.193437
SOAT1	35.4182	0.554	0.263244	2.10451	0.035334	0.194306
GPRC5C	202.163	0.431674	0.205422	2.1014	0.0356055	0.195685
SAP18	122.167	0.394205	0.187629	2.10099	0.0356421	0.195772
ANKHD1	11.0151	0.820242	0.390474	2.10063	0.0356735	0.19583
KRT10	59.0712	0.552487	0.263062	2.10022	0.0357094	0.195913
TMEM123	57.8444	0.605735	0.288453	2.09994	0.0357339	0.195933
BAG4	19.4491	-0.609029	0.29027	-2.09815	0.0358923	0.196055
CCNL1	39.7986	0.545633	0.260068	2.09804	0.0359017	0.196055
COL7A1	14.3568	-0.861737	0.410719	-2.09812	0.0358947	0.196055
DOCK4	9.92972	-0.813499	0.387611	-2.09875	0.0358387	0.196055
MLLT3	27.445	0.590922	0.281594	2.09849	0.035862	0.196055
MYEOV	24.2703	-0.625182	0.297973	-2.09811	0.035895	0.196055
NOL8	40.6425	-0.511186	0.243554	-2.09886	0.0358296	0.196055
RNF113A	13.6843	0.763247	0.36389	2.09746	0.0359525	0.196218
DTX3L	88.9528	0.478781	0.228356	2.09664	0.0360257	0.196504
DDX52	88.8411	-0.369829	0.176437	-2.09609	0.036074	0.196653
CISD1	131.123	-0.545401	0.260271	-2.09551	0.0361255	0.19682
MCM7	42.6282	-0.505421	0.241306	-2.09453	0.036213	0.197183
HIF1A	207.201	-0.466685	0.223	-2.09275	0.0363713	0.197312
LMF2	141.794	-0.768581	0.367222	-2.09296	0.0363529	0.197312
MYORG	16.9259	0.639334	0.305519	2.09262	0.0363833	0.197312
PGRMC2	118.881	0.452048	0.215912	2.09367	0.0362897	0.197312
TIMM17B	101.517	-0.735137	0.351196	-2.09324	0.0363278	0.197312
TMEM248	68.404	0.595471	0.284474	2.09323	0.0363282	0.197312
TRIM7	8.10812	-0.840976	0.401662	-2.09374	0.036283	0.197312
IK	156.95	-0.556652	0.266122	-2.09172	0.0364639	0.197635
DNAJC4	18.4465	-0.832015	0.398124	-2.08984	0.0366325	0.198279
INTS6	25.1686	-0.537433	0.257183	-2.08969	0.0366459	0.198279
SDF2L1	137.873	-0.692052	0.331103	-2.09014	0.0366053	0.198279
G6PD	277.189	0.516002	0.247082	2.08839	0.036763	0.198457
NSD1	77.4553	-0.651322	0.311868	-2.08845	0.0367569	0.198457
OAF	21.2496	-0.695512	0.332936	-2.08902	0.0367056	0.198457
PRR34-AS1	15.6112	-0.638145	0.305565	-2.08841	0.0367607	0.198457
BRD9	101.596	-0.647739	0.310294	-2.0875	0.0368432	0.198607
PCBP1-AS1	11.5303	0.759982	0.364084	2.08738	0.036854	0.198607
TIMELESS	40.2291	-0.491283	0.23532	-2.08773	0.0368225	0.198607
NEDD4L	38.0795	0.671429	0.321701	2.08712	0.0368772	0.198618
LDLRAP1	19.5644	0.652883	0.313017	2.08578	0.0369989	0.199046
UPF2	112.31	0.385971	0.185032	2.08597	0.0369811	0.199046
GLRX3	28.2313	-0.503585	0.241482	-2.08539	0.0370336	0.199119
ACOT13	118.567	0.643633	0.30876	2.08457	0.0371082	0.199406
PTBP1	302.453	-0.540186	0.259301	-2.08324	0.0372296	0.199944
TPK1	7.98255	-0.832626	0.399772	-2.08276	0.0372735	0.200066
AFAP1	5.65311	-0.884303	0.424767	-2.08185	0.037356	0.200281
BACH1	11.4041	-0.706607	0.339401	-2.08192	0.0373498	0.200281
SLC7A6	11.3058	0.750245	0.360438	2.08148	0.0373897	0.200347
ATP6V0B	105.137	-0.67772	0.325735	-2.08059	0.0374717	0.200445
CSNK1E	98.3459	-0.487142	0.234115	-2.08078	0.0374537	0.200445
TMEM41A	83.3837	-0.655159	0.314839	-2.08093	0.03744	0.200445
NRF1	19.1495	0.669119	0.321674	2.08012	0.0375146	0.200561
RAB13	442.576	-0.586066	0.282058	-2.07782	0.0377258	0.201575
ITCH	11.556	-0.717402	0.345431	-2.07683	0.0378174	0.20195
COX19	61.6423	-0.445703	0.214637	-2.07655	0.0378435	0.201975
GLMP	38.7868	0.59387	0.286321	2.07414	0.0380665	0.203049
PRUNE1	12.4008	0.74124	0.357412	2.07391	0.0380879	0.203049
PSPH	29.3249	-0.558404	0.269309	-2.07347	0.0381283	0.20315
SLC25A16	22.5767	-0.711083	0.343076	-2.07267	0.038203	0.203432
CIC	52.3245	-0.541111	0.261169	-2.07188	0.0382768	0.20371
CRY2	7.79758	0.863953	0.417279	2.07044	0.038411	0.204213
HNRNPH2	91.3888	0.699917	0.338058	2.0704	0.0384147	0.204213
GTF2IP12	10.8808	0.802837	0.388008	2.06912	0.0385345	0.204504
IDH1	162.398	0.593151	0.28664	2.06932	0.0385158	0.204504
VPS25	58.0807	0.502392	0.242771	2.06941	0.0385078	0.204504
SLC35B4	77.7666	-0.675659	0.326704	-2.0681	0.0386303	0.204897
ALKBH5	36.092	0.493836	0.238884	2.06726	0.0387092	0.205061
BARD1	24.6319	0.647856	0.313394	2.06722	0.0387131	0.205061
MINDY2	40.6626	-0.628844	0.304221	-2.06706	0.0387281	0.205061
SCARA3	73.8604	0.637552	0.30848	2.06675	0.0387575	0.205061
SLC26A6	14.1396	-0.705266	0.3413	-2.06641	0.0387899	0.205061
ZNF205	19.3025	-0.833821	0.403516	-2.06639	0.0387918	0.205061
DLEU1	30.877	-0.725074	0.351027	-2.06558	0.0388683	0.20535
STARD10	34.7284	0.798293	0.386588	2.06497	0.0389256	0.205538
CCNB1	15.9989	-0.712516	0.345107	-2.06462	0.0389589	0.20558
PRRC1	69.7913	0.509724	0.246908	2.06443	0.0389772	0.20558
AC008771.1	63.8447	0.57528	0.278747	2.06381	0.0390357	0.205773
CCDC71	16.8624	-0.892238	0.432622	-2.0624	0.03917	0.20607
KYNU	96.1536	-0.431986	0.209554	-2.06145	0.0392598	0.20607
MTND4P12	20.9706	-0.78962	0.383055	-2.06138	0.039267	0.20607
SHB	15.5296	-0.626553	0.30375	-2.06273	0.0391383	0.20607
STXBP1	9.95194	-0.766401	0.371676	-2.06201	0.0392066	0.20607
TTC22	16.3745	0.739147	0.358553	2.06147	0.0392581	0.20607
UAP1	16.3137	-0.60255	0.292125	-2.06264	0.0391466	0.20607
UBE2M	47.3172	-0.527738	0.25594	-2.06196	0.039212	0.20607
N4BP2	38.3848	-0.589833	0.286318	-2.06006	0.0393924	0.206613
MEIS2	19.8337	0.695017	0.337525	2.05916	0.0394791	0.206952
RIF1	176.658	-0.357292	0.17358	-2.05837	0.039555	0.207235
HDLBP	290.434	0.328342	0.159589	2.05742	0.0396457	0.207595
METTL23	48.4221	0.532953	0.259165	2.05643	0.0397415	0.207981
TOLLIP	70.6247	-0.704171	0.34248	-2.05609	0.0397736	0.208033
SYBU	9.87068	0.767099	0.373265	2.05511	0.0398688	0.208415
WFDC21P	30.2489	0.886852	0.43162	2.05471	0.0399072	0.2085
BSPRY	23.0258	0.65376	0.318307	2.05386	0.0399889	0.208696
SLC4A7	51.9485	0.488935	0.23803	2.05409	0.0399669	0.208696
ITGA3	280.383	-0.634268	0.308876	-2.05347	0.0400267	0.208777
BAX	18.1141	-0.832441	0.405461	-2.05307	0.0400657	0.208865
ARMC1	228.223	-0.404568	0.197094	-2.05266	0.0401051	0.208955
C16orf87	19.9	-0.585892	0.285471	-2.05237	0.0401337	0.208988
MT-ATP6	38320.5	-0.484029	0.235887	-2.05195	0.0401748	0.209087
ACVR2B	12.1012	-0.827009	0.403502	-2.04958	0.0404056	0.209625
C1orf122	38.0388	0.536803	0.261916	2.04953	0.0404107	0.209625
PTEN	47.0823	0.45077	0.219825	2.05059	0.0403072	0.209625
RREB1	23.3466	-0.589538	0.287647	-2.04952	0.0404117	0.209625
TJP2	10.737	0.776016	0.378577	2.04982	0.0403818	0.209625
VPS13B	11.9266	0.777688	0.379316	2.05024	0.0403409	0.209625
CSK	28.564	-0.822474	0.401406	-2.04898	0.0404636	0.209778
SYT12	14.2469	-0.784361	0.382926	-2.04834	0.0405271	0.209992
SMYD5	22.629	-0.675589	0.329887	-2.04794	0.0405661	0.210079
KRT18	1262.26	0.502957	0.245694	2.04709	0.0406492	0.210278
PKP4	107.657	0.420947	0.205618	2.04723	0.0406356	0.210278
GPR137	13.6401	-0.710027	0.346993	-2.04623	0.040734	0.210601
AC024257.3	17.7866	-0.874385	0.427716	-2.04431	0.0409228	0.211336
ATL3	46.32	0.496554	0.24292	2.0441	0.0409436	0.211336
TBCK	16.8539	0.695562	0.340249	2.04427	0.0409265	0.211336
MROH6	22.2837	-0.737903	0.36108	-2.0436	0.0409928	0.211474
IRX3	70.6641	-0.720392	0.352712	-2.04244	0.0411079	0.211952
PLXNA1	32.6877	-0.497666	0.243697	-2.04215	0.0411368	0.211985
ARGLU1	182.931	0.4623	0.226417	2.04181	0.0411708	0.212044
BRF1	20.924	-0.756273	0.370635	-2.04048	0.0413028	0.21249
IFT80	13.3713	0.712402	0.349173	2.04025	0.0413251	0.21249
UBR4	51.2834	-0.581683	0.285094	-2.04032	0.0413188	0.21249
BUB1	14.8953	-0.688499	0.337593	-2.03944	0.0414065	0.212793
B3GNTL1	10.5951	-0.727585	0.356907	-2.03858	0.0414916	0.212998
MDM2	68.7908	-0.563102	0.276207	-2.0387	0.0414802	0.212998
ACOT2	9.97928	0.759085	0.372406	2.03833	0.0415172	0.213013
AVL9	62.5223	-0.426087	0.209112	-2.0376	0.0415897	0.213269
TMEM43	21.8218	-0.548804	0.269382	-2.03727	0.0416229	0.213323
SNHG17	15.2568	-0.664133	0.326261	-2.03559	0.0417916	0.214071
ADGRE5	31.6019	0.569045	0.2796	2.03521	0.0418294	0.214148
COX5B	315.587	-0.368604	0.18117	-2.03458	0.0418933	0.214359
TUBG2	14.057	0.702228	0.345187	2.03434	0.0419175	0.214366
WDR12	34.517	-0.487883	0.239886	-2.03381	0.0419711	0.214524
ZRANB3	10.9811	-0.716784	0.352531	-2.03325	0.0420271	0.214694
CANT1	169.97	-0.433574	0.21345	-2.03127	0.0422276	0.215314
CEP250	17.3014	-0.694287	0.341883	-2.03077	0.0422779	0.215314
CSNK2B	55.2192	-0.474835	0.23388	-2.03025	0.0423313	0.215314
DDX51	31.0154	-0.553537	0.272591	-2.03065	0.0422903	0.215314
FBXW7	54.8667	0.469482	0.231066	2.03181	0.0421731	0.215314
IKZF2	17.1687	0.677441	0.333515	2.03122	0.0422332	0.215314
ITPKB	18.0161	-0.745299	0.366937	-2.03113	0.0422413	0.215314
LINC02503	24.1622	0.752257	0.37049	2.03044	0.0423118	0.215314
OTUD7B	33.2517	0.544596	0.268643	2.02721	0.0426408	0.216771
LONRF2	14.5853	-0.807802	0.398573	-2.02673	0.0426898	0.216903
NBEA	20.0924	0.60057	0.296511	2.02546	0.0428205	0.217333
TMEM125	63.8359	0.950834	0.469408	2.0256	0.0428055	0.217333
ACBD4	13.2451	0.703233	0.347579	2.02323	0.0430491	0.218375
ADH6	16.5718	0.869029	0.430029	2.02086	0.0432942	0.218459
DDX60L	28.1183	-0.576195	0.284933	-2.02221	0.0431545	0.218459
EID1	165.894	0.394047	0.194918	2.0216	0.0432174	0.218459
FLCN	13.5662	-0.650076	0.321605	-2.02135	0.0432438	0.218459
MAL2	165.051	0.63006	0.311722	2.02122	0.0432569	0.218459
MBNL1	202.391	0.618639	0.305989	2.02177	0.0432	0.218459
MED18	20.9557	-0.639755	0.316615	-2.0206	0.0433207	0.218459
RN7SL329P	16.0547	0.644978	0.31917	2.0208	0.0433008	0.218459
SCAF1	15.9367	-0.828723	0.409739	-2.02256	0.0431181	0.218459
SOS2	18.0514	-0.623429	0.308275	-2.02232	0.0431436	0.218459
UQCC2	24.1474	0.60241	0.29811	2.02076	0.0433043	0.218459
KDELR1	285.846	0.451807	0.223707	2.01964	0.0434209	0.218688
KIAA1841	11.3213	-0.716657	0.354869	-2.01949	0.0434358	0.218688
NPAS2	20.592	-0.679981	0.336651	-2.01984	0.0434001	0.218688
C19orf12	37.9912	-0.507577	0.251447	-2.01863	0.043526	0.219025
COPA	302.768	0.397331	0.19695	2.01742	0.0436521	0.219542
ANKS3	9.52246	0.789801	0.391858	2.01553	0.0438491	0.219599
ATG4B	37.8205	-0.645767	0.320254	-2.01643	0.0437555	0.219599
CLK2	31.5742	0.568471	0.282067	2.01538	0.043865	0.219599
LCORL	15.3893	0.661769	0.328153	2.01665	0.043732	0.219599
PLXND1	41.4565	-0.602421	0.298811	-2.01606	0.0437938	0.219599
RAB32	13.9051	0.720661	0.357526	2.01569	0.0438324	0.219599
SMCO4	10.6592	0.784473	0.389258	2.0153	0.0438731	0.219599
STAU2	204.233	0.389076	0.192993	2.01601	0.0437991	0.219599
USP3	45.6539	-0.572399	0.283787	-2.017	0.0436952	0.219599
ACCS	31.8382	0.668178	0.331779	2.01392	0.0440175	0.220023
DDI2	57.4086	-0.624442	0.310078	-2.01382	0.044028	0.220023
SAV1	40.2401	-0.485235	0.24094	-2.01392	0.0440179	0.220023
CD63	1234.97	0.669541	0.332664	2.01267	0.0441497	0.220178
CORO7	16.6578	-0.698329	0.346972	-2.01264	0.0441526	0.220178
DDR1	123.282	0.466634	0.231833	2.0128	0.0441354	0.220178
RAC1	2068.75	-0.375879	0.186755	-2.01269	0.0441474	0.220178
DAB2	32.2076	0.657776	0.326943	2.0119	0.0442305	0.220451
SYNE1	60.5287	-0.547705	0.272267	-2.01164	0.0442574	0.220468
ANKRD12	184.382	0.487919	0.242669	2.01064	0.0443636	0.22088
DYM	15.421	0.658005	0.327506	2.00914	0.0445224	0.221266
SLC28A2	21.8296	0.942715	0.469239	2.00903	0.0445339	0.221266
TM9SF3	593.148	0.473251	0.235563	2.00902	0.0445351	0.221266
TMUB2	79.0235	-0.765148	0.380807	-2.00928	0.0445073	0.221266
POMK	275.845	-0.608584	0.303428	-2.00569	0.0448889	0.222907
ABCD3	29.7027	0.585956	0.292241	2.00505	0.0449582	0.223016
LY96	23.4448	0.634692	0.316519	2.00523	0.0449387	0.223016
CNNM3	26.6919	-0.613416	0.306126	-2.0038	0.0450914	0.223461
SEC24D	46.87	0.565737	0.282337	2.00376	0.0450954	0.223461
HELLS	81.174	-0.508724	0.25395	-2.00325	0.0451508	0.223617
SEC23B	23.391	0.600854	0.299993	2.00289	0.0451887	0.223688
ODR4	76.2736	-0.435112	0.21736	-2.00181	0.0453056	0.224031
PSMD2	253.629	-0.315907	0.157795	-2.00201	0.0452835	0.224031
DYNC1I2	191.44	0.351376	0.17562	2.00078	0.0454164	0.22433
PRKACA	28.8527	0.537107	0.268476	2.00058	0.0454376	0.22433
UGDH-AS1	27.7553	0.651142	0.325474	2.0006	0.045436	0.22433
DCXR	47.6191	-0.597375	0.298754	-1.99956	0.0455479	0.224422
HYKK	12.0364	0.761907	0.380921	2.00017	0.0454818	0.224422
MRPL14	33.7125	0.611067	0.30564	1.99931	0.0455752	0.224422
SLC25A44	29.8962	0.621295	0.310736	1.99943	0.0455619	0.224422
XPNPEP1	61.8512	0.497654	0.248875	1.99961	0.0455423	0.224422
CFAP251	7.86597	-0.751786	0.37619	-1.99842	0.0456711	0.224659
TFG	256.092	0.305264	0.152745	1.99852	0.04566	0.224659
GNS	102.556	0.549129	0.274935	1.9973	0.0457925	0.224927
MMS22L	12.8393	0.693961	0.347457	1.99726	0.0457973	0.224927
SLC1A4	46.6928	0.633549	0.317169	1.99751	0.0457694	0.224927
MEGF6	22.4994	-0.684565	0.342839	-1.99675	0.045852	0.225079
NAA38	98.4568	-0.556422	0.27872	-1.99634	0.0458966	0.22518
TPM2	44.6164	-0.778833	0.39053	-1.9943	0.0461198	0.226158
SSR1	214.946	-0.468021	0.234712	-1.99402	0.04615	0.226188
NEIL1	21.3972	0.619634	0.310817	1.99356	0.0461997	0.226204
RAP2B	30.387	0.565742	0.283787	1.99355	0.0462014	0.226204
ALDH6A1	37.5487	0.560367	0.281216	1.99266	0.046299	0.226564
EPHB4	16.5264	0.714775	0.358822	1.992	0.0463706	0.226679
KHDC4	24.5383	-0.602656	0.302512	-1.99218	0.0463518	0.226679
RABL6	214.855	-0.549896	0.276131	-1.99143	0.0464332	0.226868
TOR3A	23.101	0.582685	0.292637	1.99115	0.0464643	0.226902
SMC3	131.385	-0.539662	0.271141	-1.99034	0.0465538	0.227221
CEBPZ	126.16	-0.48102	0.241705	-1.99011	0.0465787	0.227225
CSNK1G1	28.3162	-0.570389	0.286685	-1.9896	0.0466348	0.227341
PBLD	14.712	0.711257	0.357513	1.98946	0.0466508	0.227341
ARPP19	64.1303	-0.505947	0.254382	-1.98892	0.0467097	0.227511
KCNAB2	8.92401	0.844571	0.424762	1.98834	0.0467744	0.227708
UBE2D4	15.3699	0.692219	0.348222	1.98787	0.0468262	0.227842
FBXO2	10.3187	-0.846129	0.426199	-1.98529	0.0471123	0.229116
RAB3GAP1	52.9627	0.429218	0.216264	1.98469	0.0471789	0.229321
AL035252.3	6.26182	-0.895096	0.451133	-1.98411	0.0472437	0.229438
MUC2	667.233	-0.927455	0.467458	-1.98404	0.0472516	0.229438
TRIR	57.3549	-0.701237	0.353623	-1.98301	0.0473664	0.229877
OTUB1	41.6983	-0.660896	0.333338	-1.98266	0.0474053	0.229947
ITGA11	13.3589	0.744474	0.375699	1.98157	0.0475273	0.23042
MFSD3	42.4723	-0.627402	0.316688	-1.98113	0.0475763	0.230539
INPP4B	16.6424	0.6995	0.353261	1.98012	0.0476901	0.230972
FTSJ3	198.723	-0.638385	0.322577	-1.97901	0.0478145	0.231456
ANLN	46.069	-0.674399	0.340867	-1.97848	0.0478746	0.231627
DDX56	57.5887	-0.48929	0.247344	-1.97817	0.0479091	0.231675
MORC2	10.7493	-0.661634	0.334648	-1.9771	0.0480298	0.23214
LMNA	394.328	-0.42877	0.216923	-1.9766	0.0480864	0.232294
NHP2	175.239	-0.529064	0.267752	-1.97595	0.0481607	0.232534
DTX4	14.6471	0.749858	0.379595	1.97542	0.0482207	0.232646
UTP23	40.098	-0.578158	0.292692	-1.97531	0.0482332	0.232646
PANX1	8.91096	-0.753367	0.381774	-1.97333	0.0484579	0.23361
ZNF131	21.4446	-0.608705	0.308528	-1.97294	0.0485028	0.233707
CENPBD1P1	21.2573	-0.716651	0.363371	-1.97223	0.0485838	0.233891
GULP1	195.808	0.631717	0.320317	1.97217	0.0485907	0.233891
PAXIP1-DT	6.80307	0.815772	0.413828	1.97128	0.0486917	0.234257
BORCS7	64.7147	-0.509651	0.258605	-1.97077	0.0487505	0.234421
AFTPH	90.3531	0.427677	0.217137	1.96962	0.0488824	0.234456
AGAP3	62.3317	-0.725078	0.368009	-1.97027	0.0488071	0.234456
CKAP5	56.7095	-0.561829	0.28524	-1.96967	0.0488764	0.234456
CSPP1	245.014	-0.405949	0.206074	-1.96992	0.0488473	0.234456
RAB1B	35.5722	0.547323	0.277831	1.96999	0.0488398	0.234456
AC019080.4	22.7592	0.619315	0.314605	1.96855	0.0490049	0.234903
ACTB	2449.89	-0.374992	0.190509	-1.96837	0.0490255	0.234903
TM4SF1	1340.79	-0.73854	0.375326	-1.96773	0.0490991	0.235137
AP000769.1	64.6295	-0.564243	0.286906	-1.96665	0.0492239	0.235571
GABBR1	27.1478	-0.708743	0.360407	-1.96651	0.0492398	0.235571
QKI	77.1907	0.450579	0.229194	1.96593	0.0493069	0.235772
UBA52	1129.46	-0.381575	0.194279	-1.96406	0.0495232	0.236686
INIP	65.5446	-0.690208	0.351482	-1.96371	0.049564	0.236761
VIL1	16.3316	0.700319	0.356839	1.96256	0.0496974	0.237278
CCP110	50.0304	-0.677022	0.345099	-1.96182	0.0497838	0.23757
NUDT17	8.68988	-0.780596	0.398313	-1.95976	0.0500242	0.238476
PRPF38B	166.79	-0.399593	0.203889	-1.95985	0.0500127	0.238476
GSR	317.623	-0.367704	0.187696	-1.95904	0.0501077	0.238647
ITGB2	50.2363	0.615094	0.313981	1.95902	0.0501108	0.238647
SHTN1	211.792	0.397503	0.203001	1.95813	0.0502148	0.238952
TMEM184A	12.5893	0.733329	0.374522	1.95804	0.0502255	0.238952
NFIX	24.0187	0.697378	0.356262	1.95749	0.0502904	0.23914
AL035530.2	6.48845	-0.794036	0.406151	-1.95503	0.05058	0.240293
BOD1L1	160.353	-0.399427	0.204334	-1.95478	0.0506094	0.240293
CTSB	280.654	0.35461	0.181392	1.95494	0.0505897	0.240293
AP1AR	14.6692	-0.624921	0.320096	-1.95229	0.0509038	0.241564
UBXN2A	17.6434	-0.564465	0.28916	-1.95208	0.0509285	0.241564
NAA16	31.7963	0.52293	0.267968	1.95147	0.0510015	0.241789
CAPN8	40.3958	0.567208	0.290697	1.9512	0.0510331	0.241817
LRSAM1	20.4461	-0.804594	0.412441	-1.95081	0.0510799	0.241917
SHARPIN	36.3373	0.519681	0.266444	1.95043	0.051125	0.242009
MCRIP1	94.5573	-0.598178	0.306735	-1.95015	0.0511585	0.242046
MCM3	94.1634	-0.45197	0.2319	-1.94898	0.0512974	0.242581
SAR1B	35.2516	0.542035	0.278255	1.94798	0.0514173	0.243026
PHF23	32.0682	-0.515526	0.264723	-1.94741	0.051485	0.243224
COP1	17.9633	0.661085	0.339594	1.94669	0.0515714	0.24351
PRODH	74.034	-0.565077	0.290387	-1.94594	0.0516618	0.24372
[truncated: 7,424 more rows]
